# Supplementary material for: Reprogramming of bacterial virulence by lysine acetylation
Source: Nat Commun. 2026 Apr 27;17:3859. doi: 10.1038/s41467-026-72244-8 (PMC13125535; doi:10.1038/s41467-026-72244-8)
Supplement: Supplementary file 3 — Supplementary Data 1 [file 41467_2026_72244_MOESM3_ESM.zip]

Archive with 23 entries (19 files):
- Supplementary_Data_1/
- Supplementary_Data_1/.DS_Store
- __MACOSX/Supplementary_Data_1/._.DS_Store
- Supplementary_Data_1/SnCE1_CobB_NAD (server)/
- Supplementary_Data_1/SnCE1_CoA_Tetramer/
- Supplementary_Data_1/SnCE1_CoA/
- Supplementary_Data_1/SnCE1_CobB_NAD (server)/fold_sncobb_nad_summary_confidences_0.json
- __MACOSX/Supplementary_Data_1/SnCE1_CobB_NAD (server)/._fold_sncobb_nad_summary_confidences_0.json
- Supplementary_Data_1/SnCE1_CobB_NAD (server)/fold_sncobb_nad_model_0.cif
- __MACOSX/Supplementary_Data_1/SnCE1_CobB_NAD (server)/._fold_sncobb_nad_model_0.cif
- Supplementary_Data_1/SnCE1_CoA_Tetramer/snce1__4_snce1_74_310_4_coa_model.cif
- Supplementary_Data_1/SnCE1_CoA_Tetramer/snce1__4_snce1_74_310_4_coa_summary_confidences.json
- __MACOSX/Supplementary_Data_1/SnCE1_CoA_Tetramer/._snce1__4_snce1_74_310_4_coa_summary_confidences.json
- Supplementary_Data_1/SnCE1_CoA_Tetramer/snce1__4_snce1_74_310_4_coa_data.json
- Supplementary_Data_1/SnCE1_CoA_Tetramer/snce1__4_snce1_74_310_4_coa_confidences.json
- Supplementary_Data_1/SnCE1_CoA/snce1__snce1_trunc_coa_summary_confidences.json
- __MACOSX/Supplementary_Data_1/SnCE1_CoA/._snce1__snce1_trunc_coa_summary_confidences.json
- Supplementary_Data_1/SnCE1_CoA/snce1__snce1_trunc_coa_data.json
- __MACOSX/Supplementary_Data_1/SnCE1_CoA/._snce1__snce1_trunc_coa_data.json
- Supplementary_Data_1/SnCE1_CoA/snce1__snce1_trunc_coa_model.cif
- __MACOSX/Supplementary_Data_1/SnCE1_CoA/._snce1__snce1_trunc_coa_model.cif
- Supplementary_Data_1/SnCE1_CoA/snce1__snce1_trunc_coa_confidences.json
- __MACOSX/Supplementary_Data_1/SnCE1_CoA/._snce1__snce1_trunc_coa_confidences.json
