# Supplementary material for: Reprogramming of bacterial virulence by lysine acetylation
Source: Nat Commun. 2026 Apr 27;17:3859. doi: 10.1038/s41467-026-72244-8 (PMC13125535; doi:10.1038/s41467-026-72244-8)
Supplement: Supplementary file 3 — Supplementary Data 1 [file 41467_2026_72244_MOESM3_ESM.zip › Supplementary_Data_1/SnCE1_CobB_NAD (server)/fold_sncobb_nad_model_0.cif]

# By using this file you agree to the legally binding terms of use found at alphafoldserver.com/output-terms
data_1d74dee26c8ae08d
#
_entry.id 1d74dee26c8ae08d
#
loop_
_atom_type.symbol
C 
N 
O 
P 
S 
#
loop_
_audit_author.name
_audit_author.pdbx_ordinal
"Google DeepMind" 1 
"Isomorphic Labs" 2 
#
_audit_conform.dict_location https://raw.githubusercontent.com/ihmwg/ModelCIF/master/dist/mmcif_ma.dic
_audit_conform.dict_name     mmcif_ma.dic
_audit_conform.dict_version  1.4.5
#
loop_
_chem_comp.formula
_chem_comp.formula_weight
_chem_comp.id
_chem_comp.mon_nstd_flag
_chem_comp.name
_chem_comp.pdbx_smiles
_chem_comp.pdbx_synonyms
_chem_comp.type
"C3 H7 N O2"        89.093  ALA y ALANINE                           C[C@H](N)C(O)=O                                                                                                               ? "L-PEPTIDE LINKING" 
"C6 H15 N4 O2"      175.209 ARG y ARGININE                          N[C@@H](CCCNC(N)=[NH2+])C(O)=O                                                                                                ? "L-PEPTIDE LINKING" 
"C4 H8 N2 O3"       132.118 ASN y ASPARAGINE                        N[C@@H](CC(N)=O)C(O)=O                                                                                                        ? "L-PEPTIDE LINKING" 
"C4 H7 N O4"        133.103 ASP y "ASPARTIC ACID"                   N[C@@H](CC(O)=O)C(O)=O                                                                                                        ? "L-PEPTIDE LINKING" 
"C3 H7 N O2 S"      121.158 CYS y CYSTEINE                          N[C@@H](CS)C(O)=O                                                                                                             ? "L-PEPTIDE LINKING" 
"C5 H10 N2 O3"      146.144 GLN y GLUTAMINE                         N[C@@H](CCC(N)=O)C(O)=O                                                                                                       ? "L-PEPTIDE LINKING" 
"C5 H9 N O4"        147.129 GLU y "GLUTAMIC ACID"                   N[C@@H](CCC(O)=O)C(O)=O                                                                                                       ? "L-PEPTIDE LINKING" 
"C2 H5 N O2"        75.067  GLY y GLYCINE                           NCC(O)=O                                                                                                                      ? "PEPTIDE LINKING"   
"C6 H10 N3 O2"      156.162 HIS y HISTIDINE                         N[C@@H](Cc1c[nH]c[nH+]1)C(O)=O                                                                                                ? "L-PEPTIDE LINKING" 
"C6 H13 N O2"       131.173 ILE y ISOLEUCINE                        CC[C@H](C)[C@H](N)C(O)=O                                                                                                      ? "L-PEPTIDE LINKING" 
"C6 H13 N O2"       131.173 LEU y LEUCINE                           CC(C)C[C@H](N)C(O)=O                                                                                                          ? "L-PEPTIDE LINKING" 
"C6 H15 N2 O2"      147.195 LYS y LYSINE                            N[C@@H](CCCC[NH3+])C(O)=O                                                                                                     ? "L-PEPTIDE LINKING" 
"C5 H11 N O2 S"     149.211 MET y METHIONINE                        CSCC[C@H](N)C(O)=O                                                                                                            ? "L-PEPTIDE LINKING" 
"C21 H27 N7 O14 P2" 663.425 NAD . NICOTINAMIDE-ADENINE-DINUCLEOTIDE NC(=O)c1ccc[n+](c1)[C@@H]2O[C@H](CO[P]([O-])(=O)O[P@](O)(=O)OC[C@H]3O[C@H]([C@H](O)[C@@H]3O)n4cnc5c(N)ncnc45)[C@@H](O)[C@H]2O ? NON-POLYMER         
"C9 H11 N O2"       165.189 PHE y PHENYLALANINE                     N[C@@H](Cc1ccccc1)C(O)=O                                                                                                      ? "L-PEPTIDE LINKING" 
"C5 H9 N O2"        115.130 PRO y PROLINE                           OC(=O)[C@@H]1CCCN1                                                                                                            ? "L-PEPTIDE LINKING" 
"C3 H7 N O3"        105.093 SER y SERINE                            N[C@@H](CO)C(O)=O                                                                                                             ? "L-PEPTIDE LINKING" 
"C4 H9 N O3"        119.119 THR y THREONINE                         C[C@@H](O)[C@H](N)C(O)=O                                                                                                      ? "L-PEPTIDE LINKING" 
"C11 H12 N2 O2"     204.225 TRP y TRYPTOPHAN                        N[C@@H](Cc1c[nH]c2ccccc12)C(O)=O                                                                                              ? "L-PEPTIDE LINKING" 
"C9 H11 N O3"       181.189 TYR y TYROSINE                          N[C@@H](Cc1ccc(O)cc1)C(O)=O                                                                                                   ? "L-PEPTIDE LINKING" 
"C5 H11 N O2"       117.146 VAL y VALINE                            CC(C)[C@H](N)C(O)=O                                                                                                           ? "L-PEPTIDE LINKING" 
#
_citation.book_publisher          ?
_citation.country                 UK
_citation.id                      primary
_citation.journal_full            Nature
_citation.journal_id_ASTM         NATUAS
_citation.journal_id_CSD          0006
_citation.journal_id_ISSN         0028-0836
_citation.journal_volume          630
_citation.page_first              493
_citation.page_last               500
_citation.pdbx_database_id_DOI    10.1038/s41586-024-07487-w
_citation.pdbx_database_id_PubMed 38718835
_citation.title                   "Accurate structure prediction of biomolecular interactions with AlphaFold 3"
_citation.year                    2024
#
loop_
_citation_author.citation_id
_citation_author.name
_citation_author.ordinal
primary "Google DeepMind" 1 
primary "Isomorphic Labs" 2 
#
loop_
_entity.id
_entity.pdbx_description
_entity.type
1 . polymer     
2 . non-polymer 
#
_entity_poly.entity_id      1
_entity_poly.pdbx_strand_id A
_entity_poly.type           polypeptide(L)
#
loop_
_entity_poly_seq.entity_id
_entity_poly_seq.hetero
_entity_poly_seq.mon_id
_entity_poly_seq.num
1 n MET 1   
1 n LEU 2   
1 n THR 3   
1 n ILE 4   
1 n PRO 5   
1 n GLN 6   
1 n LYS 7   
1 n LEU 8   
1 n ILE 9   
1 n ASP 10  
1 n LYS 11  
1 n LEU 12  
1 n GLN 13  
1 n GLN 14  
1 n ALA 15  
1 n GLN 16  
1 n HIS 17  
1 n LEU 18  
1 n VAL 19  
1 n ILE 20  
1 n LEU 21  
1 n THR 22  
1 n GLY 23  
1 n ALA 24  
1 n GLY 25  
1 n VAL 26  
1 n SER 27  
1 n ALA 28  
1 n GLU 29  
1 n SER 30  
1 n GLY 31  
1 n ILE 32  
1 n PRO 33  
1 n THR 34  
1 n PHE 35  
1 n ARG 36  
1 n ASP 37  
1 n THR 38  
1 n LEU 39  
1 n THR 40  
1 n GLY 41  
1 n LEU 42  
1 n TRP 43  
1 n GLU 44  
1 n ASN 45  
1 n PHE 46  
1 n ASP 47  
1 n ALA 48  
1 n GLU 49  
1 n GLN 50  
1 n LEU 51  
1 n ALA 52  
1 n CYS 53  
1 n GLU 54  
1 n ASP 55  
1 n GLY 56  
1 n PHE 57  
1 n LEU 58  
1 n ALA 59  
1 n ASP 60  
1 n PRO 61  
1 n ALA 62  
1 n LEU 63  
1 n VAL 64  
1 n TRP 65  
1 n GLY 66  
1 n TRP 67  
1 n TYR 68  
1 n GLU 69  
1 n TRP 70  
1 n ARG 71  
1 n ARG 72  
1 n HIS 73  
1 n ARG 74  
1 n VAL 75  
1 n LEU 76  
1 n LYS 77  
1 n ALA 78  
1 n GLN 79  
1 n PRO 80  
1 n ASN 81  
1 n PRO 82  
1 n ALA 83  
1 n HIS 84  
1 n GLN 85  
1 n THR 86  
1 n ILE 87  
1 n ALA 88  
1 n GLN 89  
1 n LEU 90  
1 n ALA 91  
1 n GLU 92  
1 n ARG 93  
1 n VAL 94  
1 n PRO 95  
1 n LYS 96  
1 n LEU 97  
1 n THR 98  
1 n LEU 99  
1 n ILE 100 
1 n THR 101 
1 n GLN 102 
1 n ASN 103 
1 n VAL 104 
1 n ASP 105 
1 n ASP 106 
1 n LEU 107 
1 n GLN 108 
1 n GLU 109 
1 n ARG 110 
1 n ALA 111 
1 n GLY 112 
1 n ASN 113 
1 n GLN 114 
1 n ASN 115 
1 n VAL 116 
1 n LEU 117 
1 n HIS 118 
1 n LEU 119 
1 n HIS 120 
1 n GLY 121 
1 n SER 122 
1 n LEU 123 
1 n HIS 124 
1 n HIS 125 
1 n PRO 126 
1 n ARG 127 
1 n CYS 128 
1 n PHE 129 
1 n ALA 130 
1 n CYS 131 
1 n GLU 132 
1 n GLU 133 
1 n PRO 134 
1 n TYR 135 
1 n VAL 136 
1 n PHE 137 
1 n PRO 138 
1 n GLU 139 
1 n LEU 140 
1 n ASP 141 
1 n GLU 142 
1 n ALA 143 
1 n ILE 144 
1 n ARG 145 
1 n ALA 146 
1 n ILE 147 
1 n GLN 148 
1 n LEU 149 
1 n LYS 150 
1 n GLU 151 
1 n SER 152 
1 n ARG 153 
1 n ILE 154 
1 n GLU 155 
1 n PRO 156 
1 n PRO 157 
1 n ARG 158 
1 n CYS 159 
1 n HIS 160 
1 n ARG 161 
1 n CYS 162 
1 n GLY 163 
1 n GLY 164 
1 n PHE 165 
1 n VAL 166 
1 n ARG 167 
1 n PRO 168 
1 n GLY 169 
1 n VAL 170 
1 n ILE 171 
1 n TRP 172 
1 n PHE 173 
1 n GLY 174 
1 n GLU 175 
1 n MET 176 
1 n LEU 177 
1 n PRO 178 
1 n SER 179 
1 n GLU 180 
1 n VAL 181 
1 n TRP 182 
1 n ASP 183 
1 n GLN 184 
1 n ALA 185 
1 n LEU 186 
1 n ALA 187 
1 n ALA 188 
1 n CYS 189 
1 n LEU 190 
1 n GLN 191 
1 n CYS 192 
1 n ASP 193 
1 n LEU 194 
1 n LEU 195 
1 n LEU 196 
1 n ILE 197 
1 n VAL 198 
1 n GLY 199 
1 n THR 200 
1 n SER 201 
1 n GLY 202 
1 n LEU 203 
1 n VAL 204 
1 n TRP 205 
1 n PRO 206 
1 n ALA 207 
1 n ALA 208 
1 n GLU 209 
1 n LEU 210 
1 n PRO 211 
1 n TYR 212 
1 n LYS 213 
1 n ALA 214 
1 n ASP 215 
1 n SER 216 
1 n ALA 217 
1 n GLY 218 
1 n ALA 219 
1 n CYS 220 
1 n VAL 221 
1 n VAL 222 
1 n GLN 223 
1 n ILE 224 
1 n ASN 225 
1 n PRO 226 
1 n THR 227 
1 n ILE 228 
1 n THR 229 
1 n SER 230 
1 n PHE 231 
1 n ASN 232 
1 n GLY 233 
1 n VAL 234 
1 n ALA 235 
1 n LYS 236 
1 n PHE 237 
1 n ASN 238 
1 n LEU 239 
1 n ASN 240 
1 n GLY 241 
1 n LYS 242 
1 n ALA 243 
1 n GLY 244 
1 n GLU 245 
1 n VAL 246 
1 n LEU 247 
1 n PRO 248 
1 n ARG 249 
1 n LEU 250 
1 n TYR 251 
1 n SER 252 
1 n ALA 253 
1 n ALA 254 
1 n PHE 255 
1 n VAL 256 
1 n ASP 257 
1 n LYS 258 
1 n THR 259 
1 n LEU 260 
1 n GLU 261 
1 n CYS 262 
#
_ma_data.content_type "model coordinates"
_ma_data.id           1
_ma_data.name         Model
#
_ma_model_list.data_id          1
_ma_model_list.model_group_id   1
_ma_model_list.model_group_name "AlphaFold-beta-20231127 (2b86f29d-618d-47cf-8aef-20020b1102eb @ 2025-04-07 11:12:15)"
_ma_model_list.model_id         1
_ma_model_list.model_name       "Top ranked model"
_ma_model_list.model_type       "Ab initio model"
_ma_model_list.ordinal_id       1
#
loop_
_ma_protocol_step.method_type
_ma_protocol_step.ordinal_id
_ma_protocol_step.protocol_id
_ma_protocol_step.step_id
"coevolution MSA" 1 1 1 
"template search" 2 1 2 
modeling          3 1 3 
#
loop_
_ma_qa_metric.id
_ma_qa_metric.mode
_ma_qa_metric.name
_ma_qa_metric.software_group_id
_ma_qa_metric.type
1 global pLDDT 1 pLDDT 
2 local  pLDDT 1 pLDDT 
#
_ma_qa_metric_global.metric_id    1
_ma_qa_metric_global.metric_value 89.93
_ma_qa_metric_global.model_id     1
_ma_qa_metric_global.ordinal_id   1
#
_ma_software_group.group_id    1
_ma_software_group.ordinal_id  1
_ma_software_group.software_id 1
#
loop_
_ma_target_entity.data_id
_ma_target_entity.entity_id
_ma_target_entity.origin
1 1 . 
1 2 . 
#
loop_
_ma_target_entity_instance.asym_id
_ma_target_entity_instance.details
_ma_target_entity_instance.entity_id
A . 1 
B . 2 
#
loop_
_pdbx_data_usage.details
_pdbx_data_usage.id
_pdbx_data_usage.type
_pdbx_data_usage.url
;NON-COMMERCIAL USE ONLY, BY USING THIS FILE YOU AGREE TO THE TERMS OF USE FOUND
AT alphafoldserver.com/output-terms.
;
1 license    ? 
;THE INFORMATION IS NOT INTENDED FOR, HAS NOT BEEN VALIDATED FOR, AND IS NOT
APPROVED FOR CLINICAL USE. IT SHOULD NOT BE USED FOR CLINICAL PURPOSE OR RELIED
ON FOR MEDICAL OR OTHER PROFESSIONAL ADVICE. IT IS THEORETICAL MODELLING ONLY
AND CAUTION SHOULD BE EXERCISED IN ITS USE. IT IS PROVIDED "AS-IS" WITHOUT ANY
WARRANTY OF ANY KIND, WHETHER EXPRESSED OR IMPLIED. NO WARRANTY IS GIVEN THAT
USE OF THE INFORMATION SHALL NOT INFRINGE THE RIGHTS OF ANY THIRD PARTY.
;
2 disclaimer ? 
#
_pdbx_nonpoly_scheme.asym_id       B
_pdbx_nonpoly_scheme.auth_seq_num  1
_pdbx_nonpoly_scheme.entity_id     2
_pdbx_nonpoly_scheme.mon_id        NAD
_pdbx_nonpoly_scheme.pdb_ins_code  .
_pdbx_nonpoly_scheme.pdb_seq_num   1
_pdbx_nonpoly_scheme.pdb_strand_id B
#
loop_
_pdbx_poly_seq_scheme.asym_id
_pdbx_poly_seq_scheme.auth_seq_num
_pdbx_poly_seq_scheme.entity_id
_pdbx_poly_seq_scheme.hetero
_pdbx_poly_seq_scheme.mon_id
_pdbx_poly_seq_scheme.pdb_ins_code
_pdbx_poly_seq_scheme.pdb_seq_num
_pdbx_poly_seq_scheme.pdb_strand_id
_pdbx_poly_seq_scheme.seq_id
A 1   1 n MET . 1   A 1   
A 2   1 n LEU . 2   A 2   
A 3   1 n THR . 3   A 3   
A 4   1 n ILE . 4   A 4   
A 5   1 n PRO . 5   A 5   
A 6   1 n GLN . 6   A 6   
A 7   1 n LYS . 7   A 7   
A 8   1 n LEU . 8   A 8   
A 9   1 n ILE . 9   A 9   
A 10  1 n ASP . 10  A 10  
A 11  1 n LYS . 11  A 11  
A 12  1 n LEU . 12  A 12  
A 13  1 n GLN . 13  A 13  
A 14  1 n GLN . 14  A 14  
A 15  1 n ALA . 15  A 15  
A 16  1 n GLN . 16  A 16  
A 17  1 n HIS . 17  A 17  
A 18  1 n LEU . 18  A 18  
A 19  1 n VAL . 19  A 19  
A 20  1 n ILE . 20  A 20  
A 21  1 n LEU . 21  A 21  
A 22  1 n THR . 22  A 22  
A 23  1 n GLY . 23  A 23  
A 24  1 n ALA . 24  A 24  
A 25  1 n GLY . 25  A 25  
A 26  1 n VAL . 26  A 26  
A 27  1 n SER . 27  A 27  
A 28  1 n ALA . 28  A 28  
A 29  1 n GLU . 29  A 29  
A 30  1 n SER . 30  A 30  
A 31  1 n GLY . 31  A 31  
A 32  1 n ILE . 32  A 32  
A 33  1 n PRO . 33  A 33  
A 34  1 n THR . 34  A 34  
A 35  1 n PHE . 35  A 35  
A 36  1 n ARG . 36  A 36  
A 37  1 n ASP . 37  A 37  
A 38  1 n THR . 38  A 38  
A 39  1 n LEU . 39  A 39  
A 40  1 n THR . 40  A 40  
A 41  1 n GLY . 41  A 41  
A 42  1 n LEU . 42  A 42  
A 43  1 n TRP . 43  A 43  
A 44  1 n GLU . 44  A 44  
A 45  1 n ASN . 45  A 45  
A 46  1 n PHE . 46  A 46  
A 47  1 n ASP . 47  A 47  
A 48  1 n ALA . 48  A 48  
A 49  1 n GLU . 49  A 49  
A 50  1 n GLN . 50  A 50  
A 51  1 n LEU . 51  A 51  
A 52  1 n ALA . 52  A 52  
A 53  1 n CYS . 53  A 53  
A 54  1 n GLU . 54  A 54  
A 55  1 n ASP . 55  A 55  
A 56  1 n GLY . 56  A 56  
A 57  1 n PHE . 57  A 57  
A 58  1 n LEU . 58  A 58  
A 59  1 n ALA . 59  A 59  
A 60  1 n ASP . 60  A 60  
A 61  1 n PRO . 61  A 61  
A 62  1 n ALA . 62  A 62  
A 63  1 n LEU . 63  A 63  
A 64  1 n VAL . 64  A 64  
A 65  1 n TRP . 65  A 65  
A 66  1 n GLY . 66  A 66  
A 67  1 n TRP . 67  A 67  
A 68  1 n TYR . 68  A 68  
A 69  1 n GLU . 69  A 69  
A 70  1 n TRP . 70  A 70  
A 71  1 n ARG . 71  A 71  
A 72  1 n ARG . 72  A 72  
A 73  1 n HIS . 73  A 73  
A 74  1 n ARG . 74  A 74  
A 75  1 n VAL . 75  A 75  
A 76  1 n LEU . 76  A 76  
A 77  1 n LYS . 77  A 77  
A 78  1 n ALA . 78  A 78  
A 79  1 n GLN . 79  A 79  
A 80  1 n PRO . 80  A 80  
A 81  1 n ASN . 81  A 81  
A 82  1 n PRO . 82  A 82  
A 83  1 n ALA . 83  A 83  
A 84  1 n HIS . 84  A 84  
A 85  1 n GLN . 85  A 85  
A 86  1 n THR . 86  A 86  
A 87  1 n ILE . 87  A 87  
A 88  1 n ALA . 88  A 88  
A 89  1 n GLN . 89  A 89  
A 90  1 n LEU . 90  A 90  
A 91  1 n ALA . 91  A 91  
A 92  1 n GLU . 92  A 92  
A 93  1 n ARG . 93  A 93  
A 94  1 n VAL . 94  A 94  
A 95  1 n PRO . 95  A 95  
A 96  1 n LYS . 96  A 96  
A 97  1 n LEU . 97  A 97  
A 98  1 n THR . 98  A 98  
A 99  1 n LEU . 99  A 99  
A 100 1 n ILE . 100 A 100 
A 101 1 n THR . 101 A 101 
A 102 1 n GLN . 102 A 102 
A 103 1 n ASN . 103 A 103 
A 104 1 n VAL . 104 A 104 
A 105 1 n ASP . 105 A 105 
A 106 1 n ASP . 106 A 106 
A 107 1 n LEU . 107 A 107 
A 108 1 n GLN . 108 A 108 
A 109 1 n GLU . 109 A 109 
A 110 1 n ARG . 110 A 110 
A 111 1 n ALA . 111 A 111 
A 112 1 n GLY . 112 A 112 
A 113 1 n ASN . 113 A 113 
A 114 1 n GLN . 114 A 114 
A 115 1 n ASN . 115 A 115 
A 116 1 n VAL . 116 A 116 
A 117 1 n LEU . 117 A 117 
A 118 1 n HIS . 118 A 118 
A 119 1 n LEU . 119 A 119 
A 120 1 n HIS . 120 A 120 
A 121 1 n GLY . 121 A 121 
A 122 1 n SER . 122 A 122 
A 123 1 n LEU . 123 A 123 
A 124 1 n HIS . 124 A 124 
A 125 1 n HIS . 125 A 125 
A 126 1 n PRO . 126 A 126 
A 127 1 n ARG . 127 A 127 
A 128 1 n CYS . 128 A 128 
A 129 1 n PHE . 129 A 129 
A 130 1 n ALA . 130 A 130 
A 131 1 n CYS . 131 A 131 
A 132 1 n GLU . 132 A 132 
A 133 1 n GLU . 133 A 133 
A 134 1 n PRO . 134 A 134 
A 135 1 n TYR . 135 A 135 
A 136 1 n VAL . 136 A 136 
A 137 1 n PHE . 137 A 137 
A 138 1 n PRO . 138 A 138 
A 139 1 n GLU . 139 A 139 
A 140 1 n LEU . 140 A 140 
A 141 1 n ASP . 141 A 141 
A 142 1 n GLU . 142 A 142 
A 143 1 n ALA . 143 A 143 
A 144 1 n ILE . 144 A 144 
A 145 1 n ARG . 145 A 145 
A 146 1 n ALA . 146 A 146 
A 147 1 n ILE . 147 A 147 
A 148 1 n GLN . 148 A 148 
A 149 1 n LEU . 149 A 149 
A 150 1 n LYS . 150 A 150 
A 151 1 n GLU . 151 A 151 
A 152 1 n SER . 152 A 152 
A 153 1 n ARG . 153 A 153 
A 154 1 n ILE . 154 A 154 
A 155 1 n GLU . 155 A 155 
A 156 1 n PRO . 156 A 156 
A 157 1 n PRO . 157 A 157 
A 158 1 n ARG . 158 A 158 
A 159 1 n CYS . 159 A 159 
A 160 1 n HIS . 160 A 160 
A 161 1 n ARG . 161 A 161 
A 162 1 n CYS . 162 A 162 
A 163 1 n GLY . 163 A 163 
A 164 1 n GLY . 164 A 164 
A 165 1 n PHE . 165 A 165 
A 166 1 n VAL . 166 A 166 
A 167 1 n ARG . 167 A 167 
A 168 1 n PRO . 168 A 168 
A 169 1 n GLY . 169 A 169 
A 170 1 n VAL . 170 A 170 
A 171 1 n ILE . 171 A 171 
A 172 1 n TRP . 172 A 172 
A 173 1 n PHE . 173 A 173 
A 174 1 n GLY . 174 A 174 
A 175 1 n GLU . 175 A 175 
A 176 1 n MET . 176 A 176 
A 177 1 n LEU . 177 A 177 
A 178 1 n PRO . 178 A 178 
A 179 1 n SER . 179 A 179 
A 180 1 n GLU . 180 A 180 
A 181 1 n VAL . 181 A 181 
A 182 1 n TRP . 182 A 182 
A 183 1 n ASP . 183 A 183 
A 184 1 n GLN . 184 A 184 
A 185 1 n ALA . 185 A 185 
A 186 1 n LEU . 186 A 186 
A 187 1 n ALA . 187 A 187 
A 188 1 n ALA . 188 A 188 
A 189 1 n CYS . 189 A 189 
A 190 1 n LEU . 190 A 190 
A 191 1 n GLN . 191 A 191 
A 192 1 n CYS . 192 A 192 
A 193 1 n ASP . 193 A 193 
A 194 1 n LEU . 194 A 194 
A 195 1 n LEU . 195 A 195 
A 196 1 n LEU . 196 A 196 
A 197 1 n ILE . 197 A 197 
A 198 1 n VAL . 198 A 198 
A 199 1 n GLY . 199 A 199 
A 200 1 n THR . 200 A 200 
A 201 1 n SER . 201 A 201 
A 202 1 n GLY . 202 A 202 
A 203 1 n LEU . 203 A 203 
A 204 1 n VAL . 204 A 204 
A 205 1 n TRP . 205 A 205 
A 206 1 n PRO . 206 A 206 
A 207 1 n ALA . 207 A 207 
A 208 1 n ALA . 208 A 208 
A 209 1 n GLU . 209 A 209 
A 210 1 n LEU . 210 A 210 
A 211 1 n PRO . 211 A 211 
A 212 1 n TYR . 212 A 212 
A 213 1 n LYS . 213 A 213 
A 214 1 n ALA . 214 A 214 
A 215 1 n ASP . 215 A 215 
A 216 1 n SER . 216 A 216 
A 217 1 n ALA . 217 A 217 
A 218 1 n GLY . 218 A 218 
A 219 1 n ALA . 219 A 219 
A 220 1 n CYS . 220 A 220 
A 221 1 n VAL . 221 A 221 
A 222 1 n VAL . 222 A 222 
A 223 1 n GLN . 223 A 223 
A 224 1 n ILE . 224 A 224 
A 225 1 n ASN . 225 A 225 
A 226 1 n PRO . 226 A 226 
A 227 1 n THR . 227 A 227 
A 228 1 n ILE . 228 A 228 
A 229 1 n THR . 229 A 229 
A 230 1 n SER . 230 A 230 
A 231 1 n PHE . 231 A 231 
A 232 1 n ASN . 232 A 232 
A 233 1 n GLY . 233 A 233 
A 234 1 n VAL . 234 A 234 
A 235 1 n ALA . 235 A 235 
A 236 1 n LYS . 236 A 236 
A 237 1 n PHE . 237 A 237 
A 238 1 n ASN . 238 A 238 
A 239 1 n LEU . 239 A 239 
A 240 1 n ASN . 240 A 240 
A 241 1 n GLY . 241 A 241 
A 242 1 n LYS . 242 A 242 
A 243 1 n ALA . 243 A 243 
A 244 1 n GLY . 244 A 244 
A 245 1 n GLU . 245 A 245 
A 246 1 n VAL . 246 A 246 
A 247 1 n LEU . 247 A 247 
A 248 1 n PRO . 248 A 248 
A 249 1 n ARG . 249 A 249 
A 250 1 n LEU . 250 A 250 
A 251 1 n TYR . 251 A 251 
A 252 1 n SER . 252 A 252 
A 253 1 n ALA . 253 A 253 
A 254 1 n ALA . 254 A 254 
A 255 1 n PHE . 255 A 255 
A 256 1 n VAL . 256 A 256 
A 257 1 n ASP . 257 A 257 
A 258 1 n LYS . 258 A 258 
A 259 1 n THR . 259 A 259 
A 260 1 n LEU . 260 A 260 
A 261 1 n GLU . 261 A 261 
A 262 1 n CYS . 262 A 262 
#
_software.classification other
_software.date           ?
_software.description    "Structure prediction"
_software.name           AlphaFold
_software.pdbx_ordinal   1
_software.type           package
_software.version        "AlphaFold-beta-20231127 (2b86f29d-618d-47cf-8aef-20020b1102eb @ 2025-04-07 11:12:15)"
#
loop_
_struct_asym.entity_id
_struct_asym.id
1 A 
2 B 
#
loop_
_atom_site.group_PDB
_atom_site.id
_atom_site.type_symbol
_atom_site.label_atom_id
_atom_site.label_alt_id
_atom_site.label_comp_id
_atom_site.label_asym_id
_atom_site.label_entity_id
_atom_site.label_seq_id
_atom_site.pdbx_PDB_ins_code
_atom_site.Cartn_x
_atom_site.Cartn_y
_atom_site.Cartn_z
_atom_site.occupancy
_atom_site.B_iso_or_equiv
_atom_site.auth_seq_id
_atom_site.auth_asym_id
_atom_site.pdbx_PDB_model_num
ATOM   1    N N   . MET A 1 1   ? 3.544   6.759   -27.438 1.00 58.78 1   A 1 
ATOM   2    C CA  . MET A 1 1   ? 4.205   7.302   -26.235 1.00 67.89 1   A 1 
ATOM   3    C C   . MET A 1 1   ? 3.145   8.040   -25.443 1.00 74.12 1   A 1 
ATOM   4    O O   . MET A 1 1   ? 2.347   8.737   -26.058 1.00 69.25 1   A 1 
ATOM   5    C CB  . MET A 1 1   ? 5.363   8.223   -26.646 1.00 60.75 1   A 1 
ATOM   6    C CG  . MET A 1 1   ? 6.424   8.391   -25.558 1.00 51.02 1   A 1 
ATOM   7    S SD  . MET A 1 1   ? 7.868   9.274   -26.192 1.00 44.93 1   A 1 
ATOM   8    C CE  . MET A 1 1   ? 9.073   8.961   -24.895 1.00 39.59 1   A 1 
ATOM   9    N N   . LEU A 1 2   ? 3.045   7.853   -24.145 1.00 75.16 2   A 1 
ATOM   10   C CA  . LEU A 1 2   ? 2.024   8.529   -23.354 1.00 81.08 2   A 1 
ATOM   11   C C   . LEU A 1 2   ? 2.336   10.025  -23.313 1.00 84.61 2   A 1 
ATOM   12   O O   . LEU A 1 2   ? 3.402   10.418  -22.845 1.00 81.67 2   A 1 
ATOM   13   C CB  . LEU A 1 2   ? 1.982   7.913   -21.950 1.00 74.84 2   A 1 
ATOM   14   C CG  . LEU A 1 2   ? 0.709   8.308   -21.183 1.00 70.78 2   A 1 
ATOM   15   C CD1 . LEU A 1 2   ? -0.406  7.290   -21.416 1.00 66.99 2   A 1 
ATOM   16   C CD2 . LEU A 1 2   ? 1.005   8.365   -19.688 1.00 68.73 2   A 1 
ATOM   17   N N   . THR A 1 3   ? 1.426   10.852  -23.816 1.00 87.86 3   A 1 
ATOM   18   C CA  . THR A 1 3   ? 1.568   12.303  -23.748 1.00 90.93 3   A 1 
ATOM   19   C C   . THR A 1 3   ? 0.954   12.782  -22.439 1.00 93.38 3   A 1 
ATOM   20   O O   . THR A 1 3   ? -0.227  12.556  -22.188 1.00 92.16 3   A 1 
ATOM   21   C CB  . THR A 1 3   ? 0.887   12.983  -24.946 1.00 85.90 3   A 1 
ATOM   22   O OG1 . THR A 1 3   ? 1.327   12.392  -26.149 1.00 73.24 3   A 1 
ATOM   23   C CG2 . THR A 1 3   ? 1.249   14.468  -25.028 1.00 71.82 3   A 1 
ATOM   24   N N   . ILE A 1 4   ? 1.759   13.434  -21.602 1.00 95.42 4   A 1 
ATOM   25   C CA  . ILE A 1 4   ? 1.272   14.032  -20.359 1.00 96.37 4   A 1 
ATOM   26   C C   . ILE A 1 4   ? 0.654   15.399  -20.703 1.00 96.98 4   A 1 
ATOM   27   O O   . ILE A 1 4   ? 1.338   16.236  -21.289 1.00 96.50 4   A 1 
ATOM   28   C CB  . ILE A 1 4   ? 2.397   14.127  -19.307 1.00 96.01 4   A 1 
ATOM   29   C CG1 . ILE A 1 4   ? 2.940   12.712  -19.006 1.00 94.04 4   A 1 
ATOM   30   C CG2 . ILE A 1 4   ? 1.863   14.785  -18.029 1.00 94.73 4   A 1 
ATOM   31   C CD1 . ILE A 1 4   ? 4.142   12.693  -18.062 1.00 89.69 4   A 1 
ATOM   32   N N   . PRO A 1 5   ? -0.626  15.647  -20.370 1.00 97.55 5   A 1 
ATOM   33   C CA  . PRO A 1 5   ? -1.257  16.928  -20.662 1.00 97.45 5   A 1 
ATOM   34   C C   . PRO A 1 5   ? -0.566  18.075  -19.924 1.00 97.83 5   A 1 
ATOM   35   O O   . PRO A 1 5   ? -0.349  17.975  -18.720 1.00 97.64 5   A 1 
ATOM   36   C CB  . PRO A 1 5   ? -2.716  16.779  -20.224 1.00 96.78 5   A 1 
ATOM   37   C CG  . PRO A 1 5   ? -2.944  15.269  -20.208 1.00 94.98 5   A 1 
ATOM   38   C CD  . PRO A 1 5   ? -1.580  14.720  -19.802 1.00 96.93 5   A 1 
ATOM   39   N N   . GLN A 1 6   ? -0.319  19.208  -20.596 1.00 97.31 6   A 1 
ATOM   40   C CA  . GLN A 1 6   ? 0.300   20.380  -19.978 1.00 97.46 6   A 1 
ATOM   41   C C   . GLN A 1 6   ? -0.453  20.841  -18.719 1.00 97.79 6   A 1 
ATOM   42   O O   . GLN A 1 6   ? 0.164   21.117  -17.698 1.00 97.68 6   A 1 
ATOM   43   C CB  . GLN A 1 6   ? 0.382   21.528  -21.000 1.00 96.82 6   A 1 
ATOM   44   C CG  . GLN A 1 6   ? 1.183   22.729  -20.457 1.00 93.23 6   A 1 
ATOM   45   C CD  . GLN A 1 6   ? 2.625   22.336  -20.126 1.00 93.84 6   A 1 
ATOM   46   O OE1 . GLN A 1 6   ? 3.283   21.671  -20.902 1.00 87.99 6   A 1 
ATOM   47   N NE2 . GLN A 1 6   ? 3.122   22.692  -18.967 1.00 86.51 6   A 1 
ATOM   48   N N   . LYS A 1 7   ? -1.793  20.800  -18.739 1.00 97.90 7   A 1 
ATOM   49   C CA  . LYS A 1 7   ? -2.626  21.145  -17.574 1.00 98.04 7   A 1 
ATOM   50   C C   . LYS A 1 7   ? -2.335  20.289  -16.337 1.00 98.20 7   A 1 
ATOM   51   O O   . LYS A 1 7   ? -2.535  20.767  -15.229 1.00 97.84 7   A 1 
ATOM   52   C CB  . LYS A 1 7   ? -4.114  21.015  -17.926 1.00 97.59 7   A 1 
ATOM   53   C CG  . LYS A 1 7   ? -4.574  22.103  -18.911 1.00 87.62 7   A 1 
ATOM   54   C CD  . LYS A 1 7   ? -6.090  22.002  -19.139 1.00 81.02 7   A 1 
ATOM   55   C CE  . LYS A 1 7   ? -6.522  23.133  -20.077 1.00 70.19 7   A 1 
ATOM   56   N NZ  . LYS A 1 7   ? -7.970  23.113  -20.345 1.00 60.93 7   A 1 
ATOM   57   N N   . LEU A 1 8   ? -1.913  19.037  -16.518 1.00 98.29 8   A 1 
ATOM   58   C CA  . LEU A 1 8   ? -1.513  18.174  -15.411 1.00 98.42 8   A 1 
ATOM   59   C C   . LEU A 1 8   ? -0.130  18.555  -14.889 1.00 98.45 8   A 1 
ATOM   60   O O   . LEU A 1 8   ? 0.071   18.593  -13.684 1.00 98.35 8   A 1 
ATOM   61   C CB  . LEU A 1 8   ? -1.585  16.699  -15.848 1.00 98.40 8   A 1 
ATOM   62   C CG  . LEU A 1 8   ? -1.018  15.707  -14.814 1.00 98.05 8   A 1 
ATOM   63   C CD1 . LEU A 1 8   ? -1.716  15.811  -13.464 1.00 97.72 8   A 1 
ATOM   64   C CD2 . LEU A 1 8   ? -1.192  14.289  -15.344 1.00 97.51 8   A 1 
ATOM   65   N N   . ILE A 1 9   ? 0.802   18.865  -15.792 1.00 98.28 9   A 1 
ATOM   66   C CA  . ILE A 1 9   ? 2.141   19.344  -15.434 1.00 98.06 9   A 1 
ATOM   67   C C   . ILE A 1 9   ? 2.020   20.619  -14.597 1.00 98.16 9   A 1 
ATOM   68   O O   . ILE A 1 9   ? 2.567   20.680  -13.502 1.00 98.03 9   A 1 
ATOM   69   C CB  . ILE A 1 9   ? 3.001   19.559  -16.701 1.00 97.69 9   A 1 
ATOM   70   C CG1 . ILE A 1 9   ? 3.162   18.234  -17.484 1.00 96.77 9   A 1 
ATOM   71   C CG2 . ILE A 1 9   ? 4.369   20.155  -16.336 1.00 96.83 9   A 1 
ATOM   72   C CD1 . ILE A 1 9   ? 3.800   18.400  -18.866 1.00 94.12 9   A 1 
ATOM   73   N N   . ASP A 1 10  ? 1.230   21.580  -15.048 1.00 97.98 10  A 1 
ATOM   74   C CA  . ASP A 1 10  ? 0.986   22.836  -14.342 1.00 97.98 10  A 1 
ATOM   75   C C   . ASP A 1 10  ? 0.368   22.595  -12.962 1.00 98.09 10  A 1 
ATOM   76   O O   . ASP A 1 10  ? 0.785   23.187  -11.968 1.00 97.90 10  A 1 
ATOM   77   C CB  . ASP A 1 10  ? 0.038   23.731  -15.159 1.00 97.63 10  A 1 
ATOM   78   C CG  . ASP A 1 10  ? 0.492   24.049  -16.588 1.00 96.72 10  A 1 
ATOM   79   O OD1 . ASP A 1 10  ? 1.691   23.940  -16.900 1.00 94.60 10  A 1 
ATOM   80   O OD2 . ASP A 1 10  ? -0.415  24.372  -17.398 1.00 94.43 10  A 1 
ATOM   81   N N   . LYS A 1 11  ? -0.600  21.673  -12.871 1.00 98.25 11  A 1 
ATOM   82   C CA  . LYS A 1 11  ? -1.228  21.280  -11.603 1.00 98.27 11  A 1 
ATOM   83   C C   . LYS A 1 11  ? -0.226  20.682  -10.625 1.00 98.47 11  A 1 
ATOM   84   O O   . LYS A 1 11  ? -0.284  21.020  -9.446  1.00 98.18 11  A 1 
ATOM   85   C CB  . LYS A 1 11  ? -2.370  20.288  -11.854 1.00 97.73 11  A 1 
ATOM   86   C CG  . LYS A 1 11  ? -3.731  20.977  -12.062 1.00 88.51 11  A 1 
ATOM   87   C CD  . LYS A 1 11  ? -4.288  21.444  -10.717 1.00 85.71 11  A 1 
ATOM   88   C CE  . LYS A 1 11  ? -5.667  22.078  -10.835 1.00 81.59 11  A 1 
ATOM   89   N NZ  . LYS A 1 11  ? -6.173  22.394  -9.476  1.00 73.28 11  A 1 
ATOM   90   N N   . LEU A 1 12  ? 0.679   19.823  -11.091 1.00 98.44 12  A 1 
ATOM   91   C CA  . LEU A 1 12  ? 1.699   19.219  -10.241 1.00 98.58 12  A 1 
ATOM   92   C C   . LEU A 1 12  ? 2.734   20.245  -9.778  1.00 98.49 12  A 1 
ATOM   93   O O   . LEU A 1 12  ? 3.110   20.257  -8.616  1.00 98.31 12  A 1 
ATOM   94   C CB  . LEU A 1 12  ? 2.327   18.030  -10.984 1.00 98.52 12  A 1 
ATOM   95   C CG  . LEU A 1 12  ? 3.435   17.307  -10.188 1.00 98.27 12  A 1 
ATOM   96   C CD1 . LEU A 1 12  ? 2.952   16.769  -8.852  1.00 98.07 12  A 1 
ATOM   97   C CD2 . LEU A 1 12  ? 3.951   16.127  -11.013 1.00 97.96 12  A 1 
ATOM   98   N N   . GLN A 1 13  ? 3.156   21.162  -10.662 1.00 98.36 13  A 1 
ATOM   99   C CA  . GLN A 1 13  ? 4.103   22.230  -10.325 1.00 98.19 13  A 1 
ATOM   100  C C   . GLN A 1 13  ? 3.551   23.201  -9.281  1.00 98.03 13  A 1 
ATOM   101  O O   . GLN A 1 13  ? 4.313   23.764  -8.495  1.00 97.55 13  A 1 
ATOM   102  C CB  . GLN A 1 13  ? 4.447   23.018  -11.592 1.00 97.79 13  A 1 
ATOM   103  C CG  . GLN A 1 13  ? 5.382   22.223  -12.504 1.00 96.50 13  A 1 
ATOM   104  C CD  . GLN A 1 13  ? 5.640   22.892  -13.847 1.00 96.05 13  A 1 
ATOM   105  O OE1 . GLN A 1 13  ? 5.004   23.846  -14.282 1.00 91.17 13  A 1 
ATOM   106  N NE2 . GLN A 1 13  ? 6.620   22.414  -14.579 1.00 89.94 13  A 1 
ATOM   107  N N   . GLN A 1 14  ? 2.243   23.409  -9.263  1.00 98.08 14  A 1 
ATOM   108  C CA  . GLN A 1 14  ? 1.567   24.347  -8.370  1.00 97.91 14  A 1 
ATOM   109  C C   . GLN A 1 14  ? 0.958   23.673  -7.131  1.00 98.20 14  A 1 
ATOM   110  O O   . GLN A 1 14  ? 0.413   24.376  -6.281  1.00 97.51 14  A 1 
ATOM   111  C CB  . GLN A 1 14  ? 0.491   25.097  -9.160  1.00 97.15 14  A 1 
ATOM   112  C CG  . GLN A 1 14  ? 1.104   25.978  -10.258 1.00 91.24 14  A 1 
ATOM   113  C CD  . GLN A 1 14  ? 0.049   26.598  -11.181 1.00 81.71 14  A 1 
ATOM   114  O OE1 . GLN A 1 14  ? -1.162  26.533  -10.966 1.00 73.55 14  A 1 
ATOM   115  N NE2 . GLN A 1 14  ? 0.467   27.233  -12.252 1.00 68.77 14  A 1 
ATOM   116  N N   . ALA A 1 15  ? 1.037   22.346  -7.028  1.00 98.44 15  A 1 
ATOM   117  C CA  . ALA A 1 15  ? 0.424   21.598  -5.935  1.00 98.54 15  A 1 
ATOM   118  C C   . ALA A 1 15  ? 0.996   22.039  -4.586  1.00 98.66 15  A 1 
ATOM   119  O O   . ALA A 1 15  ? 2.212   22.077  -4.386  1.00 98.35 15  A 1 
ATOM   120  C CB  . ALA A 1 15  ? 0.619   20.097  -6.170  1.00 98.34 15  A 1 
ATOM   121  N N   . GLN A 1 16  ? 0.106   22.324  -3.637  1.00 98.75 16  A 1 
ATOM   122  C CA  . GLN A 1 16  ? 0.467   22.655  -2.261  1.00 98.66 16  A 1 
ATOM   123  C C   . GLN A 1 16  ? 0.425   21.418  -1.366  1.00 98.78 16  A 1 
ATOM   124  O O   . GLN A 1 16  ? 1.268   21.239  -0.483  1.00 98.21 16  A 1 
ATOM   125  C CB  . GLN A 1 16  ? -0.493  23.731  -1.722  1.00 98.46 16  A 1 
ATOM   126  C CG  . GLN A 1 16  ? -0.463  25.043  -2.525  1.00 96.95 16  A 1 
ATOM   127  C CD  . GLN A 1 16  ? 0.940   25.642  -2.585  1.00 92.73 16  A 1 
ATOM   128  O OE1 . GLN A 1 16  ? 1.527   26.007  -1.584  1.00 81.82 16  A 1 
ATOM   129  N NE2 . GLN A 1 16  ? 1.517   25.739  -3.764  1.00 80.46 16  A 1 
ATOM   130  N N   . HIS A 1 17  ? -0.546  20.550  -1.601  1.00 98.64 17  A 1 
ATOM   131  C CA  . HIS A 1 17  ? -0.681  19.277  -0.907  1.00 98.86 17  A 1 
ATOM   132  C C   . HIS A 1 17  ? -1.024  18.173  -1.904  1.00 98.89 17  A 1 
ATOM   133  O O   . HIS A 1 17  ? -2.172  18.026  -2.331  1.00 98.78 17  A 1 
ATOM   134  C CB  . HIS A 1 17  ? -1.714  19.413  0.213   1.00 98.71 17  A 1 
ATOM   135  C CG  . HIS A 1 17  ? -1.860  18.208  1.099   1.00 98.65 17  A 1 
ATOM   136  N ND1 . HIS A 1 17  ? -2.825  18.084  2.089   1.00 94.88 17  A 1 
ATOM   137  C CD2 . HIS A 1 17  ? -1.100  17.068  1.144   1.00 94.90 17  A 1 
ATOM   138  C CE1 . HIS A 1 17  ? -2.644  16.903  2.695   1.00 95.90 17  A 1 
ATOM   139  N NE2 . HIS A 1 17  ? -1.608  16.257  2.148   1.00 96.53 17  A 1 
ATOM   140  N N   . LEU A 1 18  ? -0.017  17.395  -2.251  1.00 98.86 18  A 1 
ATOM   141  C CA  . LEU A 1 18  ? -0.157  16.205  -3.072  1.00 98.90 18  A 1 
ATOM   142  C C   . LEU A 1 18  ? -0.474  15.003  -2.187  1.00 98.93 18  A 1 
ATOM   143  O O   . LEU A 1 18  ? 0.307   14.650  -1.307  1.00 98.87 18  A 1 
ATOM   144  C CB  . LEU A 1 18  ? 1.140   16.024  -3.887  1.00 98.87 18  A 1 
ATOM   145  C CG  . LEU A 1 18  ? 1.206   14.717  -4.699  1.00 98.61 18  A 1 
ATOM   146  C CD1 . LEU A 1 18  ? 0.074   14.607  -5.714  1.00 98.40 18  A 1 
ATOM   147  C CD2 . LEU A 1 18  ? 2.531   14.663  -5.460  1.00 98.33 18  A 1 
ATOM   148  N N   . VAL A 1 19  ? -1.576  14.315  -2.456  1.00 98.99 19  A 1 
ATOM   149  C CA  . VAL A 1 19  ? -1.830  12.977  -1.907  1.00 98.94 19  A 1 
ATOM   150  C C   . VAL A 1 19  ? -1.561  11.940  -2.982  1.00 98.98 19  A 1 
ATOM   151  O O   . VAL A 1 19  ? -1.958  12.100  -4.128  1.00 98.92 19  A 1 
ATOM   152  C CB  . VAL A 1 19  ? -3.240  12.849  -1.320  1.00 98.92 19  A 1 
ATOM   153  C CG1 . VAL A 1 19  ? -3.535  11.425  -0.839  1.00 98.58 19  A 1 
ATOM   154  C CG2 . VAL A 1 19  ? -3.395  13.777  -0.111  1.00 98.62 19  A 1 
ATOM   155  N N   . ILE A 1 20  ? -0.897  10.863  -2.622  1.00 98.92 20  A 1 
ATOM   156  C CA  . ILE A 1 20  ? -0.723  9.695   -3.483  1.00 98.93 20  A 1 
ATOM   157  C C   . ILE A 1 20  ? -1.364  8.502   -2.799  1.00 98.99 20  A 1 
ATOM   158  O O   . ILE A 1 20  ? -0.963  8.140   -1.694  1.00 98.92 20  A 1 
ATOM   159  C CB  . ILE A 1 20  ? 0.761   9.468   -3.852  1.00 98.94 20  A 1 
ATOM   160  C CG1 . ILE A 1 20  ? 1.380   10.760  -4.434  1.00 98.55 20  A 1 
ATOM   161  C CG2 . ILE A 1 20  ? 0.851   8.302   -4.854  1.00 98.74 20  A 1 
ATOM   162  C CD1 . ILE A 1 20  ? 2.809   10.606  -4.970  1.00 97.60 20  A 1 
ATOM   163  N N   . LEU A 1 21  ? -2.343  7.876   -3.437  1.00 98.94 21  A 1 
ATOM   164  C CA  . LEU A 1 21  ? -2.946  6.617   -3.009  1.00 98.96 21  A 1 
ATOM   165  C C   . LEU A 1 21  ? -2.424  5.492   -3.903  1.00 98.97 21  A 1 
ATOM   166  O O   . LEU A 1 21  ? -2.678  5.491   -5.107  1.00 98.87 21  A 1 
ATOM   167  C CB  . LEU A 1 21  ? -4.475  6.720   -3.059  1.00 98.92 21  A 1 
ATOM   168  C CG  . LEU A 1 21  ? -5.208  5.388   -2.775  1.00 98.77 21  A 1 
ATOM   169  C CD1 . LEU A 1 21  ? -4.984  4.892   -1.353  1.00 98.55 21  A 1 
ATOM   170  C CD2 . LEU A 1 21  ? -6.717  5.562   -2.988  1.00 98.49 21  A 1 
ATOM   171  N N   . THR A 1 22  ? -1.747  4.519   -3.314  1.00 98.81 22  A 1 
ATOM   172  C CA  . THR A 1 22  ? -1.203  3.383   -4.059  1.00 98.86 22  A 1 
ATOM   173  C C   . THR A 1 22  ? -1.907  2.073   -3.732  1.00 98.70 22  A 1 
ATOM   174  O O   . THR A 1 22  ? -2.502  1.886   -2.675  1.00 98.44 22  A 1 
ATOM   175  C CB  . THR A 1 22  ? 0.320   3.252   -3.913  1.00 98.79 22  A 1 
ATOM   176  O OG1 . THR A 1 22  ? 0.664   2.796   -2.639  1.00 97.97 22  A 1 
ATOM   177  C CG2 . THR A 1 22  ? 1.054   4.570   -4.164  1.00 97.88 22  A 1 
ATOM   178  N N   . GLY A 1 23  ? -1.856  1.137   -4.669  1.00 98.07 23  A 1 
ATOM   179  C CA  . GLY A 1 23  ? -2.252  -0.248  -4.489  1.00 97.62 23  A 1 
ATOM   180  C C   . GLY A 1 23  ? -1.204  -1.201  -5.064  1.00 97.62 23  A 1 
ATOM   181  O O   . GLY A 1 23  ? -0.149  -0.762  -5.516  1.00 97.61 23  A 1 
ATOM   182  N N   . ALA A 1 24  ? -1.519  -2.488  -5.100  1.00 96.73 24  A 1 
ATOM   183  C CA  . ALA A 1 24  ? -0.584  -3.548  -5.482  1.00 95.98 24  A 1 
ATOM   184  C C   . ALA A 1 24  ? 0.140   -3.318  -6.826  1.00 96.21 24  A 1 
ATOM   185  O O   . ALA A 1 24  ? 1.280   -3.742  -7.002  1.00 96.19 24  A 1 
ATOM   186  C CB  . ALA A 1 24  ? -1.365  -4.866  -5.509  1.00 94.64 24  A 1 
ATOM   187  N N   . GLY A 1 25  ? -0.485  -2.614  -7.758  1.00 96.16 25  A 1 
ATOM   188  C CA  . GLY A 1 25  ? 0.102   -2.302  -9.058  1.00 96.21 25  A 1 
ATOM   189  C C   . GLY A 1 25  ? 1.395   -1.470  -8.997  1.00 96.86 25  A 1 
ATOM   190  O O   . GLY A 1 25  ? 2.216   -1.588  -9.897  1.00 97.20 25  A 1 
ATOM   191  N N   . VAL A 1 26  ? 1.623   -0.673  -7.943  1.00 98.00 26  A 1 
ATOM   192  C CA  . VAL A 1 26  ? 2.864   0.104   -7.801  1.00 98.48 26  A 1 
ATOM   193  C C   . VAL A 1 26  ? 4.084   -0.783  -7.525  1.00 98.47 26  A 1 
ATOM   194  O O   . VAL A 1 26  ? 5.196   -0.409  -7.873  1.00 98.41 26  A 1 
ATOM   195  C CB  . VAL A 1 26  ? 2.708   1.201   -6.725  1.00 98.42 26  A 1 
ATOM   196  C CG1 . VAL A 1 26  ? 2.894   0.700   -5.297  1.00 97.70 26  A 1 
ATOM   197  C CG2 . VAL A 1 26  ? 3.680   2.366   -6.969  1.00 97.39 26  A 1 
ATOM   198  N N   . SER A 1 27  ? 3.864   -1.971  -6.952  1.00 97.96 27  A 1 
ATOM   199  C CA  . SER A 1 27  ? 4.928   -2.933  -6.641  1.00 97.51 27  A 1 
ATOM   200  C C   . SER A 1 27  ? 5.063   -4.048  -7.687  1.00 97.24 27  A 1 
ATOM   201  O O   . SER A 1 27  ? 5.949   -4.887  -7.587  1.00 97.06 27  A 1 
ATOM   202  C CB  . SER A 1 27  ? 4.717   -3.495  -5.226  1.00 97.62 27  A 1 
ATOM   203  O OG  . SER A 1 27  ? 4.707   -2.424  -4.286  1.00 97.40 27  A 1 
ATOM   204  N N   . ALA A 1 28  ? 4.226   -4.056  -8.725  1.00 96.60 28  A 1 
ATOM   205  C CA  . ALA A 1 28  ? 4.258   -5.079  -9.767  1.00 96.05 28  A 1 
ATOM   206  C C   . ALA A 1 28  ? 5.590   -5.089  -10.537 1.00 96.26 28  A 1 
ATOM   207  O O   . ALA A 1 28  ? 6.159   -6.145  -10.804 1.00 96.33 28  A 1 
ATOM   208  C CB  . ALA A 1 28  ? 3.066   -4.854  -10.709 1.00 95.57 28  A 1 
ATOM   209  N N   . GLU A 1 29  ? 6.140   -3.916  -10.820 1.00 97.38 29  A 1 
ATOM   210  C CA  . GLU A 1 29  ? 7.432   -3.756  -11.505 1.00 97.70 29  A 1 
ATOM   211  C C   . GLU A 1 29  ? 8.646   -4.086  -10.609 1.00 97.85 29  A 1 
ATOM   212  O O   . GLU A 1 29  ? 9.763   -4.178  -11.111 1.00 97.72 29  A 1 
ATOM   213  C CB  . GLU A 1 29  ? 7.525   -2.353  -12.107 1.00 97.87 29  A 1 
ATOM   214  C CG  . GLU A 1 29  ? 6.536   -2.190  -13.272 1.00 97.59 29  A 1 
ATOM   215  C CD  . GLU A 1 29  ? 6.348   -0.724  -13.656 1.00 97.80 29  A 1 
ATOM   216  O OE1 . GLU A 1 29  ? 7.025   -0.244  -14.591 1.00 96.01 29  A 1 
ATOM   217  O OE2 . GLU A 1 29  ? 5.483   -0.076  -13.033 1.00 96.22 29  A 1 
ATOM   218  N N   . SER A 1 30  ? 8.429   -4.344  -9.316  1.00 98.16 30  A 1 
ATOM   219  C CA  . SER A 1 30  ? 9.414   -4.944  -8.408  1.00 97.92 30  A 1 
ATOM   220  C C   . SER A 1 30  ? 9.334   -6.480  -8.376  1.00 97.25 30  A 1 
ATOM   221  O O   . SER A 1 30  ? 10.059  -7.126  -7.618  1.00 96.46 30  A 1 
ATOM   222  C CB  . SER A 1 30  ? 9.261   -4.366  -6.998  1.00 98.26 30  A 1 
ATOM   223  O OG  . SER A 1 30  ? 9.494   -2.971  -7.027  1.00 98.25 30  A 1 
ATOM   224  N N   . GLY A 1 31  ? 8.450   -7.079  -9.166  1.00 96.13 31  A 1 
ATOM   225  C CA  . GLY A 1 31  ? 8.228   -8.525  -9.214  1.00 94.77 31  A 1 
ATOM   226  C C   . GLY A 1 31  ? 7.280   -9.057  -8.135  1.00 94.00 31  A 1 
ATOM   227  O O   . GLY A 1 31  ? 7.198   -10.272 -7.940  1.00 92.26 31  A 1 
ATOM   228  N N   . ILE A 1 32  ? 6.570   -8.182  -7.434  1.00 95.51 32  A 1 
ATOM   229  C CA  . ILE A 1 32  ? 5.544   -8.559  -6.462  1.00 95.08 32  A 1 
ATOM   230  C C   . ILE A 1 32  ? 4.207   -8.731  -7.190  1.00 94.03 32  A 1 
ATOM   231  O O   . ILE A 1 32  ? 3.755   -7.789  -7.839  1.00 93.01 32  A 1 
ATOM   232  C CB  . ILE A 1 32  ? 5.455   -7.527  -5.318  1.00 95.34 32  A 1 
ATOM   233  C CG1 . ILE A 1 32  ? 6.817   -7.254  -4.648  1.00 94.73 32  A 1 
ATOM   234  C CG2 . ILE A 1 32  ? 4.433   -7.982  -4.257  1.00 95.14 32  A 1 
ATOM   235  C CD1 . ILE A 1 32  ? 7.539   -8.495  -4.116  1.00 93.03 32  A 1 
ATOM   236  N N   . PRO A 1 33  ? 3.564   -9.900  -7.097  1.00 91.41 33  A 1 
ATOM   237  C CA  . PRO A 1 33  ? 2.272   -10.123 -7.729  1.00 89.90 33  A 1 
ATOM   238  C C   . PRO A 1 33  ? 1.205   -9.180  -7.181  1.00 91.16 33  A 1 
ATOM   239  O O   . PRO A 1 33  ? 1.222   -8.831  -5.999  1.00 90.70 33  A 1 
ATOM   240  C CB  . PRO A 1 33  ? 1.890   -11.581 -7.457  1.00 87.13 33  A 1 
ATOM   241  C CG  . PRO A 1 33  ? 3.199   -12.241 -7.059  1.00 83.86 33  A 1 
ATOM   242  C CD  . PRO A 1 33  ? 4.000   -11.111 -6.433  1.00 87.62 33  A 1 
ATOM   243  N N   . THR A 1 34  ? 0.261   -8.793  -8.031  1.00 89.91 34  A 1 
ATOM   244  C CA  . THR A 1 34  ? -0.925  -8.058  -7.587  1.00 90.01 34  A 1 
ATOM   245  C C   . THR A 1 34  ? -1.921  -8.995  -6.901  1.00 87.83 34  A 1 
ATOM   246  O O   . THR A 1 34  ? -1.800  -10.213 -6.967  1.00 84.44 34  A 1 
ATOM   247  C CB  . THR A 1 34  ? -1.594  -7.292  -8.741  1.00 90.36 34  A 1 
ATOM   248  O OG1 . THR A 1 34  ? -2.220  -8.156  -9.645  1.00 88.93 34  A 1 
ATOM   249  C CG2 . THR A 1 34  ? -0.618  -6.405  -9.511  1.00 89.12 34  A 1 
ATOM   250  N N   . PHE A 1 35  ? -2.935  -8.433  -6.241  1.00 86.00 35  A 1 
ATOM   251  C CA  . PHE A 1 35  ? -3.960  -9.246  -5.566  1.00 83.08 35  A 1 
ATOM   252  C C   . PHE A 1 35  ? -4.797  -10.095 -6.537  1.00 81.49 35  A 1 
ATOM   253  O O   . PHE A 1 35  ? -5.331  -11.127 -6.162  1.00 77.49 35  A 1 
ATOM   254  C CB  . PHE A 1 35  ? -4.869  -8.306  -4.776  1.00 80.38 35  A 1 
ATOM   255  C CG  . PHE A 1 35  ? -5.785  -9.026  -3.820  1.00 75.56 35  A 1 
ATOM   256  C CD1 . PHE A 1 35  ? -7.126  -9.274  -4.165  1.00 71.71 35  A 1 
ATOM   257  C CD2 . PHE A 1 35  ? -5.302  -9.455  -2.572  1.00 70.56 35  A 1 
ATOM   258  C CE1 . PHE A 1 35  ? -7.981  -9.929  -3.273  1.00 66.82 35  A 1 
ATOM   259  C CE2 . PHE A 1 35  ? -6.153  -10.114 -1.674  1.00 66.74 35  A 1 
ATOM   260  C CZ  . PHE A 1 35  ? -7.496  -10.354 -2.013  1.00 65.36 35  A 1 
ATOM   261  N N   . ARG A 1 36  ? -4.904  -9.662  -7.784  1.00 78.71 36  A 1 
ATOM   262  C CA  . ARG A 1 36  ? -5.685  -10.339 -8.828  1.00 76.58 36  A 1 
ATOM   263  C C   . ARG A 1 36  ? -4.878  -11.354 -9.618  1.00 76.66 36  A 1 
ATOM   264  O O   . ARG A 1 36  ? -5.462  -12.067 -10.422 1.00 73.12 36  A 1 
ATOM   265  C CB  . ARG A 1 36  ? -6.284  -9.300  -9.775  1.00 73.11 36  A 1 
ATOM   266  C CG  . ARG A 1 36  ? -7.359  -8.494  -9.044  1.00 69.89 36  A 1 
ATOM   267  C CD  . ARG A 1 36  ? -8.028  -7.527  -10.017 1.00 64.51 36  A 1 
ATOM   268  N NE  . ARG A 1 36  ? -9.340  -7.132  -9.496  1.00 63.44 36  A 1 
ATOM   269  C CZ  . ARG A 1 36  ? -10.453 -7.074  -10.178 1.00 59.48 36  A 1 
ATOM   270  N NH1 . ARG A 1 36  ? -10.452 -6.936  -11.476 1.00 53.16 36  A 1 
ATOM   271  N NH2 . ARG A 1 36  ? -11.592 -7.222  -9.559  1.00 55.63 36  A 1 
ATOM   272  N N   . ASP A 1 37  ? -3.575  -11.383 -9.435  1.00 74.37 37  A 1 
ATOM   273  C CA  . ASP A 1 37  ? -2.761  -12.409 -10.065 1.00 74.18 37  A 1 
ATOM   274  C C   . ASP A 1 37  ? -3.098  -13.755 -9.406  1.00 74.30 37  A 1 
ATOM   275  O O   . ASP A 1 37  ? -3.166  -13.867 -8.182  1.00 72.65 37  A 1 
ATOM   276  C CB  . ASP A 1 37  ? -1.268  -12.075 -9.968  1.00 72.12 37  A 1 
ATOM   277  C CG  . ASP A 1 37  ? -0.879  -10.785 -10.711 1.00 71.17 37  A 1 
ATOM   278  O OD1 . ASP A 1 37  ? -1.579  -10.377 -11.668 1.00 68.46 37  A 1 
ATOM   279  O OD2 . ASP A 1 37  ? 0.116   -10.159 -10.295 1.00 68.35 37  A 1 
ATOM   280  N N   . THR A 1 38  ? -3.324  -14.769 -10.231 1.00 72.16 38  A 1 
ATOM   281  C CA  . THR A 1 38  ? -3.706  -16.105 -9.770  1.00 71.02 38  A 1 
ATOM   282  C C   . THR A 1 38  ? -2.682  -16.633 -8.772  1.00 72.38 38  A 1 
ATOM   283  O O   . THR A 1 38  ? -1.482  -16.632 -9.049  1.00 66.22 38  A 1 
ATOM   284  C CB  . THR A 1 38  ? -3.843  -17.070 -10.958 1.00 63.84 38  A 1 
ATOM   285  O OG1 . THR A 1 38  ? -4.620  -16.471 -11.973 1.00 56.57 38  A 1 
ATOM   286  C CG2 . THR A 1 38  ? -4.544  -18.377 -10.579 1.00 55.81 38  A 1 
ATOM   287  N N   . LEU A 1 39  ? -3.170  -17.100 -7.617  1.00 71.71 39  A 1 
ATOM   288  C CA  . LEU A 1 39  ? -2.324  -17.785 -6.648  1.00 74.14 39  A 1 
ATOM   289  C C   . LEU A 1 39  ? -1.771  -19.076 -7.265  1.00 72.88 39  A 1 
ATOM   290  O O   . LEU A 1 39  ? -2.427  -19.722 -8.078  1.00 71.66 39  A 1 
ATOM   291  C CB  . LEU A 1 39  ? -3.101  -18.072 -5.354  1.00 72.77 39  A 1 
ATOM   292  C CG  . LEU A 1 39  ? -3.594  -16.820 -4.591  1.00 69.46 39  A 1 
ATOM   293  C CD1 . LEU A 1 39  ? -4.289  -17.256 -3.302  1.00 69.87 39  A 1 
ATOM   294  C CD2 . LEU A 1 39  ? -2.456  -15.873 -4.218  1.00 70.51 39  A 1 
ATOM   295  N N   . THR A 1 40  ? -0.550  -19.434 -6.874  1.00 71.70 40  A 1 
ATOM   296  C CA  . THR A 1 40  ? 0.159   -20.582 -7.442  1.00 69.37 40  A 1 
ATOM   297  C C   . THR A 1 40  ? 0.500   -21.620 -6.379  1.00 68.51 40  A 1 
ATOM   298  O O   . THR A 1 40  ? 0.447   -21.346 -5.171  1.00 64.74 40  A 1 
ATOM   299  C CB  . THR A 1 40  ? 1.431   -20.139 -8.190  1.00 66.11 40  A 1 
ATOM   300  O OG1 . THR A 1 40  ? 2.309   -19.409 -7.359  1.00 64.31 40  A 1 
ATOM   301  C CG2 . THR A 1 40  ? 1.104   -19.258 -9.393  1.00 63.88 40  A 1 
ATOM   302  N N   . GLY A 1 41  ? 0.846   -22.808 -6.807  1.00 73.66 41  A 1 
ATOM   303  C CA  . GLY A 1 41  ? 1.366   -23.872 -5.959  1.00 70.37 41  A 1 
ATOM   304  C C   . GLY A 1 41  ? 0.402   -24.267 -4.842  1.00 72.46 41  A 1 
ATOM   305  O O   . GLY A 1 41  ? -0.750  -24.613 -5.095  1.00 68.81 41  A 1 
ATOM   306  N N   . LEU A 1 42  ? 0.871   -24.221 -3.586  1.00 72.07 42  A 1 
ATOM   307  C CA  . LEU A 1 42  ? 0.076   -24.618 -2.420  1.00 71.06 42  A 1 
ATOM   308  C C   . LEU A 1 42  ? -1.242  -23.833 -2.282  1.00 72.13 42  A 1 
ATOM   309  O O   . LEU A 1 42  ? -2.198  -24.347 -1.709  1.00 70.69 42  A 1 
ATOM   310  C CB  . LEU A 1 42  ? 0.957   -24.429 -1.169  1.00 70.04 42  A 1 
ATOM   311  C CG  . LEU A 1 42  ? 0.282   -24.830 0.159   1.00 63.67 42  A 1 
ATOM   312  C CD1 . LEU A 1 42  ? -0.066  -26.313 0.201   1.00 59.86 42  A 1 
ATOM   313  C CD2 . LEU A 1 42  ? 1.235   -24.529 1.316   1.00 63.41 42  A 1 
ATOM   314  N N   . TRP A 1 43  ? -1.274  -22.601 -2.792  1.00 72.84 43  A 1 
ATOM   315  C CA  . TRP A 1 43  ? -2.415  -21.699 -2.654  1.00 68.70 43  A 1 
ATOM   316  C C   . TRP A 1 43  ? -3.278  -21.608 -3.920  1.00 68.55 43  A 1 
ATOM   317  O O   . TRP A 1 43  ? -4.234  -20.848 -3.925  1.00 68.81 43  A 1 
ATOM   318  C CB  . TRP A 1 43  ? -1.922  -20.325 -2.191  1.00 68.06 43  A 1 
ATOM   319  C CG  . TRP A 1 43  ? -1.038  -20.365 -0.984  1.00 68.28 43  A 1 
ATOM   320  C CD1 . TRP A 1 43  ? -1.416  -20.697 0.272   1.00 64.18 43  A 1 
ATOM   321  C CD2 . TRP A 1 43  ? 0.404   -20.156 -0.926  1.00 72.17 43  A 1 
ATOM   322  N NE1 . TRP A 1 43  ? -0.307  -20.714 1.104   1.00 61.63 43  A 1 
ATOM   323  C CE2 . TRP A 1 43  ? 0.833   -20.407 0.412   1.00 68.04 43  A 1 
ATOM   324  C CE3 . TRP A 1 43  ? 1.379   -19.800 -1.878  1.00 65.37 43  A 1 
ATOM   325  C CZ2 . TRP A 1 43  ? 2.190   -20.344 0.791   1.00 65.14 43  A 1 
ATOM   326  C CZ3 . TRP A 1 43  ? 2.736   -19.730 -1.498  1.00 61.86 43  A 1 
ATOM   327  C CH2 . TRP A 1 43  ? 3.130   -20.005 -0.183  1.00 63.30 43  A 1 
ATOM   328  N N   . GLU A 1 44  ? -2.995  -22.381 -4.959  1.00 78.36 44  A 1 
ATOM   329  C CA  . GLU A 1 44  ? -3.668  -22.256 -6.267  1.00 76.96 44  A 1 
ATOM   330  C C   . GLU A 1 44  ? -5.185  -22.493 -6.211  1.00 77.25 44  A 1 
ATOM   331  O O   . GLU A 1 44  ? -5.924  -21.950 -7.025  1.00 75.86 44  A 1 
ATOM   332  C CB  . GLU A 1 44  ? -3.008  -23.215 -7.271  1.00 74.46 44  A 1 
ATOM   333  C CG  . GLU A 1 44  ? -3.335  -24.691 -7.022  1.00 68.06 44  A 1 
ATOM   334  C CD  . GLU A 1 44  ? -2.563  -25.668 -7.943  1.00 63.75 44  A 1 
ATOM   335  O OE1 . GLU A 1 44  ? -2.702  -26.893 -7.704  1.00 59.50 44  A 1 
ATOM   336  O OE2 . GLU A 1 44  ? -1.851  -25.207 -8.855  1.00 62.12 44  A 1 
ATOM   337  N N   . ASN A 1 45  ? -5.652  -23.285 -5.224  1.00 78.18 45  A 1 
ATOM   338  C CA  . ASN A 1 45  ? -7.063  -23.613 -5.032  1.00 76.81 45  A 1 
ATOM   339  C C   . ASN A 1 45  ? -7.784  -22.653 -4.075  1.00 78.20 45  A 1 
ATOM   340  O O   . ASN A 1 45  ? -8.939  -22.904 -3.724  1.00 76.20 45  A 1 
ATOM   341  C CB  . ASN A 1 45  ? -7.173  -25.075 -4.569  1.00 74.53 45  A 1 
ATOM   342  C CG  . ASN A 1 45  ? -6.656  -26.039 -5.625  1.00 70.04 45  A 1 
ATOM   343  O OD1 . ASN A 1 45  ? -7.141  -26.092 -6.735  1.00 64.59 45  A 1 
ATOM   344  N ND2 . ASN A 1 45  ? -5.657  -26.823 -5.307  1.00 63.59 45  A 1 
ATOM   345  N N   . PHE A 1 46  ? -7.120  -21.600 -3.625  1.00 82.04 46  A 1 
ATOM   346  C CA  . PHE A 1 46  ? -7.680  -20.618 -2.713  1.00 81.05 46  A 1 
ATOM   347  C C   . PHE A 1 46  ? -7.833  -19.269 -3.413  1.00 81.24 46  A 1 
ATOM   348  O O   . PHE A 1 46  ? -6.960  -18.840 -4.162  1.00 80.14 46  A 1 
ATOM   349  C CB  . PHE A 1 46  ? -6.816  -20.494 -1.456  1.00 80.99 46  A 1 
ATOM   350  C CG  . PHE A 1 46  ? -6.724  -21.781 -0.649  1.00 80.25 46  A 1 
ATOM   351  C CD1 . PHE A 1 46  ? -7.683  -22.066 0.336   1.00 77.46 46  A 1 
ATOM   352  C CD2 . PHE A 1 46  ? -5.702  -22.713 -0.914  1.00 77.72 46  A 1 
ATOM   353  C CE1 . PHE A 1 46  ? -7.619  -23.268 1.059   1.00 73.44 46  A 1 
ATOM   354  C CE2 . PHE A 1 46  ? -5.635  -23.913 -0.198  1.00 74.07 46  A 1 
ATOM   355  C CZ  . PHE A 1 46  ? -6.595  -24.199 0.783   1.00 74.17 46  A 1 
ATOM   356  N N   . ASP A 1 47  ? -8.924  -18.580 -3.087  1.00 83.96 47  A 1 
ATOM   357  C CA  . ASP A 1 47  ? -8.983  -17.141 -3.313  1.00 83.94 47  A 1 
ATOM   358  C C   . ASP A 1 47  ? -8.119  -16.434 -2.258  1.00 85.59 47  A 1 
ATOM   359  O O   . ASP A 1 47  ? -8.084  -16.834 -1.092  1.00 83.47 47  A 1 
ATOM   360  C CB  . ASP A 1 47  ? -10.441 -16.666 -3.288  1.00 79.47 47  A 1 
ATOM   361  C CG  . ASP A 1 47  ? -10.605 -15.311 -3.983  1.00 73.20 47  A 1 
ATOM   362  O OD1 . ASP A 1 47  ? -9.742  -14.437 -3.749  1.00 66.95 47  A 1 
ATOM   363  O OD2 . ASP A 1 47  ? -11.546 -15.199 -4.791  1.00 66.82 47  A 1 
ATOM   364  N N   . ALA A 1 48  ? -7.424  -15.383 -2.658  1.00 84.21 48  A 1 
ATOM   365  C CA  . ALA A 1 48  ? -6.650  -14.584 -1.715  1.00 85.03 48  A 1 
ATOM   366  C C   . ALA A 1 48  ? -7.522  -14.028 -0.576  1.00 87.02 48  A 1 
ATOM   367  O O   . ALA A 1 48  ? -7.047  -13.930 0.555   1.00 86.33 48  A 1 
ATOM   368  C CB  . ALA A 1 48  ? -5.930  -13.482 -2.494  1.00 82.22 48  A 1 
ATOM   369  N N   . GLU A 1 49  ? -8.803  -13.737 -0.837  1.00 85.76 49  A 1 
ATOM   370  C CA  . GLU A 1 49  ? -9.761  -13.310 0.193   1.00 86.55 49  A 1 
ATOM   371  C C   . GLU A 1 49  ? -10.034 -14.400 1.242   1.00 88.05 49  A 1 
ATOM   372  O O   . GLU A 1 49  ? -10.212 -14.087 2.415   1.00 87.33 49  A 1 
ATOM   373  C CB  . GLU A 1 49  ? -11.077 -12.860 -0.458  1.00 84.19 49  A 1 
ATOM   374  C CG  . GLU A 1 49  ? -10.901 -11.591 -1.307  1.00 77.94 49  A 1 
ATOM   375  C CD  . GLU A 1 49  ? -12.202 -10.972 -1.823  1.00 74.36 49  A 1 
ATOM   376  O OE1 . GLU A 1 49  ? -12.100 -9.942  -2.537  1.00 70.24 49  A 1 
ATOM   377  O OE2 . GLU A 1 49  ? -13.302 -11.468 -1.476  1.00 69.48 49  A 1 
ATOM   378  N N   . GLN A 1 50  ? -10.002 -15.680 0.853   1.00 87.97 50  A 1 
ATOM   379  C CA  . GLN A 1 50  ? -10.204 -16.806 1.770   1.00 88.60 50  A 1 
ATOM   380  C C   . GLN A 1 50  ? -9.011  -17.011 2.709   1.00 89.99 50  A 1 
ATOM   381  O O   . GLN A 1 50  ? -9.173  -17.519 3.819   1.00 89.20 50  A 1 
ATOM   382  C CB  . GLN A 1 50  ? -10.434 -18.098 0.970   1.00 86.36 50  A 1 
ATOM   383  C CG  . GLN A 1 50  ? -11.726 -18.067 0.153   1.00 80.85 50  A 1 
ATOM   384  C CD  . GLN A 1 50  ? -11.909 -19.340 -0.691  1.00 75.38 50  A 1 
ATOM   385  O OE1 . GLN A 1 50  ? -10.979 -20.069 -0.999  1.00 68.89 50  A 1 
ATOM   386  N NE2 . GLN A 1 50  ? -13.119 -19.642 -1.083  1.00 66.06 50  A 1 
ATOM   387  N N   . LEU A 1 51  ? -7.815  -16.620 2.278   1.00 90.85 51  A 1 
ATOM   388  C CA  . LEU A 1 51  ? -6.609  -16.669 3.107   1.00 91.96 51  A 1 
ATOM   389  C C   . LEU A 1 51  ? -6.426  -15.388 3.934   1.00 93.24 51  A 1 
ATOM   390  O O   . LEU A 1 51  ? -5.895  -15.441 5.045   1.00 92.11 51  A 1 
ATOM   391  C CB  . LEU A 1 51  ? -5.381  -16.921 2.213   1.00 90.88 51  A 1 
ATOM   392  C CG  . LEU A 1 51  ? -5.420  -18.225 1.398   1.00 89.85 51  A 1 
ATOM   393  C CD1 . LEU A 1 51  ? -4.139  -18.345 0.572   1.00 87.17 51  A 1 
ATOM   394  C CD2 . LEU A 1 51  ? -5.529  -19.466 2.285   1.00 86.81 51  A 1 
ATOM   395  N N   . ALA A 1 52  ? -6.875  -14.267 3.414   1.00 91.68 52  A 1 
ATOM   396  C CA  . ALA A 1 52  ? -6.768  -12.967 4.060   1.00 92.15 52  A 1 
ATOM   397  C C   . ALA A 1 52  ? -7.999  -12.650 4.931   1.00 93.09 52  A 1 
ATOM   398  O O   . ALA A 1 52  ? -8.570  -11.566 4.849   1.00 92.48 52  A 1 
ATOM   399  C CB  . ALA A 1 52  ? -6.477  -11.908 2.986   1.00 91.35 52  A 1 
ATOM   400  N N   . CYS A 1 53  ? -8.428  -13.612 5.771   1.00 94.85 53  A 1 
ATOM   401  C CA  . CYS A 1 53  ? -9.518  -13.427 6.723   1.00 95.22 53  A 1 
ATOM   402  C C   . CYS A 1 53  ? -9.265  -14.199 8.021   1.00 96.07 53  A 1 
ATOM   403  O O   . CYS A 1 53  ? -8.448  -15.121 8.075   1.00 96.04 53  A 1 
ATOM   404  C CB  . CYS A 1 53  ? -10.856 -13.794 6.063   1.00 93.17 53  A 1 
ATOM   405  S SG  . CYS A 1 53  ? -10.986 -15.586 5.754   1.00 90.09 53  A 1 
ATOM   406  N N   . GLU A 1 54  ? -9.970  -13.812 9.086   1.00 95.96 54  A 1 
ATOM   407  C CA  . GLU A 1 54  ? -9.855  -14.446 10.397  1.00 96.28 54  A 1 
ATOM   408  C C   . GLU A 1 54  ? -10.257 -15.925 10.346  1.00 96.51 54  A 1 
ATOM   409  O O   . GLU A 1 54  ? -9.507  -16.783 10.818  1.00 96.29 54  A 1 
ATOM   410  C CB  . GLU A 1 54  ? -10.686 -13.654 11.413  1.00 95.50 54  A 1 
ATOM   411  C CG  . GLU A 1 54  ? -10.556 -14.233 12.831  1.00 88.54 54  A 1 
ATOM   412  C CD  . GLU A 1 54  ? -11.174 -13.349 13.927  1.00 86.78 54  A 1 
ATOM   413  O OE1 . GLU A 1 54  ? -11.148 -13.802 15.090  1.00 81.51 54  A 1 
ATOM   414  O OE2 . GLU A 1 54  ? -11.616 -12.222 13.625  1.00 81.45 54  A 1 
ATOM   415  N N   . ASP A 1 55  ? -11.367 -16.249 9.683   1.00 96.31 55  A 1 
ATOM   416  C CA  . ASP A 1 55  ? -11.852 -17.624 9.538   1.00 96.17 55  A 1 
ATOM   417  C C   . ASP A 1 55  ? -10.833 -18.518 8.826   1.00 96.25 55  A 1 
ATOM   418  O O   . ASP A 1 55  ? -10.599 -19.649 9.241   1.00 95.65 55  A 1 
ATOM   419  C CB  . ASP A 1 55  ? -13.177 -17.635 8.764   1.00 95.38 55  A 1 
ATOM   420  C CG  . ASP A 1 55  ? -14.358 -17.045 9.539   1.00 91.88 55  A 1 
ATOM   421  O OD1 . ASP A 1 55  ? -14.285 -16.997 10.786  1.00 88.47 55  A 1 
ATOM   422  O OD2 . ASP A 1 55  ? -15.343 -16.678 8.861   1.00 88.16 55  A 1 
ATOM   423  N N   . GLY A 1 56  ? -10.162 -17.999 7.799   1.00 95.72 56  A 1 
ATOM   424  C CA  . GLY A 1 56  ? -9.106  -18.707 7.093   1.00 95.45 56  A 1 
ATOM   425  C C   . GLY A 1 56  ? -7.905  -19.010 7.991   1.00 95.98 56  A 1 
ATOM   426  O O   . GLY A 1 56  ? -7.377  -20.126 7.982   1.00 95.55 56  A 1 
ATOM   427  N N   . PHE A 1 57  ? -7.503  -18.053 8.824   1.00 96.63 57  A 1 
ATOM   428  C CA  . PHE A 1 57  ? -6.417  -18.245 9.784   1.00 97.09 57  A 1 
ATOM   429  C C   . PHE A 1 57  ? -6.786  -19.249 10.881  1.00 97.01 57  A 1 
ATOM   430  O O   . PHE A 1 57  ? -5.966  -20.092 11.241  1.00 96.93 57  A 1 
ATOM   431  C CB  . PHE A 1 57  ? -6.026  -16.901 10.399  1.00 97.18 57  A 1 
ATOM   432  C CG  . PHE A 1 57  ? -4.855  -16.996 11.351  1.00 97.56 57  A 1 
ATOM   433  C CD1 . PHE A 1 57  ? -5.048  -16.912 12.749  1.00 96.98 57  A 1 
ATOM   434  C CD2 . PHE A 1 57  ? -3.551  -17.186 10.857  1.00 97.07 57  A 1 
ATOM   435  C CE1 . PHE A 1 57  ? -3.951  -16.999 13.626  1.00 96.58 57  A 1 
ATOM   436  C CE2 . PHE A 1 57  ? -2.454  -17.269 11.732  1.00 96.50 57  A 1 
ATOM   437  C CZ  . PHE A 1 57  ? -2.653  -17.177 13.117  1.00 96.96 57  A 1 
ATOM   438  N N   . LEU A 1 58  ? -8.010  -19.192 11.406  1.00 97.01 58  A 1 
ATOM   439  C CA  . LEU A 1 58  ? -8.477  -20.132 12.430  1.00 96.70 58  A 1 
ATOM   440  C C   . LEU A 1 58  ? -8.656  -21.554 11.880  1.00 96.66 58  A 1 
ATOM   441  O O   . LEU A 1 58  ? -8.409  -22.513 12.602  1.00 95.97 58  A 1 
ATOM   442  C CB  . LEU A 1 58  ? -9.798  -19.611 13.013  1.00 96.28 58  A 1 
ATOM   443  C CG  . LEU A 1 58  ? -9.652  -18.342 13.884  1.00 94.61 58  A 1 
ATOM   444  C CD1 . LEU A 1 58  ? -11.047 -17.869 14.323  1.00 92.28 58  A 1 
ATOM   445  C CD2 . LEU A 1 58  ? -8.823  -18.603 15.151  1.00 92.10 58  A 1 
ATOM   446  N N   . ALA A 1 59  ? -9.033  -21.691 10.614  1.00 96.25 59  A 1 
ATOM   447  C CA  . ALA A 1 59  ? -9.208  -22.984 9.965   1.00 95.95 59  A 1 
ATOM   448  C C   . ALA A 1 59  ? -7.868  -23.690 9.673   1.00 95.98 59  A 1 
ATOM   449  O O   . ALA A 1 59  ? -7.757  -24.898 9.888   1.00 95.09 59  A 1 
ATOM   450  C CB  . ALA A 1 59  ? -10.014 -22.777 8.680   1.00 95.45 59  A 1 
ATOM   451  N N   . ASP A 1 60  ? -6.873  -22.960 9.200   1.00 96.03 60  A 1 
ATOM   452  C CA  . ASP A 1 60  ? -5.526  -23.496 8.938   1.00 95.72 60  A 1 
ATOM   453  C C   . ASP A 1 60  ? -4.459  -22.404 9.182   1.00 95.95 60  A 1 
ATOM   454  O O   . ASP A 1 60  ? -3.986  -21.748 8.250   1.00 95.81 60  A 1 
ATOM   455  C CB  . ASP A 1 60  ? -5.462  -24.111 7.524   1.00 95.01 60  A 1 
ATOM   456  C CG  . ASP A 1 60  ? -4.179  -24.924 7.247   1.00 94.45 60  A 1 
ATOM   457  O OD1 . ASP A 1 60  ? -3.178  -24.788 7.994   1.00 92.99 60  A 1 
ATOM   458  O OD2 . ASP A 1 60  ? -4.160  -25.699 6.255   1.00 91.73 60  A 1 
ATOM   459  N N   . PRO A 1 61  ? -4.060  -22.205 10.462  1.00 96.62 61  A 1 
ATOM   460  C CA  . PRO A 1 61  ? -3.088  -21.174 10.813  1.00 96.56 61  A 1 
ATOM   461  C C   . PRO A 1 61  ? -1.753  -21.333 10.084  1.00 96.39 61  A 1 
ATOM   462  O O   . PRO A 1 61  ? -1.142  -20.348 9.685   1.00 96.03 61  A 1 
ATOM   463  C CB  . PRO A 1 61  ? -2.905  -21.277 12.333  1.00 96.46 61  A 1 
ATOM   464  C CG  . PRO A 1 61  ? -4.185  -21.945 12.826  1.00 95.08 61  A 1 
ATOM   465  C CD  . PRO A 1 61  ? -4.566  -22.851 11.669  1.00 96.61 61  A 1 
ATOM   466  N N   . ALA A 1 62  ? -1.304  -22.573 9.885   1.00 96.17 62  A 1 
ATOM   467  C CA  . ALA A 1 62  ? -0.031  -22.859 9.238   1.00 95.67 62  A 1 
ATOM   468  C C   . ALA A 1 62  ? -0.067  -22.563 7.731   1.00 94.90 62  A 1 
ATOM   469  O O   . ALA A 1 62  ? 0.933   -22.098 7.174   1.00 94.13 62  A 1 
ATOM   470  C CB  . ALA A 1 62  ? 0.348   -24.317 9.521   1.00 95.37 62  A 1 
ATOM   471  N N   . LEU A 1 63  ? -1.201  -22.797 7.075   1.00 94.39 63  A 1 
ATOM   472  C CA  . LEU A 1 63  ? -1.398  -22.441 5.669   1.00 93.77 63  A 1 
ATOM   473  C C   . LEU A 1 63  ? -1.333  -20.925 5.478   1.00 93.81 63  A 1 
ATOM   474  O O   . LEU A 1 63  ? -0.593  -20.445 4.618   1.00 93.49 63  A 1 
ATOM   475  C CB  . LEU A 1 63  ? -2.747  -23.002 5.187   1.00 93.10 63  A 1 
ATOM   476  C CG  . LEU A 1 63  ? -3.062  -22.715 3.714   1.00 91.45 63  A 1 
ATOM   477  C CD1 . LEU A 1 63  ? -2.125  -23.457 2.764   1.00 89.62 63  A 1 
ATOM   478  C CD2 . LEU A 1 63  ? -4.492  -23.141 3.404   1.00 89.31 63  A 1 
ATOM   479  N N   . VAL A 1 64  ? -2.087  -20.191 6.289   1.00 95.22 64  A 1 
ATOM   480  C CA  . VAL A 1 64  ? -2.163  -18.733 6.184   1.00 95.33 64  A 1 
ATOM   481  C C   . VAL A 1 64  ? -0.833  -18.083 6.571   1.00 95.15 64  A 1 
ATOM   482  O O   . VAL A 1 64  ? -0.323  -17.257 5.815   1.00 95.13 64  A 1 
ATOM   483  C CB  . VAL A 1 64  ? -3.337  -18.184 7.010   1.00 95.60 64  A 1 
ATOM   484  C CG1 . VAL A 1 64  ? -3.355  -16.647 7.034   1.00 95.05 64  A 1 
ATOM   485  C CG2 . VAL A 1 64  ? -4.659  -18.660 6.402   1.00 95.07 64  A 1 
ATOM   486  N N   . TRP A 1 65  ? -0.219  -18.482 7.677   1.00 95.05 65  A 1 
ATOM   487  C CA  . TRP A 1 65  ? 1.101   -17.980 8.070   1.00 94.97 65  A 1 
ATOM   488  C C   . TRP A 1 65  ? 2.162   -18.283 7.011   1.00 94.58 65  A 1 
ATOM   489  O O   . TRP A 1 65  ? 2.917   -17.393 6.637   1.00 94.02 65  A 1 
ATOM   490  C CB  . TRP A 1 65  ? 1.499   -18.548 9.429   1.00 95.16 65  A 1 
ATOM   491  C CG  . TRP A 1 65  ? 2.812   -18.013 9.929   1.00 95.24 65  A 1 
ATOM   492  C CD1 . TRP A 1 65  ? 4.006   -18.642 9.854   1.00 94.44 65  A 1 
ATOM   493  C CD2 . TRP A 1 65  ? 3.076   -16.704 10.522  1.00 95.56 65  A 1 
ATOM   494  N NE1 . TRP A 1 65  ? 5.003   -17.818 10.372  1.00 94.73 65  A 1 
ATOM   495  C CE2 . TRP A 1 65  ? 4.475   -16.624 10.783  1.00 95.31 65  A 1 
ATOM   496  C CE3 . TRP A 1 65  ? 2.270   -15.594 10.854  1.00 95.60 65  A 1 
ATOM   497  C CZ2 . TRP A 1 65  ? 5.062   -15.466 11.350  1.00 95.43 65  A 1 
ATOM   498  C CZ3 . TRP A 1 65  ? 2.858   -14.446 11.425  1.00 94.86 65  A 1 
ATOM   499  C CH2 . TRP A 1 65  ? 4.242   -14.379 11.663  1.00 94.81 65  A 1 
ATOM   500  N N   . GLY A 1 66  ? 2.177   -19.495 6.476   1.00 94.10 66  A 1 
ATOM   501  C CA  . GLY A 1 66  ? 3.090   -19.893 5.409   1.00 92.86 66  A 1 
ATOM   502  C C   . GLY A 1 66  ? 2.929   -19.043 4.142   1.00 92.36 66  A 1 
ATOM   503  O O   . GLY A 1 66  ? 3.924   -18.632 3.543   1.00 91.82 66  A 1 
ATOM   504  N N   . TRP A 1 67  ? 1.690   -18.705 3.777   1.00 93.02 67  A 1 
ATOM   505  C CA  . TRP A 1 67  ? 1.420   -17.807 2.651   1.00 92.66 67  A 1 
ATOM   506  C C   . TRP A 1 67  ? 1.962   -16.394 2.898   1.00 92.86 67  A 1 
ATOM   507  O O   . TRP A 1 67  ? 2.630   -15.829 2.027   1.00 92.70 67  A 1 
ATOM   508  C CB  . TRP A 1 67  ? -0.079  -17.761 2.374   1.00 92.28 67  A 1 
ATOM   509  C CG  . TRP A 1 67  ? -0.471  -16.850 1.253   1.00 91.77 67  A 1 
ATOM   510  C CD1 . TRP A 1 67  ? -0.003  -16.929 -0.013  1.00 90.06 67  A 1 
ATOM   511  C CD2 . TRP A 1 67  ? -1.423  -15.747 1.271   1.00 91.46 67  A 1 
ATOM   512  N NE1 . TRP A 1 67  ? -0.617  -15.959 -0.792  1.00 89.11 67  A 1 
ATOM   513  C CE2 . TRP A 1 67  ? -1.510  -15.220 -0.051  1.00 90.17 67  A 1 
ATOM   514  C CE3 . TRP A 1 67  ? -2.244  -15.161 2.262   1.00 89.95 67  A 1 
ATOM   515  C CZ2 . TRP A 1 67  ? -2.390  -14.172 -0.382  1.00 89.36 67  A 1 
ATOM   516  C CZ3 . TRP A 1 67  ? -3.116  -14.116 1.933   1.00 89.14 67  A 1 
ATOM   517  C CH2 . TRP A 1 67  ? -3.192  -13.633 0.624   1.00 88.85 67  A 1 
ATOM   518  N N   . TYR A 1 68  ? 1.739   -15.850 4.083   1.00 94.41 68  A 1 
ATOM   519  C CA  . TYR A 1 68  ? 2.249   -14.524 4.428   1.00 94.59 68  A 1 
ATOM   520  C C   . TYR A 1 68  ? 3.780   -14.488 4.541   1.00 93.97 68  A 1 
ATOM   521  O O   . TYR A 1 68  ? 4.394   -13.537 4.068   1.00 93.48 68  A 1 
ATOM   522  C CB  . TYR A 1 68  ? 1.582   -14.018 5.707   1.00 94.97 68  A 1 
ATOM   523  C CG  . TYR A 1 68  ? 0.241   -13.371 5.439   1.00 95.49 68  A 1 
ATOM   524  C CD1 . TYR A 1 68  ? 0.181   -12.067 4.905   1.00 94.94 68  A 1 
ATOM   525  C CD2 . TYR A 1 68  ? -0.949  -14.062 5.696   1.00 94.88 68  A 1 
ATOM   526  C CE1 . TYR A 1 68  ? -1.053  -11.467 4.639   1.00 94.57 68  A 1 
ATOM   527  C CE2 . TYR A 1 68  ? -2.191  -13.468 5.429   1.00 94.51 68  A 1 
ATOM   528  C CZ  . TYR A 1 68  ? -2.242  -12.168 4.900   1.00 95.09 68  A 1 
ATOM   529  O OH  . TYR A 1 68  ? -3.449  -11.585 4.638   1.00 94.50 68  A 1 
ATOM   530  N N   . GLU A 1 69  ? 4.405   -15.534 5.073   1.00 93.55 69  A 1 
ATOM   531  C CA  . GLU A 1 69  ? 5.869   -15.644 5.118   1.00 92.72 69  A 1 
ATOM   532  C C   . GLU A 1 69  ? 6.481   -15.771 3.725   1.00 92.13 69  A 1 
ATOM   533  O O   . GLU A 1 69  ? 7.481   -15.113 3.431   1.00 91.36 69  A 1 
ATOM   534  C CB  . GLU A 1 69  ? 6.283   -16.820 6.013   1.00 92.64 69  A 1 
ATOM   535  C CG  . GLU A 1 69  ? 6.211   -16.477 7.508   1.00 90.61 69  A 1 
ATOM   536  C CD  . GLU A 1 69  ? 7.196   -15.354 7.849   1.00 90.29 69  A 1 
ATOM   537  O OE1 . GLU A 1 69  ? 6.800   -14.167 7.824   1.00 86.87 69  A 1 
ATOM   538  O OE2 . GLU A 1 69  ? 8.405   -15.621 8.033   1.00 86.98 69  A 1 
ATOM   539  N N   . TRP A 1 70  ? 5.844   -16.528 2.828   1.00 92.08 70  A 1 
ATOM   540  C CA  . TRP A 1 70  ? 6.250   -16.573 1.423   1.00 91.11 70  A 1 
ATOM   541  C C   . TRP A 1 70  ? 6.172   -15.189 0.770   1.00 91.30 70  A 1 
ATOM   542  O O   . TRP A 1 70  ? 7.141   -14.739 0.144   1.00 91.04 70  A 1 
ATOM   543  C CB  . TRP A 1 70  ? 5.393   -17.592 0.682   1.00 90.26 70  A 1 
ATOM   544  C CG  . TRP A 1 70  ? 5.631   -17.643 -0.796  1.00 88.79 70  A 1 
ATOM   545  C CD1 . TRP A 1 70  ? 6.577   -18.376 -1.422  1.00 86.22 70  A 1 
ATOM   546  C CD2 . TRP A 1 70  ? 4.879   -16.964 -1.856  1.00 87.40 70  A 1 
ATOM   547  N NE1 . TRP A 1 70  ? 6.454   -18.235 -2.801  1.00 84.84 70  A 1 
ATOM   548  C CE2 . TRP A 1 70  ? 5.409   -17.392 -3.101  1.00 86.33 70  A 1 
ATOM   549  C CE3 . TRP A 1 70  ? 3.790   -16.080 -1.867  1.00 84.89 70  A 1 
ATOM   550  C CZ2 . TRP A 1 70  ? 4.851   -16.985 -4.334  1.00 83.57 70  A 1 
ATOM   551  C CZ3 . TRP A 1 70  ? 3.240   -15.658 -3.089  1.00 82.67 70  A 1 
ATOM   552  C CH2 . TRP A 1 70  ? 3.755   -16.115 -4.307  1.00 82.51 70  A 1 
ATOM   553  N N   . ARG A 1 71  ? 5.079   -14.461 0.964   1.00 92.58 71  A 1 
ATOM   554  C CA  . ARG A 1 71  ? 4.919   -13.080 0.477   1.00 92.55 71  A 1 
ATOM   555  C C   . ARG A 1 71  ? 5.984   -12.149 1.061   1.00 92.81 71  A 1 
ATOM   556  O O   . ARG A 1 71  ? 6.630   -11.434 0.300   1.00 93.11 71  A 1 
ATOM   557  C CB  . ARG A 1 71  ? 3.517   -12.555 0.809   1.00 92.74 71  A 1 
ATOM   558  C CG  . ARG A 1 71  ? 2.424   -13.222 -0.035  1.00 90.98 71  A 1 
ATOM   559  C CD  . ARG A 1 71  ? 1.035   -12.747 0.387   1.00 89.80 71  A 1 
ATOM   560  N NE  . ARG A 1 71  ? 0.840   -11.316 0.094   1.00 89.02 71  A 1 
ATOM   561  C CZ  . ARG A 1 71  ? -0.173  -10.570 0.488   1.00 89.23 71  A 1 
ATOM   562  N NH1 . ARG A 1 71  ? -1.155  -11.059 1.197   1.00 84.56 71  A 1 
ATOM   563  N NH2 . ARG A 1 71  ? -0.217  -9.308  0.172   1.00 84.83 71  A 1 
ATOM   564  N N   . ARG A 1 72  ? 6.228   -12.202 2.370   1.00 93.06 72  A 1 
ATOM   565  C CA  . ARG A 1 72  ? 7.240   -11.392 3.055   1.00 93.01 72  A 1 
ATOM   566  C C   . ARG A 1 72  ? 8.643   -11.644 2.492   1.00 93.07 72  A 1 
ATOM   567  O O   . ARG A 1 72  ? 9.360   -10.700 2.190   1.00 92.88 72  A 1 
ATOM   568  C CB  . ARG A 1 72  ? 7.179   -11.667 4.565   1.00 93.02 72  A 1 
ATOM   569  C CG  . ARG A 1 72  ? 8.071   -10.691 5.356   1.00 92.38 72  A 1 
ATOM   570  C CD  . ARG A 1 72  ? 7.904   -10.887 6.863   1.00 91.39 72  A 1 
ATOM   571  N NE  . ARG A 1 72  ? 8.459   -12.166 7.321   1.00 90.57 72  A 1 
ATOM   572  C CZ  . ARG A 1 72  ? 9.681   -12.392 7.782   1.00 91.44 72  A 1 
ATOM   573  N NH1 . ARG A 1 72  ? 10.584  -11.451 7.844   1.00 87.16 72  A 1 
ATOM   574  N NH2 . ARG A 1 72  ? 10.002  -13.581 8.198   1.00 87.60 72  A 1 
ATOM   575  N N   . HIS A 1 73  ? 9.006   -12.901 2.273   1.00 92.30 73  A 1 
ATOM   576  C CA  . HIS A 1 73  ? 10.311  -13.243 1.717   1.00 91.40 73  A 1 
ATOM   577  C C   . HIS A 1 73  ? 10.478  -12.812 0.256   1.00 91.58 73  A 1 
ATOM   578  O O   . HIS A 1 73  ? 11.579  -12.430 -0.149  1.00 90.63 73  A 1 
ATOM   579  C CB  . HIS A 1 73  ? 10.580  -14.733 1.888   1.00 90.59 73  A 1 
ATOM   580  C CG  . HIS A 1 73  ? 11.007  -15.055 3.289   1.00 87.30 73  A 1 
ATOM   581  N ND1 . HIS A 1 73  ? 10.231  -15.013 4.415   1.00 76.25 73  A 1 
ATOM   582  C CD2 . HIS A 1 73  ? 12.281  -15.362 3.701   1.00 76.25 73  A 1 
ATOM   583  C CE1 . HIS A 1 73  ? 11.007  -15.292 5.475   1.00 76.15 73  A 1 
ATOM   584  N NE2 . HIS A 1 73  ? 12.265  -15.509 5.081   1.00 77.65 73  A 1 
ATOM   585  N N   . ARG A 1 74  ? 9.405   -12.818 -0.538  1.00 91.71 74  A 1 
ATOM   586  C CA  . ARG A 1 74  ? 9.430   -12.222 -1.880  1.00 91.52 74  A 1 
ATOM   587  C C   . ARG A 1 74  ? 9.671   -10.717 -1.820  1.00 92.70 74  A 1 
ATOM   588  O O   . ARG A 1 74  ? 10.493  -10.226 -2.579  1.00 92.39 74  A 1 
ATOM   589  C CB  . ARG A 1 74  ? 8.140   -12.524 -2.647  1.00 90.29 74  A 1 
ATOM   590  C CG  . ARG A 1 74  ? 8.071   -13.989 -3.088  1.00 81.83 74  A 1 
ATOM   591  C CD  . ARG A 1 74  ? 6.858   -14.248 -3.979  1.00 75.76 74  A 1 
ATOM   592  N NE  . ARG A 1 74  ? 7.005   -13.623 -5.316  1.00 69.55 74  A 1 
ATOM   593  C CZ  . ARG A 1 74  ? 6.441   -14.026 -6.435  1.00 63.44 74  A 1 
ATOM   594  N NH1 . ARG A 1 74  ? 5.610   -15.024 -6.456  1.00 56.80 74  A 1 
ATOM   595  N NH2 . ARG A 1 74  ? 6.713   -13.440 -7.568  1.00 56.20 74  A 1 
ATOM   596  N N   . VAL A 1 75  ? 9.022   -10.017 -0.899  1.00 93.81 75  A 1 
ATOM   597  C CA  . VAL A 1 75  ? 9.223   -8.582  -0.686  1.00 94.99 75  A 1 
ATOM   598  C C   . VAL A 1 75  ? 10.659  -8.278  -0.243  1.00 94.91 75  A 1 
ATOM   599  O O   . VAL A 1 75  ? 11.308  -7.431  -0.840  1.00 94.91 75  A 1 
ATOM   600  C CB  . VAL A 1 75  ? 8.197   -8.028  0.309   1.00 95.57 75  A 1 
ATOM   601  C CG1 . VAL A 1 75  ? 8.502   -6.593  0.727   1.00 94.85 75  A 1 
ATOM   602  C CG2 . VAL A 1 75  ? 6.792   -8.054  -0.320  1.00 94.95 75  A 1 
ATOM   603  N N   . LEU A 1 76  ? 11.205  -9.022  0.719   1.00 93.51 76  A 1 
ATOM   604  C CA  . LEU A 1 76  ? 12.578  -8.843  1.204   1.00 92.35 76  A 1 
ATOM   605  C C   . LEU A 1 76  ? 13.635  -9.023  0.103   1.00 92.22 76  A 1 
ATOM   606  O O   . LEU A 1 76  ? 14.686  -8.383  0.139   1.00 91.15 76  A 1 
ATOM   607  C CB  . LEU A 1 76  ? 12.852  -9.831  2.346   1.00 91.19 76  A 1 
ATOM   608  C CG  . LEU A 1 76  ? 12.124  -9.517  3.670   1.00 88.84 76  A 1 
ATOM   609  C CD1 . LEU A 1 76  ? 12.355  -10.664 4.660   1.00 87.32 76  A 1 
ATOM   610  C CD2 . LEU A 1 76  ? 12.607  -8.218  4.308   1.00 87.23 76  A 1 
ATOM   611  N N   . LYS A 1 77  ? 13.364  -9.873  -0.895  1.00 91.40 77  A 1 
ATOM   612  C CA  . LYS A 1 77  ? 14.232  -10.089 -2.057  1.00 91.06 77  A 1 
ATOM   613  C C   . LYS A 1 77  ? 14.012  -9.069  -3.182  1.00 92.54 77  A 1 
ATOM   614  O O   . LYS A 1 77  ? 14.886  -8.907  -4.025  1.00 91.87 77  A 1 
ATOM   615  C CB  . LYS A 1 77  ? 14.032  -11.507 -2.603  1.00 88.63 77  A 1 
ATOM   616  C CG  . LYS A 1 77  ? 14.619  -12.552 -1.644  1.00 76.58 77  A 1 
ATOM   617  C CD  . LYS A 1 77  ? 14.396  -13.971 -2.187  1.00 71.60 77  A 1 
ATOM   618  C CE  . LYS A 1 77  ? 14.993  -14.962 -1.201  1.00 61.33 77  A 1 
ATOM   619  N NZ  . LYS A 1 77  ? 14.869  -16.349 -1.678  1.00 54.97 77  A 1 
ATOM   620  N N   . ALA A 1 78  ? 12.861  -8.418  -3.205  1.00 94.99 78  A 1 
ATOM   621  C CA  . ALA A 1 78  ? 12.548  -7.392  -4.185  1.00 96.35 78  A 1 
ATOM   622  C C   . ALA A 1 78  ? 13.296  -6.089  -3.882  1.00 97.35 78  A 1 
ATOM   623  O O   . ALA A 1 78  ? 13.808  -5.881  -2.773  1.00 97.42 78  A 1 
ATOM   624  C CB  . ALA A 1 78  ? 11.031  -7.202  -4.241  1.00 96.63 78  A 1 
ATOM   625  N N   . GLN A 1 79  ? 13.355  -5.190  -4.855  1.00 98.12 79  A 1 
ATOM   626  C CA  . GLN A 1 79  ? 13.876  -3.840  -4.689  1.00 98.40 79  A 1 
ATOM   627  C C   . GLN A 1 79  ? 12.795  -2.818  -5.048  1.00 98.74 79  A 1 
ATOM   628  O O   . GLN A 1 79  ? 11.952  -3.111  -5.907  1.00 98.65 79  A 1 
ATOM   629  C CB  . GLN A 1 79  ? 15.137  -3.646  -5.552  1.00 98.02 79  A 1 
ATOM   630  C CG  . GLN A 1 79  ? 16.312  -4.543  -5.111  1.00 94.64 79  A 1 
ATOM   631  C CD  . GLN A 1 79  ? 16.767  -4.269  -3.673  1.00 87.84 79  A 1 
ATOM   632  O OE1 . GLN A 1 79  ? 16.690  -3.168  -3.150  1.00 79.05 79  A 1 
ATOM   633  N NE2 . GLN A 1 79  ? 17.240  -5.273  -2.973  1.00 75.28 79  A 1 
ATOM   634  N N   . PRO A 1 80  ? 12.821  -1.628  -4.438  1.00 98.86 80  A 1 
ATOM   635  C CA  . PRO A 1 80  ? 11.999  -0.520  -4.908  1.00 98.83 80  A 1 
ATOM   636  C C   . PRO A 1 80  ? 12.218  -0.272  -6.401  1.00 98.91 80  A 1 
ATOM   637  O O   . PRO A 1 80  ? 13.340  -0.369  -6.906  1.00 98.81 80  A 1 
ATOM   638  C CB  . PRO A 1 80  ? 12.405  0.694   -4.066  1.00 98.75 80  A 1 
ATOM   639  C CG  . PRO A 1 80  ? 12.984  0.075   -2.796  1.00 97.75 80  A 1 
ATOM   640  C CD  . PRO A 1 80  ? 13.638  -1.213  -3.310  1.00 98.69 80  A 1 
ATOM   641  N N   . ASN A 1 81  ? 11.149  0.043   -7.113  1.00 98.86 81  A 1 
ATOM   642  C CA  . ASN A 1 81  ? 11.202  0.358   -8.537  1.00 98.82 81  A 1 
ATOM   643  C C   . ASN A 1 81  ? 11.128  1.881   -8.766  1.00 98.99 81  A 1 
ATOM   644  O O   . ASN A 1 81  ? 10.913  2.638   -7.808  1.00 98.86 81  A 1 
ATOM   645  C CB  . ASN A 1 81  ? 10.128  -0.483  -9.252  1.00 98.73 81  A 1 
ATOM   646  C CG  . ASN A 1 81  ? 8.714   -0.046  -8.955  1.00 98.81 81  A 1 
ATOM   647  O OD1 . ASN A 1 81  ? 8.342   1.109   -9.128  1.00 96.72 81  A 1 
ATOM   648  N ND2 . ASN A 1 81  ? 7.865   -0.962  -8.530  1.00 96.54 81  A 1 
ATOM   649  N N   . PRO A 1 82  ? 11.265  2.360   -10.012 1.00 98.85 82  A 1 
ATOM   650  C CA  . PRO A 1 82  ? 11.216  3.789   -10.293 1.00 98.80 82  A 1 
ATOM   651  C C   . PRO A 1 82  ? 9.945   4.520   -9.823  1.00 98.82 82  A 1 
ATOM   652  O O   . PRO A 1 82  ? 10.004  5.712   -9.573  1.00 98.80 82  A 1 
ATOM   653  C CB  . PRO A 1 82  ? 11.393  3.900   -11.812 1.00 98.76 82  A 1 
ATOM   654  C CG  . PRO A 1 82  ? 12.236  2.677   -12.148 1.00 98.04 82  A 1 
ATOM   655  C CD  . PRO A 1 82  ? 11.686  1.626   -11.192 1.00 98.74 82  A 1 
ATOM   656  N N   . ALA A 1 83  ? 8.813   3.826   -9.651  1.00 98.94 83  A 1 
ATOM   657  C CA  . ALA A 1 83  ? 7.608   4.456   -9.108  1.00 98.92 83  A 1 
ATOM   658  C C   . ALA A 1 83  ? 7.795   4.836   -7.631  1.00 98.90 83  A 1 
ATOM   659  O O   . ALA A 1 83  ? 7.590   5.992   -7.275  1.00 98.88 83  A 1 
ATOM   660  C CB  . ALA A 1 83  ? 6.393   3.541   -9.307  1.00 98.88 83  A 1 
ATOM   661  N N   . HIS A 1 84  ? 8.280   3.902   -6.804  1.00 98.90 84  A 1 
ATOM   662  C CA  . HIS A 1 84  ? 8.583   4.160   -5.394  1.00 98.95 84  A 1 
ATOM   663  C C   . HIS A 1 84  ? 9.613   5.281   -5.230  1.00 98.96 84  A 1 
ATOM   664  O O   . HIS A 1 84  ? 9.419   6.200   -4.433  1.00 98.83 84  A 1 
ATOM   665  C CB  . HIS A 1 84  ? 9.131   2.869   -4.742  1.00 98.89 84  A 1 
ATOM   666  C CG  . HIS A 1 84  ? 8.227   1.676   -4.853  1.00 98.90 84  A 1 
ATOM   667  N ND1 . HIS A 1 84  ? 8.467   0.536   -5.584  1.00 95.46 84  A 1 
ATOM   668  C CD2 . HIS A 1 84  ? 7.033   1.501   -4.210  1.00 94.66 84  A 1 
ATOM   669  C CE1 . HIS A 1 84  ? 7.447   -0.304  -5.376  1.00 95.80 84  A 1 
ATOM   670  N NE2 . HIS A 1 84  ? 6.551   0.242   -4.552  1.00 96.61 84  A 1 
ATOM   671  N N   . GLN A 1 85  ? 10.683  5.255   -6.038  1.00 98.92 85  A 1 
ATOM   672  C CA  . GLN A 1 85  ? 11.738  6.265   -6.031  1.00 98.88 85  A 1 
ATOM   673  C C   . GLN A 1 85  ? 11.214  7.647   -6.438  1.00 98.81 85  A 1 
ATOM   674  O O   . GLN A 1 85  ? 11.562  8.656   -5.833  1.00 98.68 85  A 1 
ATOM   675  C CB  . GLN A 1 85  ? 12.855  5.827   -6.983  1.00 98.75 85  A 1 
ATOM   676  C CG  . GLN A 1 85  ? 13.591  4.571   -6.486  1.00 97.31 85  A 1 
ATOM   677  C CD  . GLN A 1 85  ? 14.519  3.959   -7.539  1.00 94.70 85  A 1 
ATOM   678  O OE1 . GLN A 1 85  ? 14.583  4.365   -8.687  1.00 90.82 85  A 1 
ATOM   679  N NE2 . GLN A 1 85  ? 15.253  2.938   -7.183  1.00 88.11 85  A 1 
ATOM   680  N N   . THR A 1 86  ? 10.344  7.706   -7.444  1.00 98.85 86  A 1 
ATOM   681  C CA  . THR A 1 86  ? 9.751   8.976   -7.883  1.00 98.76 86  A 1 
ATOM   682  C C   . THR A 1 86  ? 8.855   9.588   -6.813  1.00 98.81 86  A 1 
ATOM   683  O O   . THR A 1 86  ? 8.830   10.807  -6.676  1.00 98.70 86  A 1 
ATOM   684  C CB  . THR A 1 86  ? 8.959   8.798   -9.179  1.00 98.65 86  A 1 
ATOM   685  O OG1 . THR A 1 86  ? 9.782   8.310   -10.209 1.00 96.87 86  A 1 
ATOM   686  C CG2 . THR A 1 86  ? 8.382   10.119  -9.687  1.00 97.12 86  A 1 
ATOM   687  N N   . ILE A 1 87  ? 8.140   8.777   -6.032  1.00 98.82 87  A 1 
ATOM   688  C CA  . ILE A 1 87  ? 7.320   9.283   -4.921  1.00 98.85 87  A 1 
ATOM   689  C C   . ILE A 1 87  ? 8.210   9.985   -3.884  1.00 98.81 87  A 1 
ATOM   690  O O   . ILE A 1 87  ? 7.872   11.087  -3.455  1.00 98.68 87  A 1 
ATOM   691  C CB  . ILE A 1 87  ? 6.450   8.166   -4.319  1.00 98.87 87  A 1 
ATOM   692  C CG1 . ILE A 1 87  ? 5.396   7.689   -5.341  1.00 98.66 87  A 1 
ATOM   693  C CG2 . ILE A 1 87  ? 5.744   8.657   -3.036  1.00 98.73 87  A 1 
ATOM   694  C CD1 . ILE A 1 87  ? 4.682   6.382   -4.968  1.00 98.19 87  A 1 
ATOM   695  N N   . ALA A 1 88  ? 9.364   9.405   -3.546  1.00 98.88 88  A 1 
ATOM   696  C CA  . ALA A 1 88  ? 10.330  10.044  -2.649  1.00 98.72 88  A 1 
ATOM   697  C C   . ALA A 1 88  ? 10.853  11.373  -3.221  1.00 98.55 88  A 1 
ATOM   698  O O   . ALA A 1 88  ? 10.900  12.385  -2.523  1.00 98.10 88  A 1 
ATOM   699  C CB  . ALA A 1 88  ? 11.468  9.055   -2.363  1.00 98.59 88  A 1 
ATOM   700  N N   . GLN A 1 89  ? 11.151  11.422  -4.522  1.00 98.50 89  A 1 
ATOM   701  C CA  . GLN A 1 89  ? 11.575  12.652  -5.196  1.00 98.37 89  A 1 
ATOM   702  C C   . GLN A 1 89  ? 10.478  13.722  -5.225  1.00 98.26 89  A 1 
ATOM   703  O O   . GLN A 1 89  ? 10.768  14.917  -5.066  1.00 97.87 89  A 1 
ATOM   704  C CB  . GLN A 1 89  ? 11.999  12.321  -6.631  1.00 98.11 89  A 1 
ATOM   705  C CG  . GLN A 1 89  ? 13.290  11.485  -6.684  1.00 96.25 89  A 1 
ATOM   706  C CD  . GLN A 1 89  ? 13.599  10.977  -8.091  1.00 93.01 89  A 1 
ATOM   707  O OE1 . GLN A 1 89  ? 12.772  10.928  -8.986  1.00 84.85 89  A 1 
ATOM   708  N NE2 . GLN A 1 89  ? 14.815  10.557  -8.338  1.00 81.30 89  A 1 
ATOM   709  N N   . LEU A 1 90  ? 9.216   13.328  -5.405  1.00 98.57 90  A 1 
ATOM   710  C CA  . LEU A 1 90  ? 8.084   14.256  -5.369  1.00 98.59 90  A 1 
ATOM   711  C C   . LEU A 1 90  ? 7.924   14.906  -3.991  1.00 98.53 90  A 1 
ATOM   712  O O   . LEU A 1 90  ? 7.628   16.097  -3.925  1.00 98.35 90  A 1 
ATOM   713  C CB  . LEU A 1 90  ? 6.793   13.521  -5.769  1.00 98.61 90  A 1 
ATOM   714  C CG  . LEU A 1 90  ? 6.642   13.284  -7.289  1.00 98.33 90  A 1 
ATOM   715  C CD1 . LEU A 1 90  ? 5.504   12.297  -7.551  1.00 98.05 90  A 1 
ATOM   716  C CD2 . LEU A 1 90  ? 6.327   14.581  -8.034  1.00 97.93 90  A 1 
ATOM   717  N N   . ALA A 1 91  ? 8.183   14.164  -2.910  1.00 98.50 91  A 1 
ATOM   718  C CA  . ALA A 1 91  ? 8.113   14.690  -1.546  1.00 98.45 91  A 1 
ATOM   719  C C   . ALA A 1 91  ? 9.105   15.841  -1.291  1.00 98.13 91  A 1 
ATOM   720  O O   . ALA A 1 91  ? 8.835   16.723  -0.487  1.00 97.38 91  A 1 
ATOM   721  C CB  . ALA A 1 91  ? 8.323   13.539  -0.561  1.00 98.18 91  A 1 
ATOM   722  N N   . GLU A 1 92  ? 10.225  15.890  -2.022  1.00 98.08 92  A 1 
ATOM   723  C CA  . GLU A 1 92  ? 11.211  16.971  -1.947  1.00 97.50 92  A 1 
ATOM   724  C C   . GLU A 1 92  ? 10.831  18.210  -2.783  1.00 97.52 92  A 1 
ATOM   725  O O   . GLU A 1 92  ? 11.467  19.263  -2.680  1.00 96.05 92  A 1 
ATOM   726  C CB  . GLU A 1 92  ? 12.585  16.457  -2.412  1.00 96.88 92  A 1 
ATOM   727  C CG  . GLU A 1 92  ? 13.119  15.281  -1.573  1.00 92.23 92  A 1 
ATOM   728  C CD  . GLU A 1 92  ? 14.497  14.797  -2.045  1.00 82.38 92  A 1 
ATOM   729  O OE1 . GLU A 1 92  ? 15.110  13.975  -1.315  1.00 74.23 92  A 1 
ATOM   730  O OE2 . GLU A 1 92  ? 14.965  15.244  -3.125  1.00 74.05 92  A 1 
ATOM   731  N N   . ARG A 1 93  ? 9.817   18.090  -3.652  1.00 97.63 93  A 1 
ATOM   732  C CA  . ARG A 1 93  ? 9.452   19.128  -4.626  1.00 97.60 93  A 1 
ATOM   733  C C   . ARG A 1 93  ? 8.142   19.836  -4.316  1.00 98.09 93  A 1 
ATOM   734  O O   . ARG A 1 93  ? 7.987   20.994  -4.704  1.00 97.20 93  A 1 
ATOM   735  C CB  . ARG A 1 93  ? 9.387   18.519  -6.036  1.00 96.90 93  A 1 
ATOM   736  C CG  . ARG A 1 93  ? 10.732  18.001  -6.558  1.00 94.24 93  A 1 
ATOM   737  C CD  . ARG A 1 93  ? 11.756  19.128  -6.731  1.00 91.04 93  A 1 
ATOM   738  N NE  . ARG A 1 93  ? 12.956  18.630  -7.410  1.00 88.52 93  A 1 
ATOM   739  C CZ  . ARG A 1 93  ? 13.875  19.366  -8.007  1.00 86.75 93  A 1 
ATOM   740  N NH1 . ARG A 1 93  ? 13.813  20.669  -8.008  1.00 80.23 93  A 1 
ATOM   741  N NH2 . ARG A 1 93  ? 14.875  18.796  -8.610  1.00 79.68 93  A 1 
ATOM   742  N N   . VAL A 1 94  ? 7.227   19.165  -3.650  1.00 98.18 94  A 1 
ATOM   743  C CA  . VAL A 1 94  ? 5.944   19.757  -3.256  1.00 98.35 94  A 1 
ATOM   744  C C   . VAL A 1 94  ? 5.981   20.187  -1.787  1.00 98.42 94  A 1 
ATOM   745  O O   . VAL A 1 94  ? 6.646   19.542  -0.984  1.00 98.19 94  A 1 
ATOM   746  C CB  . VAL A 1 94  ? 4.751   18.824  -3.554  1.00 97.95 94  A 1 
ATOM   747  C CG1 . VAL A 1 94  ? 4.706   18.450  -5.036  1.00 94.54 94  A 1 
ATOM   748  C CG2 . VAL A 1 94  ? 4.757   17.539  -2.727  1.00 93.74 94  A 1 
ATOM   749  N N   . PRO A 1 95  ? 5.243   21.240  -1.393  1.00 98.62 95  A 1 
ATOM   750  C CA  . PRO A 1 95  ? 5.258   21.719  -0.004  1.00 98.57 95  A 1 
ATOM   751  C C   . PRO A 1 95  ? 4.797   20.674  1.019   1.00 98.53 95  A 1 
ATOM   752  O O   . PRO A 1 95  ? 5.278   20.646  2.149   1.00 97.99 95  A 1 
ATOM   753  C CB  . PRO A 1 95  ? 4.333   22.936  0.011   1.00 98.46 95  A 1 
ATOM   754  C CG  . PRO A 1 95  ? 4.389   23.450  -1.430  1.00 97.62 95  A 1 
ATOM   755  C CD  . PRO A 1 95  ? 4.514   22.166  -2.242  1.00 98.55 95  A 1 
ATOM   756  N N   . LYS A 1 96  ? 3.850   19.817  0.628   1.00 98.61 96  A 1 
ATOM   757  C CA  . LYS A 1 96  ? 3.378   18.701  1.434   1.00 98.76 96  A 1 
ATOM   758  C C   . LYS A 1 96  ? 3.017   17.524  0.550   1.00 98.80 96  A 1 
ATOM   759  O O   . LYS A 1 96  ? 2.268   17.681  -0.412  1.00 98.68 96  A 1 
ATOM   760  C CB  . LYS A 1 96  ? 2.188   19.165  2.297   1.00 98.59 96  A 1 
ATOM   761  C CG  . LYS A 1 96  ? 1.747   18.098  3.302   1.00 97.65 96  A 1 
ATOM   762  C CD  . LYS A 1 96  ? 0.604   18.619  4.184   1.00 95.67 96  A 1 
ATOM   763  C CE  . LYS A 1 96  ? 0.155   17.521  5.143   1.00 90.59 96  A 1 
ATOM   764  N NZ  . LYS A 1 96  ? -1.073  17.908  5.882   1.00 82.31 96  A 1 
ATOM   765  N N   . LEU A 1 97  ? 3.498   16.341  0.907   1.00 98.83 97  A 1 
ATOM   766  C CA  . LEU A 1 97  ? 3.078   15.084  0.311   1.00 98.88 97  A 1 
ATOM   767  C C   . LEU A 1 97  ? 2.572   14.153  1.406   1.00 98.87 97  A 1 
ATOM   768  O O   . LEU A 1 97  ? 3.229   13.964  2.423   1.00 98.66 97  A 1 
ATOM   769  C CB  . LEU A 1 97  ? 4.233   14.496  -0.526  1.00 98.72 97  A 1 
ATOM   770  C CG  . LEU A 1 97  ? 3.847   13.258  -1.362  1.00 98.16 97  A 1 
ATOM   771  C CD1 . LEU A 1 97  ? 4.708   13.168  -2.618  1.00 96.46 97  A 1 
ATOM   772  C CD2 . LEU A 1 97  ? 4.036   11.935  -0.599  1.00 96.09 97  A 1 
ATOM   773  N N   . THR A 1 98  ? 1.405   13.558  1.202   1.00 98.85 98  A 1 
ATOM   774  C CA  . THR A 1 98  ? 0.895   12.463  2.028   1.00 98.80 98  A 1 
ATOM   775  C C   . THR A 1 98  ? 0.805   11.210  1.177   1.00 98.90 98  A 1 
ATOM   776  O O   . THR A 1 98  ? 0.101   11.185  0.172   1.00 98.87 98  A 1 
ATOM   777  C CB  . THR A 1 98  ? -0.469  12.795  2.650   1.00 98.84 98  A 1 
ATOM   778  O OG1 . THR A 1 98  ? -0.387  13.980  3.414   1.00 98.15 98  A 1 
ATOM   779  C CG2 . THR A 1 98  ? -0.945  11.692  3.597   1.00 98.17 98  A 1 
ATOM   780  N N   . LEU A 1 99  ? 1.522   10.175  1.585   1.00 98.98 99  A 1 
ATOM   781  C CA  . LEU A 1 99  ? 1.516   8.879   0.917   1.00 98.94 99  A 1 
ATOM   782  C C   . LEU A 1 99  ? 0.606   7.916   1.668   1.00 98.99 99  A 1 
ATOM   783  O O   . LEU A 1 99  ? 0.864   7.562   2.816   1.00 98.85 99  A 1 
ATOM   784  C CB  . LEU A 1 99  ? 2.964   8.385   0.807   1.00 98.88 99  A 1 
ATOM   785  C CG  . LEU A 1 99  ? 3.104   7.008   0.148   1.00 98.57 99  A 1 
ATOM   786  C CD1 . LEU A 1 99  ? 2.510   6.958   -1.260  1.00 98.30 99  A 1 
ATOM   787  C CD2 . LEU A 1 99  ? 4.609   6.688   0.059   1.00 98.28 99  A 1 
ATOM   788  N N   . ILE A 1 100 ? -0.448  7.473   1.005   1.00 98.99 100 A 1 
ATOM   789  C CA  . ILE A 1 100 ? -1.409  6.495   1.508   1.00 98.90 100 A 1 
ATOM   790  C C   . ILE A 1 100 ? -1.236  5.225   0.680   1.00 98.97 100 A 1 
ATOM   791  O O   . ILE A 1 100 ? -1.248  5.278   -0.547  1.00 98.83 100 A 1 
ATOM   792  C CB  . ILE A 1 100 ? -2.851  7.033   1.423   1.00 98.94 100 A 1 
ATOM   793  C CG1 . ILE A 1 100 ? -2.999  8.433   2.074   1.00 98.81 100 A 1 
ATOM   794  C CG2 . ILE A 1 100 ? -3.811  6.023   2.071   1.00 98.82 100 A 1 
ATOM   795  C CD1 . ILE A 1 100 ? -4.350  9.094   1.775   1.00 98.75 100 A 1 
ATOM   796  N N   . THR A 1 101 ? -1.112  4.081   1.331   1.00 98.88 101 A 1 
ATOM   797  C CA  . THR A 1 101 ? -0.983  2.813   0.624   1.00 98.86 101 A 1 
ATOM   798  C C   . THR A 1 101 ? -1.948  1.753   1.140   1.00 98.71 101 A 1 
ATOM   799  O O   . THR A 1 101 ? -2.247  1.670   2.327   1.00 98.57 101 A 1 
ATOM   800  C CB  . THR A 1 101 ? 0.471   2.325   0.602   1.00 98.75 101 A 1 
ATOM   801  O OG1 . THR A 1 101 ? 0.595   1.296   -0.360  1.00 97.96 101 A 1 
ATOM   802  C CG2 . THR A 1 101 ? 0.973   1.805   1.948   1.00 98.04 101 A 1 
ATOM   803  N N   . GLN A 1 102 ? -2.426  0.927   0.224   1.00 98.59 102 A 1 
ATOM   804  C CA  . GLN A 1 102 ? -3.102  -0.332  0.520   1.00 98.23 102 A 1 
ATOM   805  C C   . GLN A 1 102 ? -2.120  -1.502  0.582   1.00 98.16 102 A 1 
ATOM   806  O O   . GLN A 1 102 ? -2.508  -2.623  0.904   1.00 97.60 102 A 1 
ATOM   807  C CB  . GLN A 1 102 ? -4.163  -0.582  -0.558  1.00 97.89 102 A 1 
ATOM   808  C CG  . GLN A 1 102 ? -5.285  0.463   -0.544  1.00 97.54 102 A 1 
ATOM   809  C CD  . GLN A 1 102 ? -6.131  0.359   -1.810  1.00 97.42 102 A 1 
ATOM   810  O OE1 . GLN A 1 102 ? -7.098  -0.371  -1.908  1.00 94.31 102 A 1 
ATOM   811  N NE2 . GLN A 1 102 ? -5.759  1.080   -2.836  1.00 93.59 102 A 1 
ATOM   812  N N   . ASN A 1 103 ? -0.860  -1.265  0.227   1.00 98.06 103 A 1 
ATOM   813  C CA  . ASN A 1 103 ? 0.151   -2.307  0.193   1.00 98.23 103 A 1 
ATOM   814  C C   . ASN A 1 103 ? 0.629   -2.654  1.600   1.00 98.24 103 A 1 
ATOM   815  O O   . ASN A 1 103 ? 0.622   -1.833  2.509   1.00 97.99 103 A 1 
ATOM   816  C CB  . ASN A 1 103 ? 1.312   -1.898  -0.727  1.00 98.23 103 A 1 
ATOM   817  C CG  . ASN A 1 103 ? 0.944   -1.870  -2.189  1.00 98.03 103 A 1 
ATOM   818  O OD1 . ASN A 1 103 ? -0.187  -2.089  -2.610  1.00 95.44 103 A 1 
ATOM   819  N ND2 . ASN A 1 103 ? 1.908   -1.600  -3.033  1.00 94.34 103 A 1 
ATOM   820  N N   . VAL A 1 104 ? 1.073   -3.899  1.736   1.00 98.01 104 A 1 
ATOM   821  C CA  . VAL A 1 104 ? 1.612   -4.463  2.974   1.00 97.62 104 A 1 
ATOM   822  C C   . VAL A 1 104 ? 3.114   -4.730  2.859   1.00 97.62 104 A 1 
ATOM   823  O O   . VAL A 1 104 ? 3.713   -5.272  3.774   1.00 97.06 104 A 1 
ATOM   824  C CB  . VAL A 1 104 ? 0.821   -5.716  3.387   1.00 97.18 104 A 1 
ATOM   825  C CG1 . VAL A 1 104 ? -0.652  -5.394  3.679   1.00 96.32 104 A 1 
ATOM   826  C CG2 . VAL A 1 104 ? 0.863   -6.812  2.312   1.00 96.45 104 A 1 
ATOM   827  N N   . ASP A 1 105 ? 3.713   -4.384  1.716   1.00 97.99 105 A 1 
ATOM   828  C CA  . ASP A 1 105 ? 5.156   -4.366  1.504   1.00 98.29 105 A 1 
ATOM   829  C C   . ASP A 1 105 ? 5.804   -3.098  2.089   1.00 98.31 105 A 1 
ATOM   830  O O   . ASP A 1 105 ? 5.112   -2.150  2.445   1.00 98.17 105 A 1 
ATOM   831  C CB  . ASP A 1 105 ? 5.469   -4.588  0.012   1.00 98.32 105 A 1 
ATOM   832  C CG  . ASP A 1 105 ? 5.041   -3.457  -0.929  1.00 98.39 105 A 1 
ATOM   833  O OD1 . ASP A 1 105 ? 5.561   -2.333  -0.790  1.00 97.90 105 A 1 
ATOM   834  O OD2 . ASP A 1 105 ? 4.243   -3.723  -1.863  1.00 97.72 105 A 1 
ATOM   835  N N   . ASP A 1 106 ? 7.136   -3.096  2.167   1.00 98.20 106 A 1 
ATOM   836  C CA  . ASP A 1 106 ? 7.977   -2.012  2.688   1.00 98.26 106 A 1 
ATOM   837  C C   . ASP A 1 106 ? 8.769   -1.298  1.580   1.00 98.56 106 A 1 
ATOM   838  O O   . ASP A 1 106 ? 9.780   -0.641  1.829   1.00 98.33 106 A 1 
ATOM   839  C CB  . ASP A 1 106 ? 8.919   -2.574  3.774   1.00 97.54 106 A 1 
ATOM   840  C CG  . ASP A 1 106 ? 9.970   -3.569  3.241   1.00 97.06 106 A 1 
ATOM   841  O OD1 . ASP A 1 106 ? 9.775   -4.190  2.176   1.00 96.03 106 A 1 
ATOM   842  O OD2 . ASP A 1 106 ? 10.999  -3.769  3.926   1.00 94.71 106 A 1 
ATOM   843  N N   . LEU A 1 107 ? 8.354   -1.438  0.318   1.00 98.76 107 A 1 
ATOM   844  C CA  . LEU A 1 107 ? 9.141   -0.928  -0.805  1.00 98.84 107 A 1 
ATOM   845  C C   . LEU A 1 107 ? 9.134   0.603   -0.871  1.00 98.81 107 A 1 
ATOM   846  O O   . LEU A 1 107 ? 10.082  1.194   -1.392  1.00 98.76 107 A 1 
ATOM   847  C CB  . LEU A 1 107 ? 8.638   -1.538  -2.122  1.00 98.80 107 A 1 
ATOM   848  C CG  . LEU A 1 107 ? 8.800   -3.064  -2.223  1.00 98.51 107 A 1 
ATOM   849  C CD1 . LEU A 1 107 ? 8.190   -3.568  -3.528  1.00 98.15 107 A 1 
ATOM   850  C CD2 . LEU A 1 107 ? 10.275  -3.493  -2.216  1.00 97.95 107 A 1 
ATOM   851  N N   . GLN A 1 108 ? 8.106   1.241   -0.325  1.00 98.89 108 A 1 
ATOM   852  C CA  . GLN A 1 108 ? 8.029   2.697   -0.247  1.00 98.86 108 A 1 
ATOM   853  C C   . GLN A 1 108 ? 9.001   3.247   0.803   1.00 98.84 108 A 1 
ATOM   854  O O   . GLN A 1 108 ? 9.771   4.156   0.501   1.00 98.60 108 A 1 
ATOM   855  C CB  . GLN A 1 108 ? 6.582   3.118   0.044   1.00 98.62 108 A 1 
ATOM   856  C CG  . GLN A 1 108 ? 5.667   2.814   -1.155  1.00 97.18 108 A 1 
ATOM   857  C CD  . GLN A 1 108 ? 4.228   3.254   -0.927  1.00 96.69 108 A 1 
ATOM   858  O OE1 . GLN A 1 108 ? 3.871   3.843   0.074   1.00 89.35 108 A 1 
ATOM   859  N NE2 . GLN A 1 108 ? 3.327   3.013   -1.848  1.00 88.52 108 A 1 
ATOM   860  N N   . GLU A 1 109 ? 9.056   2.640   1.985   1.00 98.73 109 A 1 
ATOM   861  C CA  . GLU A 1 109 ? 10.012  2.972   3.040   1.00 98.75 109 A 1 
ATOM   862  C C   . GLU A 1 109 ? 11.448  2.752   2.562   1.00 98.60 109 A 1 
ATOM   863  O O   . GLU A 1 109 ? 12.316  3.610   2.726   1.00 98.38 109 A 1 
ATOM   864  C CB  . GLU A 1 109 ? 9.751   2.110   4.286   1.00 98.52 109 A 1 
ATOM   865  C CG  . GLU A 1 109 ? 8.443   2.402   5.010   1.00 98.09 109 A 1 
ATOM   866  C CD  . GLU A 1 109 ? 7.177   1.773   4.409   1.00 98.02 109 A 1 
ATOM   867  O OE1 . GLU A 1 109 ? 6.117   1.948   5.039   1.00 96.56 109 A 1 
ATOM   868  O OE2 . GLU A 1 109 ? 7.215   1.148   3.332   1.00 96.63 109 A 1 
ATOM   869  N N   . ARG A 1 110 ? 11.697  1.641   1.889   1.00 98.65 110 A 1 
ATOM   870  C CA  . ARG A 1 110 ? 13.017  1.312   1.337   1.00 98.60 110 A 1 
ATOM   871  C C   . ARG A 1 110 ? 13.440  2.218   0.166   1.00 98.78 110 A 1 
ATOM   872  O O   . ARG A 1 110 ? 14.629  2.277   -0.133  1.00 98.49 110 A 1 
ATOM   873  C CB  . ARG A 1 110 ? 13.046  -0.159  0.923   1.00 98.19 110 A 1 
ATOM   874  C CG  . ARG A 1 110 ? 13.060  -1.083  2.150   1.00 96.51 110 A 1 
ATOM   875  C CD  . ARG A 1 110 ? 12.807  -2.539  1.756   1.00 95.35 110 A 1 
ATOM   876  N NE  . ARG A 1 110 ? 13.814  -3.027  0.818   1.00 93.76 110 A 1 
ATOM   877  C CZ  . ARG A 1 110 ? 13.701  -4.103  0.056   1.00 95.46 110 A 1 
ATOM   878  N NH1 . ARG A 1 110 ? 12.671  -4.894  0.133   1.00 89.33 110 A 1 
ATOM   879  N NH2 . ARG A 1 110 ? 14.635  -4.393  -0.796  1.00 89.20 110 A 1 
ATOM   880  N N   . ALA A 1 111 ? 12.517  2.919   -0.460  1.00 98.71 111 A 1 
ATOM   881  C CA  . ALA A 1 111 ? 12.817  3.983   -1.413  1.00 98.79 111 A 1 
ATOM   882  C C   . ALA A 1 111 ? 13.077  5.351   -0.743  1.00 98.78 111 A 1 
ATOM   883  O O   . ALA A 1 111 ? 13.420  6.309   -1.432  1.00 98.25 111 A 1 
ATOM   884  C CB  . ALA A 1 111 ? 11.693  4.060   -2.450  1.00 98.69 111 A 1 
ATOM   885  N N   . GLY A 1 112 ? 12.926  5.437   0.578   1.00 98.41 112 A 1 
ATOM   886  C CA  . GLY A 1 112 ? 13.135  6.654   1.360   1.00 98.21 112 A 1 
ATOM   887  C C   . GLY A 1 112 ? 11.858  7.417   1.713   1.00 98.44 112 A 1 
ATOM   888  O O   . GLY A 1 112 ? 11.942  8.488   2.317   1.00 97.45 112 A 1 
ATOM   889  N N   . ASN A 1 113 ? 10.678  6.900   1.375   1.00 98.57 113 A 1 
ATOM   890  C CA  . ASN A 1 113 ? 9.421   7.533   1.769   1.00 98.48 113 A 1 
ATOM   891  C C   . ASN A 1 113 ? 9.214   7.416   3.279   1.00 98.16 113 A 1 
ATOM   892  O O   . ASN A 1 113 ? 9.368   6.353   3.873   1.00 97.14 113 A 1 
ATOM   893  C CB  . ASN A 1 113 ? 8.245   6.930   0.990   1.00 98.28 113 A 1 
ATOM   894  C CG  . ASN A 1 113 ? 8.320   7.262   -0.489  1.00 97.71 113 A 1 
ATOM   895  O OD1 . ASN A 1 113 ? 8.208   8.413   -0.881  1.00 92.60 113 A 1 
ATOM   896  N ND2 . ASN A 1 113 ? 8.538   6.280   -1.335  1.00 92.03 113 A 1 
ATOM   897  N N   . GLN A 1 114 ? 8.814   8.522   3.909   1.00 97.94 114 A 1 
ATOM   898  C CA  . GLN A 1 114 ? 8.577   8.607   5.342   1.00 97.05 114 A 1 
ATOM   899  C C   . GLN A 1 114 ? 7.088   8.817   5.630   1.00 96.59 114 A 1 
ATOM   900  O O   . GLN A 1 114 ? 6.351   9.330   4.785   1.00 91.89 114 A 1 
ATOM   901  C CB  . GLN A 1 114 ? 9.416   9.739   5.950   1.00 95.39 114 A 1 
ATOM   902  C CG  . GLN A 1 114 ? 10.921  9.498   5.768   1.00 91.74 114 A 1 
ATOM   903  C CD  . GLN A 1 114 ? 11.783  10.547  6.476   1.00 84.71 114 A 1 
ATOM   904  O OE1 . GLN A 1 114 ? 11.309  11.473  7.113   1.00 76.30 114 A 1 
ATOM   905  N NE2 . GLN A 1 114 ? 13.090  10.417  6.405   1.00 71.57 114 A 1 
ATOM   906  N N   . ASN A 1 115 ? 6.661   8.464   6.833   1.00 96.87 115 A 1 
ATOM   907  C CA  . ASN A 1 115 ? 5.287   8.661   7.300   1.00 96.90 115 A 1 
ATOM   908  C C   . ASN A 1 115 ? 4.234   8.037   6.371   1.00 97.60 115 A 1 
ATOM   909  O O   . ASN A 1 115 ? 3.181   8.617   6.124   1.00 96.47 115 A 1 
ATOM   910  C CB  . ASN A 1 115 ? 5.035   10.152  7.577   1.00 95.45 115 A 1 
ATOM   911  C CG  . ASN A 1 115 ? 6.062   10.757  8.513   1.00 86.26 115 A 1 
ATOM   912  O OD1 . ASN A 1 115 ? 6.381   10.230  9.560   1.00 78.21 115 A 1 
ATOM   913  N ND2 . ASN A 1 115 ? 6.628   11.888  8.154   1.00 75.64 115 A 1 
ATOM   914  N N   . VAL A 1 116 ? 4.528   6.857   5.841   1.00 98.38 116 A 1 
ATOM   915  C CA  . VAL A 1 116 ? 3.615   6.120   4.954   1.00 98.51 116 A 1 
ATOM   916  C C   . VAL A 1 116 ? 2.395   5.664   5.749   1.00 98.53 116 A 1 
ATOM   917  O O   . VAL A 1 116 ? 2.514   4.994   6.772   1.00 98.26 116 A 1 
ATOM   918  C CB  . VAL A 1 116 ? 4.322   4.921   4.300   1.00 98.44 116 A 1 
ATOM   919  C CG1 . VAL A 1 116 ? 3.409   4.253   3.269   1.00 97.81 116 A 1 
ATOM   920  C CG2 . VAL A 1 116 ? 5.614   5.354   3.585   1.00 97.88 116 A 1 
ATOM   921  N N   . LEU A 1 117 ? 1.209   6.012   5.270   1.00 98.89 117 A 1 
ATOM   922  C CA  . LEU A 1 117 ? -0.049  5.600   5.881   1.00 98.87 117 A 1 
ATOM   923  C C   . LEU A 1 117 ? -0.467  4.234   5.327   1.00 98.81 117 A 1 
ATOM   924  O O   . LEU A 1 117 ? -1.073  4.136   4.260   1.00 98.70 117 A 1 
ATOM   925  C CB  . LEU A 1 117 ? -1.121  6.676   5.660   1.00 98.84 117 A 1 
ATOM   926  C CG  . LEU A 1 117 ? -0.806  8.059   6.266   1.00 98.61 117 A 1 
ATOM   927  C CD1 . LEU A 1 117 ? -1.960  9.012   5.967   1.00 98.36 117 A 1 
ATOM   928  C CD2 . LEU A 1 117 ? -0.618  8.000   7.784   1.00 98.34 117 A 1 
ATOM   929  N N   . HIS A 1 118 ? -0.156  3.177   6.061   1.00 98.74 118 A 1 
ATOM   930  C CA  . HIS A 1 118 ? -0.516  1.804   5.728   1.00 98.68 118 A 1 
ATOM   931  C C   . HIS A 1 118 ? -1.952  1.479   6.146   1.00 98.52 118 A 1 
ATOM   932  O O   . HIS A 1 118 ? -2.188  1.008   7.254   1.00 98.05 118 A 1 
ATOM   933  C CB  . HIS A 1 118 ? 0.476   0.837   6.378   1.00 98.55 118 A 1 
ATOM   934  C CG  . HIS A 1 118 ? 1.730   0.682   5.582   1.00 98.53 118 A 1 
ATOM   935  N ND1 . HIS A 1 118 ? 1.939   -0.261  4.589   1.00 95.25 118 A 1 
ATOM   936  C CD2 . HIS A 1 118 ? 2.853   1.448   5.689   1.00 96.15 118 A 1 
ATOM   937  C CE1 . HIS A 1 118 ? 3.164   -0.068  4.124   1.00 96.18 118 A 1 
ATOM   938  N NE2 . HIS A 1 118 ? 3.744   0.963   4.761   1.00 96.70 118 A 1 
ATOM   939  N N   . LEU A 1 119 ? -2.907  1.661   5.237   1.00 98.63 119 A 1 
ATOM   940  C CA  . LEU A 1 119 ? -4.322  1.364   5.494   1.00 98.62 119 A 1 
ATOM   941  C C   . LEU A 1 119 ? -4.568  -0.104  5.870   1.00 98.46 119 A 1 
ATOM   942  O O   . LEU A 1 119 ? -5.436  -0.389  6.682   1.00 97.95 119 A 1 
ATOM   943  C CB  . LEU A 1 119 ? -5.156  1.693   4.248   1.00 98.67 119 A 1 
ATOM   944  C CG  . LEU A 1 119 ? -5.198  3.175   3.843   1.00 98.47 119 A 1 
ATOM   945  C CD1 . LEU A 1 119 ? -6.019  3.308   2.562   1.00 98.36 119 A 1 
ATOM   946  C CD2 . LEU A 1 119 ? -5.839  4.045   4.922   1.00 98.26 119 A 1 
ATOM   947  N N   . HIS A 1 120 ? -3.817  -1.018  5.278   1.00 98.38 120 A 1 
ATOM   948  C CA  . HIS A 1 120 ? -4.005  -2.461  5.443   1.00 98.16 120 A 1 
ATOM   949  C C   . HIS A 1 120 ? -2.884  -3.130  6.256   1.00 98.00 120 A 1 
ATOM   950  O O   . HIS A 1 120 ? -2.697  -4.345  6.179   1.00 97.35 120 A 1 
ATOM   951  C CB  . HIS A 1 120 ? -4.214  -3.118  4.071   1.00 97.82 120 A 1 
ATOM   952  C CG  . HIS A 1 120 ? -5.357  -2.581  3.267   1.00 97.42 120 A 1 
ATOM   953  N ND1 . HIS A 1 120 ? -5.471  -2.669  1.891   1.00 92.76 120 A 1 
ATOM   954  C CD2 . HIS A 1 120 ? -6.491  -1.947  3.702   1.00 92.78 120 A 1 
ATOM   955  C CE1 . HIS A 1 120 ? -6.627  -2.108  1.523   1.00 93.48 120 A 1 
ATOM   956  N NE2 . HIS A 1 120 ? -7.280  -1.650  2.597   1.00 94.02 120 A 1 
ATOM   957  N N   . GLY A 1 121 ? -2.128  -2.368  7.044   1.00 97.96 121 A 1 
ATOM   958  C CA  . GLY A 1 121 ? -1.036  -2.871  7.862   1.00 97.99 121 A 1 
ATOM   959  C C   . GLY A 1 121 ? 0.218   -3.215  7.047   1.00 98.08 121 A 1 
ATOM   960  O O   . GLY A 1 121 ? 0.445   -2.673  5.966   1.00 97.58 121 A 1 
ATOM   961  N N   . SER A 1 122 ? 1.051   -4.103  7.605   1.00 97.51 122 A 1 
ATOM   962  C CA  . SER A 1 122 ? 2.356   -4.449  7.049   1.00 97.47 122 A 1 
ATOM   963  C C   . SER A 1 122 ? 2.706   -5.922  7.270   1.00 97.31 122 A 1 
ATOM   964  O O   . SER A 1 122 ? 2.437   -6.481  8.329   1.00 96.70 122 A 1 
ATOM   965  C CB  . SER A 1 122 ? 3.422   -3.540  7.675   1.00 96.75 122 A 1 
ATOM   966  O OG  . SER A 1 122 ? 4.726   -3.923  7.257   1.00 93.40 122 A 1 
ATOM   967  N N   . LEU A 1 123 ? 3.369   -6.527  6.299   1.00 96.71 123 A 1 
ATOM   968  C CA  . LEU A 1 123 ? 3.952   -7.868  6.419   1.00 96.17 123 A 1 
ATOM   969  C C   . LEU A 1 123 ? 5.050   -7.941  7.487   1.00 95.47 123 A 1 
ATOM   970  O O   . LEU A 1 123 ? 5.356   -9.025  7.972   1.00 93.74 123 A 1 
ATOM   971  C CB  . LEU A 1 123 ? 4.551   -8.284  5.065   1.00 95.51 123 A 1 
ATOM   972  C CG  . LEU A 1 123 ? 3.531   -8.545  3.946   1.00 94.93 123 A 1 
ATOM   973  C CD1 . LEU A 1 123 ? 4.268   -8.769  2.628   1.00 94.15 123 A 1 
ATOM   974  C CD2 . LEU A 1 123 ? 2.681   -9.788  4.232   1.00 94.22 123 A 1 
ATOM   975  N N   . HIS A 1 124 ? 5.646   -6.809  7.843   1.00 95.37 124 A 1 
ATOM   976  C CA  . HIS A 1 124 ? 6.828   -6.736  8.704   1.00 94.59 124 A 1 
ATOM   977  C C   . HIS A 1 124 ? 6.501   -6.526  10.184  1.00 94.70 124 A 1 
ATOM   978  O O   . HIS A 1 124 ? 7.385   -6.646  11.024  1.00 93.04 124 A 1 
ATOM   979  C CB  . HIS A 1 124 ? 7.769   -5.658  8.156   1.00 93.37 124 A 1 
ATOM   980  C CG  . HIS A 1 124 ? 8.121   -5.915  6.712   1.00 92.27 124 A 1 
ATOM   981  N ND1 . HIS A 1 124 ? 8.964   -6.904  6.234   1.00 84.79 124 A 1 
ATOM   982  C CD2 . HIS A 1 124 ? 7.567   -5.291  5.627   1.00 84.67 124 A 1 
ATOM   983  C CE1 . HIS A 1 124 ? 8.928   -6.855  4.894   1.00 85.89 124 A 1 
ATOM   984  N NE2 . HIS A 1 124 ? 8.074   -5.903  4.491   1.00 86.91 124 A 1 
ATOM   985  N N   . HIS A 1 125 ? 5.234   -6.270  10.513  1.00 95.46 125 A 1 
ATOM   986  C CA  . HIS A 1 125 ? 4.784   -5.987  11.884  1.00 95.85 125 A 1 
ATOM   987  C C   . HIS A 1 125 ? 3.746   -7.010  12.372  1.00 96.70 125 A 1 
ATOM   988  O O   . HIS A 1 125 ? 2.589   -6.657  12.620  1.00 95.99 125 A 1 
ATOM   989  C CB  . HIS A 1 125 ? 4.276   -4.539  11.956  1.00 94.55 125 A 1 
ATOM   990  C CG  . HIS A 1 125 ? 5.309   -3.518  11.555  1.00 91.40 125 A 1 
ATOM   991  N ND1 . HIS A 1 125 ? 5.190   -2.611  10.525  1.00 79.13 125 A 1 
ATOM   992  C CD2 . HIS A 1 125 ? 6.542   -3.317  12.104  1.00 78.36 125 A 1 
ATOM   993  C CE1 . HIS A 1 125 ? 6.310   -1.883  10.464  1.00 78.96 125 A 1 
ATOM   994  N NE2 . HIS A 1 125 ? 7.161   -2.281  11.410  1.00 81.17 125 A 1 
ATOM   995  N N   . PRO A 1 126 ? 4.106   -8.296  12.514  1.00 96.71 126 A 1 
ATOM   996  C CA  . PRO A 1 126 ? 3.210   -9.304  13.048  1.00 96.89 126 A 1 
ATOM   997  C C   . PRO A 1 126 ? 2.874   -9.017  14.519  1.00 97.21 126 A 1 
ATOM   998  O O   . PRO A 1 126 ? 3.626   -8.381  15.251  1.00 96.62 126 A 1 
ATOM   999  C CB  . PRO A 1 126 ? 3.938   -10.632 12.870  1.00 95.78 126 A 1 
ATOM   1000 C CG  . PRO A 1 126 ? 5.405   -10.224 12.978  1.00 92.97 126 A 1 
ATOM   1001 C CD  . PRO A 1 126 ? 5.429   -8.861  12.307  1.00 95.11 126 A 1 
ATOM   1002 N N   . ARG A 1 127 ? 1.728   -9.552  14.963  1.00 97.13 127 A 1 
ATOM   1003 C CA  . ARG A 1 127 ? 1.248   -9.415  16.339  1.00 97.22 127 A 1 
ATOM   1004 C C   . ARG A 1 127 ? 0.589   -10.701 16.822  1.00 97.62 127 A 1 
ATOM   1005 O O   . ARG A 1 127 ? 0.176   -11.529 16.019  1.00 97.09 127 A 1 
ATOM   1006 C CB  . ARG A 1 127 ? 0.316   -8.197  16.452  1.00 95.69 127 A 1 
ATOM   1007 C CG  . ARG A 1 127 ? -0.983  -8.339  15.646  1.00 92.01 127 A 1 
ATOM   1008 C CD  . ARG A 1 127 ? -1.873  -7.099  15.807  1.00 90.69 127 A 1 
ATOM   1009 N NE  . ARG A 1 127 ? -3.183  -7.260  15.178  1.00 84.82 127 A 1 
ATOM   1010 C CZ  . ARG A 1 127 ? -3.533  -6.981  13.924  1.00 81.48 127 A 1 
ATOM   1011 N NH1 . ARG A 1 127 ? -2.678  -6.533  13.054  1.00 74.34 127 A 1 
ATOM   1012 N NH2 . ARG A 1 127 ? -4.757  -7.164  13.533  1.00 75.17 127 A 1 
ATOM   1013 N N   . CYS A 1 128 ? 0.461   -10.861 18.129  1.00 96.33 128 A 1 
ATOM   1014 C CA  . CYS A 1 128 ? -0.284  -11.979 18.688  1.00 96.65 128 A 1 
ATOM   1015 C C   . CYS A 1 128 ? -1.763  -11.894 18.299  1.00 96.29 128 A 1 
ATOM   1016 O O   . CYS A 1 128 ? -2.401  -10.873 18.522  1.00 95.55 128 A 1 
ATOM   1017 C CB  . CYS A 1 128 ? -0.102  -11.990 20.203  1.00 96.21 128 A 1 
ATOM   1018 S SG  . CYS A 1 128 ? -0.956  -13.426 20.915  1.00 95.55 128 A 1 
ATOM   1019 N N   . PHE A 1 129 ? -2.328  -12.993 17.811  1.00 96.26 129 A 1 
ATOM   1020 C CA  . PHE A 1 129 ? -3.755  -13.079 17.508  1.00 95.45 129 A 1 
ATOM   1021 C C   . PHE A 1 129 ? -4.628  -12.863 18.756  1.00 95.23 129 A 1 
ATOM   1022 O O   . PHE A 1 129 ? -5.662  -12.212 18.685  1.00 93.32 129 A 1 
ATOM   1023 C CB  . PHE A 1 129 ? -4.030  -14.450 16.875  1.00 95.12 129 A 1 
ATOM   1024 C CG  . PHE A 1 129 ? -5.472  -14.662 16.487  1.00 95.51 129 A 1 
ATOM   1025 C CD1 . PHE A 1 129 ? -6.347  -15.342 17.351  1.00 93.27 129 A 1 
ATOM   1026 C CD2 . PHE A 1 129 ? -5.956  -14.142 15.270  1.00 93.21 129 A 1 
ATOM   1027 C CE1 . PHE A 1 129 ? -7.695  -15.495 17.007  1.00 91.10 129 A 1 
ATOM   1028 C CE2 . PHE A 1 129 ? -7.310  -14.296 14.930  1.00 91.59 129 A 1 
ATOM   1029 C CZ  . PHE A 1 129 ? -8.175  -14.972 15.796  1.00 92.07 129 A 1 
ATOM   1030 N N   . ALA A 1 130 ? -4.190  -13.386 19.914  1.00 95.51 130 A 1 
ATOM   1031 C CA  . ALA A 1 130 ? -4.992  -13.392 21.130  1.00 94.80 130 A 1 
ATOM   1032 C C   . ALA A 1 130 ? -4.856  -12.129 21.998  1.00 95.25 130 A 1 
ATOM   1033 O O   . ALA A 1 130 ? -5.804  -11.757 22.674  1.00 92.82 130 A 1 
ATOM   1034 C CB  . ALA A 1 130 ? -4.621  -14.656 21.929  1.00 93.69 130 A 1 
ATOM   1035 N N   . CYS A 1 131 ? -3.669  -11.510 22.063  1.00 95.07 131 A 1 
ATOM   1036 C CA  . CYS A 1 131 ? -3.403  -10.377 22.968  1.00 95.20 131 A 1 
ATOM   1037 C C   . CYS A 1 131 ? -2.763  -9.162  22.292  1.00 95.25 131 A 1 
ATOM   1038 O O   . CYS A 1 131 ? -2.371  -8.229  22.993  1.00 93.34 131 A 1 
ATOM   1039 C CB  . CYS A 1 131 ? -2.591  -10.868 24.179  1.00 93.88 131 A 1 
ATOM   1040 S SG  . CYS A 1 131 ? -0.823  -11.105 23.770  1.00 93.84 131 A 1 
ATOM   1041 N N   . GLU A 1 132 ? -2.614  -9.191  20.980  1.00 95.91 132 A 1 
ATOM   1042 C CA  . GLU A 1 132 ? -2.079  -8.104  20.148  1.00 95.64 132 A 1 
ATOM   1043 C C   . GLU A 1 132 ? -0.623  -7.693  20.431  1.00 96.59 132 A 1 
ATOM   1044 O O   . GLU A 1 132 ? -0.114  -6.783  19.791  1.00 95.42 132 A 1 
ATOM   1045 C CB  . GLU A 1 132 ? -3.039  -6.914  20.114  1.00 93.98 132 A 1 
ATOM   1046 C CG  . GLU A 1 132 ? -4.463  -7.330  19.710  1.00 89.97 132 A 1 
ATOM   1047 C CD  . GLU A 1 132 ? -5.313  -6.105  19.369  1.00 83.33 132 A 1 
ATOM   1048 O OE1 . GLU A 1 132 ? -5.934  -6.143  18.294  1.00 73.30 132 A 1 
ATOM   1049 O OE2 . GLU A 1 132 ? -5.283  -5.146  20.166  1.00 73.60 132 A 1 
ATOM   1050 N N   . GLU A 1 133 ? 0.077   -8.391  21.327  1.00 94.94 133 A 1 
ATOM   1051 C CA  . GLU A 1 133 ? 1.491   -8.138  21.606  1.00 95.15 133 A 1 
ATOM   1052 C C   . GLU A 1 133 ? 2.307   -8.196  20.304  1.00 95.55 133 A 1 
ATOM   1053 O O   . GLU A 1 133 ? 2.240   -9.202  19.593  1.00 95.58 133 A 1 
ATOM   1054 C CB  . GLU A 1 133 ? 2.014   -9.182  22.606  1.00 94.95 133 A 1 
ATOM   1055 C CG  . GLU A 1 133 ? 3.438   -8.898  23.110  1.00 92.47 133 A 1 
ATOM   1056 C CD  . GLU A 1 133 ? 3.544   -7.655  24.017  1.00 90.68 133 A 1 
ATOM   1057 O OE1 . GLU A 1 133 ? 4.667   -7.127  24.149  1.00 84.86 133 A 1 
ATOM   1058 O OE2 . GLU A 1 133 ? 2.520   -7.285  24.641  1.00 84.70 133 A 1 
ATOM   1059 N N   . PRO A 1 134 ? 3.089   -7.153  19.973  1.00 96.50 134 A 1 
ATOM   1060 C CA  . PRO A 1 134 ? 3.947   -7.159  18.802  1.00 96.06 134 A 1 
ATOM   1061 C C   . PRO A 1 134 ? 4.919   -8.341  18.819  1.00 96.14 134 A 1 
ATOM   1062 O O   . PRO A 1 134 ? 5.510   -8.669  19.850  1.00 95.49 134 A 1 
ATOM   1063 C CB  . PRO A 1 134 ? 4.676   -5.814  18.810  1.00 95.06 134 A 1 
ATOM   1064 C CG  . PRO A 1 134 ? 3.736   -4.917  19.592  1.00 93.31 134 A 1 
ATOM   1065 C CD  . PRO A 1 134 ? 3.134   -5.860  20.629  1.00 95.82 134 A 1 
ATOM   1066 N N   . TYR A 1 135 ? 5.110   -8.967  17.667  1.00 95.64 135 A 1 
ATOM   1067 C CA  . TYR A 1 135 ? 6.120   -9.994  17.475  1.00 94.72 135 A 1 
ATOM   1068 C C   . TYR A 1 135 ? 7.256   -9.442  16.617  1.00 94.28 135 A 1 
ATOM   1069 O O   . TYR A 1 135 ? 7.013   -8.884  15.548  1.00 93.21 135 A 1 
ATOM   1070 C CB  . TYR A 1 135 ? 5.486   -11.245 16.868  1.00 94.14 135 A 1 
ATOM   1071 C CG  . TYR A 1 135 ? 6.482   -12.344 16.590  1.00 93.83 135 A 1 
ATOM   1072 C CD1 . TYR A 1 135 ? 7.034   -12.499 15.303  1.00 92.72 135 A 1 
ATOM   1073 C CD2 . TYR A 1 135 ? 6.889   -13.212 17.628  1.00 93.05 135 A 1 
ATOM   1074 C CE1 . TYR A 1 135 ? 7.969   -13.514 15.050  1.00 90.99 135 A 1 
ATOM   1075 C CE2 . TYR A 1 135 ? 7.828   -14.221 17.385  1.00 91.20 135 A 1 
ATOM   1076 C CZ  . TYR A 1 135 ? 8.362   -14.377 16.094  1.00 90.81 135 A 1 
ATOM   1077 O OH  . TYR A 1 135 ? 9.275   -15.377 15.849  1.00 88.94 135 A 1 
ATOM   1078 N N   . VAL A 1 136 ? 8.487   -9.626  17.072  1.00 94.19 136 A 1 
ATOM   1079 C CA  . VAL A 1 136 ? 9.674   -9.243  16.314  1.00 92.81 136 A 1 
ATOM   1080 C C   . VAL A 1 136 ? 10.265  -10.506 15.697  1.00 92.27 136 A 1 
ATOM   1081 O O   . VAL A 1 136 ? 10.569  -11.456 16.403  1.00 90.31 136 A 1 
ATOM   1082 C CB  . VAL A 1 136 ? 10.687  -8.501  17.199  1.00 90.84 136 A 1 
ATOM   1083 C CG1 . VAL A 1 136 ? 11.904  -8.052  16.394  1.00 85.33 136 A 1 
ATOM   1084 C CG2 . VAL A 1 136 ? 10.050  -7.254  17.826  1.00 86.64 136 A 1 
ATOM   1085 N N   . PHE A 1 137 ? 10.410  -10.505 14.371  1.00 91.17 137 A 1 
ATOM   1086 C CA  . PHE A 1 137 ? 11.100  -11.594 13.701  1.00 89.51 137 A 1 
ATOM   1087 C C   . PHE A 1 137 ? 12.540  -11.683 14.210  1.00 87.73 137 A 1 
ATOM   1088 O O   . PHE A 1 137 ? 13.210  -10.652 14.317  1.00 84.43 137 A 1 
ATOM   1089 C CB  . PHE A 1 137 ? 11.083  -11.401 12.179  1.00 89.02 137 A 1 
ATOM   1090 C CG  . PHE A 1 137 ? 9.724   -11.613 11.560  1.00 90.37 137 A 1 
ATOM   1091 C CD1 . PHE A 1 137 ? 9.201   -12.916 11.452  1.00 89.05 137 A 1 
ATOM   1092 C CD2 . PHE A 1 137 ? 8.979   -10.523 11.082  1.00 89.28 137 A 1 
ATOM   1093 C CE1 . PHE A 1 137 ? 7.941   -13.123 10.876  1.00 88.28 137 A 1 
ATOM   1094 C CE2 . PHE A 1 137 ? 7.720   -10.729 10.496  1.00 88.67 137 A 1 
ATOM   1095 C CZ  . PHE A 1 137 ? 7.197   -12.029 10.393  1.00 89.60 137 A 1 
ATOM   1096 N N   . PRO A 1 138 ? 13.050  -12.897 14.518  1.00 88.21 138 A 1 
ATOM   1097 C CA  . PRO A 1 138 ? 14.458  -13.052 14.827  1.00 84.82 138 A 1 
ATOM   1098 C C   . PRO A 1 138 ? 15.286  -12.638 13.613  1.00 82.52 138 A 1 
ATOM   1099 O O   . PRO A 1 138 ? 14.869  -12.813 12.461  1.00 75.81 138 A 1 
ATOM   1100 C CB  . PRO A 1 138 ? 14.629  -14.532 15.197  1.00 81.78 138 A 1 
ATOM   1101 C CG  . PRO A 1 138 ? 13.490  -15.220 14.443  1.00 80.91 138 A 1 
ATOM   1102 C CD  . PRO A 1 138 ? 12.383  -14.179 14.439  1.00 84.85 138 A 1 
ATOM   1103 N N   . GLU A 1 139 ? 16.486  -12.101 13.858  1.00 77.82 139 A 1 
ATOM   1104 C CA  . GLU A 1 139 ? 17.444  -11.910 12.780  1.00 75.32 139 A 1 
ATOM   1105 C C   . GLU A 1 139 ? 17.746  -13.263 12.159  1.00 73.13 139 A 1 
ATOM   1106 O O   . GLU A 1 139 ? 18.322  -14.158 12.782  1.00 67.78 139 A 1 
ATOM   1107 C CB  . GLU A 1 139 ? 18.727  -11.223 13.261  1.00 70.59 139 A 1 
ATOM   1108 C CG  . GLU A 1 139 ? 18.494  -9.746  13.587  1.00 61.50 139 A 1 
ATOM   1109 C CD  . GLU A 1 139 ? 19.808  -8.965  13.813  1.00 55.44 139 A 1 
ATOM   1110 O OE1 . GLU A 1 139 ? 19.733  -7.718  13.786  1.00 50.07 139 A 1 
ATOM   1111 O OE2 . GLU A 1 139 ? 20.861  -9.614  13.976  1.00 51.54 139 A 1 
ATOM   1112 N N   . LEU A 1 140 ? 17.298  -13.427 10.921  1.00 70.51 140 A 1 
ATOM   1113 C CA  . LEU A 1 140 ? 17.612  -14.610 10.159  1.00 69.11 140 A 1 
ATOM   1114 C C   . LEU A 1 140 ? 19.073  -14.522 9.756   1.00 69.63 140 A 1 
ATOM   1115 O O   . LEU A 1 140 ? 19.495  -13.547 9.133   1.00 64.23 140 A 1 
ATOM   1116 C CB  . LEU A 1 140 ? 16.663  -14.738 8.961   1.00 63.38 140 A 1 
ATOM   1117 C CG  . LEU A 1 140 ? 15.191  -14.979 9.335   1.00 57.49 140 A 1 
ATOM   1118 C CD1 . LEU A 1 140 ? 14.329  -14.941 8.067   1.00 54.45 140 A 1 
ATOM   1119 C CD2 . LEU A 1 140 ? 14.969  -16.328 10.018  1.00 53.06 140 A 1 
ATOM   1120 N N   . ASP A 1 141 ? 19.842  -15.569 10.092  1.00 63.34 141 A 1 
ATOM   1121 C CA  . ASP A 1 141 ? 21.143  -15.871 9.495   1.00 62.73 141 A 1 
ATOM   1122 C C   . ASP A 1 141 ? 21.029  -15.781 7.966   1.00 63.23 141 A 1 
ATOM   1123 O O   . ASP A 1 141 ? 19.994  -16.128 7.384   1.00 60.36 141 A 1 
ATOM   1124 C CB  . ASP A 1 141 ? 21.541  -17.275 9.996   1.00 58.36 141 A 1 
ATOM   1125 C CG  . ASP A 1 141 ? 22.829  -17.884 9.452   1.00 51.57 141 A 1 
ATOM   1126 O OD1 . ASP A 1 141 ? 23.358  -17.400 8.435   1.00 48.70 141 A 1 
ATOM   1127 O OD2 . ASP A 1 141 ? 23.238  -18.932 10.002  1.00 47.50 141 A 1 
ATOM   1128 N N   . GLU A 1 142 ? 22.095  -15.340 7.304   1.00 62.60 142 A 1 
ATOM   1129 C CA  . GLU A 1 142 ? 22.196  -15.310 5.852   1.00 62.65 142 A 1 
ATOM   1130 C C   . GLU A 1 142 ? 21.806  -16.639 5.211   1.00 63.62 142 A 1 
ATOM   1131 O O   . GLU A 1 142 ? 21.137  -16.646 4.186   1.00 60.72 142 A 1 
ATOM   1132 C CB  . GLU A 1 142 ? 23.619  -14.968 5.409   1.00 59.11 142 A 1 
ATOM   1133 C CG  . GLU A 1 142 ? 23.961  -13.483 5.554   1.00 52.67 142 A 1 
ATOM   1134 C CD  . GLU A 1 142 ? 25.292  -13.128 4.873   1.00 47.13 142 A 1 
ATOM   1135 O OE1 . GLU A 1 142 ? 25.460  -11.929 4.537   1.00 43.09 142 A 1 
ATOM   1136 O OE2 . GLU A 1 142 ? 26.122  -14.033 4.668   1.00 45.15 142 A 1 
ATOM   1137 N N   . ALA A 1 143 ? 22.159  -17.769 5.841   1.00 62.82 143 A 1 
ATOM   1138 C CA  . ALA A 1 143 ? 21.776  -19.090 5.372   1.00 61.01 143 A 1 
ATOM   1139 C C   . ALA A 1 143 ? 20.249  -19.255 5.343   1.00 61.78 143 A 1 
ATOM   1140 O O   . ALA A 1 143 ? 19.709  -19.778 4.375   1.00 60.53 143 A 1 
ATOM   1141 C CB  . ALA A 1 143 ? 22.428  -20.149 6.263   1.00 58.88 143 A 1 
ATOM   1142 N N   . ILE A 1 144 ? 19.538  -18.754 6.362   1.00 63.66 144 A 1 
ATOM   1143 C CA  . ILE A 1 144 ? 18.081  -18.813 6.425   1.00 62.06 144 A 1 
ATOM   1144 C C   . ILE A 1 144 ? 17.459  -17.780 5.485   1.00 60.97 144 A 1 
ATOM   1145 O O   . ILE A 1 144 ? 16.451  -18.071 4.833   1.00 57.72 144 A 1 
ATOM   1146 C CB  . ILE A 1 144 ? 17.577  -18.668 7.876   1.00 59.50 144 A 1 
ATOM   1147 C CG1 . ILE A 1 144 ? 18.212  -19.715 8.818   1.00 54.79 144 A 1 
ATOM   1148 C CG2 . ILE A 1 144 ? 16.044  -18.814 7.908   1.00 54.19 144 A 1 
ATOM   1149 C CD1 . ILE A 1 144 ? 17.865  -19.526 10.303  1.00 51.76 144 A 1 
ATOM   1150 N N   . ARG A 1 145 ? 18.069  -16.608 5.327   1.00 62.60 145 A 1 
ATOM   1151 C CA  . ARG A 1 145 ? 17.649  -15.606 4.329   1.00 61.94 145 A 1 
ATOM   1152 C C   . ARG A 1 145 ? 17.796  -16.125 2.897   1.00 62.34 145 A 1 
ATOM   1153 O O   . ARG A 1 145 ? 16.980  -15.805 2.037   1.00 60.18 145 A 1 
ATOM   1154 C CB  . ARG A 1 145 ? 18.452  -14.309 4.487   1.00 58.43 145 A 1 
ATOM   1155 C CG  . ARG A 1 145 ? 18.115  -13.551 5.780   1.00 52.78 145 A 1 
ATOM   1156 C CD  . ARG A 1 145 ? 18.943  -12.263 5.861   1.00 50.26 145 A 1 
ATOM   1157 N NE  . ARG A 1 145 ? 18.707  -11.560 7.125   1.00 47.14 145 A 1 
ATOM   1158 C CZ  . ARG A 1 145 ? 19.277  -10.424 7.522   1.00 42.45 145 A 1 
ATOM   1159 N NH1 . ARG A 1 145 ? 20.102  -9.760  6.755   1.00 40.60 145 A 1 
ATOM   1160 N NH2 . ARG A 1 145 ? 19.025  -9.947  8.700   1.00 38.91 145 A 1 
ATOM   1161 N N   . ALA A 1 146 ? 18.835  -16.909 2.644   1.00 61.05 146 A 1 
ATOM   1162 C CA  . ALA A 1 146 ? 19.083  -17.540 1.360   1.00 59.38 146 A 1 
ATOM   1163 C C   . ALA A 1 146 ? 18.140  -18.712 1.070   1.00 58.70 146 A 1 
ATOM   1164 O O   . ALA A 1 146 ? 17.968  -19.076 -0.094  1.00 56.41 146 A 1 
ATOM   1165 C CB  . ALA A 1 146 ? 20.552  -17.981 1.300   1.00 56.90 146 A 1 
ATOM   1166 N N   . ILE A 1 147 ? 17.497  -19.285 2.102   1.00 59.14 147 A 1 
ATOM   1167 C CA  . ILE A 1 147 ? 16.445  -20.271 1.892   1.00 57.27 147 A 1 
ATOM   1168 C C   . ILE A 1 147 ? 15.347  -19.567 1.111   1.00 56.81 147 A 1 
ATOM   1169 O O   . ILE A 1 147 ? 14.615  -18.721 1.625   1.00 53.08 147 A 1 
ATOM   1170 C CB  . ILE A 1 147 ? 15.943  -20.926 3.208   1.00 54.00 147 A 1 
ATOM   1171 C CG1 . ILE A 1 147 ? 17.086  -21.709 3.903   1.00 49.81 147 A 1 
ATOM   1172 C CG2 . ILE A 1 147 ? 14.775  -21.893 2.940   1.00 48.60 147 A 1 
ATOM   1173 C CD1 . ILE A 1 147 ? 16.764  -22.203 5.313   1.00 46.05 147 A 1 
ATOM   1174 N N   . GLN A 1 148 ? 15.217  -19.934 -0.148  1.00 52.26 148 A 1 
ATOM   1175 C CA  . GLN A 1 148 ? 13.969  -19.734 -0.862  1.00 50.52 148 A 1 
ATOM   1176 C C   . GLN A 1 148 ? 12.914  -20.482 -0.063  1.00 53.60 148 A 1 
ATOM   1177 O O   . GLN A 1 148 ? 12.879  -21.711 -0.093  1.00 49.02 148 A 1 
ATOM   1178 C CB  . GLN A 1 148 ? 14.057  -20.266 -2.308  1.00 43.43 148 A 1 
ATOM   1179 C CG  . GLN A 1 148 ? 14.832  -19.335 -3.231  1.00 37.65 148 A 1 
ATOM   1180 C CD  . GLN A 1 148 ? 14.838  -19.812 -4.685  1.00 34.52 148 A 1 
ATOM   1181 O OE1 . GLN A 1 148 ? 14.501  -20.933 -5.010  1.00 33.00 148 A 1 
ATOM   1182 N NE2 . GLN A 1 148 ? 15.221  -18.979 -5.617  1.00 31.54 148 A 1 
ATOM   1183 N N   . LEU A 1 149 ? 12.101  -19.759 0.689   1.00 62.16 149 A 1 
ATOM   1184 C CA  . LEU A 1 149 ? 10.922  -20.352 1.282   1.00 61.83 149 A 1 
ATOM   1185 C C   . LEU A 1 149 ? 10.142  -20.970 0.136   1.00 63.63 149 A 1 
ATOM   1186 O O   . LEU A 1 149 ? 9.624   -20.283 -0.746  1.00 60.67 149 A 1 
ATOM   1187 C CB  . LEU A 1 149 ? 10.092  -19.323 2.052   1.00 57.68 149 A 1 
ATOM   1188 C CG  . LEU A 1 149 ? 10.561  -19.081 3.503   1.00 53.29 149 A 1 
ATOM   1189 C CD1 . LEU A 1 149 ? 9.638   -18.047 4.136   1.00 50.08 149 A 1 
ATOM   1190 C CD2 . LEU A 1 149 ? 10.500  -20.323 4.377   1.00 49.41 149 A 1 
ATOM   1191 N N   . LYS A 1 150 ? 10.129  -22.299 0.141   1.00 69.63 150 A 1 
ATOM   1192 C CA  . LYS A 1 150 ? 9.218   -23.037 -0.705  1.00 71.96 150 A 1 
ATOM   1193 C C   . LYS A 1 150 ? 7.816   -22.674 -0.250  1.00 75.58 150 A 1 
ATOM   1194 O O   . LYS A 1 150 ? 7.588   -22.445 0.932   1.00 72.29 150 A 1 
ATOM   1195 C CB  . LYS A 1 150 ? 9.478   -24.541 -0.601  1.00 66.26 150 A 1 
ATOM   1196 C CG  . LYS A 1 150 ? 10.818  -24.923 -1.234  1.00 58.12 150 A 1 
ATOM   1197 C CD  . LYS A 1 150 ? 11.001  -26.442 -1.191  1.00 52.63 150 A 1 
ATOM   1198 C CE  . LYS A 1 150 ? 12.316  -26.827 -1.876  1.00 46.20 150 A 1 
ATOM   1199 N NZ  . LYS A 1 150 ? 12.506  -28.299 -1.880  1.00 40.31 150 A 1 
ATOM   1200 N N   . GLU A 1 151 ? 6.902   -22.668 -1.191  1.00 77.11 151 A 1 
ATOM   1201 C CA  . GLU A 1 151 ? 5.481   -22.594 -0.896  1.00 79.53 151 A 1 
ATOM   1202 C C   . GLU A 1 151 ? 5.118   -23.763 0.025   1.00 81.12 151 A 1 
ATOM   1203 O O   . GLU A 1 151 ? 5.050   -24.920 -0.396  1.00 79.01 151 A 1 
ATOM   1204 C CB  . GLU A 1 151 ? 4.695   -22.625 -2.205  1.00 77.13 151 A 1 
ATOM   1205 C CG  . GLU A 1 151 ? 4.991   -21.399 -3.088  1.00 73.01 151 A 1 
ATOM   1206 C CD  . GLU A 1 151 ? 4.171   -21.357 -4.382  1.00 70.29 151 A 1 
ATOM   1207 O OE1 . GLU A 1 151 ? 4.202   -20.297 -5.056  1.00 66.14 151 A 1 
ATOM   1208 O OE2 . GLU A 1 151 ? 3.529   -22.368 -4.724  1.00 69.25 151 A 1 
ATOM   1209 N N   . SER A 1 152 ? 4.989   -23.482 1.330   1.00 86.27 152 A 1 
ATOM   1210 C CA  . SER A 1 152 ? 4.800   -24.501 2.350   1.00 87.64 152 A 1 
ATOM   1211 C C   . SER A 1 152 ? 3.971   -23.965 3.512   1.00 90.22 152 A 1 
ATOM   1212 O O   . SER A 1 152 ? 3.948   -22.765 3.779   1.00 89.61 152 A 1 
ATOM   1213 C CB  . SER A 1 152 ? 6.144   -25.037 2.850   1.00 82.69 152 A 1 
ATOM   1214 O OG  . SER A 1 152 ? 6.930   -24.041 3.466   1.00 73.88 152 A 1 
ATOM   1215 N N   . ARG A 1 153 ? 3.315   -24.886 4.224   1.00 89.73 153 A 1 
ATOM   1216 C CA  . ARG A 1 153 ? 2.759   -24.582 5.544   1.00 90.91 153 A 1 
ATOM   1217 C C   . ARG A 1 153 ? 3.896   -24.288 6.509   1.00 90.76 153 A 1 
ATOM   1218 O O   . ARG A 1 153 ? 4.887   -25.019 6.533   1.00 89.39 153 A 1 
ATOM   1219 C CB  . ARG A 1 153 ? 1.899   -25.741 6.052   1.00 90.48 153 A 1 
ATOM   1220 C CG  . ARG A 1 153 ? 0.565   -25.827 5.309   1.00 86.78 153 A 1 
ATOM   1221 C CD  . ARG A 1 153 ? -0.302  -26.944 5.883   1.00 86.77 153 A 1 
ATOM   1222 N NE  . ARG A 1 153 ? -1.662  -26.918 5.336   1.00 84.01 153 A 1 
ATOM   1223 C CZ  . ARG A 1 153 ? -2.066  -27.339 4.145   1.00 82.87 153 A 1 
ATOM   1224 N NH1 . ARG A 1 153 ? -1.262  -27.940 3.300   1.00 74.50 153 A 1 
ATOM   1225 N NH2 . ARG A 1 153 ? -3.297  -27.140 3.809   1.00 76.46 153 A 1 
ATOM   1226 N N   . ILE A 1 154 ? 3.737   -23.238 7.304   1.00 92.11 154 A 1 
ATOM   1227 C CA  . ILE A 1 154 ? 4.686   -22.846 8.343   1.00 92.66 154 A 1 
ATOM   1228 C C   . ILE A 1 154 ? 3.870   -22.568 9.599   1.00 94.14 154 A 1 
ATOM   1229 O O   . ILE A 1 154 ? 3.018   -21.689 9.589   1.00 94.50 154 A 1 
ATOM   1230 C CB  . ILE A 1 154 ? 5.522   -21.618 7.931   1.00 90.97 154 A 1 
ATOM   1231 C CG1 . ILE A 1 154 ? 6.277   -21.877 6.603   1.00 88.50 154 A 1 
ATOM   1232 C CG2 . ILE A 1 154 ? 6.521   -21.263 9.053   1.00 88.35 154 A 1 
ATOM   1233 C CD1 . ILE A 1 154 ? 7.032   -20.653 6.073   1.00 85.01 154 A 1 
ATOM   1234 N N   . GLU A 1 155 ? 4.132   -23.317 10.667  1.00 93.94 155 A 1 
ATOM   1235 C CA  . GLU A 1 155 ? 3.441   -23.110 11.932  1.00 94.44 155 A 1 
ATOM   1236 C C   . GLU A 1 155 ? 3.695   -21.682 12.443  1.00 95.17 155 A 1 
ATOM   1237 O O   . GLU A 1 155 ? 4.853   -21.267 12.518  1.00 94.50 155 A 1 
ATOM   1238 C CB  . GLU A 1 155 ? 3.921   -24.158 12.943  1.00 93.34 155 A 1 
ATOM   1239 C CG  . GLU A 1 155 ? 3.105   -24.201 14.244  1.00 83.16 155 A 1 
ATOM   1240 C CD  . GLU A 1 155 ? 1.678   -24.760 14.097  1.00 81.67 155 A 1 
ATOM   1241 O OE1 . GLU A 1 155 ? 0.982   -24.791 15.136  1.00 75.70 155 A 1 
ATOM   1242 O OE2 . GLU A 1 155 ? 1.288   -25.162 12.985  1.00 76.82 155 A 1 
ATOM   1243 N N   . PRO A 1 156 ? 2.646   -20.918 12.802  1.00 96.37 156 A 1 
ATOM   1244 C CA  . PRO A 1 156 ? 2.836   -19.592 13.354  1.00 96.59 156 A 1 
ATOM   1245 C C   . PRO A 1 156 ? 3.677   -19.634 14.633  1.00 96.44 156 A 1 
ATOM   1246 O O   . PRO A 1 156 ? 3.478   -20.521 15.469  1.00 95.82 156 A 1 
ATOM   1247 C CB  . PRO A 1 156 ? 1.442   -19.034 13.635  1.00 96.17 156 A 1 
ATOM   1248 C CG  . PRO A 1 156 ? 0.539   -19.844 12.716  1.00 94.58 156 A 1 
ATOM   1249 C CD  . PRO A 1 156 ? 1.233   -21.198 12.639  1.00 95.99 156 A 1 
ATOM   1250 N N   . PRO A 1 157 ? 4.555   -18.650 14.866  1.00 96.29 157 A 1 
ATOM   1251 C CA  . PRO A 1 157 ? 5.250   -18.514 16.140  1.00 95.88 157 A 1 
ATOM   1252 C C   . PRO A 1 157 ? 4.260   -18.375 17.298  1.00 96.79 157 A 1 
ATOM   1253 O O   . PRO A 1 157 ? 3.124   -17.924 17.131  1.00 96.51 157 A 1 
ATOM   1254 C CB  . PRO A 1 157 ? 6.145   -17.280 16.004  1.00 94.35 157 A 1 
ATOM   1255 C CG  . PRO A 1 157 ? 6.264   -17.064 14.503  1.00 92.57 157 A 1 
ATOM   1256 C CD  . PRO A 1 157 ? 4.948   -17.594 13.958  1.00 94.74 157 A 1 
ATOM   1257 N N   . ARG A 1 158 ? 4.698   -18.724 18.495  1.00 96.23 158 A 1 
ATOM   1258 C CA  . ARG A 1 158 ? 3.911   -18.518 19.720  1.00 96.24 158 A 1 
ATOM   1259 C C   . ARG A 1 158 ? 4.288   -17.194 20.371  1.00 96.13 158 A 1 
ATOM   1260 O O   . ARG A 1 158 ? 5.466   -16.875 20.507  1.00 94.45 158 A 1 
ATOM   1261 C CB  . ARG A 1 158 ? 4.081   -19.702 20.665  1.00 95.15 158 A 1 
ATOM   1262 C CG  . ARG A 1 158 ? 3.523   -21.028 20.106  1.00 92.21 158 A 1 
ATOM   1263 C CD  . ARG A 1 158 ? 1.999   -21.017 19.996  1.00 89.30 158 A 1 
ATOM   1264 N NE  . ARG A 1 158 ? 1.475   -22.309 19.541  1.00 87.05 158 A 1 
ATOM   1265 C CZ  . ARG A 1 158 ? 0.243   -22.756 19.697  1.00 85.87 158 A 1 
ATOM   1266 N NH1 . ARG A 1 158 ? -0.672  -22.062 20.315  1.00 77.74 158 A 1 
ATOM   1267 N NH2 . ARG A 1 158 ? -0.082  -23.925 19.212  1.00 79.62 158 A 1 
ATOM   1268 N N   . CYS A 1 159 ? 3.289   -16.461 20.826  1.00 95.31 159 A 1 
ATOM   1269 C CA  . CYS A 1 159 ? 3.493   -15.238 21.576  1.00 95.31 159 A 1 
ATOM   1270 C C   . CYS A 1 159 ? 4.194   -15.544 22.900  1.00 94.78 159 A 1 
ATOM   1271 O O   . CYS A 1 159 ? 3.693   -16.329 23.705  1.00 93.93 159 A 1 
ATOM   1272 C CB  . CYS A 1 159 ? 2.130   -14.573 21.796  1.00 94.96 159 A 1 
ATOM   1273 S SG  . CYS A 1 159 ? 2.296   -13.064 22.790  1.00 95.09 159 A 1 
ATOM   1274 N N   . HIS A 1 160 ? 5.306   -14.858 23.177  1.00 95.71 160 A 1 
ATOM   1275 C CA  . HIS A 1 160 ? 6.045   -15.023 24.435  1.00 94.13 160 A 1 
ATOM   1276 C C   . HIS A 1 160 ? 5.231   -14.606 25.670  1.00 94.91 160 A 1 
ATOM   1277 O O   . HIS A 1 160 ? 5.481   -15.091 26.764  1.00 92.90 160 A 1 
ATOM   1278 C CB  . HIS A 1 160 ? 7.356   -14.230 24.362  1.00 91.49 160 A 1 
ATOM   1279 C CG  . HIS A 1 160 ? 7.168   -12.738 24.373  1.00 79.92 160 A 1 
ATOM   1280 N ND1 . HIS A 1 160 ? 6.968   -11.932 25.471  1.00 67.17 160 A 1 
ATOM   1281 C CD2 . HIS A 1 160 ? 7.122   -11.914 23.275  1.00 67.77 160 A 1 
ATOM   1282 C CE1 . HIS A 1 160 ? 6.800   -10.670 25.055  1.00 60.76 160 A 1 
ATOM   1283 N NE2 . HIS A 1 160 ? 6.890   -10.622 23.722  1.00 63.21 160 A 1 
ATOM   1284 N N   . ARG A 1 161 ? 4.233   -13.729 25.498  1.00 94.29 161 A 1 
ATOM   1285 C CA  . ARG A 1 161 ? 3.420   -13.199 26.596  1.00 95.28 161 A 1 
ATOM   1286 C C   . ARG A 1 161 ? 2.271   -14.123 26.998  1.00 95.94 161 A 1 
ATOM   1287 O O   . ARG A 1 161 ? 1.996   -14.258 28.185  1.00 93.99 161 A 1 
ATOM   1288 C CB  . ARG A 1 161 ? 2.930   -11.805 26.191  1.00 94.30 161 A 1 
ATOM   1289 C CG  . ARG A 1 161 ? 2.135   -11.112 27.301  1.00 85.76 161 A 1 
ATOM   1290 C CD  . ARG A 1 161 ? 1.732   -9.717  26.834  1.00 83.55 161 A 1 
ATOM   1291 N NE  . ARG A 1 161 ? 0.849   -9.051  27.800  1.00 73.92 161 A 1 
ATOM   1292 C CZ  . ARG A 1 161 ? 0.338   -7.847  27.630  1.00 67.99 161 A 1 
ATOM   1293 N NH1 . ARG A 1 161 ? 0.616   -7.122  26.586  1.00 62.59 161 A 1 
ATOM   1294 N NH2 . ARG A 1 161 ? -0.479  -7.352  28.509  1.00 57.76 161 A 1 
ATOM   1295 N N   . CYS A 1 162 ? 1.567   -14.723 26.039  1.00 94.80 162 A 1 
ATOM   1296 C CA  . CYS A 1 162 ? 0.356   -15.498 26.330  1.00 95.60 162 A 1 
ATOM   1297 C C   . CYS A 1 162 ? 0.313   -16.898 25.684  1.00 96.18 162 A 1 
ATOM   1298 O O   . CYS A 1 162 ? -0.651  -17.626 25.890  1.00 93.82 162 A 1 
ATOM   1299 C CB  . CYS A 1 162 ? -0.876  -14.656 25.956  1.00 93.53 162 A 1 
ATOM   1300 S SG  . CYS A 1 162 ? -1.109  -14.629 24.149  1.00 93.17 162 A 1 
ATOM   1301 N N   . GLY A 1 163 ? 1.298   -17.260 24.872  1.00 96.44 163 A 1 
ATOM   1302 C CA  . GLY A 1 163 ? 1.342   -18.550 24.179  1.00 96.43 163 A 1 
ATOM   1303 C C   . GLY A 1 163 ? 0.394   -18.686 22.978  1.00 96.98 163 A 1 
ATOM   1304 O O   . GLY A 1 163 ? 0.394   -19.733 22.324  1.00 95.19 163 A 1 
ATOM   1305 N N   . GLY A 1 164 ? -0.412  -17.673 22.673  1.00 96.45 164 A 1 
ATOM   1306 C CA  . GLY A 1 164 ? -1.265  -17.632 21.484  1.00 96.05 164 A 1 
ATOM   1307 C C   . GLY A 1 164 ? -0.460  -17.626 20.185  1.00 96.67 164 A 1 
ATOM   1308 O O   . GLY A 1 164 ? 0.740   -17.342 20.187  1.00 95.65 164 A 1 
ATOM   1309 N N   . PHE A 1 165 ? -1.120  -17.913 19.065  1.00 96.72 165 A 1 
ATOM   1310 C CA  . PHE A 1 165 ? -0.479  -17.791 17.766  1.00 96.90 165 A 1 
ATOM   1311 C C   . PHE A 1 165 ? -0.184  -16.330 17.418  1.00 97.39 165 A 1 
ATOM   1312 O O   . PHE A 1 165 ? -0.998  -15.443 17.647  1.00 96.39 165 A 1 
ATOM   1313 C CB  . PHE A 1 165 ? -1.331  -18.445 16.678  1.00 96.18 165 A 1 
ATOM   1314 C CG  . PHE A 1 165 ? -1.296  -19.955 16.677  1.00 95.07 165 A 1 
ATOM   1315 C CD1 . PHE A 1 165 ? -0.064  -20.630 16.596  1.00 91.50 165 A 1 
ATOM   1316 C CD2 . PHE A 1 165 ? -2.489  -20.696 16.674  1.00 91.16 165 A 1 
ATOM   1317 C CE1 . PHE A 1 165 ? -0.026  -22.032 16.513  1.00 89.68 165 A 1 
ATOM   1318 C CE2 . PHE A 1 165 ? -2.453  -22.093 16.582  1.00 89.63 165 A 1 
ATOM   1319 C CZ  . PHE A 1 165 ? -1.219  -22.773 16.504  1.00 90.37 165 A 1 
ATOM   1320 N N   . VAL A 1 166 ? 0.977   -16.105 16.823  1.00 97.22 166 A 1 
ATOM   1321 C CA  . VAL A 1 166 ? 1.270   -14.860 16.136  1.00 97.45 166 A 1 
ATOM   1322 C C   . VAL A 1 166 ? 0.560   -14.884 14.783  1.00 97.51 166 A 1 
ATOM   1323 O O   . VAL A 1 166 ? 0.501   -15.916 14.124  1.00 97.31 166 A 1 
ATOM   1324 C CB  . VAL A 1 166 ? 2.785   -14.663 15.996  1.00 96.95 166 A 1 
ATOM   1325 C CG1 . VAL A 1 166 ? 3.152   -13.415 15.191  1.00 95.46 166 A 1 
ATOM   1326 C CG2 . VAL A 1 166 ? 3.422   -14.532 17.383  1.00 95.39 166 A 1 
ATOM   1327 N N   . ARG A 1 167 ? 0.019   -13.752 14.365  1.00 97.73 167 A 1 
ATOM   1328 C CA  . ARG A 1 167 ? -0.609  -13.538 13.058  1.00 97.73 167 A 1 
ATOM   1329 C C   . ARG A 1 167 ? 0.135   -12.458 12.266  1.00 98.09 167 A 1 
ATOM   1330 O O   . ARG A 1 167 ? 0.785   -11.602 12.875  1.00 97.72 167 A 1 
ATOM   1331 C CB  . ARG A 1 167 ? -2.089  -13.180 13.227  1.00 96.05 167 A 1 
ATOM   1332 C CG  . ARG A 1 167 ? -2.316  -11.861 13.988  1.00 94.84 167 A 1 
ATOM   1333 C CD  . ARG A 1 167 ? -3.772  -11.412 13.926  1.00 95.34 167 A 1 
ATOM   1334 N NE  . ARG A 1 167 ? -4.107  -10.826 12.623  1.00 94.58 167 A 1 
ATOM   1335 C CZ  . ARG A 1 167 ? -5.296  -10.378 12.246  1.00 95.77 167 A 1 
ATOM   1336 N NH1 . ARG A 1 167 ? -6.338  -10.487 12.998  1.00 90.18 167 A 1 
ATOM   1337 N NH2 . ARG A 1 167 ? -5.458  -9.806  11.106  1.00 88.95 167 A 1 
ATOM   1338 N N   . PRO A 1 168 ? -0.018  -12.436 10.950  1.00 97.68 168 A 1 
ATOM   1339 C CA  . PRO A 1 168 ? 0.444   -11.305 10.163  1.00 97.42 168 A 1 
ATOM   1340 C C   . PRO A 1 168 ? -0.160  -9.982  10.657  1.00 97.65 168 A 1 
ATOM   1341 O O   . PRO A 1 168 ? -1.340  -9.922  11.010  1.00 97.18 168 A 1 
ATOM   1342 C CB  . PRO A 1 168 ? 0.035   -11.615 8.722   1.00 96.84 168 A 1 
ATOM   1343 C CG  . PRO A 1 168 ? -0.089  -13.141 8.714   1.00 95.41 168 A 1 
ATOM   1344 C CD  . PRO A 1 168 ? -0.616  -13.446 10.102  1.00 96.96 168 A 1 
ATOM   1345 N N   . GLY A 1 169 ? 0.631   -8.921  10.672  1.00 97.47 169 A 1 
ATOM   1346 C CA  . GLY A 1 169 ? 0.224   -7.571  11.092  1.00 97.45 169 A 1 
ATOM   1347 C C   . GLY A 1 169 ? -0.567  -6.798  10.033  1.00 97.72 169 A 1 
ATOM   1348 O O   . GLY A 1 169 ? -0.505  -5.577  9.981   1.00 96.72 169 A 1 
ATOM   1349 N N   . VAL A 1 170 ? -1.307  -7.517  9.197   1.00 97.60 170 A 1 
ATOM   1350 C CA  . VAL A 1 170 ? -2.120  -6.954  8.120   1.00 97.64 170 A 1 
ATOM   1351 C C   . VAL A 1 170 ? -3.582  -6.860  8.553   1.00 97.62 170 A 1 
ATOM   1352 O O   . VAL A 1 170 ? -4.001  -7.544  9.497   1.00 97.16 170 A 1 
ATOM   1353 C CB  . VAL A 1 170 ? -1.969  -7.748  6.818   1.00 97.13 170 A 1 
ATOM   1354 C CG1 . VAL A 1 170 ? -0.498  -7.857  6.402   1.00 95.31 170 A 1 
ATOM   1355 C CG2 . VAL A 1 170 ? -2.553  -9.161  6.930   1.00 95.42 170 A 1 
ATOM   1356 N N   . ILE A 1 171 ? -4.359  -6.051  7.852   1.00 97.55 171 A 1 
ATOM   1357 C CA  . ILE A 1 171 ? -5.812  -5.988  8.010   1.00 97.53 171 A 1 
ATOM   1358 C C   . ILE A 1 171 ? -6.443  -7.006  7.069   1.00 97.28 171 A 1 
ATOM   1359 O O   . ILE A 1 171 ? -6.171  -7.006  5.867   1.00 96.76 171 A 1 
ATOM   1360 C CB  . ILE A 1 171 ? -6.324  -4.563  7.765   1.00 97.41 171 A 1 
ATOM   1361 C CG1 . ILE A 1 171 ? -5.602  -3.513  8.644   1.00 95.91 171 A 1 
ATOM   1362 C CG2 . ILE A 1 171 ? -7.843  -4.487  7.991   1.00 96.28 171 A 1 
ATOM   1363 C CD1 . ILE A 1 171 ? -5.635  -3.786  10.146  1.00 90.60 171 A 1 
ATOM   1364 N N   . TRP A 1 172 ? -7.246  -7.901  7.621   1.00 96.80 172 A 1 
ATOM   1365 C CA  . TRP A 1 172 ? -7.957  -8.918  6.863   1.00 97.05 172 A 1 
ATOM   1366 C C   . TRP A 1 172 ? -9.327  -8.434  6.394   1.00 96.76 172 A 1 
ATOM   1367 O O   . TRP A 1 172 ? -9.857  -7.429  6.872   1.00 95.82 172 A 1 
ATOM   1368 C CB  . TRP A 1 172 ? -8.042  -10.201 7.700   1.00 96.89 172 A 1 
ATOM   1369 C CG  . TRP A 1 172 ? -6.764  -10.956 7.846   1.00 97.09 172 A 1 
ATOM   1370 C CD1 . TRP A 1 172 ? -5.742  -10.981 6.956   1.00 96.16 172 A 1 
ATOM   1371 C CD2 . TRP A 1 172 ? -6.362  -11.860 8.926   1.00 97.00 172 A 1 
ATOM   1372 N NE1 . TRP A 1 172 ? -4.750  -11.829 7.399   1.00 96.12 172 A 1 
ATOM   1373 C CE2 . TRP A 1 172 ? -5.080  -12.393 8.599   1.00 96.65 172 A 1 
ATOM   1374 C CE3 . TRP A 1 172 ? -6.962  -12.270 10.130  1.00 96.47 172 A 1 
ATOM   1375 C CZ2 . TRP A 1 172 ? -4.419  -13.318 9.440   1.00 96.08 172 A 1 
ATOM   1376 C CZ3 . TRP A 1 172 ? -6.293  -13.199 10.970  1.00 95.69 172 A 1 
ATOM   1377 C CH2 . TRP A 1 172 ? -5.037  -13.711 10.622  1.00 95.75 172 A 1 
ATOM   1378 N N   . PHE A 1 173 ? -9.894  -9.146  5.435   1.00 95.36 173 A 1 
ATOM   1379 C CA  . PHE A 1 173 ? -11.266 -8.897  5.009   1.00 94.38 173 A 1 
ATOM   1380 C C   . PHE A 1 173 ? -12.229 -9.066  6.188   1.00 93.67 173 A 1 
ATOM   1381 O O   . PHE A 1 173 ? -12.147 -10.037 6.935   1.00 91.54 173 A 1 
ATOM   1382 C CB  . PHE A 1 173 ? -11.635 -9.817  3.842   1.00 92.74 173 A 1 
ATOM   1383 C CG  . PHE A 1 173 ? -10.964 -9.419  2.546   1.00 89.70 173 A 1 
ATOM   1384 C CD1 . PHE A 1 173 ? -11.555 -8.446  1.728   1.00 85.82 173 A 1 
ATOM   1385 C CD2 . PHE A 1 173 ? -9.734  -9.990  2.174   1.00 85.52 173 A 1 
ATOM   1386 C CE1 . PHE A 1 173 ? -10.927 -8.045  0.538   1.00 83.45 173 A 1 
ATOM   1387 C CE2 . PHE A 1 173 ? -9.099  -9.586  0.993   1.00 83.17 173 A 1 
ATOM   1388 C CZ  . PHE A 1 173 ? -9.695  -8.611  0.169   1.00 83.94 173 A 1 
ATOM   1389 N N   . GLY A 1 174 ? -13.122 -8.101  6.368   1.00 93.73 174 A 1 
ATOM   1390 C CA  . GLY A 1 174 ? -14.038 -8.026  7.501   1.00 93.15 174 A 1 
ATOM   1391 C C   . GLY A 1 174 ? -13.484 -7.305  8.734   1.00 94.09 174 A 1 
ATOM   1392 O O   . GLY A 1 174 ? -14.272 -6.902  9.597   1.00 92.07 174 A 1 
ATOM   1393 N N   . GLU A 1 175 ? -12.184 -7.061  8.820   1.00 95.47 175 A 1 
ATOM   1394 C CA  . GLU A 1 175 ? -11.595 -6.269  9.899   1.00 96.08 175 A 1 
ATOM   1395 C C   . GLU A 1 175 ? -11.712 -4.762  9.629   1.00 96.17 175 A 1 
ATOM   1396 O O   . GLU A 1 175 ? -11.670 -4.285  8.492   1.00 95.16 175 A 1 
ATOM   1397 C CB  . GLU A 1 175 ? -10.133 -6.661  10.156  1.00 96.04 175 A 1 
ATOM   1398 C CG  . GLU A 1 175 ? -10.001 -8.111  10.647  1.00 95.34 175 A 1 
ATOM   1399 C CD  . GLU A 1 175 ? -8.556  -8.496  10.989  1.00 96.11 175 A 1 
ATOM   1400 O OE1 . GLU A 1 175 ? -8.338  -9.302  11.918  1.00 93.81 175 A 1 
ATOM   1401 O OE2 . GLU A 1 175 ? -7.585  -8.027  10.341  1.00 94.20 175 A 1 
ATOM   1402 N N   . MET A 1 176 ? -11.820 -3.986  10.707  1.00 96.29 176 A 1 
ATOM   1403 C CA  . MET A 1 176 ? -11.773 -2.537  10.605  1.00 96.39 176 A 1 
ATOM   1404 C C   . MET A 1 176 ? -10.348 -2.056  10.346  1.00 96.94 176 A 1 
ATOM   1405 O O   . MET A 1 176 ? -9.383  -2.586  10.900  1.00 95.94 176 A 1 
ATOM   1406 C CB  . MET A 1 176 ? -12.340 -1.878  11.864  1.00 94.90 176 A 1 
ATOM   1407 C CG  . MET A 1 176 ? -13.837 -2.150  12.019  1.00 87.35 176 A 1 
ATOM   1408 S SD  . MET A 1 176 ? -14.645 -1.207  13.360  1.00 78.57 176 A 1 
ATOM   1409 C CE  . MET A 1 176 ? -13.827 -1.912  14.805  1.00 68.19 176 A 1 
ATOM   1410 N N   . LEU A 1 177 ? -10.225 -1.003  9.545   1.00 97.25 177 A 1 
ATOM   1411 C CA  . LEU A 1 177 ? -8.948  -0.319  9.372   1.00 97.37 177 A 1 
ATOM   1412 C C   . LEU A 1 177 ? -8.515  0.343   10.692  1.00 96.94 177 A 1 
ATOM   1413 O O   . LEU A 1 177 ? -9.377  0.724   11.492  1.00 96.02 177 A 1 
ATOM   1414 C CB  . LEU A 1 177 ? -9.043  0.722   8.239   1.00 97.23 177 A 1 
ATOM   1415 C CG  . LEU A 1 177 ? -9.409  0.175   6.851   1.00 95.78 177 A 1 
ATOM   1416 C CD1 . LEU A 1 177 ? -9.151  1.262   5.811   1.00 93.01 177 A 1 
ATOM   1417 C CD2 . LEU A 1 177 ? -8.622  -1.060  6.445   1.00 92.53 177 A 1 
ATOM   1418 N N   . PRO A 1 178 ? -7.208  0.536   10.918  1.00 96.75 178 A 1 
ATOM   1419 C CA  . PRO A 1 178 ? -6.733  1.304   12.058  1.00 96.22 178 A 1 
ATOM   1420 C C   . PRO A 1 178 ? -7.295  2.730   11.991  1.00 97.30 178 A 1 
ATOM   1421 O O   . PRO A 1 178 ? -7.016  3.458   11.039  1.00 97.39 178 A 1 
ATOM   1422 C CB  . PRO A 1 178 ? -5.202  1.282   11.978  1.00 94.61 178 A 1 
ATOM   1423 C CG  . PRO A 1 178 ? -4.885  0.137   11.015  1.00 92.17 178 A 1 
ATOM   1424 C CD  . PRO A 1 178 ? -6.104  0.098   10.096  1.00 94.91 178 A 1 
ATOM   1425 N N   . SER A 1 179 ? -8.093  3.120   12.990  1.00 97.54 179 A 1 
ATOM   1426 C CA  . SER A 1 179 ? -8.837  4.382   12.967  1.00 97.89 179 A 1 
ATOM   1427 C C   . SER A 1 179 ? -7.927  5.594   12.787  1.00 98.43 179 A 1 
ATOM   1428 O O   . SER A 1 179 ? -8.207  6.440   11.942  1.00 98.17 179 A 1 
ATOM   1429 C CB  . SER A 1 179 ? -9.676  4.537   14.246  1.00 96.66 179 A 1 
ATOM   1430 O OG  . SER A 1 179 ? -8.871  4.357   15.397  1.00 85.08 179 A 1 
ATOM   1431 N N   . GLU A 1 180 ? -6.806  5.638   13.489  1.00 97.77 180 A 1 
ATOM   1432 C CA  . GLU A 1 180 ? -5.876  6.765   13.421  1.00 97.89 180 A 1 
ATOM   1433 C C   . GLU A 1 180 ? -5.259  6.932   12.019  1.00 98.41 180 A 1 
ATOM   1434 O O   . GLU A 1 180 ? -5.129  8.053   11.514  1.00 98.23 180 A 1 
ATOM   1435 C CB  . GLU A 1 180 ? -4.800  6.548   14.494  1.00 96.99 180 A 1 
ATOM   1436 C CG  . GLU A 1 180 ? -3.901  7.780   14.655  1.00 82.54 180 A 1 
ATOM   1437 C CD  . GLU A 1 180 ? -2.891  7.629   15.810  1.00 73.59 180 A 1 
ATOM   1438 O OE1 . GLU A 1 180 ? -2.257  8.657   16.140  1.00 67.10 180 A 1 
ATOM   1439 O OE2 . GLU A 1 180 ? -2.756  6.511   16.353  1.00 67.81 180 A 1 
ATOM   1440 N N   . VAL A 1 181 ? -4.927  5.819   11.356  1.00 98.35 181 A 1 
ATOM   1441 C CA  . VAL A 1 181 ? -4.408  5.838   9.979   1.00 98.57 181 A 1 
ATOM   1442 C C   . VAL A 1 181 ? -5.503  6.262   9.005   1.00 98.71 181 A 1 
ATOM   1443 O O   . VAL A 1 181 ? -5.257  7.073   8.116   1.00 98.72 181 A 1 
ATOM   1444 C CB  . VAL A 1 181 ? -3.841  4.456   9.592   1.00 97.93 181 A 1 
ATOM   1445 C CG1 . VAL A 1 181 ? -3.347  4.429   8.147   1.00 94.41 181 A 1 
ATOM   1446 C CG2 . VAL A 1 181 ? -2.663  4.076   10.489  1.00 94.62 181 A 1 
ATOM   1447 N N   . TRP A 1 182 ? -6.716  5.739   9.180   1.00 98.66 182 A 1 
ATOM   1448 C CA  . TRP A 1 182 ? -7.863  6.104   8.354   1.00 98.70 182 A 1 
ATOM   1449 C C   . TRP A 1 182 ? -8.207  7.586   8.475   1.00 98.84 182 A 1 
ATOM   1450 O O   . TRP A 1 182 ? -8.371  8.251   7.458   1.00 98.80 182 A 1 
ATOM   1451 C CB  . TRP A 1 182 ? -9.069  5.239   8.739   1.00 98.62 182 A 1 
ATOM   1452 C CG  . TRP A 1 182 ? -10.308 5.608   7.980   1.00 98.59 182 A 1 
ATOM   1453 C CD1 . TRP A 1 182 ? -11.364 6.305   8.469   1.00 98.22 182 A 1 
ATOM   1454 C CD2 . TRP A 1 182 ? -10.573 5.405   6.565   1.00 98.47 182 A 1 
ATOM   1455 N NE1 . TRP A 1 182 ? -12.278 6.525   7.453   1.00 97.94 182 A 1 
ATOM   1456 C CE2 . TRP A 1 182 ? -11.821 6.006   6.266   1.00 98.22 182 A 1 
ATOM   1457 C CE3 . TRP A 1 182 ? -9.866  4.776   5.513   1.00 98.07 182 A 1 
ATOM   1458 C CZ2 . TRP A 1 182 ? -12.361 6.005   4.951   1.00 97.82 182 A 1 
ATOM   1459 C CZ3 . TRP A 1 182 ? -10.403 4.771   4.207   1.00 97.65 182 A 1 
ATOM   1460 C CH2 . TRP A 1 182 ? -11.631 5.390   3.931   1.00 97.62 182 A 1 
ATOM   1461 N N   . ASP A 1 183 ? -8.251  8.109   9.694   1.00 98.78 183 A 1 
ATOM   1462 C CA  . ASP A 1 183 ? -8.581  9.511   9.952   1.00 98.89 183 A 1 
ATOM   1463 C C   . ASP A 1 183 ? -7.538  10.446  9.331   1.00 98.86 183 A 1 
ATOM   1464 O O   . ASP A 1 183 ? -7.891  11.440  8.696   1.00 98.83 183 A 1 
ATOM   1465 C CB  . ASP A 1 183 ? -8.690  9.740   11.471  1.00 98.61 183 A 1 
ATOM   1466 C CG  . ASP A 1 183 ? -9.921  9.087   12.114  1.00 97.36 183 A 1 
ATOM   1467 O OD1 . ASP A 1 183 ? -10.887 8.775   11.384  1.00 95.69 183 A 1 
ATOM   1468 O OD2 . ASP A 1 183 ? -9.904  8.936   13.357  1.00 95.30 183 A 1 
ATOM   1469 N N   . GLN A 1 184 ? -6.255  10.102  9.424   1.00 98.82 184 A 1 
ATOM   1470 C CA  . GLN A 1 184 ? -5.184  10.843  8.762   1.00 98.81 184 A 1 
ATOM   1471 C C   . GLN A 1 184 ? -5.291  10.789  7.230   1.00 98.99 184 A 1 
ATOM   1472 O O   . GLN A 1 184 ? -5.146  11.814  6.562   1.00 98.86 184 A 1 
ATOM   1473 C CB  . GLN A 1 184 ? -3.819  10.294  9.204   1.00 98.72 184 A 1 
ATOM   1474 C CG  . GLN A 1 184 ? -3.466  10.665  10.657  1.00 96.74 184 A 1 
ATOM   1475 C CD  . GLN A 1 184 ? -2.121  10.056  11.072  1.00 93.10 184 A 1 
ATOM   1476 O OE1 . GLN A 1 184 ? -1.114  10.207  10.397  1.00 85.35 184 A 1 
ATOM   1477 N NE2 . GLN A 1 184 ? -2.058  9.365   12.174  1.00 81.57 184 A 1 
ATOM   1478 N N   . ALA A 1 185 ? -5.591  9.613   6.677   1.00 98.89 185 A 1 
ATOM   1479 C CA  . ALA A 1 185 ? -5.761  9.441   5.233   1.00 98.90 185 A 1 
ATOM   1480 C C   . ALA A 1 185 ? -6.969  10.234  4.704   1.00 98.94 185 A 1 
ATOM   1481 O O   . ALA A 1 185 ? -6.860  10.938  3.697   1.00 98.91 185 A 1 
ATOM   1482 C CB  . ALA A 1 185 ? -5.893  7.946   4.938   1.00 98.89 185 A 1 
ATOM   1483 N N   . LEU A 1 186 ? -8.094  10.172  5.410   1.00 98.94 186 A 1 
ATOM   1484 C CA  . LEU A 1 186 ? -9.299  10.906  5.060   1.00 98.84 186 A 1 
ATOM   1485 C C   . LEU A 1 186 ? -9.077  12.423  5.162   1.00 98.93 186 A 1 
ATOM   1486 O O   . LEU A 1 186 ? -9.406  13.147  4.223   1.00 98.86 186 A 1 
ATOM   1487 C CB  . LEU A 1 186 ? -10.450 10.417  5.957   1.00 98.74 186 A 1 
ATOM   1488 C CG  . LEU A 1 186 ? -11.797 11.105  5.677   1.00 96.31 186 A 1 
ATOM   1489 C CD1 . LEU A 1 186 ? -12.289 10.868  4.253   1.00 94.38 186 A 1 
ATOM   1490 C CD2 . LEU A 1 186 ? -12.852 10.585  6.649   1.00 94.38 186 A 1 
ATOM   1491 N N   . ALA A 1 187 ? -8.465  12.879  6.247   1.00 98.90 187 A 1 
ATOM   1492 C CA  . ALA A 1 187 ? -8.141  14.292  6.423   1.00 98.94 187 A 1 
ATOM   1493 C C   . ALA A 1 187 ? -7.228  14.811  5.303   1.00 98.90 187 A 1 
ATOM   1494 O O   . ALA A 1 187 ? -7.481  15.879  4.750   1.00 98.84 187 A 1 
ATOM   1495 C CB  . ALA A 1 187 ? -7.505  14.494  7.800   1.00 98.79 187 A 1 
ATOM   1496 N N   . ALA A 1 188 ? -6.207  14.034  4.916   1.00 98.92 188 A 1 
ATOM   1497 C CA  . ALA A 1 188 ? -5.325  14.387  3.809   1.00 98.90 188 A 1 
ATOM   1498 C C   . ALA A 1 188 ? -6.087  14.487  2.482   1.00 98.90 188 A 1 
ATOM   1499 O O   . ALA A 1 188 ? -5.929  15.470  1.757   1.00 98.88 188 A 1 
ATOM   1500 C CB  . ALA A 1 188 ? -4.191  13.358  3.737   1.00 98.88 188 A 1 
ATOM   1501 N N   . CYS A 1 189 ? -6.971  13.535  2.191   1.00 98.93 189 A 1 
ATOM   1502 C CA  . CYS A 1 189 ? -7.784  13.572  0.972   1.00 98.92 189 A 1 
ATOM   1503 C C   . CYS A 1 189 ? -8.747  14.764  0.919   1.00 98.97 189 A 1 
ATOM   1504 O O   . CYS A 1 189 ? -8.962  15.316  -0.151  1.00 98.78 189 A 1 
ATOM   1505 C CB  . CYS A 1 189 ? -8.553  12.245  0.844   1.00 98.91 189 A 1 
ATOM   1506 S SG  . CYS A 1 189 ? -7.401  10.912  0.437   1.00 98.73 189 A 1 
ATOM   1507 N N   . LEU A 1 190 ? -9.285  15.184  2.058   1.00 98.96 190 A 1 
ATOM   1508 C CA  . LEU A 1 190 ? -10.192 16.335  2.142   1.00 98.80 190 A 1 
ATOM   1509 C C   . LEU A 1 190 ? -9.469  17.691  2.062   1.00 98.85 190 A 1 
ATOM   1510 O O   . LEU A 1 190 ? -10.111 18.716  1.847   1.00 98.42 190 A 1 
ATOM   1511 C CB  . LEU A 1 190 ? -11.001 16.228  3.446   1.00 98.82 190 A 1 
ATOM   1512 C CG  . LEU A 1 190 ? -12.007 15.069  3.493   1.00 98.45 190 A 1 
ATOM   1513 C CD1 . LEU A 1 190 ? -12.599 14.972  4.894   1.00 97.72 190 A 1 
ATOM   1514 C CD2 . LEU A 1 190 ? -13.153 15.237  2.493   1.00 97.56 190 A 1 
ATOM   1515 N N   . GLN A 1 191 ? -8.144  17.712  2.255   1.00 98.72 191 A 1 
ATOM   1516 C CA  . GLN A 1 191 ? -7.332  18.929  2.289   1.00 98.57 191 A 1 
ATOM   1517 C C   . GLN A 1 191 ? -6.402  19.087  1.082   1.00 98.52 191 A 1 
ATOM   1518 O O   . GLN A 1 191 ? -5.842  20.167  0.888   1.00 97.40 191 A 1 
ATOM   1519 C CB  . GLN A 1 191 ? -6.501  18.942  3.582   1.00 97.94 191 A 1 
ATOM   1520 C CG  . GLN A 1 191 ? -7.377  19.101  4.840   1.00 93.92 191 A 1 
ATOM   1521 C CD  . GLN A 1 191 ? -6.570  18.944  6.139   1.00 87.31 191 A 1 
ATOM   1522 O OE1 . GLN A 1 191 ? -5.357  18.822  6.172   1.00 79.14 191 A 1 
ATOM   1523 N NE2 . GLN A 1 191 ? -7.246  18.946  7.264   1.00 74.39 191 A 1 
ATOM   1524 N N   . CYS A 1 192 ? -6.205  18.031  0.299   1.00 98.84 192 A 1 
ATOM   1525 C CA  . CYS A 1 192 ? -5.302  18.085  -0.839  1.00 98.80 192 A 1 
ATOM   1526 C C   . CYS A 1 192 ? -5.906  18.851  -2.025  1.00 98.80 192 A 1 
ATOM   1527 O O   . CYS A 1 192 ? -7.118  18.934  -2.197  1.00 98.58 192 A 1 
ATOM   1528 C CB  . CYS A 1 192 ? -4.846  16.666  -1.224  1.00 98.62 192 A 1 
ATOM   1529 S SG  . CYS A 1 192 ? -6.146  15.699  -2.033  1.00 98.61 192 A 1 
ATOM   1530 N N   . ASP A 1 193 ? -5.030  19.365  -2.873  1.00 98.79 193 A 1 
ATOM   1531 C CA  . ASP A 1 193 ? -5.406  19.996  -4.145  1.00 98.52 193 A 1 
ATOM   1532 C C   . ASP A 1 193 ? -5.124  19.097  -5.354  1.00 98.75 193 A 1 
ATOM   1533 O O   . ASP A 1 193 ? -5.724  19.275  -6.422  1.00 98.05 193 A 1 
ATOM   1534 C CB  . ASP A 1 193 ? -4.736  21.370  -4.249  1.00 97.36 193 A 1 
ATOM   1535 C CG  . ASP A 1 193 ? -3.203  21.363  -4.140  1.00 97.06 193 A 1 
ATOM   1536 O OD1 . ASP A 1 193 ? -2.598  20.329  -3.810  1.00 94.03 193 A 1 
ATOM   1537 O OD2 . ASP A 1 193 ? -2.621  22.441  -4.374  1.00 93.43 193 A 1 
ATOM   1538 N N   . LEU A 1 194 ? -4.281  18.078  -5.178  1.00 98.86 194 A 1 
ATOM   1539 C CA  . LEU A 1 194 ? -3.970  17.066  -6.180  1.00 98.92 194 A 1 
ATOM   1540 C C   . LEU A 1 194 ? -3.903  15.675  -5.546  1.00 98.91 194 A 1 
ATOM   1541 O O   . LEU A 1 194 ? -3.204  15.477  -4.553  1.00 98.90 194 A 1 
ATOM   1542 C CB  . LEU A 1 194 ? -2.650  17.465  -6.866  1.00 98.87 194 A 1 
ATOM   1543 C CG  . LEU A 1 194 ? -2.198  16.545  -8.017  1.00 98.60 194 A 1 
ATOM   1544 C CD1 . LEU A 1 194 ? -3.183  16.535  -9.177  1.00 98.20 194 A 1 
ATOM   1545 C CD2 . LEU A 1 194 ? -0.857  17.043  -8.563  1.00 98.21 194 A 1 
ATOM   1546 N N   . LEU A 1 195 ? -4.585  14.695  -6.132  1.00 98.95 195 A 1 
ATOM   1547 C CA  . LEU A 1 195 ? -4.507  13.292  -5.723  1.00 98.94 195 A 1 
ATOM   1548 C C   . LEU A 1 195 ? -4.119  12.414  -6.913  1.00 98.97 195 A 1 
ATOM   1549 O O   . LEU A 1 195 ? -4.793  12.406  -7.938  1.00 98.86 195 A 1 
ATOM   1550 C CB  . LEU A 1 195 ? -5.818  12.872  -5.027  1.00 98.85 195 A 1 
ATOM   1551 C CG  . LEU A 1 195 ? -5.781  11.447  -4.455  1.00 97.33 195 A 1 
ATOM   1552 C CD1 . LEU A 1 195 ? -6.653  11.330  -3.213  1.00 90.60 195 A 1 
ATOM   1553 C CD2 . LEU A 1 195 ? -6.318  10.391  -5.446  1.00 91.47 195 A 1 
ATOM   1554 N N   . LEU A 1 196 ? -3.062  11.639  -6.749  1.00 98.91 196 A 1 
ATOM   1555 C CA  . LEU A 1 196 ? -2.644  10.616  -7.696  1.00 98.95 196 A 1 
ATOM   1556 C C   . LEU A 1 196 ? -3.077  9.237   -7.183  1.00 98.93 196 A 1 
ATOM   1557 O O   . LEU A 1 196 ? -2.639  8.791   -6.128  1.00 98.89 196 A 1 
ATOM   1558 C CB  . LEU A 1 196 ? -1.119  10.643  -7.926  1.00 98.84 196 A 1 
ATOM   1559 C CG  . LEU A 1 196 ? -0.520  11.994  -8.348  1.00 96.88 196 A 1 
ATOM   1560 C CD1 . LEU A 1 196 ? 0.981   11.828  -8.614  1.00 94.80 196 A 1 
ATOM   1561 C CD2 . LEU A 1 196 ? -1.149  12.551  -9.624  1.00 95.06 196 A 1 
ATOM   1562 N N   . ILE A 1 197 ? -3.888  8.531   -7.965  1.00 98.98 197 A 1 
ATOM   1563 C CA  . ILE A 1 197 ? -4.252  7.129   -7.729  1.00 98.95 197 A 1 
ATOM   1564 C C   . ILE A 1 197 ? -3.301  6.259   -8.549  1.00 98.94 197 A 1 
ATOM   1565 O O   . ILE A 1 197 ? -3.303  6.343   -9.784  1.00 98.77 197 A 1 
ATOM   1566 C CB  . ILE A 1 197 ? -5.708  6.849   -8.146  1.00 98.83 197 A 1 
ATOM   1567 C CG1 . ILE A 1 197 ? -6.715  7.888   -7.604  1.00 96.60 197 A 1 
ATOM   1568 C CG2 . ILE A 1 197 ? -6.097  5.436   -7.679  1.00 96.12 197 A 1 
ATOM   1569 C CD1 . ILE A 1 197 ? -8.093  7.733   -8.255  1.00 96.26 197 A 1 
ATOM   1570 N N   . VAL A 1 198 ? -2.505  5.419   -7.911  1.00 98.83 198 A 1 
ATOM   1571 C CA  . VAL A 1 198 ? -1.450  4.666   -8.590  1.00 98.88 198 A 1 
ATOM   1572 C C   . VAL A 1 198 ? -1.602  3.166   -8.344  1.00 98.72 198 A 1 
ATOM   1573 O O   . VAL A 1 198 ? -1.428  2.685   -7.230  1.00 98.49 198 A 1 
ATOM   1574 C CB  . VAL A 1 198 ? -0.047  5.155   -8.184  1.00 98.82 198 A 1 
ATOM   1575 C CG1 . VAL A 1 198 ? 1.020   4.476   -9.041  1.00 98.40 198 A 1 
ATOM   1576 C CG2 . VAL A 1 198 ? 0.102   6.669   -8.359  1.00 98.45 198 A 1 
ATOM   1577 N N   . GLY A 1 199 ? -1.887  2.409   -9.397  1.00 98.17 199 A 1 
ATOM   1578 C CA  . GLY A 1 199 ? -1.833  0.952   -9.347  1.00 97.71 199 A 1 
ATOM   1579 C C   . GLY A 1 199 ? -2.837  0.293   -8.395  1.00 97.47 199 A 1 
ATOM   1580 O O   . GLY A 1 199 ? -2.519  -0.712  -7.774  1.00 97.01 199 A 1 
ATOM   1581 N N   . THR A 1 200 ? -4.053  0.836   -8.288  1.00 97.61 200 A 1 
ATOM   1582 C CA  . THR A 1 200 ? -5.140  0.207   -7.527  1.00 97.60 200 A 1 
ATOM   1583 C C   . THR A 1 200 ? -6.359  -0.045  -8.403  1.00 97.36 200 A 1 
ATOM   1584 O O   . THR A 1 200 ? -6.681  0.743   -9.289  1.00 96.75 200 A 1 
ATOM   1585 C CB  . THR A 1 200 ? -5.493  0.995   -6.249  1.00 97.27 200 A 1 
ATOM   1586 O OG1 . THR A 1 200 ? -6.551  0.344   -5.573  1.00 95.92 200 A 1 
ATOM   1587 C CG2 . THR A 1 200 ? -5.918  2.427   -6.495  1.00 96.49 200 A 1 
ATOM   1588 N N   . SER A 1 201 ? -7.060  -1.155  -8.143  1.00 96.45 201 A 1 
ATOM   1589 C CA  . SER A 1 201 ? -8.273  -1.528  -8.875  1.00 95.54 201 A 1 
ATOM   1590 C C   . SER A 1 201 ? -9.525  -0.778  -8.415  1.00 95.66 201 A 1 
ATOM   1591 O O   . SER A 1 201 ? -10.532 -0.796  -9.122  1.00 95.02 201 A 1 
ATOM   1592 C CB  . SER A 1 201 ? -8.488  -3.038  -8.783  1.00 94.07 201 A 1 
ATOM   1593 O OG  . SER A 1 201 ? -8.748  -3.434  -7.448  1.00 92.52 201 A 1 
ATOM   1594 N N   . GLY A 1 202 ? -9.503  -0.168  -7.223  1.00 96.68 202 A 1 
ATOM   1595 C CA  . GLY A 1 202 ? -10.646 0.540   -6.659  1.00 96.51 202 A 1 
ATOM   1596 C C   . GLY A 1 202 ? -11.793 -0.350  -6.176  1.00 96.55 202 A 1 
ATOM   1597 O O   . GLY A 1 202 ? -12.928 0.104   -6.102  1.00 95.07 202 A 1 
ATOM   1598 N N   . LEU A 1 203 ? -11.500 -1.611  -5.867  1.00 95.00 203 A 1 
ATOM   1599 C CA  . LEU A 1 203 ? -12.529 -2.596  -5.506  1.00 93.94 203 A 1 
ATOM   1600 C C   . LEU A 1 203 ? -12.565 -2.913  -4.014  1.00 93.77 203 A 1 
ATOM   1601 O O   . LEU A 1 203 ? -13.569 -3.422  -3.529  1.00 91.63 203 A 1 
ATOM   1602 C CB  . LEU A 1 203 ? -12.301 -3.865  -6.336  1.00 92.78 203 A 1 
ATOM   1603 C CG  . LEU A 1 203 ? -12.491 -3.575  -7.828  1.00 91.02 203 A 1 
ATOM   1604 C CD1 . LEU A 1 203 ? -11.900 -4.688  -8.659  1.00 87.52 203 A 1 
ATOM   1605 C CD2 . LEU A 1 203 ? -13.971 -3.434  -8.215  1.00 87.00 203 A 1 
ATOM   1606 N N   . VAL A 1 204 ? -11.500 -2.607  -3.286  1.00 93.61 204 A 1 
ATOM   1607 C CA  . VAL A 1 204 ? -11.408 -2.841  -1.847  1.00 94.11 204 A 1 
ATOM   1608 C C   . VAL A 1 204 ? -11.839 -1.576  -1.110  1.00 95.77 204 A 1 
ATOM   1609 O O   . VAL A 1 204 ? -11.220 -0.522  -1.228  1.00 95.68 204 A 1 
ATOM   1610 C CB  . VAL A 1 204 ? -9.997  -3.313  -1.436  1.00 92.03 204 A 1 
ATOM   1611 C CG1 . VAL A 1 204 ? -9.956  -3.637  0.057   1.00 87.74 204 A 1 
ATOM   1612 C CG2 . VAL A 1 204 ? -9.609  -4.583  -2.200  1.00 87.86 204 A 1 
ATOM   1613 N N   . TRP A 1 205 ? -12.923 -1.696  -0.350  1.00 95.87 205 A 1 
ATOM   1614 C CA  . TRP A 1 205 ? -13.471 -0.630  0.484   1.00 96.18 205 A 1 
ATOM   1615 C C   . TRP A 1 205 ? -13.026 -0.803  1.942   1.00 96.04 205 A 1 
ATOM   1616 O O   . TRP A 1 205 ? -12.814 -1.936  2.374   1.00 94.59 205 A 1 
ATOM   1617 C CB  . TRP A 1 205 ? -14.995 -0.586  0.323   1.00 95.41 205 A 1 
ATOM   1618 C CG  . TRP A 1 205 ? -15.443 -0.084  -1.019  1.00 94.09 205 A 1 
ATOM   1619 C CD1 . TRP A 1 205 ? -15.423 -0.797  -2.172  1.00 89.84 205 A 1 
ATOM   1620 C CD2 . TRP A 1 205 ? -15.921 1.255   -1.375  1.00 92.88 205 A 1 
ATOM   1621 N NE1 . TRP A 1 205 ? -15.855 0.010   -3.228  1.00 87.99 205 A 1 
ATOM   1622 C CE2 . TRP A 1 205 ? -16.167 1.269   -2.771  1.00 91.12 205 A 1 
ATOM   1623 C CE3 . TRP A 1 205 ? -16.172 2.436   -0.639  1.00 87.82 205 A 1 
ATOM   1624 C CZ2 . TRP A 1 205 ? -16.630 2.442   -3.440  1.00 89.52 205 A 1 
ATOM   1625 C CZ3 . TRP A 1 205 ? -16.636 3.595   -1.300  1.00 85.57 205 A 1 
ATOM   1626 C CH2 . TRP A 1 205 ? -16.853 3.586   -2.676  1.00 86.10 205 A 1 
ATOM   1627 N N   . PRO A 1 206 ? -12.860 0.255   2.735   1.00 97.04 206 A 1 
ATOM   1628 C CA  . PRO A 1 206 ? -13.185 1.649   2.410   1.00 97.52 206 A 1 
ATOM   1629 C C   . PRO A 1 206 ? -12.085 2.433   1.664   1.00 98.06 206 A 1 
ATOM   1630 O O   . PRO A 1 206 ? -12.333 3.560   1.258   1.00 97.72 206 A 1 
ATOM   1631 C CB  . PRO A 1 206 ? -13.519 2.285   3.764   1.00 96.64 206 A 1 
ATOM   1632 C CG  . PRO A 1 206 ? -12.575 1.556   4.710   1.00 95.49 206 A 1 
ATOM   1633 C CD  . PRO A 1 206 ? -12.543 0.139   4.140   1.00 96.40 206 A 1 
ATOM   1634 N N   . ALA A 1 207 ? -10.908 1.864   1.433   1.00 97.95 207 A 1 
ATOM   1635 C CA  . ALA A 1 207 ? -9.806  2.572   0.762   1.00 98.34 207 A 1 
ATOM   1636 C C   . ALA A 1 207 ? -10.215 3.204   -0.580  1.00 98.69 207 A 1 
ATOM   1637 O O   . ALA A 1 207 ? -9.823  4.330   -0.897  1.00 98.59 207 A 1 
ATOM   1638 C CB  . ALA A 1 207 ? -8.654  1.579   0.555   1.00 98.09 207 A 1 
ATOM   1639 N N   . ALA A 1 208 ? -11.079 2.522   -1.340  1.00 98.42 208 A 1 
ATOM   1640 C CA  . ALA A 1 208 ? -11.607 3.007   -2.602  1.00 98.47 208 A 1 
ATOM   1641 C C   . ALA A 1 208 ? -12.508 4.253   -2.480  1.00 98.63 208 A 1 
ATOM   1642 O O   . ALA A 1 208 ? -12.789 4.899   -3.491  1.00 98.51 208 A 1 
ATOM   1643 C CB  . ALA A 1 208 ? -12.353 1.849   -3.280  1.00 97.99 208 A 1 
ATOM   1644 N N   . GLU A 1 209 ? -12.941 4.615   -1.275  1.00 98.54 209 A 1 
ATOM   1645 C CA  . GLU A 1 209 ? -13.723 5.832   -1.036  1.00 98.46 209 A 1 
ATOM   1646 C C   . GLU A 1 209 ? -12.857 7.098   -1.121  1.00 98.74 209 A 1 
ATOM   1647 O O   . GLU A 1 209 ? -13.343 8.154   -1.534  1.00 98.58 209 A 1 
ATOM   1648 C CB  . GLU A 1 209 ? -14.421 5.724   0.322   1.00 97.18 209 A 1 
ATOM   1649 C CG  . GLU A 1 209 ? -15.508 6.791   0.495   1.00 88.10 209 A 1 
ATOM   1650 C CD  . GLU A 1 209 ? -16.257 6.723   1.840   1.00 86.91 209 A 1 
ATOM   1651 O OE1 . GLU A 1 209 ? -17.256 7.474   1.983   1.00 80.97 209 A 1 
ATOM   1652 O OE2 . GLU A 1 209 ? -15.819 6.002   2.756   1.00 80.60 209 A 1 
ATOM   1653 N N   . LEU A 1 210 ? -11.576 7.006   -0.764  1.00 98.74 210 A 1 
ATOM   1654 C CA  . LEU A 1 210 ? -10.687 8.162   -0.617  1.00 98.87 210 A 1 
ATOM   1655 C C   . LEU A 1 210 ? -10.624 9.078   -1.867  1.00 98.98 210 A 1 
ATOM   1656 O O   . LEU A 1 210 ? -10.759 10.292  -1.702  1.00 98.87 210 A 1 
ATOM   1657 C CB  . LEU A 1 210 ? -9.278  7.689   -0.204  1.00 98.85 210 A 1 
ATOM   1658 C CG  . LEU A 1 210 ? -9.188  7.071   1.198   1.00 98.74 210 A 1 
ATOM   1659 C CD1 . LEU A 1 210 ? -7.796  6.499   1.405   1.00 98.62 210 A 1 
ATOM   1660 C CD2 . LEU A 1 210 ? -9.450  8.108   2.299   1.00 98.55 210 A 1 
ATOM   1661 N N   . PRO A 1 211 ? -10.503 8.559   -3.104  1.00 98.98 211 A 1 
ATOM   1662 C CA  . PRO A 1 211 ? -10.514 9.416   -4.287  1.00 98.99 211 A 1 
ATOM   1663 C C   . PRO A 1 211 ? -11.813 10.200  -4.476  1.00 98.96 211 A 1 
ATOM   1664 O O   . PRO A 1 211 ? -11.775 11.351  -4.899  1.00 98.83 211 A 1 
ATOM   1665 C CB  . PRO A 1 211 ? -10.260 8.492   -5.474  1.00 98.84 211 A 1 
ATOM   1666 C CG  . PRO A 1 211 ? -9.484  7.335   -4.847  1.00 98.50 211 A 1 
ATOM   1667 C CD  . PRO A 1 211 ? -10.163 7.200   -3.490  1.00 98.83 211 A 1 
ATOM   1668 N N   . TYR A 1 212 ? -12.955 9.612   -4.118  1.00 98.85 212 A 1 
ATOM   1669 C CA  . TYR A 1 212 ? -14.247 10.284  -4.199  1.00 98.83 212 A 1 
ATOM   1670 C C   . TYR A 1 212 ? -14.374 11.390  -3.143  1.00 98.87 212 A 1 
ATOM   1671 O O   . TYR A 1 212 ? -14.989 12.427  -3.403  1.00 98.56 212 A 1 
ATOM   1672 C CB  . TYR A 1 212 ? -15.379 9.263   -4.043  1.00 98.63 212 A 1 
ATOM   1673 C CG  . TYR A 1 212 ? -15.374 8.158   -5.079  1.00 98.39 212 A 1 
ATOM   1674 C CD1 . TYR A 1 212 ? -15.866 8.394   -6.370  1.00 97.43 212 A 1 
ATOM   1675 C CD2 . TYR A 1 212 ? -14.869 6.877   -4.759  1.00 97.44 212 A 1 
ATOM   1676 C CE1 . TYR A 1 212 ? -15.873 7.365   -7.335  1.00 96.23 212 A 1 
ATOM   1677 C CE2 . TYR A 1 212 ? -14.866 5.846   -5.712  1.00 96.37 212 A 1 
ATOM   1678 C CZ  . TYR A 1 212 ? -15.369 6.097   -6.999  1.00 96.51 212 A 1 
ATOM   1679 O OH  . TYR A 1 212 ? -15.369 5.086   -7.931  1.00 94.94 212 A 1 
ATOM   1680 N N   . LYS A 1 213 ? -13.778 11.208  -1.969  1.00 98.80 213 A 1 
ATOM   1681 C CA  . LYS A 1 213 ? -13.711 12.260  -0.942  1.00 98.72 213 A 1 
ATOM   1682 C C   . LYS A 1 213 ? -12.857 13.436  -1.403  1.00 98.86 213 A 1 
ATOM   1683 O O   . LYS A 1 213 ? -13.280 14.578  -1.247  1.00 98.63 213 A 1 
ATOM   1684 C CB  . LYS A 1 213 ? -13.161 11.699  0.373   1.00 98.66 213 A 1 
ATOM   1685 C CG  . LYS A 1 213 ? -14.055 10.644  1.035   1.00 97.68 213 A 1 
ATOM   1686 C CD  . LYS A 1 213 ? -15.417 11.202  1.480   1.00 94.85 213 A 1 
ATOM   1687 C CE  . LYS A 1 213 ? -16.096 10.053  2.214   1.00 91.87 213 A 1 
ATOM   1688 N NZ  . LYS A 1 213 ? -17.501 10.283  2.542   1.00 84.09 213 A 1 
ATOM   1689 N N   . ALA A 1 214 ? -11.703 13.152  -1.999  1.00 98.86 214 A 1 
ATOM   1690 C CA  . ALA A 1 214 ? -10.833 14.187  -2.533  1.00 98.82 214 A 1 
ATOM   1691 C C   . ALA A 1 214 ? -11.501 14.980  -3.669  1.00 98.81 214 A 1 
ATOM   1692 O O   . ALA A 1 214 ? -11.494 16.214  -3.643  1.00 98.76 214 A 1 
ATOM   1693 C CB  . ALA A 1 214 ? -9.525  13.533  -2.996  1.00 98.86 214 A 1 
ATOM   1694 N N   . ASP A 1 215 ? -12.156 14.298  -4.609  1.00 98.86 215 A 1 
ATOM   1695 C CA  . ASP A 1 215 ? -12.905 14.928  -5.696  1.00 98.73 215 A 1 
ATOM   1696 C C   . ASP A 1 215 ? -14.051 15.800  -5.154  1.00 98.75 215 A 1 
ATOM   1697 O O   . ASP A 1 215 ? -14.190 16.966  -5.535  1.00 98.39 215 A 1 
ATOM   1698 C CB  . ASP A 1 215 ? -13.434 13.845  -6.640  1.00 98.63 215 A 1 
ATOM   1699 C CG  . ASP A 1 215 ? -14.143 14.435  -7.859  1.00 98.16 215 A 1 
ATOM   1700 O OD1 . ASP A 1 215 ? -13.471 15.160  -8.628  1.00 96.06 215 A 1 
ATOM   1701 O OD2 . ASP A 1 215 ? -15.339 14.128  -8.050  1.00 95.43 215 A 1 
ATOM   1702 N N   . SER A 1 216 ? -14.803 15.282  -4.183  1.00 98.67 216 A 1 
ATOM   1703 C CA  . SER A 1 216 ? -15.890 16.035  -3.542  1.00 98.46 216 A 1 
ATOM   1704 C C   . SER A 1 216 ? -15.407 17.278  -2.797  1.00 98.59 216 A 1 
ATOM   1705 O O   . SER A 1 216 ? -16.155 18.249  -2.665  1.00 97.77 216 A 1 
ATOM   1706 C CB  . SER A 1 216 ? -16.647 15.139  -2.550  1.00 97.69 216 A 1 
ATOM   1707 O OG  . SER A 1 216 ? -17.211 14.018  -3.189  1.00 81.91 216 A 1 
ATOM   1708 N N   . ALA A 1 217 ? -14.160 17.277  -2.325  1.00 98.51 217 A 1 
ATOM   1709 C CA  . ALA A 1 217 ? -13.517 18.429  -1.695  1.00 98.49 217 A 1 
ATOM   1710 C C   . ALA A 1 217 ? -12.865 19.394  -2.705  1.00 98.44 217 A 1 
ATOM   1711 O O   . ALA A 1 217 ? -12.328 20.429  -2.307  1.00 97.22 217 A 1 
ATOM   1712 C CB  . ALA A 1 217 ? -12.534 17.918  -0.639  1.00 98.19 217 A 1 
ATOM   1713 N N   . GLY A 1 218 ? -12.909 19.090  -3.996  1.00 98.39 218 A 1 
ATOM   1714 C CA  . GLY A 1 218 ? -12.416 19.943  -5.076  1.00 98.23 218 A 1 
ATOM   1715 C C   . GLY A 1 218 ? -10.992 19.642  -5.559  1.00 98.46 218 A 1 
ATOM   1716 O O   . GLY A 1 218 ? -10.455 20.407  -6.369  1.00 97.41 218 A 1 
ATOM   1717 N N   . ALA A 1 219 ? -10.386 18.551  -5.105  1.00 98.62 219 A 1 
ATOM   1718 C CA  . ALA A 1 219 ? -9.071  18.140  -5.576  1.00 98.74 219 A 1 
ATOM   1719 C C   . ALA A 1 219 ? -9.087  17.736  -7.058  1.00 98.76 219 A 1 
ATOM   1720 O O   . ALA A 1 219 ? -10.062 17.212  -7.592  1.00 98.50 219 A 1 
ATOM   1721 C CB  . ALA A 1 219 ? -8.544  16.999  -4.700  1.00 98.60 219 A 1 
ATOM   1722 N N   . CYS A 1 220 ? -7.968  17.929  -7.739  1.00 98.85 220 A 1 
ATOM   1723 C CA  . CYS A 1 220 ? -7.756  17.335  -9.050  1.00 98.88 220 A 1 
ATOM   1724 C C   . CYS A 1 220 ? -7.345  15.869  -8.882  1.00 98.80 220 A 1 
ATOM   1725 O O   . CYS A 1 220 ? -6.238  15.587  -8.433  1.00 98.75 220 A 1 
ATOM   1726 C CB  . CYS A 1 220 ? -6.703  18.156  -9.808  1.00 98.65 220 A 1 
ATOM   1727 S SG  . CYS A 1 220 ? -6.530  17.533  -11.499 1.00 98.16 220 A 1 
ATOM   1728 N N   . VAL A 1 221 ? -8.202  14.949  -9.287  1.00 98.88 221 A 1 
ATOM   1729 C CA  . VAL A 1 221 ? -7.913  13.511  -9.226  1.00 98.97 221 A 1 
ATOM   1730 C C   . VAL A 1 221 ? -7.277  13.043  -10.532 1.00 98.85 221 A 1 
ATOM   1731 O O   . VAL A 1 221 ? -7.723  13.389  -11.626 1.00 98.75 221 A 1 
ATOM   1732 C CB  . VAL A 1 221 ? -9.171  12.701  -8.863  1.00 98.84 221 A 1 
ATOM   1733 C CG1 . VAL A 1 221 ? -8.861  11.212  -8.751  1.00 98.53 221 A 1 
ATOM   1734 C CG2 . VAL A 1 221 ? -9.738  13.164  -7.508  1.00 98.53 221 A 1 
ATOM   1735 N N   . VAL A 1 222 ? -6.218  12.252  -10.416 1.00 98.97 222 A 1 
ATOM   1736 C CA  . VAL A 1 222 ? -5.443  11.685  -11.520 1.00 98.99 222 A 1 
ATOM   1737 C C   . VAL A 1 222 ? -5.268  10.191  -11.279 1.00 98.99 222 A 1 
ATOM   1738 O O   . VAL A 1 222 ? -4.949  9.782   -10.173 1.00 98.84 222 A 1 
ATOM   1739 C CB  . VAL A 1 222 ? -4.062  12.350  -11.634 1.00 98.79 222 A 1 
ATOM   1740 C CG1 . VAL A 1 222 ? -3.258  11.817  -12.823 1.00 98.32 222 A 1 
ATOM   1741 C CG2 . VAL A 1 222 ? -4.173  13.873  -11.759 1.00 98.40 222 A 1 
ATOM   1742 N N   . GLN A 1 223 ? -5.423  9.382   -12.307 1.00 98.82 223 A 1 
ATOM   1743 C CA  . GLN A 1 223 ? -5.179  7.945   -12.222 1.00 98.83 223 A 1 
ATOM   1744 C C   . GLN A 1 223 ? -4.006  7.528   -13.101 1.00 98.81 223 A 1 
ATOM   1745 O O   . GLN A 1 223 ? -3.952  7.887   -14.276 1.00 98.63 223 A 1 
ATOM   1746 C CB  . GLN A 1 223 ? -6.462  7.179   -12.557 1.00 98.60 223 A 1 
ATOM   1747 C CG  . GLN A 1 223 ? -6.243  5.667   -12.441 1.00 97.75 223 A 1 
ATOM   1748 C CD  . GLN A 1 223 ? -7.530  4.876   -12.603 1.00 97.59 223 A 1 
ATOM   1749 O OE1 . GLN A 1 223 ? -7.857  4.059   -11.774 1.00 92.21 223 A 1 
ATOM   1750 N NE2 . GLN A 1 223 ? -8.274  5.070   -13.674 1.00 90.68 223 A 1 
ATOM   1751 N N   . ILE A 1 224 ? -3.134  6.691   -12.551 1.00 98.84 224 A 1 
ATOM   1752 C CA  . ILE A 1 224 ? -2.066  5.992   -13.267 1.00 98.89 224 A 1 
ATOM   1753 C C   . ILE A 1 224 ? -2.314  4.486   -13.153 1.00 98.75 224 A 1 
ATOM   1754 O O   . ILE A 1 224 ? -2.156  3.897   -12.084 1.00 98.47 224 A 1 
ATOM   1755 C CB  . ILE A 1 224 ? -0.677  6.403   -12.735 1.00 98.80 224 A 1 
ATOM   1756 C CG1 . ILE A 1 224 ? -0.460  7.927   -12.897 1.00 98.55 224 A 1 
ATOM   1757 C CG2 . ILE A 1 224 ? 0.414   5.605   -13.471 1.00 98.62 224 A 1 
ATOM   1758 C CD1 . ILE A 1 224 ? 0.790   8.468   -12.184 1.00 97.62 224 A 1 
ATOM   1759 N N   . ASN A 1 225 ? -2.723  3.865   -14.250 1.00 98.13 225 A 1 
ATOM   1760 C CA  . ASN A 1 225 ? -3.027  2.441   -14.294 1.00 97.94 225 A 1 
ATOM   1761 C C   . ASN A 1 225 ? -2.949  1.947   -15.749 1.00 97.84 225 A 1 
ATOM   1762 O O   . ASN A 1 225 ? -3.455  2.624   -16.640 1.00 97.49 225 A 1 
ATOM   1763 C CB  . ASN A 1 225 ? -4.433  2.229   -13.681 1.00 97.83 225 A 1 
ATOM   1764 C CG  . ASN A 1 225 ? -4.690  0.780   -13.283 1.00 97.71 225 A 1 
ATOM   1765 O OD1 . ASN A 1 225 ? -4.528  -0.136  -14.062 1.00 96.90 225 A 1 
ATOM   1766 N ND2 . ASN A 1 225 ? -5.068  0.531   -12.063 1.00 96.69 225 A 1 
ATOM   1767 N N   . PRO A 1 226 ? -2.365  0.767   -16.020 1.00 97.34 226 A 1 
ATOM   1768 C CA  . PRO A 1 226 ? -2.381  0.207   -17.370 1.00 96.77 226 A 1 
ATOM   1769 C C   . PRO A 1 226 ? -3.767  -0.257  -17.841 1.00 96.32 226 A 1 
ATOM   1770 O O   . PRO A 1 226 ? -3.953  -0.516  -19.022 1.00 95.20 226 A 1 
ATOM   1771 C CB  . PRO A 1 226 ? -1.385  -0.961  -17.318 1.00 96.18 226 A 1 
ATOM   1772 C CG  . PRO A 1 226 ? -1.418  -1.397  -15.857 1.00 95.16 226 A 1 
ATOM   1773 C CD  . PRO A 1 226 ? -1.598  -0.071  -15.122 1.00 96.99 226 A 1 
ATOM   1774 N N   . THR A 1 227 ? -4.746  -0.356  -16.947 1.00 95.79 227 A 1 
ATOM   1775 C CA  . THR A 1 227 ? -6.112  -0.797  -17.264 1.00 95.25 227 A 1 
ATOM   1776 C C   . THR A 1 227 ? -7.161  0.206   -16.787 1.00 96.18 227 A 1 
ATOM   1777 O O   . THR A 1 227 ? -6.899  1.063   -15.938 1.00 95.72 227 A 1 
ATOM   1778 C CB  . THR A 1 227 ? -6.419  -2.198  -16.695 1.00 92.67 227 A 1 
ATOM   1779 O OG1 . THR A 1 227 ? -6.404  -2.182  -15.292 1.00 81.31 227 A 1 
ATOM   1780 C CG2 . THR A 1 227 ? -5.421  -3.255  -17.162 1.00 77.96 227 A 1 
ATOM   1781 N N   . ILE A 1 228 ? -8.365  0.093   -17.321 1.00 96.59 228 A 1 
ATOM   1782 C CA  . ILE A 1 228 ? -9.523  0.864   -16.871 1.00 96.51 228 A 1 
ATOM   1783 C C   . ILE A 1 228 ? -9.992  0.323   -15.507 1.00 96.54 228 A 1 
ATOM   1784 O O   . ILE A 1 228 ? -10.029 -0.880  -15.292 1.00 95.17 228 A 1 
ATOM   1785 C CB  . ILE A 1 228 ? -10.641 0.819   -17.940 1.00 95.27 228 A 1 
ATOM   1786 C CG1 . ILE A 1 228 ? -10.152 1.482   -19.250 1.00 87.05 228 A 1 
ATOM   1787 C CG2 . ILE A 1 228 ? -11.927 1.503   -17.440 1.00 86.13 228 A 1 
ATOM   1788 C CD1 . ILE A 1 228 ? -11.108 1.321   -20.436 1.00 81.48 228 A 1 
ATOM   1789 N N   . THR A 1 229 ? -10.382 1.232   -14.618 1.00 97.45 229 A 1 
ATOM   1790 C CA  . THR A 1 229 ? -10.945 0.912   -13.298 1.00 97.42 229 A 1 
ATOM   1791 C C   . THR A 1 229 ? -12.207 1.745   -13.043 1.00 97.56 229 A 1 
ATOM   1792 O O   . THR A 1 229 ? -12.579 2.604   -13.845 1.00 97.26 229 A 1 
ATOM   1793 C CB  . THR A 1 229 ? -9.925  1.166   -12.174 1.00 97.24 229 A 1 
ATOM   1794 O OG1 . THR A 1 229 ? -9.830  2.545   -11.912 1.00 96.66 229 A 1 
ATOM   1795 C CG2 . THR A 1 229 ? -8.535  0.613   -12.450 1.00 96.69 229 A 1 
ATOM   1796 N N   . SER A 1 230 ? -12.847 1.528   -11.892 1.00 97.02 230 A 1 
ATOM   1797 C CA  . SER A 1 230 ? -13.949 2.366   -11.416 1.00 96.32 230 A 1 
ATOM   1798 C C   . SER A 1 230 ? -13.575 3.849   -11.255 1.00 97.18 230 A 1 
ATOM   1799 O O   . SER A 1 230 ? -14.452 4.710   -11.344 1.00 96.01 230 A 1 
ATOM   1800 C CB  . SER A 1 230 ? -14.454 1.826   -10.068 1.00 93.88 230 A 1 
ATOM   1801 O OG  . SER A 1 230 ? -13.365 1.637   -9.181  1.00 82.96 230 A 1 
ATOM   1802 N N   . PHE A 1 231 ? -12.296 4.167   -11.078 1.00 97.87 231 A 1 
ATOM   1803 C CA  . PHE A 1 231 ? -11.836 5.543   -10.897 1.00 98.38 231 A 1 
ATOM   1804 C C   . PHE A 1 231 ? -11.736 6.349   -12.196 1.00 98.47 231 A 1 
ATOM   1805 O O   . PHE A 1 231 ? -11.572 7.565   -12.128 1.00 98.15 231 A 1 
ATOM   1806 C CB  . PHE A 1 231 ? -10.494 5.542   -10.175 1.00 98.37 231 A 1 
ATOM   1807 C CG  . PHE A 1 231 ? -10.514 4.907   -8.805  1.00 98.48 231 A 1 
ATOM   1808 C CD1 . PHE A 1 231 ? -11.485 5.274   -7.861  1.00 98.05 231 A 1 
ATOM   1809 C CD2 . PHE A 1 231 ? -9.512  3.990   -8.451  1.00 98.01 231 A 1 
ATOM   1810 C CE1 . PHE A 1 231 ? -11.450 4.744   -6.565  1.00 97.73 231 A 1 
ATOM   1811 C CE2 . PHE A 1 231 ? -9.464  3.462   -7.158  1.00 97.71 231 A 1 
ATOM   1812 C CZ  . PHE A 1 231 ? -10.430 3.837   -6.212  1.00 97.91 231 A 1 
ATOM   1813 N N   . ASN A 1 232 ? -11.865 5.727   -13.368 1.00 98.15 232 A 1 
ATOM   1814 C CA  . ASN A 1 232 ? -11.789 6.460   -14.635 1.00 97.99 232 A 1 
ATOM   1815 C C   . ASN A 1 232 ? -12.838 7.581   -14.748 1.00 98.03 232 A 1 
ATOM   1816 O O   . ASN A 1 232 ? -12.585 8.562   -15.436 1.00 97.33 232 A 1 
ATOM   1817 C CB  . ASN A 1 232 ? -11.936 5.476   -15.809 1.00 97.33 232 A 1 
ATOM   1818 C CG  . ASN A 1 232 ? -10.631 4.786   -16.144 1.00 95.83 232 A 1 
ATOM   1819 O OD1 . ASN A 1 232 ? -10.097 3.987   -15.404 1.00 89.08 232 A 1 
ATOM   1820 N ND2 . ASN A 1 232 ? -10.060 5.082   -17.293 1.00 88.24 232 A 1 
ATOM   1821 N N   . GLY A 1 233 ? -13.979 7.437   -14.075 1.00 97.48 233 A 1 
ATOM   1822 C CA  . GLY A 1 233 ? -15.046 8.436   -14.078 1.00 97.14 233 A 1 
ATOM   1823 C C   . GLY A 1 233 ? -14.792 9.644   -13.169 1.00 97.62 233 A 1 
ATOM   1824 O O   . GLY A 1 233 ? -15.240 10.738  -13.490 1.00 96.05 233 A 1 
ATOM   1825 N N   . VAL A 1 234 ? -14.076 9.470   -12.076 1.00 98.03 234 A 1 
ATOM   1826 C CA  . VAL A 1 234 ? -13.759 10.549  -11.128 1.00 98.12 234 A 1 
ATOM   1827 C C   . VAL A 1 234 ? -12.426 11.226  -11.455 1.00 98.47 234 A 1 
ATOM   1828 O O   . VAL A 1 234 ? -12.224 12.414  -11.195 1.00 98.03 234 A 1 
ATOM   1829 C CB  . VAL A 1 234 ? -13.819 10.020  -9.676  1.00 96.91 234 A 1 
ATOM   1830 C CG1 . VAL A 1 234 ? -12.698 9.043   -9.318  1.00 93.39 234 A 1 
ATOM   1831 C CG2 . VAL A 1 234 ? -13.813 11.161  -8.662  1.00 92.36 234 A 1 
ATOM   1832 N N   . ALA A 1 235 ? -11.500 10.494  -12.076 1.00 98.65 235 A 1 
ATOM   1833 C CA  . ALA A 1 235 ? -10.209 11.031  -12.457 1.00 98.69 235 A 1 
ATOM   1834 C C   . ALA A 1 235 ? -10.329 11.987  -13.643 1.00 98.51 235 A 1 
ATOM   1835 O O   . ALA A 1 235 ? -10.728 11.609  -14.741 1.00 98.15 235 A 1 
ATOM   1836 C CB  . ALA A 1 235 ? -9.243  9.876   -12.741 1.00 98.54 235 A 1 
ATOM   1837 N N   . LYS A 1 236 ? -9.871  13.219  -13.452 1.00 98.55 236 A 1 
ATOM   1838 C CA  . LYS A 1 236 ? -9.792  14.228  -14.513 1.00 98.36 236 A 1 
ATOM   1839 C C   . LYS A 1 236 ? -8.756  13.874  -15.581 1.00 98.31 236 A 1 
ATOM   1840 O O   . LYS A 1 236 ? -8.912  14.248  -16.743 1.00 97.75 236 A 1 
ATOM   1841 C CB  . LYS A 1 236 ? -9.492  15.577  -13.864 1.00 97.85 236 A 1 
ATOM   1842 C CG  . LYS A 1 236 ? -9.565  16.728  -14.871 1.00 81.97 236 A 1 
ATOM   1843 C CD  . LYS A 1 236 ? -9.462  18.048  -14.123 1.00 73.31 236 A 1 
ATOM   1844 C CE  . LYS A 1 236 ? -9.679  19.220  -15.073 1.00 63.73 236 A 1 
ATOM   1845 N NZ  . LYS A 1 236 ? -9.849  20.468  -14.301 1.00 56.19 236 A 1 
ATOM   1846 N N   . PHE A 1 237 ? -7.696  13.182  -15.168 1.00 98.51 237 A 1 
ATOM   1847 C CA  . PHE A 1 237 ? -6.656  12.667  -16.052 1.00 98.61 237 A 1 
ATOM   1848 C C   . PHE A 1 237 ? -6.457  11.182  -15.784 1.00 98.68 237 A 1 
ATOM   1849 O O   . PHE A 1 237 ? -6.160  10.776  -14.662 1.00 98.49 237 A 1 
ATOM   1850 C CB  . PHE A 1 237 ? -5.355  13.453  -15.852 1.00 98.53 237 A 1 
ATOM   1851 C CG  . PHE A 1 237 ? -5.476  14.946  -16.054 1.00 98.50 237 A 1 
ATOM   1852 C CD1 . PHE A 1 237 ? -5.494  15.488  -17.354 1.00 98.04 237 A 1 
ATOM   1853 C CD2 . PHE A 1 237 ? -5.562  15.808  -14.946 1.00 98.03 237 A 1 
ATOM   1854 C CE1 . PHE A 1 237 ? -5.577  16.869  -17.546 1.00 97.54 237 A 1 
ATOM   1855 C CE2 . PHE A 1 237 ? -5.647  17.191  -15.135 1.00 97.58 237 A 1 
ATOM   1856 C CZ  . PHE A 1 237 ? -5.655  17.729  -16.435 1.00 97.71 237 A 1 
ATOM   1857 N N   . ASN A 1 238 ? -6.577  10.366  -16.828 1.00 98.35 238 A 1 
ATOM   1858 C CA  . ASN A 1 238 ? -6.291  8.939   -16.795 1.00 98.20 238 A 1 
ATOM   1859 C C   . ASN A 1 238 ? -5.046  8.681   -17.637 1.00 98.15 238 A 1 
ATOM   1860 O O   . ASN A 1 238 ? -5.088  8.779   -18.863 1.00 97.59 238 A 1 
ATOM   1861 C CB  . ASN A 1 238 ? -7.521  8.171   -17.296 1.00 98.10 238 A 1 
ATOM   1862 C CG  . ASN A 1 238 ? -8.636  8.171   -16.265 1.00 97.72 238 A 1 
ATOM   1863 O OD1 . ASN A 1 238 ? -8.571  7.453   -15.282 1.00 94.99 238 A 1 
ATOM   1864 N ND2 . ASN A 1 238 ? -9.674  8.959   -16.444 1.00 94.67 238 A 1 
ATOM   1865 N N   . LEU A 1 239 ? -3.933  8.363   -16.988 1.00 98.50 239 A 1 
ATOM   1866 C CA  . LEU A 1 239 ? -2.668  8.029   -17.630 1.00 98.56 239 A 1 
ATOM   1867 C C   . LEU A 1 239 ? -2.576  6.504   -17.736 1.00 98.43 239 A 1 
ATOM   1868 O O   . LEU A 1 239 ? -2.307  5.806   -16.756 1.00 98.03 239 A 1 
ATOM   1869 C CB  . LEU A 1 239 ? -1.498  8.651   -16.855 1.00 98.44 239 A 1 
ATOM   1870 C CG  . LEU A 1 239 ? -1.564  10.176  -16.655 1.00 97.82 239 A 1 
ATOM   1871 C CD1 . LEU A 1 239 ? -0.310  10.647  -15.936 1.00 96.99 239 A 1 
ATOM   1872 C CD2 . LEU A 1 239 ? -1.680  10.954  -17.968 1.00 96.57 239 A 1 
ATOM   1873 N N   . ASN A 1 240 ? -2.841  5.993   -18.934 1.00 98.06 240 A 1 
ATOM   1874 C CA  . ASN A 1 240 ? -2.828  4.557   -19.188 1.00 97.86 240 A 1 
ATOM   1875 C C   . ASN A 1 240 ? -1.394  4.051   -19.383 1.00 97.74 240 A 1 
ATOM   1876 O O   . ASN A 1 240 ? -0.804  4.220   -20.456 1.00 96.88 240 A 1 
ATOM   1877 C CB  . ASN A 1 240 ? -3.763  4.250   -20.364 1.00 96.95 240 A 1 
ATOM   1878 C CG  . ASN A 1 240 ? -3.922  2.753   -20.569 1.00 89.16 240 A 1 
ATOM   1879 O OD1 . ASN A 1 240 ? -3.064  2.090   -21.104 1.00 78.70 240 A 1 
ATOM   1880 N ND2 . ASN A 1 240 ? -5.028  2.184   -20.146 1.00 76.98 240 A 1 
ATOM   1881 N N   . GLY A 1 241 ? -0.820  3.462   -18.335 1.00 97.84 241 A 1 
ATOM   1882 C CA  . GLY A 1 241 ? 0.544   2.958   -18.350 1.00 97.84 241 A 1 
ATOM   1883 C C   . GLY A 1 241 ? 0.976   2.400   -16.996 1.00 98.07 241 A 1 
ATOM   1884 O O   . GLY A 1 241 ? 0.244   2.472   -16.004 1.00 97.93 241 A 1 
ATOM   1885 N N   . LYS A 1 242 ? 2.179   1.833   -16.976 1.00 97.43 242 A 1 
ATOM   1886 C CA  . LYS A 1 242 ? 2.796   1.309   -15.757 1.00 97.77 242 A 1 
ATOM   1887 C C   . LYS A 1 242 ? 3.308   2.447   -14.879 1.00 98.02 242 A 1 
ATOM   1888 O O   . LYS A 1 242 ? 3.850   3.425   -15.390 1.00 98.15 242 A 1 
ATOM   1889 C CB  . LYS A 1 242 ? 3.934   0.351   -16.118 1.00 97.45 242 A 1 
ATOM   1890 C CG  . LYS A 1 242 ? 3.460   -0.894  -16.874 1.00 96.36 242 A 1 
ATOM   1891 C CD  . LYS A 1 242 ? 4.680   -1.776  -17.163 1.00 94.53 242 A 1 
ATOM   1892 C CE  . LYS A 1 242 ? 4.289   -3.043  -17.898 1.00 90.46 242 A 1 
ATOM   1893 N NZ  . LYS A 1 242 ? 5.499   -3.874  -18.122 1.00 84.51 242 A 1 
ATOM   1894 N N   . ALA A 1 243 ? 3.183   2.289   -13.565 1.00 98.51 243 A 1 
ATOM   1895 C CA  . ALA A 1 243 ? 3.592   3.303   -12.604 1.00 98.70 243 A 1 
ATOM   1896 C C   . ALA A 1 243 ? 5.076   3.668   -12.717 1.00 98.70 243 A 1 
ATOM   1897 O O   . ALA A 1 243 ? 5.409   4.849   -12.776 1.00 98.69 243 A 1 
ATOM   1898 C CB  . ALA A 1 243 ? 3.234   2.808   -11.200 1.00 98.67 243 A 1 
ATOM   1899 N N   . GLY A 1 244 ? 5.957   2.676   -12.843 1.00 98.77 244 A 1 
ATOM   1900 C CA  . GLY A 1 244 ? 7.402   2.860   -12.990 1.00 98.73 244 A 1 
ATOM   1901 C C   . GLY A 1 244 ? 7.843   3.517   -14.301 1.00 98.79 244 A 1 
ATOM   1902 O O   . GLY A 1 244 ? 8.969   4.002   -14.398 1.00 98.46 244 A 1 
ATOM   1903 N N   . GLU A 1 245 ? 6.960   3.597   -15.296 1.00 98.57 245 A 1 
ATOM   1904 C CA  . GLU A 1 245 ? 7.220   4.340   -16.529 1.00 98.39 245 A 1 
ATOM   1905 C C   . GLU A 1 245 ? 6.583   5.736   -16.510 1.00 98.30 245 A 1 
ATOM   1906 O O   . GLU A 1 245 ? 7.157   6.699   -17.024 1.00 97.89 245 A 1 
ATOM   1907 C CB  . GLU A 1 245 ? 6.666   3.570   -17.738 1.00 97.91 245 A 1 
ATOM   1908 C CG  . GLU A 1 245 ? 7.379   2.232   -18.015 1.00 94.55 245 A 1 
ATOM   1909 C CD  . GLU A 1 245 ? 6.787   1.511   -19.239 1.00 91.69 245 A 1 
ATOM   1910 O OE1 . GLU A 1 245 ? 7.000   0.278   -19.350 1.00 86.98 245 A 1 
ATOM   1911 O OE2 . GLU A 1 245 ? 6.134   2.174   -20.075 1.00 87.49 245 A 1 
ATOM   1912 N N   . VAL A 1 246 ? 5.380   5.839   -15.965 1.00 98.51 246 A 1 
ATOM   1913 C CA  . VAL A 1 246 ? 4.573   7.059   -16.000 1.00 98.64 246 A 1 
ATOM   1914 C C   . VAL A 1 246 ? 5.015   8.061   -14.940 1.00 98.63 246 A 1 
ATOM   1915 O O   . VAL A 1 246 ? 5.169   9.240   -15.261 1.00 98.49 246 A 1 
ATOM   1916 C CB  . VAL A 1 246 ? 3.071   6.729   -15.876 1.00 98.54 246 A 1 
ATOM   1917 C CG1 . VAL A 1 246 ? 2.214   7.993   -15.798 1.00 98.07 246 A 1 
ATOM   1918 C CG2 . VAL A 1 246 ? 2.590   5.922   -17.085 1.00 98.06 246 A 1 
ATOM   1919 N N   . LEU A 1 247 ? 5.232   7.631   -13.700 1.00 98.67 247 A 1 
ATOM   1920 C CA  . LEU A 1 247 ? 5.625   8.532   -12.610 1.00 98.68 247 A 1 
ATOM   1921 C C   . LEU A 1 247 ? 6.954   9.250   -12.896 1.00 98.50 247 A 1 
ATOM   1922 O O   . LEU A 1 247 ? 6.967   10.478  -12.799 1.00 98.40 247 A 1 
ATOM   1923 C CB  . LEU A 1 247 ? 5.644   7.798   -11.260 1.00 98.65 247 A 1 
ATOM   1924 C CG  . LEU A 1 247 ? 4.267   7.638   -10.587 1.00 97.34 247 A 1 
ATOM   1925 C CD1 . LEU A 1 247 ? 4.399   6.740   -9.367  1.00 96.81 247 A 1 
ATOM   1926 C CD2 . LEU A 1 247 ? 3.713   8.984   -10.113 1.00 96.57 247 A 1 
ATOM   1927 N N   . PRO A 1 248 ? 8.043   8.587   -13.336 1.00 98.48 248 A 1 
ATOM   1928 C CA  . PRO A 1 248 ? 9.287   9.274   -13.667 1.00 98.15 248 A 1 
ATOM   1929 C C   . PRO A 1 248 ? 9.122   10.304  -14.787 1.00 97.87 248 A 1 
ATOM   1930 O O   . PRO A 1 248 ? 9.710   11.384  -14.739 1.00 97.50 248 A 1 
ATOM   1931 C CB  . PRO A 1 248 ? 10.281  8.175   -14.061 1.00 98.00 248 A 1 
ATOM   1932 C CG  . PRO A 1 248 ? 9.753   6.949   -13.348 1.00 97.40 248 A 1 
ATOM   1933 C CD  . PRO A 1 248 ? 8.240   7.148   -13.407 1.00 98.31 248 A 1 
ATOM   1934 N N   . ARG A 1 249 ? 8.286   10.016  -15.789 1.00 97.96 249 A 1 
ATOM   1935 C CA  . ARG A 1 249 ? 8.002   10.965  -16.875 1.00 97.63 249 A 1 
ATOM   1936 C C   . ARG A 1 249 ? 7.203   12.168  -16.381 1.00 97.60 249 A 1 
ATOM   1937 O O   . ARG A 1 249 ? 7.489   13.285  -16.807 1.00 97.20 249 A 1 
ATOM   1938 C CB  . ARG A 1 249 ? 7.244   10.279  -18.015 1.00 96.90 249 A 1 
ATOM   1939 C CG  . ARG A 1 249 ? 8.138   9.319   -18.803 1.00 88.95 249 A 1 
ATOM   1940 C CD  . ARG A 1 249 ? 7.306   8.668   -19.893 1.00 84.46 249 A 1 
ATOM   1941 N NE  . ARG A 1 249 ? 8.092   7.699   -20.671 1.00 76.72 249 A 1 
ATOM   1942 C CZ  . ARG A 1 249 ? 7.600   6.805   -21.500 1.00 69.37 249 A 1 
ATOM   1943 N NH1 . ARG A 1 249 ? 6.337   6.792   -21.816 1.00 63.13 249 A 1 
ATOM   1944 N NH2 . ARG A 1 249 ? 8.378   5.906   -22.015 1.00 60.08 249 A 1 
ATOM   1945 N N   . LEU A 1 250 ? 6.241   11.951  -15.517 1.00 97.99 250 A 1 
ATOM   1946 C CA  . LEU A 1 250 ? 5.465   13.033  -14.915 1.00 98.16 250 A 1 
ATOM   1947 C C   . LEU A 1 250 ? 6.350   13.934  -14.054 1.00 98.01 250 A 1 
ATOM   1948 O O   . LEU A 1 250 ? 6.281   15.157  -14.182 1.00 97.84 250 A 1 
ATOM   1949 C CB  . LEU A 1 250 ? 4.303   12.405  -14.114 1.00 98.21 250 A 1 
ATOM   1950 C CG  . LEU A 1 250 ? 3.413   13.444  -13.393 1.00 97.64 250 A 1 
ATOM   1951 C CD1 . LEU A 1 250 ? 2.741   14.407  -14.359 1.00 97.15 250 A 1 
ATOM   1952 C CD2 . LEU A 1 250 ? 2.327   12.714  -12.603 1.00 96.96 250 A 1 
ATOM   1953 N N   . TYR A 1 251 ? 7.228   13.346  -13.245 1.00 98.14 251 A 1 
ATOM   1954 C CA  . TYR A 1 251 ? 8.208   14.071  -12.448 1.00 98.06 251 A 1 
ATOM   1955 C C   . TYR A 1 251 ? 9.157   14.896  -13.324 1.00 97.76 251 A 1 
ATOM   1956 O O   . TYR A 1 251 ? 9.311   16.095  -13.095 1.00 97.53 251 A 1 
ATOM   1957 C CB  . TYR A 1 251 ? 8.990   13.077  -11.579 1.00 98.10 251 A 1 
ATOM   1958 C CG  . TYR A 1 251 ? 10.088  13.738  -10.779 1.00 98.12 251 A 1 
ATOM   1959 C CD1 . TYR A 1 251 ? 11.411  13.791  -11.275 1.00 97.65 251 A 1 
ATOM   1960 C CD2 . TYR A 1 251 ? 9.793   14.345  -9.545  1.00 97.61 251 A 1 
ATOM   1961 C CE1 . TYR A 1 251 ? 12.416  14.444  -10.551 1.00 97.16 251 A 1 
ATOM   1962 C CE2 . TYR A 1 251 ? 10.799  14.997  -8.809  1.00 97.24 251 A 1 
ATOM   1963 C CZ  . TYR A 1 251 ? 12.107  15.048  -9.322  1.00 97.43 251 A 1 
ATOM   1964 O OH  . TYR A 1 251 ? 13.089  15.689  -8.607  1.00 96.78 251 A 1 
ATOM   1965 N N   . SER A 1 252 ? 9.750   14.291  -14.347 1.00 97.40 252 A 1 
ATOM   1966 C CA  . SER A 1 252 ? 10.671  14.983  -15.258 1.00 96.93 252 A 1 
ATOM   1967 C C   . SER A 1 252 ? 10.002  16.169  -15.951 1.00 96.77 252 A 1 
ATOM   1968 O O   . SER A 1 252 ? 10.527  17.275  -15.921 1.00 96.12 252 A 1 
ATOM   1969 C CB  . SER A 1 252 ? 11.222  14.019  -16.304 1.00 96.24 252 A 1 
ATOM   1970 O OG  . SER A 1 252 ? 12.305  14.599  -17.009 1.00 81.01 252 A 1 
ATOM   1971 N N   . ALA A 1 253 ? 8.803   15.969  -16.474 1.00 96.98 253 A 1 
ATOM   1972 C CA  . ALA A 1 253 ? 8.059   17.024  -17.155 1.00 96.61 253 A 1 
ATOM   1973 C C   . ALA A 1 253 ? 7.711   18.206  -16.227 1.00 96.65 253 A 1 
ATOM   1974 O O   . ALA A 1 253 ? 7.642   19.346  -16.679 1.00 95.82 253 A 1 
ATOM   1975 C CB  . ALA A 1 253 ? 6.797   16.397  -17.747 1.00 96.39 253 A 1 
ATOM   1976 N N   . ALA A 1 254 ? 7.507   17.952  -14.929 1.00 97.20 254 A 1 
ATOM   1977 C CA  . ALA A 1 254 ? 7.165   18.991  -13.974 1.00 97.31 254 A 1 
ATOM   1978 C C   . ALA A 1 254 ? 8.383   19.708  -13.382 1.00 97.08 254 A 1 
ATOM   1979 O O   . ALA A 1 254 ? 8.324   20.925  -13.161 1.00 96.22 254 A 1 
ATOM   1980 C CB  . ALA A 1 254 ? 6.289   18.368  -12.891 1.00 97.57 254 A 1 
ATOM   1981 N N   . PHE A 1 255 ? 9.484   18.993  -13.123 1.00 96.96 255 A 1 
ATOM   1982 C CA  . PHE A 1 255 ? 10.547  19.486  -12.245 1.00 96.66 255 A 1 
ATOM   1983 C C   . PHE A 1 255 ? 11.981  19.412  -12.801 1.00 95.18 255 A 1 
ATOM   1984 O O   . PHE A 1 255 ? 12.869  20.012  -12.193 1.00 89.46 255 A 1 
ATOM   1985 C CB  . PHE A 1 255 ? 10.458  18.754  -10.905 1.00 96.84 255 A 1 
ATOM   1986 C CG  . PHE A 1 255 ? 9.149   18.928  -10.182 1.00 97.51 255 A 1 
ATOM   1987 C CD1 . PHE A 1 255 ? 8.747   20.197  -9.727  1.00 97.08 255 A 1 
ATOM   1988 C CD2 . PHE A 1 255 ? 8.310   17.826  -9.949  1.00 97.11 255 A 1 
ATOM   1989 C CE1 . PHE A 1 255 ? 7.542   20.361  -9.042  1.00 96.76 255 A 1 
ATOM   1990 C CE2 . PHE A 1 255 ? 7.097   17.985  -9.258  1.00 97.03 255 A 1 
ATOM   1991 C CZ  . PHE A 1 255 ? 6.714   19.250  -8.806  1.00 97.22 255 A 1 
ATOM   1992 N N   . VAL A 1 256 ? 12.238  18.713  -13.898 1.00 93.29 256 A 1 
ATOM   1993 C CA  . VAL A 1 256 ? 13.595  18.530  -14.435 1.00 90.36 256 A 1 
ATOM   1994 C C   . VAL A 1 256 ? 13.840  19.397  -15.665 1.00 84.22 256 A 1 
ATOM   1995 O O   . VAL A 1 256 ? 14.828  20.138  -15.699 1.00 73.43 256 A 1 
ATOM   1996 C CB  . VAL A 1 256 ? 13.907  17.046  -14.701 1.00 86.79 256 A 1 
ATOM   1997 C CG1 . VAL A 1 256 ? 15.329  16.857  -15.235 1.00 79.41 256 A 1 
ATOM   1998 C CG2 . VAL A 1 256 ? 13.775  16.219  -13.423 1.00 81.52 256 A 1 
ATOM   1999 N N   . ASP A 1 257 ? 12.957  19.372  -16.643 1.00 72.17 257 A 1 
ATOM   2000 C CA  . ASP A 1 257 ? 13.223  19.986  -17.956 1.00 68.20 257 A 1 
ATOM   2001 C C   . ASP A 1 257 ? 13.301  21.522  -17.922 1.00 65.57 257 A 1 
ATOM   2002 O O   . ASP A 1 257 ? 13.962  22.130  -18.761 1.00 59.82 257 A 1 
ATOM   2003 C CB  . ASP A 1 257 ? 12.173  19.501  -18.971 1.00 61.01 257 A 1 
ATOM   2004 C CG  . ASP A 1 257 ? 12.293  18.017  -19.341 1.00 54.63 257 A 1 
ATOM   2005 O OD1 . ASP A 1 257 ? 13.370  17.420  -19.126 1.00 51.51 257 A 1 
ATOM   2006 O OD2 . ASP A 1 257 ? 11.288  17.458  -19.833 1.00 48.85 257 A 1 
ATOM   2007 N N   . LYS A 1 258 ? 12.684  22.182  -16.940 1.00 60.98 258 A 1 
ATOM   2008 C CA  . LYS A 1 258 ? 12.680  23.652  -16.860 1.00 59.45 258 A 1 
ATOM   2009 C C   . LYS A 1 258 ? 14.009  24.273  -16.411 1.00 58.52 258 A 1 
ATOM   2010 O O   . LYS A 1 258 ? 14.203  25.466  -16.625 1.00 53.92 258 A 1 
ATOM   2011 C CB  . LYS A 1 258 ? 11.538  24.153  -15.967 1.00 54.74 258 A 1 
ATOM   2012 C CG  . LYS A 1 258 ? 10.203  24.107  -16.702 1.00 50.41 258 A 1 
ATOM   2013 C CD  . LYS A 1 258 ? 9.121   24.809  -15.875 1.00 47.61 258 A 1 
ATOM   2014 C CE  . LYS A 1 258 ? 7.823   24.864  -16.671 1.00 43.73 258 A 1 
ATOM   2015 N NZ  . LYS A 1 258 ? 6.717   25.443  -15.870 1.00 41.16 258 A 1 
ATOM   2016 N N   . THR A 1 259 ? 14.928  23.526  -15.779 1.00 51.79 259 A 1 
ATOM   2017 C CA  . THR A 1 259 ? 16.182  24.114  -15.279 1.00 50.76 259 A 1 
ATOM   2018 C C   . THR A 1 259 ? 17.198  24.459  -16.370 1.00 50.17 259 A 1 
ATOM   2019 O O   . THR A 1 259 ? 18.192  25.115  -16.079 1.00 47.32 259 A 1 
ATOM   2020 C CB  . THR A 1 259 ? 16.857  23.245  -14.205 1.00 48.45 259 A 1 
ATOM   2021 O OG1 . THR A 1 259 ? 16.825  21.883  -14.542 1.00 44.47 259 A 1 
ATOM   2022 C CG2 . THR A 1 259 ? 16.160  23.391  -12.855 1.00 43.76 259 A 1 
ATOM   2023 N N   . LEU A 1 260 ? 16.971  24.046  -17.616 1.00 47.95 260 A 1 
ATOM   2024 C CA  . LEU A 1 260 ? 17.848  24.416  -18.739 1.00 46.89 260 A 1 
ATOM   2025 C C   . LEU A 1 260 ? 17.573  25.819  -19.301 1.00 46.08 260 A 1 
ATOM   2026 O O   . LEU A 1 260 ? 18.383  26.311  -20.089 1.00 42.87 260 A 1 
ATOM   2027 C CB  . LEU A 1 260 ? 17.755  23.349  -19.834 1.00 45.28 260 A 1 
ATOM   2028 C CG  . LEU A 1 260 ? 18.505  22.054  -19.493 1.00 42.97 260 A 1 
ATOM   2029 C CD1 . LEU A 1 260 ? 18.103  20.955  -20.489 1.00 38.89 260 A 1 
ATOM   2030 C CD2 . LEU A 1 260 ? 20.020  22.223  -19.591 1.00 40.83 260 A 1 
ATOM   2031 N N   . GLU A 1 261 ? 16.490  26.472  -18.917 1.00 44.95 261 A 1 
ATOM   2032 C CA  . GLU A 1 261 ? 16.193  27.857  -19.338 1.00 44.27 261 A 1 
ATOM   2033 C C   . GLU A 1 261 ? 16.752  28.934  -18.376 1.00 43.10 261 A 1 
ATOM   2034 O O   . GLU A 1 261 ? 16.377  30.099  -18.478 1.00 39.90 261 A 1 
ATOM   2035 C CB  . GLU A 1 261 ? 14.689  28.059  -19.602 1.00 42.75 261 A 1 
ATOM   2036 C CG  . GLU A 1 261 ? 14.177  27.307  -20.839 1.00 39.23 261 A 1 
ATOM   2037 C CD  . GLU A 1 261 ? 12.741  27.712  -21.227 1.00 35.95 261 A 1 
ATOM   2038 O OE1 . GLU A 1 261 ? 12.354  27.419  -22.385 1.00 33.00 261 A 1 
ATOM   2039 O OE2 . GLU A 1 261 ? 12.009  28.305  -20.395 1.00 34.81 261 A 1 
ATOM   2040 N N   . CYS A 1 262 ? 17.659  28.579  -17.456 1.00 45.75 262 A 1 
ATOM   2041 C CA  . CYS A 1 262 ? 18.423  29.565  -16.688 1.00 43.93 262 A 1 
ATOM   2042 C C   . CYS A 1 262 ? 19.714  29.952  -17.399 1.00 40.53 262 A 1 
ATOM   2043 O O   . CYS A 1 262 ? 20.461  29.041  -17.813 1.00 36.99 262 A 1 
ATOM   2044 C CB  . CYS A 1 262 ? 18.696  29.053  -15.270 1.00 41.38 262 A 1 
ATOM   2045 S SG  . CYS A 1 262 ? 17.178  29.141  -14.267 1.00 35.88 262 A 1 
ATOM   2046 O OXT . CYS A 1 262 ? 19.961  31.180  -17.503 1.00 34.63 262 A 1 
HETATM 2047 P PA  . NAD B 2 .   ? -5.449  -5.144  -7.098  1.00 90.52 1   B 1 
HETATM 2048 O O1A . NAD B 2 .   ? -6.909  -5.343  -6.910  1.00 81.82 1   B 1 
HETATM 2049 O O2A . NAD B 2 .   ? -4.638  -6.355  -7.384  1.00 82.61 1   B 1 
HETATM 2050 O O5B . NAD B 2 .   ? -5.239  -4.066  -8.244  1.00 92.20 1   B 1 
HETATM 2051 C C5B . NAD B 2 .   ? -3.957  -3.800  -8.789  1.00 92.81 1   B 1 
HETATM 2052 C C4B . NAD B 2 .   ? -4.125  -2.715  -9.843  1.00 95.44 1   B 1 
HETATM 2053 O O4B . NAD B 2 .   ? -2.848  -2.318  -10.284 1.00 95.93 1   B 1 
HETATM 2054 C C3B . NAD B 2 .   ? -4.911  -3.155  -11.072 1.00 94.87 1   B 1 
HETATM 2055 O O3B . NAD B 2 .   ? -5.905  -2.184  -11.355 1.00 94.58 1   B 1 
HETATM 2056 C C2B . NAD B 2 .   ? -3.869  -3.239  -12.160 1.00 95.00 1   B 1 
HETATM 2057 O O2B . NAD B 2 .   ? -4.389  -2.902  -13.421 1.00 94.45 1   B 1 
HETATM 2058 C C1B . NAD B 2 .   ? -2.853  -2.247  -11.693 1.00 96.16 1   B 1 
HETATM 2059 N N9A . NAD B 2 .   ? -1.483  -2.477  -12.138 1.00 96.43 1   B 1 
HETATM 2060 C C8A . NAD B 2 .   ? -0.876  -3.651  -12.460 1.00 95.97 1   B 1 
HETATM 2061 N N7A . NAD B 2 .   ? 0.384   -3.460  -12.816 1.00 96.28 1   B 1 
HETATM 2062 C C5A . NAD B 2 .   ? 0.607   -2.124  -12.717 1.00 97.31 1   B 1 
HETATM 2063 C C6A . NAD B 2 .   ? 1.732   -1.290  -12.951 1.00 97.61 1   B 1 
HETATM 2064 N N6A . NAD B 2 .   ? 2.908   -1.802  -13.353 1.00 97.24 1   B 1 
HETATM 2065 N N1A . NAD B 2 .   ? 1.612   0.022   -12.749 1.00 97.93 1   B 1 
HETATM 2066 C C2A . NAD B 2 .   ? 0.454   0.555   -12.333 1.00 97.84 1   B 1 
HETATM 2067 N N3A . NAD B 2 .   ? -0.638  -0.177  -12.096 1.00 97.54 1   B 1 
HETATM 2068 C C4A . NAD B 2 .   ? -0.562  -1.503  -12.289 1.00 97.39 1   B 1 
HETATM 2069 O O3  . NAD B 2 .   ? -4.812  -4.477  -5.783  1.00 91.26 1   B 1 
HETATM 2070 P PN  . NAD B 2 .   ? -5.335  -3.290  -4.867  1.00 93.02 1   B 1 
HETATM 2071 O O1N . NAD B 2 .   ? -6.123  -2.328  -5.646  1.00 81.76 1   B 1 
HETATM 2072 O O2N . NAD B 2 .   ? -4.139  -2.763  -4.144  1.00 83.47 1   B 1 
HETATM 2073 O O5D . NAD B 2 .   ? -6.328  -3.961  -3.802  1.00 88.54 1   B 1 
HETATM 2074 C C5D . NAD B 2 .   ? -6.342  -5.282  -3.352  1.00 84.23 1   B 1 
HETATM 2075 C C4D . NAD B 2 .   ? -5.494  -5.562  -2.112  1.00 88.73 1   B 1 
HETATM 2076 O O4D . NAD B 2 .   ? -4.321  -6.218  -2.572  1.00 86.55 1   B 1 
HETATM 2077 C C3D . NAD B 2 .   ? -4.945  -4.432  -1.263  1.00 86.59 1   B 1 
HETATM 2078 O O3D . NAD B 2 .   ? -5.647  -4.331  -0.061  1.00 81.54 1   B 1 
HETATM 2079 C C2D . NAD B 2 .   ? -3.504  -4.806  -0.989  1.00 85.45 1   B 1 
HETATM 2080 O O2D . NAD B 2 .   ? -3.230  -4.859  0.401   1.00 81.35 1   B 1 
HETATM 2081 C C1D . NAD B 2 .   ? -3.366  -6.171  -1.561  1.00 87.81 1   B 1 
HETATM 2082 N N1N . NAD B 2 .   ? -2.066  -6.528  -2.122  1.00 90.01 1   B 1 
HETATM 2083 C C2N . NAD B 2 .   ? -0.923  -5.888  -1.770  1.00 89.85 1   B 1 
HETATM 2084 C C3N . NAD B 2 .   ? 0.270   -6.255  -2.308  1.00 91.87 1   B 1 
HETATM 2085 C C7N . NAD B 2 .   ? 1.510   -5.541  -1.875  1.00 92.10 1   B 1 
HETATM 2086 O O7N . NAD B 2 .   ? 1.594   -5.075  -0.734  1.00 89.58 1   B 1 
HETATM 2087 N N7N . NAD B 2 .   ? 2.503   -5.426  -2.750  1.00 89.39 1   B 1 
HETATM 2088 C C4N . NAD B 2 .   ? 0.337   -7.280  -3.243  1.00 89.39 1   B 1 
HETATM 2089 C C5N . NAD B 2 .   ? -0.825  -7.922  -3.575  1.00 87.80 1   B 1 
HETATM 2090 C C6N . NAD B 2 .   ? -2.011  -7.565  -2.997  1.00 87.01 1   B 1 
#
