# Supplementary material for: Reprogramming of bacterial virulence by lysine acetylation
Source: Nat Commun. 2026 Apr 27;17:3859. doi: 10.1038/s41467-026-72244-8 (PMC13125535; doi:10.1038/s41467-026-72244-8)
Supplement: Supplementary file 3 — Supplementary Data 1 [file 41467_2026_72244_MOESM3_ESM.zip › Supplementary_Data_1/SnCE1_CoA_Tetramer/snce1__4_snce1_74_310_4_coa_model.cif]

# By using this file you agree to the legally binding terms of use found at
# https://github.com/google-deepmind/alphafold3/blob/main/OUTPUT_TERMS_OF_USE.md.
# To request access to the AlphaFold 3 model parameters, follow the process set
# out at https://github.com/google-deepmind/alphafold3. You may only use these if
# received directly from Google. Use is subject to terms of use available at
# https://github.com/google-deepmind/alphafold3/blob/main/WEIGHTS_TERMS_OF_USE.md.
data_snce1__4_snce1_74_310_4_coa
#
_entry.id snce1__4_snce1_74_310_4_coa
#
loop_
_atom_type.symbol
C 
N 
O 
P 
S 
#
loop_
_audit_author.name
_audit_author.pdbx_ordinal
"Google DeepMind" 1 
"Isomorphic Labs" 2 
#
_audit_conform.dict_location https://raw.githubusercontent.com/ihmwg/ModelCIF/master/dist/mmcif_ma.dic
_audit_conform.dict_name     mmcif_ma.dic
_audit_conform.dict_version  1.4.5
#
loop_
_chem_comp.formula
_chem_comp.formula_weight
_chem_comp.id
_chem_comp.mon_nstd_flag
_chem_comp.name
_chem_comp.pdbx_smiles
_chem_comp.pdbx_synonyms
_chem_comp.type
"C3 H7 N O2"    89.093  ALA   y ALANINE         C[C@H](N)C(O)=O                                                                         ? "L-PEPTIDE LINKING" 
"C6 H15 N4 O2"  175.209 ARG   y ARGININE        N[C@@H](CCCNC(N)=[NH2+])C(O)=O                                                          ? "L-PEPTIDE LINKING" 
"C4 H8 N2 O3"   132.118 ASN   y ASPARAGINE      N[C@@H](CC(N)=O)C(O)=O                                                                  ? "L-PEPTIDE LINKING" 
"C4 H7 N O4"    133.103 ASP   y "ASPARTIC ACID" N[C@@H](CC(O)=O)C(O)=O                                                                  ? "L-PEPTIDE LINKING" 
"C3 H7 N O2 S"  121.158 CYS   y CYSTEINE        N[C@@H](CS)C(O)=O                                                                       ? "L-PEPTIDE LINKING" 
"C5 H10 N2 O3"  146.144 GLN   y GLUTAMINE       N[C@@H](CCC(N)=O)C(O)=O                                                                 ? "L-PEPTIDE LINKING" 
"C5 H9 N O4"    147.129 GLU   y "GLUTAMIC ACID" N[C@@H](CCC(O)=O)C(O)=O                                                                 ? "L-PEPTIDE LINKING" 
"C2 H5 N O2"    75.067  GLY   y GLYCINE         NCC(O)=O                                                                                ? "PEPTIDE LINKING"   
"C6 H10 N3 O2"  156.162 HIS   y HISTIDINE       N[C@@H](Cc1c[nH]c[nH+]1)C(O)=O                                                          ? "L-PEPTIDE LINKING" 
"C6 H13 N O2"   131.173 ILE   y ISOLEUCINE      CC[C@H](C)[C@H](N)C(O)=O                                                                ? "L-PEPTIDE LINKING" 
"C6 H13 N O2"   131.173 LEU   y LEUCINE         CC(C)C[C@H](N)C(O)=O                                                                    ? "L-PEPTIDE LINKING" 
?               ?       LIG_E ? ?               O=C(NCCS)CCNC(=O)C(O)C(C)(C)COP(=O)(O)OP(=O)(O)OCC3OC(n2cnc1c(ncnc12)N)C(O)C3OP(=O)(O)O ? non-polymer         
?               ?       LIG_F ? ?               O=C(NCCS)CCNC(=O)C(O)C(C)(C)COP(=O)(O)OP(=O)(O)OCC3OC(n2cnc1c(ncnc12)N)C(O)C3OP(=O)(O)O ? non-polymer         
?               ?       LIG_G ? ?               O=C(NCCS)CCNC(=O)C(O)C(C)(C)COP(=O)(O)OP(=O)(O)OCC3OC(n2cnc1c(ncnc12)N)C(O)C3OP(=O)(O)O ? non-polymer         
?               ?       LIG_H ? ?               O=C(NCCS)CCNC(=O)C(O)C(C)(C)COP(=O)(O)OP(=O)(O)OCC3OC(n2cnc1c(ncnc12)N)C(O)C3OP(=O)(O)O ? non-polymer         
"C6 H15 N2 O2"  147.195 LYS   y LYSINE          N[C@@H](CCCC[NH3+])C(O)=O                                                               ? "L-PEPTIDE LINKING" 
"C5 H11 N O2 S" 149.211 MET   y METHIONINE      CSCC[C@H](N)C(O)=O                                                                      ? "L-PEPTIDE LINKING" 
"C9 H11 N O2"   165.189 PHE   y PHENYLALANINE   N[C@@H](Cc1ccccc1)C(O)=O                                                                ? "L-PEPTIDE LINKING" 
"C5 H9 N O2"    115.130 PRO   y PROLINE         OC(=O)[C@@H]1CCCN1                                                                      ? "L-PEPTIDE LINKING" 
"C3 H7 N O3"    105.093 SER   y SERINE          N[C@@H](CO)C(O)=O                                                                       ? "L-PEPTIDE LINKING" 
"C4 H9 N O3"    119.119 THR   y THREONINE       C[C@@H](O)[C@H](N)C(O)=O                                                                ? "L-PEPTIDE LINKING" 
"C11 H12 N2 O2" 204.225 TRP   y TRYPTOPHAN      N[C@@H](Cc1c[nH]c2ccccc12)C(O)=O                                                        ? "L-PEPTIDE LINKING" 
"C9 H11 N O3"   181.189 TYR   y TYROSINE        N[C@@H](Cc1ccc(O)cc1)C(O)=O                                                             ? "L-PEPTIDE LINKING" 
"C5 H11 N O2"   117.146 VAL   y VALINE          CC(C)[C@H](N)C(O)=O                                                                     ? "L-PEPTIDE LINKING" 
#
_citation.book_publisher          ?
_citation.country                 UK
_citation.id                      primary
_citation.journal_full            Nature
_citation.journal_id_ASTM         NATUAS
_citation.journal_id_CSD          0006
_citation.journal_id_ISSN         0028-0836
_citation.journal_volume          630
_citation.page_first              493
_citation.page_last               500
_citation.pdbx_database_id_DOI    10.1038/s41586-024-07487-w
_citation.pdbx_database_id_PubMed 38718835
_citation.title                   "Accurate structure prediction of biomolecular interactions with AlphaFold 3"
_citation.year                    2024
#
loop_
_citation_author.citation_id
_citation_author.name
_citation_author.ordinal
primary "Google DeepMind" 1 
primary "Isomorphic Labs" 2 
#
loop_
_entity.id
_entity.pdbx_description
_entity.type
1 . polymer     
2 . polymer     
3 . polymer     
4 . polymer     
5 . non-polymer 
6 . non-polymer 
7 . non-polymer 
8 . non-polymer 
#
loop_
_entity_poly.entity_id
_entity_poly.pdbx_strand_id
_entity_poly.type
1 A polypeptide(L) 
2 B polypeptide(L) 
3 C polypeptide(L) 
4 D polypeptide(L) 
#
loop_
_entity_poly_seq.entity_id
_entity_poly_seq.hetero
_entity_poly_seq.mon_id
_entity_poly_seq.num
1 n SER 1   
1 n LEU 2   
1 n THR 3   
1 n SER 4   
1 n LYS 5   
1 n ALA 6   
1 n ILE 7   
1 n CYS 8   
1 n ARG 9   
1 n TYR 10  
1 n SER 11  
1 n LEU 12  
1 n SER 13  
1 n SER 14  
1 n VAL 15  
1 n GLU 16  
1 n SER 17  
1 n ILE 18  
1 n GLN 19  
1 n PRO 20  
1 n LYS 21  
1 n THR 22  
1 n GLN 23  
1 n VAL 24  
1 n LYS 25  
1 n ALA 26  
1 n ILE 27  
1 n GLU 28  
1 n PRO 29  
1 n LYS 30  
1 n GLY 31  
1 n GLU 32  
1 n LYS 33  
1 n ASP 34  
1 n ARG 35  
1 n PHE 36  
1 n LEU 37  
1 n ILE 38  
1 n ASP 39  
1 n GLU 40  
1 n ARG 41  
1 n ASN 42  
1 n TRP 43  
1 n LEU 44  
1 n ASN 45  
1 n ASN 46  
1 n GLN 47  
1 n HIS 48  
1 n LEU 49  
1 n GLY 50  
1 n LEU 51  
1 n TYR 52  
1 n SER 53  
1 n LEU 54  
1 n PHE 55  
1 n LEU 56  
1 n GLN 57  
1 n GLU 58  
1 n LYS 59  
1 n TYR 60  
1 n GLY 61  
1 n PRO 62  
1 n GLU 63  
1 n VAL 64  
1 n PHE 65  
1 n PHE 66  
1 n PRO 67  
1 n PHE 68  
1 n GLY 69  
1 n GLY 70  
1 n TRP 71  
1 n THR 72  
1 n TYR 73  
1 n VAL 74  
1 n PHE 75  
1 n PRO 76  
1 n GLY 77  
1 n LEU 78  
1 n THR 79  
1 n ASP 80  
1 n ARG 81  
1 n PHE 82  
1 n PHE 83  
1 n LYS 84  
1 n GLU 85  
1 n ASP 86  
1 n SER 87  
1 n TYR 88  
1 n HIS 89  
1 n ILE 90  
1 n LEU 91  
1 n ASP 92  
1 n VAL 93  
1 n ARG 94  
1 n ALA 95  
1 n LYS 96  
1 n ARG 97  
1 n ILE 98  
1 n LYS 99  
1 n SER 100 
1 n PHE 101 
1 n LEU 102 
1 n ASP 103 
1 n TYR 104 
1 n LYS 105 
1 n SER 106 
1 n ILE 107 
1 n THR 108 
1 n TYR 109 
1 n PRO 110 
1 n LEU 111 
1 n PHE 112 
1 n ILE 113 
1 n GLY 114 
1 n GLY 115 
1 n ASN 116 
1 n HIS 117 
1 n TRP 118 
1 n GLY 119 
1 n LEU 120 
1 n LEU 121 
1 n PHE 122 
1 n ILE 123 
1 n ASP 124 
1 n ARG 125 
1 n GLU 126 
1 n LYS 127 
1 n ARG 128 
1 n THR 129 
1 n VAL 130 
1 n GLU 131 
1 n TYR 132 
1 n TYR 133 
1 n ASP 134 
1 n SER 135 
1 n LYS 136 
1 n ILE 137 
1 n ASN 138 
1 n TYR 139 
1 n GLY 140 
1 n ASN 141 
1 n TYR 142 
1 n GLU 143 
1 n GLU 144 
1 n GLY 145 
1 n LEU 146 
1 n GLN 147 
1 n GLY 148 
1 n ILE 149 
1 n LYS 150 
1 n ASP 151 
1 n VAL 152 
1 n ALA 153 
1 n ALA 154 
1 n LYS 155 
1 n PHE 156 
1 n THR 157 
1 n LYS 158 
1 n TYR 159 
1 n ASP 160 
1 n PRO 161 
1 n GLY 162 
1 n GLU 163 
1 n LYS 164 
1 n PRO 165 
1 n TYR 166 
1 n THR 167 
1 n TYR 168 
1 n LEU 169 
1 n GLU 170 
1 n LYS 171 
1 n ILE 172 
1 n LYS 173 
1 n LYS 174 
1 n LYS 175 
1 n LEU 176 
1 n GLN 177 
1 n PRO 178 
1 n ASP 179 
1 n GLY 180 
1 n TYR 181 
1 n GLN 182 
1 n CYS 183 
1 n GLY 184 
1 n PRO 185 
1 n TRP 186 
1 n ALA 187 
1 n LEU 188 
1 n TYR 189 
1 n PHE 190 
1 n LEU 191 
1 n GLU 192 
1 n HIS 193 
1 n ARG 194 
1 n LEU 195 
1 n GLU 196 
1 n ASN 197 
1 n PRO 198 
1 n GLU 199 
1 n VAL 200 
1 n ASP 201 
1 n PHE 202 
1 n ASN 203 
1 n GLN 204 
1 n LEU 205 
1 n ASP 206 
1 n LEU 207 
1 n ASN 208 
1 n GLU 209 
1 n ALA 210 
1 n GLN 211 
1 n ASN 212 
1 n MET 213 
1 n ILE 214 
1 n ALA 215 
1 n LYS 216 
1 n TYR 217 
1 n ARG 218 
1 n PHE 219 
1 n ALA 220 
1 n VAL 221 
1 n ARG 222 
1 n ASP 223 
1 n LYS 224 
1 n LEU 225 
1 n LEU 226 
1 n GLU 227 
1 n LEU 228 
1 n GLN 229 
1 n LYS 230 
1 n ASN 231 
1 n GLY 232 
1 n ASN 233 
1 n THR 234 
1 n LEU 235 
1 n TYR 236 
1 n CYS 237 
2 n SER 1   
2 n LEU 2   
2 n THR 3   
2 n SER 4   
2 n LYS 5   
2 n ALA 6   
2 n ILE 7   
2 n CYS 8   
2 n ARG 9   
2 n TYR 10  
2 n SER 11  
2 n LEU 12  
2 n SER 13  
2 n SER 14  
2 n VAL 15  
2 n GLU 16  
2 n SER 17  
2 n ILE 18  
2 n GLN 19  
2 n PRO 20  
2 n LYS 21  
2 n THR 22  
2 n GLN 23  
2 n VAL 24  
2 n LYS 25  
2 n ALA 26  
2 n ILE 27  
2 n GLU 28  
2 n PRO 29  
2 n LYS 30  
2 n GLY 31  
2 n GLU 32  
2 n LYS 33  
2 n ASP 34  
2 n ARG 35  
2 n PHE 36  
2 n LEU 37  
2 n ILE 38  
2 n ASP 39  
2 n GLU 40  
2 n ARG 41  
2 n ASN 42  
2 n TRP 43  
2 n LEU 44  
2 n ASN 45  
2 n ASN 46  
2 n GLN 47  
2 n HIS 48  
2 n LEU 49  
2 n GLY 50  
2 n LEU 51  
2 n TYR 52  
2 n SER 53  
2 n LEU 54  
2 n PHE 55  
2 n LEU 56  
2 n GLN 57  
2 n GLU 58  
2 n LYS 59  
2 n TYR 60  
2 n GLY 61  
2 n PRO 62  
2 n GLU 63  
2 n VAL 64  
2 n PHE 65  
2 n PHE 66  
2 n PRO 67  
2 n PHE 68  
2 n GLY 69  
2 n GLY 70  
2 n TRP 71  
2 n THR 72  
2 n TYR 73  
2 n VAL 74  
2 n PHE 75  
2 n PRO 76  
2 n GLY 77  
2 n LEU 78  
2 n THR 79  
2 n ASP 80  
2 n ARG 81  
2 n PHE 82  
2 n PHE 83  
2 n LYS 84  
2 n GLU 85  
2 n ASP 86  
2 n SER 87  
2 n TYR 88  
2 n HIS 89  
2 n ILE 90  
2 n LEU 91  
2 n ASP 92  
2 n VAL 93  
2 n ARG 94  
2 n ALA 95  
2 n LYS 96  
2 n ARG 97  
2 n ILE 98  
2 n LYS 99  
2 n SER 100 
2 n PHE 101 
2 n LEU 102 
2 n ASP 103 
2 n TYR 104 
2 n LYS 105 
2 n SER 106 
2 n ILE 107 
2 n THR 108 
2 n TYR 109 
2 n PRO 110 
2 n LEU 111 
2 n PHE 112 
2 n ILE 113 
2 n GLY 114 
2 n GLY 115 
2 n ASN 116 
2 n HIS 117 
2 n TRP 118 
2 n GLY 119 
2 n LEU 120 
2 n LEU 121 
2 n PHE 122 
2 n ILE 123 
2 n ASP 124 
2 n ARG 125 
2 n GLU 126 
2 n LYS 127 
2 n ARG 128 
2 n THR 129 
2 n VAL 130 
2 n GLU 131 
2 n TYR 132 
2 n TYR 133 
2 n ASP 134 
2 n SER 135 
2 n LYS 136 
2 n ILE 137 
2 n ASN 138 
2 n TYR 139 
2 n GLY 140 
2 n ASN 141 
2 n TYR 142 
2 n GLU 143 
2 n GLU 144 
2 n GLY 145 
2 n LEU 146 
2 n GLN 147 
2 n GLY 148 
2 n ILE 149 
2 n LYS 150 
2 n ASP 151 
2 n VAL 152 
2 n ALA 153 
2 n ALA 154 
2 n LYS 155 
2 n PHE 156 
2 n THR 157 
2 n LYS 158 
2 n TYR 159 
2 n ASP 160 
2 n PRO 161 
2 n GLY 162 
2 n GLU 163 
2 n LYS 164 
2 n PRO 165 
2 n TYR 166 
2 n THR 167 
2 n TYR 168 
2 n LEU 169 
2 n GLU 170 
2 n LYS 171 
2 n ILE 172 
2 n LYS 173 
2 n LYS 174 
2 n LYS 175 
2 n LEU 176 
2 n GLN 177 
2 n PRO 178 
2 n ASP 179 
2 n GLY 180 
2 n TYR 181 
2 n GLN 182 
2 n CYS 183 
2 n GLY 184 
2 n PRO 185 
2 n TRP 186 
2 n ALA 187 
2 n LEU 188 
2 n TYR 189 
2 n PHE 190 
2 n LEU 191 
2 n GLU 192 
2 n HIS 193 
2 n ARG 194 
2 n LEU 195 
2 n GLU 196 
2 n ASN 197 
2 n PRO 198 
2 n GLU 199 
2 n VAL 200 
2 n ASP 201 
2 n PHE 202 
2 n ASN 203 
2 n GLN 204 
2 n LEU 205 
2 n ASP 206 
2 n LEU 207 
2 n ASN 208 
2 n GLU 209 
2 n ALA 210 
2 n GLN 211 
2 n ASN 212 
2 n MET 213 
2 n ILE 214 
2 n ALA 215 
2 n LYS 216 
2 n TYR 217 
2 n ARG 218 
2 n PHE 219 
2 n ALA 220 
2 n VAL 221 
2 n ARG 222 
2 n ASP 223 
2 n LYS 224 
2 n LEU 225 
2 n LEU 226 
2 n GLU 227 
2 n LEU 228 
2 n GLN 229 
2 n LYS 230 
2 n ASN 231 
2 n GLY 232 
2 n ASN 233 
2 n THR 234 
2 n LEU 235 
2 n TYR 236 
2 n CYS 237 
3 n SER 1   
3 n LEU 2   
3 n THR 3   
3 n SER 4   
3 n LYS 5   
3 n ALA 6   
3 n ILE 7   
3 n CYS 8   
3 n ARG 9   
3 n TYR 10  
3 n SER 11  
3 n LEU 12  
3 n SER 13  
3 n SER 14  
3 n VAL 15  
3 n GLU 16  
3 n SER 17  
3 n ILE 18  
3 n GLN 19  
3 n PRO 20  
3 n LYS 21  
3 n THR 22  
3 n GLN 23  
3 n VAL 24  
3 n LYS 25  
3 n ALA 26  
3 n ILE 27  
3 n GLU 28  
3 n PRO 29  
3 n LYS 30  
3 n GLY 31  
3 n GLU 32  
3 n LYS 33  
3 n ASP 34  
3 n ARG 35  
3 n PHE 36  
3 n LEU 37  
3 n ILE 38  
3 n ASP 39  
3 n GLU 40  
3 n ARG 41  
3 n ASN 42  
3 n TRP 43  
3 n LEU 44  
3 n ASN 45  
3 n ASN 46  
3 n GLN 47  
3 n HIS 48  
3 n LEU 49  
3 n GLY 50  
3 n LEU 51  
3 n TYR 52  
3 n SER 53  
3 n LEU 54  
3 n PHE 55  
3 n LEU 56  
3 n GLN 57  
3 n GLU 58  
3 n LYS 59  
3 n TYR 60  
3 n GLY 61  
3 n PRO 62  
3 n GLU 63  
3 n VAL 64  
3 n PHE 65  
3 n PHE 66  
3 n PRO 67  
3 n PHE 68  
3 n GLY 69  
3 n GLY 70  
3 n TRP 71  
3 n THR 72  
3 n TYR 73  
3 n VAL 74  
3 n PHE 75  
3 n PRO 76  
3 n GLY 77  
3 n LEU 78  
3 n THR 79  
3 n ASP 80  
3 n ARG 81  
3 n PHE 82  
3 n PHE 83  
3 n LYS 84  
3 n GLU 85  
3 n ASP 86  
3 n SER 87  
3 n TYR 88  
3 n HIS 89  
3 n ILE 90  
3 n LEU 91  
3 n ASP 92  
3 n VAL 93  
3 n ARG 94  
3 n ALA 95  
3 n LYS 96  
3 n ARG 97  
3 n ILE 98  
3 n LYS 99  
3 n SER 100 
3 n PHE 101 
3 n LEU 102 
3 n ASP 103 
3 n TYR 104 
3 n LYS 105 
3 n SER 106 
3 n ILE 107 
3 n THR 108 
3 n TYR 109 
3 n PRO 110 
3 n LEU 111 
3 n PHE 112 
3 n ILE 113 
3 n GLY 114 
3 n GLY 115 
3 n ASN 116 
3 n HIS 117 
3 n TRP 118 
3 n GLY 119 
3 n LEU 120 
3 n LEU 121 
3 n PHE 122 
3 n ILE 123 
3 n ASP 124 
3 n ARG 125 
3 n GLU 126 
3 n LYS 127 
3 n ARG 128 
3 n THR 129 
3 n VAL 130 
3 n GLU 131 
3 n TYR 132 
3 n TYR 133 
3 n ASP 134 
3 n SER 135 
3 n LYS 136 
3 n ILE 137 
3 n ASN 138 
3 n TYR 139 
3 n GLY 140 
3 n ASN 141 
3 n TYR 142 
3 n GLU 143 
3 n GLU 144 
3 n GLY 145 
3 n LEU 146 
3 n GLN 147 
3 n GLY 148 
3 n ILE 149 
3 n LYS 150 
3 n ASP 151 
3 n VAL 152 
3 n ALA 153 
3 n ALA 154 
3 n LYS 155 
3 n PHE 156 
3 n THR 157 
3 n LYS 158 
3 n TYR 159 
3 n ASP 160 
3 n PRO 161 
3 n GLY 162 
3 n GLU 163 
3 n LYS 164 
3 n PRO 165 
3 n TYR 166 
3 n THR 167 
3 n TYR 168 
3 n LEU 169 
3 n GLU 170 
3 n LYS 171 
3 n ILE 172 
3 n LYS 173 
3 n LYS 174 
3 n LYS 175 
3 n LEU 176 
3 n GLN 177 
3 n PRO 178 
3 n ASP 179 
3 n GLY 180 
3 n TYR 181 
3 n GLN 182 
3 n CYS 183 
3 n GLY 184 
3 n PRO 185 
3 n TRP 186 
3 n ALA 187 
3 n LEU 188 
3 n TYR 189 
3 n PHE 190 
3 n LEU 191 
3 n GLU 192 
3 n HIS 193 
3 n ARG 194 
3 n LEU 195 
3 n GLU 196 
3 n ASN 197 
3 n PRO 198 
3 n GLU 199 
3 n VAL 200 
3 n ASP 201 
3 n PHE 202 
3 n ASN 203 
3 n GLN 204 
3 n LEU 205 
3 n ASP 206 
3 n LEU 207 
3 n ASN 208 
3 n GLU 209 
3 n ALA 210 
3 n GLN 211 
3 n ASN 212 
3 n MET 213 
3 n ILE 214 
3 n ALA 215 
3 n LYS 216 
3 n TYR 217 
3 n ARG 218 
3 n PHE 219 
3 n ALA 220 
3 n VAL 221 
3 n ARG 222 
3 n ASP 223 
3 n LYS 224 
3 n LEU 225 
3 n LEU 226 
3 n GLU 227 
3 n LEU 228 
3 n GLN 229 
3 n LYS 230 
3 n ASN 231 
3 n GLY 232 
3 n ASN 233 
3 n THR 234 
3 n LEU 235 
3 n TYR 236 
3 n CYS 237 
4 n SER 1   
4 n LEU 2   
4 n THR 3   
4 n SER 4   
4 n LYS 5   
4 n ALA 6   
4 n ILE 7   
4 n CYS 8   
4 n ARG 9   
4 n TYR 10  
4 n SER 11  
4 n LEU 12  
4 n SER 13  
4 n SER 14  
4 n VAL 15  
4 n GLU 16  
4 n SER 17  
4 n ILE 18  
4 n GLN 19  
4 n PRO 20  
4 n LYS 21  
4 n THR 22  
4 n GLN 23  
4 n VAL 24  
4 n LYS 25  
4 n ALA 26  
4 n ILE 27  
4 n GLU 28  
4 n PRO 29  
4 n LYS 30  
4 n GLY 31  
4 n GLU 32  
4 n LYS 33  
4 n ASP 34  
4 n ARG 35  
4 n PHE 36  
4 n LEU 37  
4 n ILE 38  
4 n ASP 39  
4 n GLU 40  
4 n ARG 41  
4 n ASN 42  
4 n TRP 43  
4 n LEU 44  
4 n ASN 45  
4 n ASN 46  
4 n GLN 47  
4 n HIS 48  
4 n LEU 49  
4 n GLY 50  
4 n LEU 51  
4 n TYR 52  
4 n SER 53  
4 n LEU 54  
4 n PHE 55  
4 n LEU 56  
4 n GLN 57  
4 n GLU 58  
4 n LYS 59  
4 n TYR 60  
4 n GLY 61  
4 n PRO 62  
4 n GLU 63  
4 n VAL 64  
4 n PHE 65  
4 n PHE 66  
4 n PRO 67  
4 n PHE 68  
4 n GLY 69  
4 n GLY 70  
4 n TRP 71  
4 n THR 72  
4 n TYR 73  
4 n VAL 74  
4 n PHE 75  
4 n PRO 76  
4 n GLY 77  
4 n LEU 78  
4 n THR 79  
4 n ASP 80  
4 n ARG 81  
4 n PHE 82  
4 n PHE 83  
4 n LYS 84  
4 n GLU 85  
4 n ASP 86  
4 n SER 87  
4 n TYR 88  
4 n HIS 89  
4 n ILE 90  
4 n LEU 91  
4 n ASP 92  
4 n VAL 93  
4 n ARG 94  
4 n ALA 95  
4 n LYS 96  
4 n ARG 97  
4 n ILE 98  
4 n LYS 99  
4 n SER 100 
4 n PHE 101 
4 n LEU 102 
4 n ASP 103 
4 n TYR 104 
4 n LYS 105 
4 n SER 106 
4 n ILE 107 
4 n THR 108 
4 n TYR 109 
4 n PRO 110 
4 n LEU 111 
4 n PHE 112 
4 n ILE 113 
4 n GLY 114 
4 n GLY 115 
4 n ASN 116 
4 n HIS 117 
4 n TRP 118 
4 n GLY 119 
4 n LEU 120 
4 n LEU 121 
4 n PHE 122 
4 n ILE 123 
4 n ASP 124 
4 n ARG 125 
4 n GLU 126 
4 n LYS 127 
4 n ARG 128 
4 n THR 129 
4 n VAL 130 
4 n GLU 131 
4 n TYR 132 
4 n TYR 133 
4 n ASP 134 
4 n SER 135 
4 n LYS 136 
4 n ILE 137 
4 n ASN 138 
4 n TYR 139 
4 n GLY 140 
4 n ASN 141 
4 n TYR 142 
4 n GLU 143 
4 n GLU 144 
4 n GLY 145 
4 n LEU 146 
4 n GLN 147 
4 n GLY 148 
4 n ILE 149 
4 n LYS 150 
4 n ASP 151 
4 n VAL 152 
4 n ALA 153 
4 n ALA 154 
4 n LYS 155 
4 n PHE 156 
4 n THR 157 
4 n LYS 158 
4 n TYR 159 
4 n ASP 160 
4 n PRO 161 
4 n GLY 162 
4 n GLU 163 
4 n LYS 164 
4 n PRO 165 
4 n TYR 166 
4 n THR 167 
4 n TYR 168 
4 n LEU 169 
4 n GLU 170 
4 n LYS 171 
4 n ILE 172 
4 n LYS 173 
4 n LYS 174 
4 n LYS 175 
4 n LEU 176 
4 n GLN 177 
4 n PRO 178 
4 n ASP 179 
4 n GLY 180 
4 n TYR 181 
4 n GLN 182 
4 n CYS 183 
4 n GLY 184 
4 n PRO 185 
4 n TRP 186 
4 n ALA 187 
4 n LEU 188 
4 n TYR 189 
4 n PHE 190 
4 n LEU 191 
4 n GLU 192 
4 n HIS 193 
4 n ARG 194 
4 n LEU 195 
4 n GLU 196 
4 n ASN 197 
4 n PRO 198 
4 n GLU 199 
4 n VAL 200 
4 n ASP 201 
4 n PHE 202 
4 n ASN 203 
4 n GLN 204 
4 n LEU 205 
4 n ASP 206 
4 n LEU 207 
4 n ASN 208 
4 n GLU 209 
4 n ALA 210 
4 n GLN 211 
4 n ASN 212 
4 n MET 213 
4 n ILE 214 
4 n ALA 215 
4 n LYS 216 
4 n TYR 217 
4 n ARG 218 
4 n PHE 219 
4 n ALA 220 
4 n VAL 221 
4 n ARG 222 
4 n ASP 223 
4 n LYS 224 
4 n LEU 225 
4 n LEU 226 
4 n GLU 227 
4 n LEU 228 
4 n GLN 229 
4 n LYS 230 
4 n ASN 231 
4 n GLY 232 
4 n ASN 233 
4 n THR 234 
4 n LEU 235 
4 n TYR 236 
4 n CYS 237 
#
_ma_data.content_type "model coordinates"
_ma_data.id           1
_ma_data.name         Model
#
_ma_model_list.data_id          1
_ma_model_list.model_group_id   1
_ma_model_list.model_group_name "AlphaFold-beta-20231127 (3.0.0 @ 2025-02-22 11:59:36)"
_ma_model_list.model_id         1
_ma_model_list.model_name       "Top ranked model"
_ma_model_list.model_type       "Ab initio model"
_ma_model_list.ordinal_id       1
#
loop_
_ma_protocol_step.method_type
_ma_protocol_step.ordinal_id
_ma_protocol_step.protocol_id
_ma_protocol_step.step_id
"coevolution MSA" 1 1 1 
"template search" 2 1 2 
modeling          3 1 3 
#
loop_
_ma_qa_metric.id
_ma_qa_metric.mode
_ma_qa_metric.name
_ma_qa_metric.software_group_id
_ma_qa_metric.type
1 global pLDDT 1 pLDDT 
2 local  pLDDT 1 pLDDT 
#
_ma_qa_metric_global.metric_id    1
_ma_qa_metric_global.metric_value 71.01
_ma_qa_metric_global.model_id     1
_ma_qa_metric_global.ordinal_id   1
#
_ma_software_group.group_id    1
_ma_software_group.ordinal_id  1
_ma_software_group.software_id 1
#
loop_
_ma_target_entity.data_id
_ma_target_entity.entity_id
_ma_target_entity.origin
1 1 . 
1 2 . 
1 3 . 
1 4 . 
1 5 . 
1 6 . 
1 7 . 
1 8 . 
#
loop_
_ma_target_entity_instance.asym_id
_ma_target_entity_instance.details
_ma_target_entity_instance.entity_id
A . 1 
B . 2 
C . 3 
D . 4 
E . 5 
F . 6 
G . 7 
H . 8 
#
loop_
_pdbx_data_usage.details
_pdbx_data_usage.id
_pdbx_data_usage.type
_pdbx_data_usage.url
;Non-commercial use only, by using this file you agree to the terms of use found
at https://github.com/google-deepmind/alphafold3/blob/main/OUTPUT_TERMS_OF_USE.md.
To request access to the AlphaFold 3 model parameters, follow the process set
out at https://github.com/google-deepmind/alphafold3. You may only use these if
received directly from Google. Use is subject to terms of use available at
https://github.com/google-deepmind/alphafold3/blob/main/WEIGHTS_TERMS_OF_USE.md.

;
1 license    https://github.com/google-deepmind/alphafold3/blob/main/OUTPUT_TERMS_OF_USE.md 
;AlphaFold 3 and its output are not intended for, have not been validated for,
and are not approved for clinical use. They are provided "as-is" without any
warranty of any kind, whether expressed or implied. No warranty is given that
use shall not infringe the rights of any third party.

;
2 disclaimer ?                                                                              
#
loop_
_pdbx_nonpoly_scheme.asym_id
_pdbx_nonpoly_scheme.auth_seq_num
_pdbx_nonpoly_scheme.entity_id
_pdbx_nonpoly_scheme.mon_id
_pdbx_nonpoly_scheme.pdb_ins_code
_pdbx_nonpoly_scheme.pdb_seq_num
_pdbx_nonpoly_scheme.pdb_strand_id
E 1 5 LIG_E . 1 E 
F 1 6 LIG_F . 1 F 
G 1 7 LIG_G . 1 G 
H 1 8 LIG_H . 1 H 
#
loop_
_pdbx_poly_seq_scheme.asym_id
_pdbx_poly_seq_scheme.auth_seq_num
_pdbx_poly_seq_scheme.entity_id
_pdbx_poly_seq_scheme.hetero
_pdbx_poly_seq_scheme.mon_id
_pdbx_poly_seq_scheme.pdb_ins_code
_pdbx_poly_seq_scheme.pdb_seq_num
_pdbx_poly_seq_scheme.pdb_strand_id
_pdbx_poly_seq_scheme.seq_id
A 1   1 n SER . 1   A 1   
A 2   1 n LEU . 2   A 2   
A 3   1 n THR . 3   A 3   
A 4   1 n SER . 4   A 4   
A 5   1 n LYS . 5   A 5   
A 6   1 n ALA . 6   A 6   
A 7   1 n ILE . 7   A 7   
A 8   1 n CYS . 8   A 8   
A 9   1 n ARG . 9   A 9   
A 10  1 n TYR . 10  A 10  
A 11  1 n SER . 11  A 11  
A 12  1 n LEU . 12  A 12  
A 13  1 n SER . 13  A 13  
A 14  1 n SER . 14  A 14  
A 15  1 n VAL . 15  A 15  
A 16  1 n GLU . 16  A 16  
A 17  1 n SER . 17  A 17  
A 18  1 n ILE . 18  A 18  
A 19  1 n GLN . 19  A 19  
A 20  1 n PRO . 20  A 20  
A 21  1 n LYS . 21  A 21  
A 22  1 n THR . 22  A 22  
A 23  1 n GLN . 23  A 23  
A 24  1 n VAL . 24  A 24  
A 25  1 n LYS . 25  A 25  
A 26  1 n ALA . 26  A 26  
A 27  1 n ILE . 27  A 27  
A 28  1 n GLU . 28  A 28  
A 29  1 n PRO . 29  A 29  
A 30  1 n LYS . 30  A 30  
A 31  1 n GLY . 31  A 31  
A 32  1 n GLU . 32  A 32  
A 33  1 n LYS . 33  A 33  
A 34  1 n ASP . 34  A 34  
A 35  1 n ARG . 35  A 35  
A 36  1 n PHE . 36  A 36  
A 37  1 n LEU . 37  A 37  
A 38  1 n ILE . 38  A 38  
A 39  1 n ASP . 39  A 39  
A 40  1 n GLU . 40  A 40  
A 41  1 n ARG . 41  A 41  
A 42  1 n ASN . 42  A 42  
A 43  1 n TRP . 43  A 43  
A 44  1 n LEU . 44  A 44  
A 45  1 n ASN . 45  A 45  
A 46  1 n ASN . 46  A 46  
A 47  1 n GLN . 47  A 47  
A 48  1 n HIS . 48  A 48  
A 49  1 n LEU . 49  A 49  
A 50  1 n GLY . 50  A 50  
A 51  1 n LEU . 51  A 51  
A 52  1 n TYR . 52  A 52  
A 53  1 n SER . 53  A 53  
A 54  1 n LEU . 54  A 54  
A 55  1 n PHE . 55  A 55  
A 56  1 n LEU . 56  A 56  
A 57  1 n GLN . 57  A 57  
A 58  1 n GLU . 58  A 58  
A 59  1 n LYS . 59  A 59  
A 60  1 n TYR . 60  A 60  
A 61  1 n GLY . 61  A 61  
A 62  1 n PRO . 62  A 62  
A 63  1 n GLU . 63  A 63  
A 64  1 n VAL . 64  A 64  
A 65  1 n PHE . 65  A 65  
A 66  1 n PHE . 66  A 66  
A 67  1 n PRO . 67  A 67  
A 68  1 n PHE . 68  A 68  
A 69  1 n GLY . 69  A 69  
A 70  1 n GLY . 70  A 70  
A 71  1 n TRP . 71  A 71  
A 72  1 n THR . 72  A 72  
A 73  1 n TYR . 73  A 73  
A 74  1 n VAL . 74  A 74  
A 75  1 n PHE . 75  A 75  
A 76  1 n PRO . 76  A 76  
A 77  1 n GLY . 77  A 77  
A 78  1 n LEU . 78  A 78  
A 79  1 n THR . 79  A 79  
A 80  1 n ASP . 80  A 80  
A 81  1 n ARG . 81  A 81  
A 82  1 n PHE . 82  A 82  
A 83  1 n PHE . 83  A 83  
A 84  1 n LYS . 84  A 84  
A 85  1 n GLU . 85  A 85  
A 86  1 n ASP . 86  A 86  
A 87  1 n SER . 87  A 87  
A 88  1 n TYR . 88  A 88  
A 89  1 n HIS . 89  A 89  
A 90  1 n ILE . 90  A 90  
A 91  1 n LEU . 91  A 91  
A 92  1 n ASP . 92  A 92  
A 93  1 n VAL . 93  A 93  
A 94  1 n ARG . 94  A 94  
A 95  1 n ALA . 95  A 95  
A 96  1 n LYS . 96  A 96  
A 97  1 n ARG . 97  A 97  
A 98  1 n ILE . 98  A 98  
A 99  1 n LYS . 99  A 99  
A 100 1 n SER . 100 A 100 
A 101 1 n PHE . 101 A 101 
A 102 1 n LEU . 102 A 102 
A 103 1 n ASP . 103 A 103 
A 104 1 n TYR . 104 A 104 
A 105 1 n LYS . 105 A 105 
A 106 1 n SER . 106 A 106 
A 107 1 n ILE . 107 A 107 
A 108 1 n THR . 108 A 108 
A 109 1 n TYR . 109 A 109 
A 110 1 n PRO . 110 A 110 
A 111 1 n LEU . 111 A 111 
A 112 1 n PHE . 112 A 112 
A 113 1 n ILE . 113 A 113 
A 114 1 n GLY . 114 A 114 
A 115 1 n GLY . 115 A 115 
A 116 1 n ASN . 116 A 116 
A 117 1 n HIS . 117 A 117 
A 118 1 n TRP . 118 A 118 
A 119 1 n GLY . 119 A 119 
A 120 1 n LEU . 120 A 120 
A 121 1 n LEU . 121 A 121 
A 122 1 n PHE . 122 A 122 
A 123 1 n ILE . 123 A 123 
A 124 1 n ASP . 124 A 124 
A 125 1 n ARG . 125 A 125 
A 126 1 n GLU . 126 A 126 
A 127 1 n LYS . 127 A 127 
A 128 1 n ARG . 128 A 128 
A 129 1 n THR . 129 A 129 
A 130 1 n VAL . 130 A 130 
A 131 1 n GLU . 131 A 131 
A 132 1 n TYR . 132 A 132 
A 133 1 n TYR . 133 A 133 
A 134 1 n ASP . 134 A 134 
A 135 1 n SER . 135 A 135 
A 136 1 n LYS . 136 A 136 
A 137 1 n ILE . 137 A 137 
A 138 1 n ASN . 138 A 138 
A 139 1 n TYR . 139 A 139 
A 140 1 n GLY . 140 A 140 
A 141 1 n ASN . 141 A 141 
A 142 1 n TYR . 142 A 142 
A 143 1 n GLU . 143 A 143 
A 144 1 n GLU . 144 A 144 
A 145 1 n GLY . 145 A 145 
A 146 1 n LEU . 146 A 146 
A 147 1 n GLN . 147 A 147 
A 148 1 n GLY . 148 A 148 
A 149 1 n ILE . 149 A 149 
A 150 1 n LYS . 150 A 150 
A 151 1 n ASP . 151 A 151 
A 152 1 n VAL . 152 A 152 
A 153 1 n ALA . 153 A 153 
A 154 1 n ALA . 154 A 154 
A 155 1 n LYS . 155 A 155 
A 156 1 n PHE . 156 A 156 
A 157 1 n THR . 157 A 157 
A 158 1 n LYS . 158 A 158 
A 159 1 n TYR . 159 A 159 
A 160 1 n ASP . 160 A 160 
A 161 1 n PRO . 161 A 161 
A 162 1 n GLY . 162 A 162 
A 163 1 n GLU . 163 A 163 
A 164 1 n LYS . 164 A 164 
A 165 1 n PRO . 165 A 165 
A 166 1 n TYR . 166 A 166 
A 167 1 n THR . 167 A 167 
A 168 1 n TYR . 168 A 168 
A 169 1 n LEU . 169 A 169 
A 170 1 n GLU . 170 A 170 
A 171 1 n LYS . 171 A 171 
A 172 1 n ILE . 172 A 172 
A 173 1 n LYS . 173 A 173 
A 174 1 n LYS . 174 A 174 
A 175 1 n LYS . 175 A 175 
A 176 1 n LEU . 176 A 176 
A 177 1 n GLN . 177 A 177 
A 178 1 n PRO . 178 A 178 
A 179 1 n ASP . 179 A 179 
A 180 1 n GLY . 180 A 180 
A 181 1 n TYR . 181 A 181 
A 182 1 n GLN . 182 A 182 
A 183 1 n CYS . 183 A 183 
A 184 1 n GLY . 184 A 184 
A 185 1 n PRO . 185 A 185 
A 186 1 n TRP . 186 A 186 
A 187 1 n ALA . 187 A 187 
A 188 1 n LEU . 188 A 188 
A 189 1 n TYR . 189 A 189 
A 190 1 n PHE . 190 A 190 
A 191 1 n LEU . 191 A 191 
A 192 1 n GLU . 192 A 192 
A 193 1 n HIS . 193 A 193 
A 194 1 n ARG . 194 A 194 
A 195 1 n LEU . 195 A 195 
A 196 1 n GLU . 196 A 196 
A 197 1 n ASN . 197 A 197 
A 198 1 n PRO . 198 A 198 
A 199 1 n GLU . 199 A 199 
A 200 1 n VAL . 200 A 200 
A 201 1 n ASP . 201 A 201 
A 202 1 n PHE . 202 A 202 
A 203 1 n ASN . 203 A 203 
A 204 1 n GLN . 204 A 204 
A 205 1 n LEU . 205 A 205 
A 206 1 n ASP . 206 A 206 
A 207 1 n LEU . 207 A 207 
A 208 1 n ASN . 208 A 208 
A 209 1 n GLU . 209 A 209 
A 210 1 n ALA . 210 A 210 
A 211 1 n GLN . 211 A 211 
A 212 1 n ASN . 212 A 212 
A 213 1 n MET . 213 A 213 
A 214 1 n ILE . 214 A 214 
A 215 1 n ALA . 215 A 215 
A 216 1 n LYS . 216 A 216 
A 217 1 n TYR . 217 A 217 
A 218 1 n ARG . 218 A 218 
A 219 1 n PHE . 219 A 219 
A 220 1 n ALA . 220 A 220 
A 221 1 n VAL . 221 A 221 
A 222 1 n ARG . 222 A 222 
A 223 1 n ASP . 223 A 223 
A 224 1 n LYS . 224 A 224 
A 225 1 n LEU . 225 A 225 
A 226 1 n LEU . 226 A 226 
A 227 1 n GLU . 227 A 227 
A 228 1 n LEU . 228 A 228 
A 229 1 n GLN . 229 A 229 
A 230 1 n LYS . 230 A 230 
A 231 1 n ASN . 231 A 231 
A 232 1 n GLY . 232 A 232 
A 233 1 n ASN . 233 A 233 
A 234 1 n THR . 234 A 234 
A 235 1 n LEU . 235 A 235 
A 236 1 n TYR . 236 A 236 
A 237 1 n CYS . 237 A 237 
B 1   2 n SER . 1   B 1   
B 2   2 n LEU . 2   B 2   
B 3   2 n THR . 3   B 3   
B 4   2 n SER . 4   B 4   
B 5   2 n LYS . 5   B 5   
B 6   2 n ALA . 6   B 6   
B 7   2 n ILE . 7   B 7   
B 8   2 n CYS . 8   B 8   
B 9   2 n ARG . 9   B 9   
B 10  2 n TYR . 10  B 10  
B 11  2 n SER . 11  B 11  
B 12  2 n LEU . 12  B 12  
B 13  2 n SER . 13  B 13  
B 14  2 n SER . 14  B 14  
B 15  2 n VAL . 15  B 15  
B 16  2 n GLU . 16  B 16  
B 17  2 n SER . 17  B 17  
B 18  2 n ILE . 18  B 18  
B 19  2 n GLN . 19  B 19  
B 20  2 n PRO . 20  B 20  
B 21  2 n LYS . 21  B 21  
B 22  2 n THR . 22  B 22  
B 23  2 n GLN . 23  B 23  
B 24  2 n VAL . 24  B 24  
B 25  2 n LYS . 25  B 25  
B 26  2 n ALA . 26  B 26  
B 27  2 n ILE . 27  B 27  
B 28  2 n GLU . 28  B 28  
B 29  2 n PRO . 29  B 29  
B 30  2 n LYS . 30  B 30  
B 31  2 n GLY . 31  B 31  
B 32  2 n GLU . 32  B 32  
B 33  2 n LYS . 33  B 33  
B 34  2 n ASP . 34  B 34  
B 35  2 n ARG . 35  B 35  
B 36  2 n PHE . 36  B 36  
B 37  2 n LEU . 37  B 37  
B 38  2 n ILE . 38  B 38  
B 39  2 n ASP . 39  B 39  
B 40  2 n GLU . 40  B 40  
B 41  2 n ARG . 41  B 41  
B 42  2 n ASN . 42  B 42  
B 43  2 n TRP . 43  B 43  
B 44  2 n LEU . 44  B 44  
B 45  2 n ASN . 45  B 45  
B 46  2 n ASN . 46  B 46  
B 47  2 n GLN . 47  B 47  
B 48  2 n HIS . 48  B 48  
B 49  2 n LEU . 49  B 49  
B 50  2 n GLY . 50  B 50  
B 51  2 n LEU . 51  B 51  
B 52  2 n TYR . 52  B 52  
B 53  2 n SER . 53  B 53  
B 54  2 n LEU . 54  B 54  
B 55  2 n PHE . 55  B 55  
B 56  2 n LEU . 56  B 56  
B 57  2 n GLN . 57  B 57  
B 58  2 n GLU . 58  B 58  
B 59  2 n LYS . 59  B 59  
B 60  2 n TYR . 60  B 60  
B 61  2 n GLY . 61  B 61  
B 62  2 n PRO . 62  B 62  
B 63  2 n GLU . 63  B 63  
B 64  2 n VAL . 64  B 64  
B 65  2 n PHE . 65  B 65  
B 66  2 n PHE . 66  B 66  
B 67  2 n PRO . 67  B 67  
B 68  2 n PHE . 68  B 68  
B 69  2 n GLY . 69  B 69  
B 70  2 n GLY . 70  B 70  
B 71  2 n TRP . 71  B 71  
B 72  2 n THR . 72  B 72  
B 73  2 n TYR . 73  B 73  
B 74  2 n VAL . 74  B 74  
B 75  2 n PHE . 75  B 75  
B 76  2 n PRO . 76  B 76  
B 77  2 n GLY . 77  B 77  
B 78  2 n LEU . 78  B 78  
B 79  2 n THR . 79  B 79  
B 80  2 n ASP . 80  B 80  
B 81  2 n ARG . 81  B 81  
B 82  2 n PHE . 82  B 82  
B 83  2 n PHE . 83  B 83  
B 84  2 n LYS . 84  B 84  
B 85  2 n GLU . 85  B 85  
B 86  2 n ASP . 86  B 86  
B 87  2 n SER . 87  B 87  
B 88  2 n TYR . 88  B 88  
B 89  2 n HIS . 89  B 89  
B 90  2 n ILE . 90  B 90  
B 91  2 n LEU . 91  B 91  
B 92  2 n ASP . 92  B 92  
B 93  2 n VAL . 93  B 93  
B 94  2 n ARG . 94  B 94  
B 95  2 n ALA . 95  B 95  
B 96  2 n LYS . 96  B 96  
B 97  2 n ARG . 97  B 97  
B 98  2 n ILE . 98  B 98  
B 99  2 n LYS . 99  B 99  
B 100 2 n SER . 100 B 100 
B 101 2 n PHE . 101 B 101 
B 102 2 n LEU . 102 B 102 
B 103 2 n ASP . 103 B 103 
B 104 2 n TYR . 104 B 104 
B 105 2 n LYS . 105 B 105 
B 106 2 n SER . 106 B 106 
B 107 2 n ILE . 107 B 107 
B 108 2 n THR . 108 B 108 
B 109 2 n TYR . 109 B 109 
B 110 2 n PRO . 110 B 110 
B 111 2 n LEU . 111 B 111 
B 112 2 n PHE . 112 B 112 
B 113 2 n ILE . 113 B 113 
B 114 2 n GLY . 114 B 114 
B 115 2 n GLY . 115 B 115 
B 116 2 n ASN . 116 B 116 
B 117 2 n HIS . 117 B 117 
B 118 2 n TRP . 118 B 118 
B 119 2 n GLY . 119 B 119 
B 120 2 n LEU . 120 B 120 
B 121 2 n LEU . 121 B 121 
B 122 2 n PHE . 122 B 122 
B 123 2 n ILE . 123 B 123 
B 124 2 n ASP . 124 B 124 
B 125 2 n ARG . 125 B 125 
B 126 2 n GLU . 126 B 126 
B 127 2 n LYS . 127 B 127 
B 128 2 n ARG . 128 B 128 
B 129 2 n THR . 129 B 129 
B 130 2 n VAL . 130 B 130 
B 131 2 n GLU . 131 B 131 
B 132 2 n TYR . 132 B 132 
B 133 2 n TYR . 133 B 133 
B 134 2 n ASP . 134 B 134 
B 135 2 n SER . 135 B 135 
B 136 2 n LYS . 136 B 136 
B 137 2 n ILE . 137 B 137 
B 138 2 n ASN . 138 B 138 
B 139 2 n TYR . 139 B 139 
B 140 2 n GLY . 140 B 140 
B 141 2 n ASN . 141 B 141 
B 142 2 n TYR . 142 B 142 
B 143 2 n GLU . 143 B 143 
B 144 2 n GLU . 144 B 144 
B 145 2 n GLY . 145 B 145 
B 146 2 n LEU . 146 B 146 
B 147 2 n GLN . 147 B 147 
B 148 2 n GLY . 148 B 148 
B 149 2 n ILE . 149 B 149 
B 150 2 n LYS . 150 B 150 
B 151 2 n ASP . 151 B 151 
B 152 2 n VAL . 152 B 152 
B 153 2 n ALA . 153 B 153 
B 154 2 n ALA . 154 B 154 
B 155 2 n LYS . 155 B 155 
B 156 2 n PHE . 156 B 156 
B 157 2 n THR . 157 B 157 
B 158 2 n LYS . 158 B 158 
B 159 2 n TYR . 159 B 159 
B 160 2 n ASP . 160 B 160 
B 161 2 n PRO . 161 B 161 
B 162 2 n GLY . 162 B 162 
B 163 2 n GLU . 163 B 163 
B 164 2 n LYS . 164 B 164 
B 165 2 n PRO . 165 B 165 
B 166 2 n TYR . 166 B 166 
B 167 2 n THR . 167 B 167 
B 168 2 n TYR . 168 B 168 
B 169 2 n LEU . 169 B 169 
B 170 2 n GLU . 170 B 170 
B 171 2 n LYS . 171 B 171 
B 172 2 n ILE . 172 B 172 
B 173 2 n LYS . 173 B 173 
B 174 2 n LYS . 174 B 174 
B 175 2 n LYS . 175 B 175 
B 176 2 n LEU . 176 B 176 
B 177 2 n GLN . 177 B 177 
B 178 2 n PRO . 178 B 178 
B 179 2 n ASP . 179 B 179 
B 180 2 n GLY . 180 B 180 
B 181 2 n TYR . 181 B 181 
B 182 2 n GLN . 182 B 182 
B 183 2 n CYS . 183 B 183 
B 184 2 n GLY . 184 B 184 
B 185 2 n PRO . 185 B 185 
B 186 2 n TRP . 186 B 186 
B 187 2 n ALA . 187 B 187 
B 188 2 n LEU . 188 B 188 
B 189 2 n TYR . 189 B 189 
B 190 2 n PHE . 190 B 190 
B 191 2 n LEU . 191 B 191 
B 192 2 n GLU . 192 B 192 
B 193 2 n HIS . 193 B 193 
B 194 2 n ARG . 194 B 194 
B 195 2 n LEU . 195 B 195 
B 196 2 n GLU . 196 B 196 
B 197 2 n ASN . 197 B 197 
B 198 2 n PRO . 198 B 198 
B 199 2 n GLU . 199 B 199 
B 200 2 n VAL . 200 B 200 
B 201 2 n ASP . 201 B 201 
B 202 2 n PHE . 202 B 202 
B 203 2 n ASN . 203 B 203 
B 204 2 n GLN . 204 B 204 
B 205 2 n LEU . 205 B 205 
B 206 2 n ASP . 206 B 206 
B 207 2 n LEU . 207 B 207 
B 208 2 n ASN . 208 B 208 
B 209 2 n GLU . 209 B 209 
B 210 2 n ALA . 210 B 210 
B 211 2 n GLN . 211 B 211 
B 212 2 n ASN . 212 B 212 
B 213 2 n MET . 213 B 213 
B 214 2 n ILE . 214 B 214 
B 215 2 n ALA . 215 B 215 
B 216 2 n LYS . 216 B 216 
B 217 2 n TYR . 217 B 217 
B 218 2 n ARG . 218 B 218 
B 219 2 n PHE . 219 B 219 
B 220 2 n ALA . 220 B 220 
B 221 2 n VAL . 221 B 221 
B 222 2 n ARG . 222 B 222 
B 223 2 n ASP . 223 B 223 
B 224 2 n LYS . 224 B 224 
B 225 2 n LEU . 225 B 225 
B 226 2 n LEU . 226 B 226 
B 227 2 n GLU . 227 B 227 
B 228 2 n LEU . 228 B 228 
B 229 2 n GLN . 229 B 229 
B 230 2 n LYS . 230 B 230 
B 231 2 n ASN . 231 B 231 
B 232 2 n GLY . 232 B 232 
B 233 2 n ASN . 233 B 233 
B 234 2 n THR . 234 B 234 
B 235 2 n LEU . 235 B 235 
B 236 2 n TYR . 236 B 236 
B 237 2 n CYS . 237 B 237 
C 1   3 n SER . 1   C 1   
C 2   3 n LEU . 2   C 2   
C 3   3 n THR . 3   C 3   
C 4   3 n SER . 4   C 4   
C 5   3 n LYS . 5   C 5   
C 6   3 n ALA . 6   C 6   
C 7   3 n ILE . 7   C 7   
C 8   3 n CYS . 8   C 8   
C 9   3 n ARG . 9   C 9   
C 10  3 n TYR . 10  C 10  
C 11  3 n SER . 11  C 11  
C 12  3 n LEU . 12  C 12  
C 13  3 n SER . 13  C 13  
C 14  3 n SER . 14  C 14  
C 15  3 n VAL . 15  C 15  
C 16  3 n GLU . 16  C 16  
C 17  3 n SER . 17  C 17  
C 18  3 n ILE . 18  C 18  
C 19  3 n GLN . 19  C 19  
C 20  3 n PRO . 20  C 20  
C 21  3 n LYS . 21  C 21  
C 22  3 n THR . 22  C 22  
C 23  3 n GLN . 23  C 23  
C 24  3 n VAL . 24  C 24  
C 25  3 n LYS . 25  C 25  
C 26  3 n ALA . 26  C 26  
C 27  3 n ILE . 27  C 27  
C 28  3 n GLU . 28  C 28  
C 29  3 n PRO . 29  C 29  
C 30  3 n LYS . 30  C 30  
C 31  3 n GLY . 31  C 31  
C 32  3 n GLU . 32  C 32  
C 33  3 n LYS . 33  C 33  
C 34  3 n ASP . 34  C 34  
C 35  3 n ARG . 35  C 35  
C 36  3 n PHE . 36  C 36  
C 37  3 n LEU . 37  C 37  
C 38  3 n ILE . 38  C 38  
C 39  3 n ASP . 39  C 39  
C 40  3 n GLU . 40  C 40  
C 41  3 n ARG . 41  C 41  
C 42  3 n ASN . 42  C 42  
C 43  3 n TRP . 43  C 43  
C 44  3 n LEU . 44  C 44  
C 45  3 n ASN . 45  C 45  
C 46  3 n ASN . 46  C 46  
C 47  3 n GLN . 47  C 47  
C 48  3 n HIS . 48  C 48  
C 49  3 n LEU . 49  C 49  
C 50  3 n GLY . 50  C 50  
C 51  3 n LEU . 51  C 51  
C 52  3 n TYR . 52  C 52  
C 53  3 n SER . 53  C 53  
C 54  3 n LEU . 54  C 54  
C 55  3 n PHE . 55  C 55  
C 56  3 n LEU . 56  C 56  
C 57  3 n GLN . 57  C 57  
C 58  3 n GLU . 58  C 58  
C 59  3 n LYS . 59  C 59  
C 60  3 n TYR . 60  C 60  
C 61  3 n GLY . 61  C 61  
C 62  3 n PRO . 62  C 62  
C 63  3 n GLU . 63  C 63  
C 64  3 n VAL . 64  C 64  
C 65  3 n PHE . 65  C 65  
C 66  3 n PHE . 66  C 66  
C 67  3 n PRO . 67  C 67  
C 68  3 n PHE . 68  C 68  
C 69  3 n GLY . 69  C 69  
C 70  3 n GLY . 70  C 70  
C 71  3 n TRP . 71  C 71  
C 72  3 n THR . 72  C 72  
C 73  3 n TYR . 73  C 73  
C 74  3 n VAL . 74  C 74  
C 75  3 n PHE . 75  C 75  
C 76  3 n PRO . 76  C 76  
C 77  3 n GLY . 77  C 77  
C 78  3 n LEU . 78  C 78  
C 79  3 n THR . 79  C 79  
C 80  3 n ASP . 80  C 80  
C 81  3 n ARG . 81  C 81  
C 82  3 n PHE . 82  C 82  
C 83  3 n PHE . 83  C 83  
C 84  3 n LYS . 84  C 84  
C 85  3 n GLU . 85  C 85  
C 86  3 n ASP . 86  C 86  
C 87  3 n SER . 87  C 87  
C 88  3 n TYR . 88  C 88  
C 89  3 n HIS . 89  C 89  
C 90  3 n ILE . 90  C 90  
C 91  3 n LEU . 91  C 91  
C 92  3 n ASP . 92  C 92  
C 93  3 n VAL . 93  C 93  
C 94  3 n ARG . 94  C 94  
C 95  3 n ALA . 95  C 95  
C 96  3 n LYS . 96  C 96  
C 97  3 n ARG . 97  C 97  
C 98  3 n ILE . 98  C 98  
C 99  3 n LYS . 99  C 99  
C 100 3 n SER . 100 C 100 
C 101 3 n PHE . 101 C 101 
C 102 3 n LEU . 102 C 102 
C 103 3 n ASP . 103 C 103 
C 104 3 n TYR . 104 C 104 
C 105 3 n LYS . 105 C 105 
C 106 3 n SER . 106 C 106 
C 107 3 n ILE . 107 C 107 
C 108 3 n THR . 108 C 108 
C 109 3 n TYR . 109 C 109 
C 110 3 n PRO . 110 C 110 
C 111 3 n LEU . 111 C 111 
C 112 3 n PHE . 112 C 112 
C 113 3 n ILE . 113 C 113 
C 114 3 n GLY . 114 C 114 
C 115 3 n GLY . 115 C 115 
C 116 3 n ASN . 116 C 116 
C 117 3 n HIS . 117 C 117 
C 118 3 n TRP . 118 C 118 
C 119 3 n GLY . 119 C 119 
C 120 3 n LEU . 120 C 120 
C 121 3 n LEU . 121 C 121 
C 122 3 n PHE . 122 C 122 
C 123 3 n ILE . 123 C 123 
C 124 3 n ASP . 124 C 124 
C 125 3 n ARG . 125 C 125 
C 126 3 n GLU . 126 C 126 
C 127 3 n LYS . 127 C 127 
C 128 3 n ARG . 128 C 128 
C 129 3 n THR . 129 C 129 
C 130 3 n VAL . 130 C 130 
C 131 3 n GLU . 131 C 131 
C 132 3 n TYR . 132 C 132 
C 133 3 n TYR . 133 C 133 
C 134 3 n ASP . 134 C 134 
C 135 3 n SER . 135 C 135 
C 136 3 n LYS . 136 C 136 
C 137 3 n ILE . 137 C 137 
C 138 3 n ASN . 138 C 138 
C 139 3 n TYR . 139 C 139 
C 140 3 n GLY . 140 C 140 
C 141 3 n ASN . 141 C 141 
C 142 3 n TYR . 142 C 142 
C 143 3 n GLU . 143 C 143 
C 144 3 n GLU . 144 C 144 
C 145 3 n GLY . 145 C 145 
C 146 3 n LEU . 146 C 146 
C 147 3 n GLN . 147 C 147 
C 148 3 n GLY . 148 C 148 
C 149 3 n ILE . 149 C 149 
C 150 3 n LYS . 150 C 150 
C 151 3 n ASP . 151 C 151 
C 152 3 n VAL . 152 C 152 
C 153 3 n ALA . 153 C 153 
C 154 3 n ALA . 154 C 154 
C 155 3 n LYS . 155 C 155 
C 156 3 n PHE . 156 C 156 
C 157 3 n THR . 157 C 157 
C 158 3 n LYS . 158 C 158 
C 159 3 n TYR . 159 C 159 
C 160 3 n ASP . 160 C 160 
C 161 3 n PRO . 161 C 161 
C 162 3 n GLY . 162 C 162 
C 163 3 n GLU . 163 C 163 
C 164 3 n LYS . 164 C 164 
C 165 3 n PRO . 165 C 165 
C 166 3 n TYR . 166 C 166 
C 167 3 n THR . 167 C 167 
C 168 3 n TYR . 168 C 168 
C 169 3 n LEU . 169 C 169 
C 170 3 n GLU . 170 C 170 
C 171 3 n LYS . 171 C 171 
C 172 3 n ILE . 172 C 172 
C 173 3 n LYS . 173 C 173 
C 174 3 n LYS . 174 C 174 
C 175 3 n LYS . 175 C 175 
C 176 3 n LEU . 176 C 176 
C 177 3 n GLN . 177 C 177 
C 178 3 n PRO . 178 C 178 
C 179 3 n ASP . 179 C 179 
C 180 3 n GLY . 180 C 180 
C 181 3 n TYR . 181 C 181 
C 182 3 n GLN . 182 C 182 
C 183 3 n CYS . 183 C 183 
C 184 3 n GLY . 184 C 184 
C 185 3 n PRO . 185 C 185 
C 186 3 n TRP . 186 C 186 
C 187 3 n ALA . 187 C 187 
C 188 3 n LEU . 188 C 188 
C 189 3 n TYR . 189 C 189 
C 190 3 n PHE . 190 C 190 
C 191 3 n LEU . 191 C 191 
C 192 3 n GLU . 192 C 192 
C 193 3 n HIS . 193 C 193 
C 194 3 n ARG . 194 C 194 
C 195 3 n LEU . 195 C 195 
C 196 3 n GLU . 196 C 196 
C 197 3 n ASN . 197 C 197 
C 198 3 n PRO . 198 C 198 
C 199 3 n GLU . 199 C 199 
C 200 3 n VAL . 200 C 200 
C 201 3 n ASP . 201 C 201 
C 202 3 n PHE . 202 C 202 
C 203 3 n ASN . 203 C 203 
C 204 3 n GLN . 204 C 204 
C 205 3 n LEU . 205 C 205 
C 206 3 n ASP . 206 C 206 
C 207 3 n LEU . 207 C 207 
C 208 3 n ASN . 208 C 208 
C 209 3 n GLU . 209 C 209 
C 210 3 n ALA . 210 C 210 
C 211 3 n GLN . 211 C 211 
C 212 3 n ASN . 212 C 212 
C 213 3 n MET . 213 C 213 
C 214 3 n ILE . 214 C 214 
C 215 3 n ALA . 215 C 215 
C 216 3 n LYS . 216 C 216 
C 217 3 n TYR . 217 C 217 
C 218 3 n ARG . 218 C 218 
C 219 3 n PHE . 219 C 219 
C 220 3 n ALA . 220 C 220 
C 221 3 n VAL . 221 C 221 
C 222 3 n ARG . 222 C 222 
C 223 3 n ASP . 223 C 223 
C 224 3 n LYS . 224 C 224 
C 225 3 n LEU . 225 C 225 
C 226 3 n LEU . 226 C 226 
C 227 3 n GLU . 227 C 227 
C 228 3 n LEU . 228 C 228 
C 229 3 n GLN . 229 C 229 
C 230 3 n LYS . 230 C 230 
C 231 3 n ASN . 231 C 231 
C 232 3 n GLY . 232 C 232 
C 233 3 n ASN . 233 C 233 
C 234 3 n THR . 234 C 234 
C 235 3 n LEU . 235 C 235 
C 236 3 n TYR . 236 C 236 
C 237 3 n CYS . 237 C 237 
D 1   4 n SER . 1   D 1   
D 2   4 n LEU . 2   D 2   
D 3   4 n THR . 3   D 3   
D 4   4 n SER . 4   D 4   
D 5   4 n LYS . 5   D 5   
D 6   4 n ALA . 6   D 6   
D 7   4 n ILE . 7   D 7   
D 8   4 n CYS . 8   D 8   
D 9   4 n ARG . 9   D 9   
D 10  4 n TYR . 10  D 10  
D 11  4 n SER . 11  D 11  
D 12  4 n LEU . 12  D 12  
D 13  4 n SER . 13  D 13  
D 14  4 n SER . 14  D 14  
D 15  4 n VAL . 15  D 15  
D 16  4 n GLU . 16  D 16  
D 17  4 n SER . 17  D 17  
D 18  4 n ILE . 18  D 18  
D 19  4 n GLN . 19  D 19  
D 20  4 n PRO . 20  D 20  
D 21  4 n LYS . 21  D 21  
D 22  4 n THR . 22  D 22  
D 23  4 n GLN . 23  D 23  
D 24  4 n VAL . 24  D 24  
D 25  4 n LYS . 25  D 25  
D 26  4 n ALA . 26  D 26  
D 27  4 n ILE . 27  D 27  
D 28  4 n GLU . 28  D 28  
D 29  4 n PRO . 29  D 29  
D 30  4 n LYS . 30  D 30  
D 31  4 n GLY . 31  D 31  
D 32  4 n GLU . 32  D 32  
D 33  4 n LYS . 33  D 33  
D 34  4 n ASP . 34  D 34  
D 35  4 n ARG . 35  D 35  
D 36  4 n PHE . 36  D 36  
D 37  4 n LEU . 37  D 37  
D 38  4 n ILE . 38  D 38  
D 39  4 n ASP . 39  D 39  
D 40  4 n GLU . 40  D 40  
D 41  4 n ARG . 41  D 41  
D 42  4 n ASN . 42  D 42  
D 43  4 n TRP . 43  D 43  
D 44  4 n LEU . 44  D 44  
D 45  4 n ASN . 45  D 45  
D 46  4 n ASN . 46  D 46  
D 47  4 n GLN . 47  D 47  
D 48  4 n HIS . 48  D 48  
D 49  4 n LEU . 49  D 49  
D 50  4 n GLY . 50  D 50  
D 51  4 n LEU . 51  D 51  
D 52  4 n TYR . 52  D 52  
D 53  4 n SER . 53  D 53  
D 54  4 n LEU . 54  D 54  
D 55  4 n PHE . 55  D 55  
D 56  4 n LEU . 56  D 56  
D 57  4 n GLN . 57  D 57  
D 58  4 n GLU . 58  D 58  
D 59  4 n LYS . 59  D 59  
D 60  4 n TYR . 60  D 60  
D 61  4 n GLY . 61  D 61  
D 62  4 n PRO . 62  D 62  
D 63  4 n GLU . 63  D 63  
D 64  4 n VAL . 64  D 64  
D 65  4 n PHE . 65  D 65  
D 66  4 n PHE . 66  D 66  
D 67  4 n PRO . 67  D 67  
D 68  4 n PHE . 68  D 68  
D 69  4 n GLY . 69  D 69  
D 70  4 n GLY . 70  D 70  
D 71  4 n TRP . 71  D 71  
D 72  4 n THR . 72  D 72  
D 73  4 n TYR . 73  D 73  
D 74  4 n VAL . 74  D 74  
D 75  4 n PHE . 75  D 75  
D 76  4 n PRO . 76  D 76  
D 77  4 n GLY . 77  D 77  
D 78  4 n LEU . 78  D 78  
D 79  4 n THR . 79  D 79  
D 80  4 n ASP . 80  D 80  
D 81  4 n ARG . 81  D 81  
D 82  4 n PHE . 82  D 82  
D 83  4 n PHE . 83  D 83  
D 84  4 n LYS . 84  D 84  
D 85  4 n GLU . 85  D 85  
D 86  4 n ASP . 86  D 86  
D 87  4 n SER . 87  D 87  
D 88  4 n TYR . 88  D 88  
D 89  4 n HIS . 89  D 89  
D 90  4 n ILE . 90  D 90  
D 91  4 n LEU . 91  D 91  
D 92  4 n ASP . 92  D 92  
D 93  4 n VAL . 93  D 93  
D 94  4 n ARG . 94  D 94  
D 95  4 n ALA . 95  D 95  
D 96  4 n LYS . 96  D 96  
D 97  4 n ARG . 97  D 97  
D 98  4 n ILE . 98  D 98  
D 99  4 n LYS . 99  D 99  
D 100 4 n SER . 100 D 100 
D 101 4 n PHE . 101 D 101 
D 102 4 n LEU . 102 D 102 
D 103 4 n ASP . 103 D 103 
D 104 4 n TYR . 104 D 104 
D 105 4 n LYS . 105 D 105 
D 106 4 n SER . 106 D 106 
D 107 4 n ILE . 107 D 107 
D 108 4 n THR . 108 D 108 
D 109 4 n TYR . 109 D 109 
D 110 4 n PRO . 110 D 110 
D 111 4 n LEU . 111 D 111 
D 112 4 n PHE . 112 D 112 
D 113 4 n ILE . 113 D 113 
D 114 4 n GLY . 114 D 114 
D 115 4 n GLY . 115 D 115 
D 116 4 n ASN . 116 D 116 
D 117 4 n HIS . 117 D 117 
D 118 4 n TRP . 118 D 118 
D 119 4 n GLY . 119 D 119 
D 120 4 n LEU . 120 D 120 
D 121 4 n LEU . 121 D 121 
D 122 4 n PHE . 122 D 122 
D 123 4 n ILE . 123 D 123 
D 124 4 n ASP . 124 D 124 
D 125 4 n ARG . 125 D 125 
D 126 4 n GLU . 126 D 126 
D 127 4 n LYS . 127 D 127 
D 128 4 n ARG . 128 D 128 
D 129 4 n THR . 129 D 129 
D 130 4 n VAL . 130 D 130 
D 131 4 n GLU . 131 D 131 
D 132 4 n TYR . 132 D 132 
D 133 4 n TYR . 133 D 133 
D 134 4 n ASP . 134 D 134 
D 135 4 n SER . 135 D 135 
D 136 4 n LYS . 136 D 136 
D 137 4 n ILE . 137 D 137 
D 138 4 n ASN . 138 D 138 
D 139 4 n TYR . 139 D 139 
D 140 4 n GLY . 140 D 140 
D 141 4 n ASN . 141 D 141 
D 142 4 n TYR . 142 D 142 
D 143 4 n GLU . 143 D 143 
D 144 4 n GLU . 144 D 144 
D 145 4 n GLY . 145 D 145 
D 146 4 n LEU . 146 D 146 
D 147 4 n GLN . 147 D 147 
D 148 4 n GLY . 148 D 148 
D 149 4 n ILE . 149 D 149 
D 150 4 n LYS . 150 D 150 
D 151 4 n ASP . 151 D 151 
D 152 4 n VAL . 152 D 152 
D 153 4 n ALA . 153 D 153 
D 154 4 n ALA . 154 D 154 
D 155 4 n LYS . 155 D 155 
D 156 4 n PHE . 156 D 156 
D 157 4 n THR . 157 D 157 
D 158 4 n LYS . 158 D 158 
D 159 4 n TYR . 159 D 159 
D 160 4 n ASP . 160 D 160 
D 161 4 n PRO . 161 D 161 
D 162 4 n GLY . 162 D 162 
D 163 4 n GLU . 163 D 163 
D 164 4 n LYS . 164 D 164 
D 165 4 n PRO . 165 D 165 
D 166 4 n TYR . 166 D 166 
D 167 4 n THR . 167 D 167 
D 168 4 n TYR . 168 D 168 
D 169 4 n LEU . 169 D 169 
D 170 4 n GLU . 170 D 170 
D 171 4 n LYS . 171 D 171 
D 172 4 n ILE . 172 D 172 
D 173 4 n LYS . 173 D 173 
D 174 4 n LYS . 174 D 174 
D 175 4 n LYS . 175 D 175 
D 176 4 n LEU . 176 D 176 
D 177 4 n GLN . 177 D 177 
D 178 4 n PRO . 178 D 178 
D 179 4 n ASP . 179 D 179 
D 180 4 n GLY . 180 D 180 
D 181 4 n TYR . 181 D 181 
D 182 4 n GLN . 182 D 182 
D 183 4 n CYS . 183 D 183 
D 184 4 n GLY . 184 D 184 
D 185 4 n PRO . 185 D 185 
D 186 4 n TRP . 186 D 186 
D 187 4 n ALA . 187 D 187 
D 188 4 n LEU . 188 D 188 
D 189 4 n TYR . 189 D 189 
D 190 4 n PHE . 190 D 190 
D 191 4 n LEU . 191 D 191 
D 192 4 n GLU . 192 D 192 
D 193 4 n HIS . 193 D 193 
D 194 4 n ARG . 194 D 194 
D 195 4 n LEU . 195 D 195 
D 196 4 n GLU . 196 D 196 
D 197 4 n ASN . 197 D 197 
D 198 4 n PRO . 198 D 198 
D 199 4 n GLU . 199 D 199 
D 200 4 n VAL . 200 D 200 
D 201 4 n ASP . 201 D 201 
D 202 4 n PHE . 202 D 202 
D 203 4 n ASN . 203 D 203 
D 204 4 n GLN . 204 D 204 
D 205 4 n LEU . 205 D 205 
D 206 4 n ASP . 206 D 206 
D 207 4 n LEU . 207 D 207 
D 208 4 n ASN . 208 D 208 
D 209 4 n GLU . 209 D 209 
D 210 4 n ALA . 210 D 210 
D 211 4 n GLN . 211 D 211 
D 212 4 n ASN . 212 D 212 
D 213 4 n MET . 213 D 213 
D 214 4 n ILE . 214 D 214 
D 215 4 n ALA . 215 D 215 
D 216 4 n LYS . 216 D 216 
D 217 4 n TYR . 217 D 217 
D 218 4 n ARG . 218 D 218 
D 219 4 n PHE . 219 D 219 
D 220 4 n ALA . 220 D 220 
D 221 4 n VAL . 221 D 221 
D 222 4 n ARG . 222 D 222 
D 223 4 n ASP . 223 D 223 
D 224 4 n LYS . 224 D 224 
D 225 4 n LEU . 225 D 225 
D 226 4 n LEU . 226 D 226 
D 227 4 n GLU . 227 D 227 
D 228 4 n LEU . 228 D 228 
D 229 4 n GLN . 229 D 229 
D 230 4 n LYS . 230 D 230 
D 231 4 n ASN . 231 D 231 
D 232 4 n GLY . 232 D 232 
D 233 4 n ASN . 233 D 233 
D 234 4 n THR . 234 D 234 
D 235 4 n LEU . 235 D 235 
D 236 4 n TYR . 236 D 236 
D 237 4 n CYS . 237 D 237 
#
_software.classification other
_software.date           ?
_software.description    "Structure prediction"
_software.name           AlphaFold
_software.pdbx_ordinal   1
_software.type           package
_software.version        "AlphaFold-beta-20231127 (7d9495ae8dbd318b858637eeca6259fdd17ec68e37ad6f1462fd62aafc972dcf)"
#
loop_
_struct_asym.entity_id
_struct_asym.id
1 A 
2 B 
3 C 
4 D 
5 E 
6 F 
7 G 
8 H 
#
loop_
_atom_site.group_PDB
_atom_site.id
_atom_site.type_symbol
_atom_site.label_atom_id
_atom_site.label_alt_id
_atom_site.label_comp_id
_atom_site.label_asym_id
_atom_site.label_entity_id
_atom_site.label_seq_id
_atom_site.pdbx_PDB_ins_code
_atom_site.Cartn_x
_atom_site.Cartn_y
_atom_site.Cartn_z
_atom_site.occupancy
_atom_site.B_iso_or_equiv
_atom_site.auth_seq_id
_atom_site.auth_asym_id
_atom_site.pdbx_PDB_model_num
ATOM   1    N N   . SER   A 1 1   ? -41.154 -8.968  -81.065 1.00 20.42 1   A 1 
ATOM   2    C CA  . SER   A 1 1   ? -40.168 -9.832  -80.393 1.00 25.47 1   A 1 
ATOM   3    C C   . SER   A 1 1   ? -40.207 -9.500  -78.906 1.00 28.99 1   A 1 
ATOM   4    O O   . SER   A 1 1   ? -39.889 -8.380  -78.529 1.00 28.33 1   A 1 
ATOM   5    C CB  . SER   A 1 1   ? -38.770 -9.615  -80.970 1.00 25.28 1   A 1 
ATOM   6    O OG  . SER   A 1 1   ? -37.876 -10.496 -80.351 1.00 21.56 1   A 1 
ATOM   7    N N   . LEU   A 1 2   ? -40.728 -10.422 -78.094 1.00 29.06 2   A 1 
ATOM   8    C CA  . LEU   A 1 2   ? -40.966 -10.204 -76.663 1.00 31.22 2   A 1 
ATOM   9    C C   . LEU   A 1 2   ? -39.623 -10.285 -75.931 1.00 31.00 2   A 1 
ATOM   10   O O   . LEU   A 1 2   ? -39.066 -11.362 -75.762 1.00 29.57 2   A 1 
ATOM   11   C CB  . LEU   A 1 2   ? -41.973 -11.252 -76.155 1.00 31.26 2   A 1 
ATOM   12   C CG  . LEU   A 1 2   ? -43.438 -10.917 -76.496 1.00 27.84 2   A 1 
ATOM   13   C CD1 . LEU   A 1 2   ? -44.307 -12.167 -76.441 1.00 26.33 2   A 1 
ATOM   14   C CD2 . LEU   A 1 2   ? -44.007 -9.884  -75.518 1.00 30.61 2   A 1 
ATOM   15   N N   . THR   A 1 3   ? -39.085 -9.143  -75.566 1.00 25.63 3   A 1 
ATOM   16   C CA  . THR   A 1 3   ? -37.825 -9.062  -74.814 1.00 27.30 3   A 1 
ATOM   17   C C   . THR   A 1 3   ? -38.020 -9.718  -73.447 1.00 27.22 3   A 1 
ATOM   18   O O   . THR   A 1 3   ? -38.612 -9.141  -72.537 1.00 25.41 3   A 1 
ATOM   19   C CB  . THR   A 1 3   ? -37.361 -7.607  -74.667 1.00 26.18 3   A 1 
ATOM   20   O OG1 . THR   A 1 3   ? -38.433 -6.772  -74.312 1.00 22.25 3   A 1 
ATOM   21   C CG2 . THR   A 1 3   ? -36.788 -7.065  -75.975 1.00 22.95 3   A 1 
ATOM   22   N N   . SER   A 1 4   ? -37.550 -10.943 -73.346 1.00 26.79 4   A 1 
ATOM   23   C CA  . SER   A 1 4   ? -37.577 -11.735 -72.117 1.00 29.22 4   A 1 
ATOM   24   C C   . SER   A 1 4   ? -36.778 -11.003 -71.036 1.00 29.49 4   A 1 
ATOM   25   O O   . SER   A 1 4   ? -35.548 -10.975 -71.080 1.00 28.45 4   A 1 
ATOM   26   C CB  . SER   A 1 4   ? -36.986 -13.122 -72.398 1.00 29.31 4   A 1 
ATOM   27   O OG  . SER   A 1 4   ? -36.788 -13.843 -71.211 1.00 25.45 4   A 1 
ATOM   28   N N   . LYS   A 1 5   ? -37.481 -10.374 -70.091 1.00 26.63 5   A 1 
ATOM   29   C CA  . LYS   A 1 5   ? -36.840 -9.770  -68.916 1.00 28.89 5   A 1 
ATOM   30   C C   . LYS   A 1 5   ? -36.233 -10.908 -68.094 1.00 27.27 5   A 1 
ATOM   31   O O   . LYS   A 1 5   ? -36.950 -11.617 -67.397 1.00 26.57 5   A 1 
ATOM   32   C CB  . LYS   A 1 5   ? -37.835 -8.939  -68.090 1.00 30.75 5   A 1 
ATOM   33   C CG  . LYS   A 1 5   ? -38.142 -7.571  -68.714 1.00 27.73 5   A 1 
ATOM   34   C CD  . LYS   A 1 5   ? -39.053 -6.747  -67.798 1.00 26.48 5   A 1 
ATOM   35   C CE  . LYS   A 1 5   ? -39.288 -5.342  -68.365 1.00 23.63 5   A 1 
ATOM   36   N NZ  . LYS   A 1 5   ? -40.151 -4.509  -67.488 1.00 21.55 5   A 1 
ATOM   37   N N   . ALA   A 1 6   ? -34.933 -11.089 -68.228 1.00 28.66 6   A 1 
ATOM   38   C CA  . ALA   A 1 6   ? -34.191 -12.048 -67.421 1.00 30.00 6   A 1 
ATOM   39   C C   . ALA   A 1 6   ? -34.329 -11.647 -65.946 1.00 29.15 6   A 1 
ATOM   40   O O   . ALA   A 1 6   ? -33.719 -10.685 -65.487 1.00 28.13 6   A 1 
ATOM   41   C CB  . ALA   A 1 6   ? -32.732 -12.078 -67.896 1.00 30.75 6   A 1 
ATOM   42   N N   . ILE   A 1 7   ? -35.205 -12.368 -65.240 1.00 26.06 7   A 1 
ATOM   43   C CA  . ILE   A 1 7   ? -35.321 -12.225 -63.791 1.00 25.70 7   A 1 
ATOM   44   C C   . ILE   A 1 7   ? -34.031 -12.807 -63.222 1.00 25.03 7   A 1 
ATOM   45   O O   . ILE   A 1 7   ? -33.893 -14.022 -63.113 1.00 24.51 7   A 1 
ATOM   46   C CB  . ILE   A 1 7   ? -36.592 -12.925 -63.258 1.00 26.71 7   A 1 
ATOM   47   C CG1 . ILE   A 1 7   ? -37.864 -12.295 -63.877 1.00 24.34 7   A 1 
ATOM   48   C CG2 . ILE   A 1 7   ? -36.643 -12.842 -61.717 1.00 27.11 7   A 1 
ATOM   49   C CD1 . ILE   A 1 7   ? -39.164 -13.038 -63.542 1.00 25.99 7   A 1 
ATOM   50   N N   . CYS   A 1 8   ? -33.071 -11.934 -62.893 1.00 25.06 8   A 1 
ATOM   51   C CA  . CYS   A 1 8   ? -31.901 -12.334 -62.124 1.00 24.23 8   A 1 
ATOM   52   C C   . CYS   A 1 8   ? -32.392 -12.859 -60.777 1.00 24.88 8   A 1 
ATOM   53   O O   . CYS   A 1 8   ? -32.704 -12.092 -59.869 1.00 25.06 8   A 1 
ATOM   54   C CB  . CYS   A 1 8   ? -30.937 -11.150 -61.962 1.00 25.22 8   A 1 
ATOM   55   S SG  . CYS   A 1 8   ? -30.072 -10.829 -63.534 1.00 21.69 8   A 1 
ATOM   56   N N   . ARG   A 1 9   ? -32.501 -14.174 -60.677 1.00 25.24 9   A 1 
ATOM   57   C CA  . ARG   A 1 9   ? -32.679 -14.842 -59.391 1.00 26.35 9   A 1 
ATOM   58   C C   . ARG   A 1 9   ? -31.397 -14.592 -58.607 1.00 25.20 9   A 1 
ATOM   59   O O   . ARG   A 1 9   ? -30.422 -15.312 -58.787 1.00 25.42 9   A 1 
ATOM   60   C CB  . ARG   A 1 9   ? -32.947 -16.344 -59.565 1.00 28.88 9   A 1 
ATOM   61   C CG  . ARG   A 1 9   ? -34.392 -16.656 -59.981 1.00 26.33 9   A 1 
ATOM   62   C CD  . ARG   A 1 9   ? -34.590 -18.175 -60.033 1.00 25.98 9   A 1 
ATOM   63   N NE  . ARG   A 1 9   ? -35.994 -18.544 -60.314 1.00 24.15 9   A 1 
ATOM   64   C CZ  . ARG   A 1 9   ? -36.485 -19.773 -60.370 1.00 22.52 9   A 1 
ATOM   65   N NH1 . ARG   A 1 9   ? -35.730 -20.822 -60.207 1.00 20.55 9   A 1 
ATOM   66   N NH2 . ARG   A 1 9   ? -37.754 -19.976 -60.602 1.00 19.91 9   A 1 
ATOM   67   N N   . TYR   A 1 10  ? -31.398 -13.556 -57.783 1.00 24.60 10  A 1 
ATOM   68   C CA  . TYR   A 1 10  ? -30.401 -13.446 -56.732 1.00 25.03 10  A 1 
ATOM   69   C C   . TYR   A 1 10  ? -30.536 -14.709 -55.888 1.00 24.16 10  A 1 
ATOM   70   O O   . TYR   A 1 10  ? -31.544 -14.914 -55.210 1.00 23.42 10  A 1 
ATOM   71   C CB  . TYR   A 1 10  ? -30.601 -12.166 -55.916 1.00 25.76 10  A 1 
ATOM   72   C CG  . TYR   A 1 10  ? -29.959 -10.953 -56.564 1.00 24.55 10  A 1 
ATOM   73   C CD1 . TYR   A 1 10  ? -28.634 -10.614 -56.239 1.00 24.04 10  A 1 
ATOM   74   C CD2 . TYR   A 1 10  ? -30.661 -10.181 -57.506 1.00 24.75 10  A 1 
ATOM   75   C CE1 . TYR   A 1 10  ? -28.014 -9.502  -56.838 1.00 22.49 10  A 1 
ATOM   76   C CE2 . TYR   A 1 10  ? -30.045 -9.072  -58.118 1.00 23.16 10  A 1 
ATOM   77   C CZ  . TYR   A 1 10  ? -28.719 -8.734  -57.778 1.00 24.05 10  A 1 
ATOM   78   O OH  . TYR   A 1 10  ? -28.118 -7.653  -58.367 1.00 23.77 10  A 1 
ATOM   79   N N   . SER   A 1 11  ? -29.568 -15.595 -56.033 1.00 26.05 11  A 1 
ATOM   80   C CA  . SER   A 1 11  ? -29.441 -16.721 -55.127 1.00 28.30 11  A 1 
ATOM   81   C C   . SER   A 1 11  ? -29.296 -16.122 -53.735 1.00 28.08 11  A 1 
ATOM   82   O O   . SER   A 1 11  ? -28.295 -15.475 -53.437 1.00 27.57 11  A 1 
ATOM   83   C CB  . SER   A 1 11  ? -28.229 -17.582 -55.492 1.00 29.30 11  A 1 
ATOM   84   O OG  . SER   A 1 11  ? -28.141 -18.689 -54.626 1.00 25.24 11  A 1 
ATOM   85   N N   . LEU   A 1 12  ? -30.326 -16.304 -52.912 1.00 25.61 12  A 1 
ATOM   86   C CA  . LEU   A 1 12  ? -30.196 -16.145 -51.474 1.00 26.48 12  A 1 
ATOM   87   C C   . LEU   A 1 12  ? -29.206 -17.223 -51.042 1.00 26.21 12  A 1 
ATOM   88   O O   . LEU   A 1 12  ? -29.600 -18.356 -50.784 1.00 25.37 12  A 1 
ATOM   89   C CB  . LEU   A 1 12  ? -31.569 -16.307 -50.797 1.00 26.54 12  A 1 
ATOM   90   C CG  . LEU   A 1 12  ? -32.476 -15.067 -50.907 1.00 23.48 12  A 1 
ATOM   91   C CD1 . LEU   A 1 12  ? -33.923 -15.431 -50.590 1.00 22.65 12  A 1 
ATOM   92   C CD2 . LEU   A 1 12  ? -32.036 -13.963 -49.936 1.00 25.23 12  A 1 
ATOM   93   N N   . SER   A 1 13  ? -27.921 -16.899 -51.089 1.00 25.57 13  A 1 
ATOM   94   C CA  . SER   A 1 13  ? -26.909 -17.744 -50.479 1.00 28.18 13  A 1 
ATOM   95   C C   . SER   A 1 13  ? -27.366 -17.991 -49.051 1.00 27.70 13  A 1 
ATOM   96   O O   . SER   A 1 13  ? -27.708 -17.044 -48.337 1.00 26.65 13  A 1 
ATOM   97   C CB  . SER   A 1 13  ? -25.527 -17.083 -50.511 1.00 28.37 13  A 1 
ATOM   98   O OG  . SER   A 1 13  ? -25.567 -15.788 -49.948 1.00 25.30 13  A 1 
ATOM   99   N N   . SER   A 1 14  ? -27.452 -19.249 -48.679 1.00 24.19 14  A 1 
ATOM   100  C CA  . SER   A 1 14  ? -27.760 -19.636 -47.313 1.00 26.31 14  A 1 
ATOM   101  C C   . SER   A 1 14  ? -26.785 -18.886 -46.415 1.00 26.80 14  A 1 
ATOM   102  O O   . SER   A 1 14  ? -25.578 -19.124 -46.481 1.00 26.04 14  A 1 
ATOM   103  C CB  . SER   A 1 14  ? -27.604 -21.153 -47.139 1.00 26.00 14  A 1 
ATOM   104  O OG  . SER   A 1 14  ? -26.362 -21.586 -47.666 1.00 22.66 14  A 1 
ATOM   105  N N   . VAL   A 1 15  ? -27.306 -17.958 -45.629 1.00 26.58 15  A 1 
ATOM   106  C CA  . VAL   A 1 15  ? -26.569 -17.444 -44.483 1.00 26.28 15  A 1 
ATOM   107  C C   . VAL   A 1 15  ? -26.376 -18.675 -43.617 1.00 26.75 15  A 1 
ATOM   108  O O   . VAL   A 1 15  ? -27.317 -19.106 -42.954 1.00 25.90 15  A 1 
ATOM   109  C CB  . VAL   A 1 15  ? -27.344 -16.330 -43.756 1.00 25.42 15  A 1 
ATOM   110  C CG1 . VAL   A 1 15  ? -26.549 -15.794 -42.566 1.00 21.39 15  A 1 
ATOM   111  C CG2 . VAL   A 1 15  ? -27.637 -15.153 -44.700 1.00 24.02 15  A 1 
ATOM   112  N N   . GLU   A 1 16  ? -25.214 -19.309 -43.750 1.00 24.72 16  A 1 
ATOM   113  C CA  . GLU   A 1 16  ? -24.831 -20.355 -42.818 1.00 26.80 16  A 1 
ATOM   114  C C   . GLU   A 1 16  ? -25.016 -19.742 -41.445 1.00 26.31 16  A 1 
ATOM   115  O O   . GLU   A 1 16  ? -24.414 -18.717 -41.119 1.00 25.72 16  A 1 
ATOM   116  C CB  . GLU   A 1 16  ? -23.386 -20.824 -43.023 1.00 27.89 16  A 1 
ATOM   117  C CG  . GLU   A 1 16  ? -23.246 -21.765 -44.224 1.00 24.99 16  A 1 
ATOM   118  C CD  . GLU   A 1 16  ? -21.835 -22.357 -44.360 1.00 23.36 16  A 1 
ATOM   119  O OE1 . GLU   A 1 16  ? -21.717 -23.374 -45.077 1.00 21.29 16  A 1 
ATOM   120  O OE2 . GLU   A 1 16  ? -20.888 -21.799 -43.764 1.00 25.39 16  A 1 
ATOM   121  N N   . SER   A 1 17  ? -25.945 -20.317 -40.694 1.00 24.46 17  A 1 
ATOM   122  C CA  . SER   A 1 17  ? -26.113 -19.926 -39.310 1.00 25.98 17  A 1 
ATOM   123  C C   . SER   A 1 17  ? -24.758 -20.165 -38.676 1.00 26.61 17  A 1 
ATOM   124  O O   . SER   A 1 17  ? -24.359 -21.317 -38.514 1.00 26.39 17  A 1 
ATOM   125  C CB  . SER   A 1 17  ? -27.211 -20.760 -38.633 1.00 26.21 17  A 1 
ATOM   126  O OG  . SER   A 1 17  ? -26.910 -22.139 -38.684 1.00 22.83 17  A 1 
ATOM   127  N N   . ILE   A 1 18  ? -24.030 -19.082 -38.412 1.00 30.57 18  A 1 
ATOM   128  C CA  . ILE   A 1 18  ? -22.795 -19.164 -37.643 1.00 30.69 18  A 1 
ATOM   129  C C   . ILE   A 1 18  ? -23.244 -19.755 -36.315 1.00 31.25 18  A 1 
ATOM   130  O O   . ILE   A 1 18  ? -23.819 -19.046 -35.497 1.00 30.18 18  A 1 
ATOM   131  C CB  . ILE   A 1 18  ? -22.120 -17.784 -37.493 1.00 30.05 18  A 1 
ATOM   132  C CG1 . ILE   A 1 18  ? -21.738 -17.195 -38.867 1.00 27.67 18  A 1 
ATOM   133  C CG2 . ILE   A 1 18  ? -20.878 -17.912 -36.588 1.00 29.36 18  A 1 
ATOM   134  C CD1 . ILE   A 1 18  ? -21.204 -15.757 -38.815 1.00 26.69 18  A 1 
ATOM   135  N N   . GLN   A 1 19  ? -23.112 -21.075 -36.184 1.00 28.80 19  A 1 
ATOM   136  C CA  . GLN   A 1 19  ? -23.414 -21.733 -34.929 1.00 30.76 19  A 1 
ATOM   137  C C   . GLN   A 1 19  ? -22.626 -20.959 -33.888 1.00 30.90 19  A 1 
ATOM   138  O O   . GLN   A 1 19  ? -21.426 -20.746 -34.088 1.00 30.01 19  A 1 
ATOM   139  C CB  . GLN   A 1 19  ? -23.006 -23.208 -34.939 1.00 31.62 19  A 1 
ATOM   140  C CG  . GLN   A 1 19  ? -24.044 -24.099 -35.641 1.00 28.17 19  A 1 
ATOM   141  C CD  . GLN   A 1 19  ? -23.747 -25.591 -35.446 1.00 26.10 19  A 1 
ATOM   142  O OE1 . GLN   A 1 19  ? -22.690 -25.999 -35.000 1.00 26.26 19  A 1 
ATOM   143  N NE2 . GLN   A 1 19  ? -24.683 -26.456 -35.766 1.00 26.61 19  A 1 
ATOM   144  N N   . PRO   A 1 20  ? -23.285 -20.449 -32.841 1.00 30.32 20  A 1 
ATOM   145  C CA  . PRO   A 1 20  ? -22.588 -19.700 -31.814 1.00 31.41 20  A 1 
ATOM   146  C C   . PRO   A 1 20  ? -21.458 -20.606 -31.339 1.00 34.02 20  A 1 
ATOM   147  O O   . PRO   A 1 20  ? -21.734 -21.710 -30.874 1.00 33.54 20  A 1 
ATOM   148  C CB  . PRO   A 1 20  ? -23.634 -19.394 -30.737 1.00 29.82 20  A 1 
ATOM   149  C CG  . PRO   A 1 20  ? -24.722 -20.442 -30.971 1.00 29.52 20  A 1 
ATOM   150  C CD  . PRO   A 1 20  ? -24.658 -20.702 -32.473 1.00 35.28 20  A 1 
ATOM   151  N N   . LYS   A 1 21  ? -20.206 -20.190 -31.588 1.00 33.73 21  A 1 
ATOM   152  C CA  . LYS   A 1 21  ? -19.025 -21.017 -31.319 1.00 35.26 21  A 1 
ATOM   153  C C   . LYS   A 1 21  ? -19.183 -21.570 -29.913 1.00 35.43 21  A 1 
ATOM   154  O O   . LYS   A 1 21  ? -19.243 -20.793 -28.966 1.00 34.47 21  A 1 
ATOM   155  C CB  . LYS   A 1 21  ? -17.723 -20.211 -31.427 1.00 35.45 21  A 1 
ATOM   156  C CG  . LYS   A 1 21  ? -17.227 -20.034 -32.868 1.00 32.33 21  A 1 
ATOM   157  C CD  . LYS   A 1 21  ? -15.873 -19.318 -32.872 1.00 30.68 21  A 1 
ATOM   158  C CE  . LYS   A 1 21  ? -15.303 -19.232 -34.292 1.00 26.86 21  A 1 
ATOM   159  N NZ  . LYS   A 1 21  ? -13.974 -18.578 -34.327 1.00 24.53 21  A 1 
ATOM   160  N N   . THR   A 1 22  ? -19.336 -22.875 -29.826 1.00 36.48 22  A 1 
ATOM   161  C CA  . THR   A 1 22  ? -19.590 -23.562 -28.566 1.00 38.51 22  A 1 
ATOM   162  C C   . THR   A 1 22  ? -18.480 -23.172 -27.608 1.00 39.06 22  A 1 
ATOM   163  O O   . THR   A 1 22  ? -17.311 -23.469 -27.849 1.00 38.20 22  A 1 
ATOM   164  C CB  . THR   A 1 22  ? -19.652 -25.087 -28.751 1.00 37.93 22  A 1 
ATOM   165  O OG1 . THR   A 1 22  ? -18.965 -25.489 -29.917 1.00 33.96 22  A 1 
ATOM   166  C CG2 . THR   A 1 22  ? -21.092 -25.568 -28.902 1.00 34.34 22  A 1 
ATOM   167  N N   . GLN   A 1 23  ? -18.832 -22.409 -26.575 1.00 38.92 23  A 1 
ATOM   168  C CA  . GLN   A 1 23  ? -17.838 -21.882 -25.658 1.00 41.37 23  A 1 
ATOM   169  C C   . GLN   A 1 23  ? -17.190 -23.073 -24.958 1.00 42.29 23  A 1 
ATOM   170  O O   . GLN   A 1 23  ? -17.886 -23.877 -24.335 1.00 42.36 23  A 1 
ATOM   171  C CB  . GLN   A 1 23  ? -18.493 -20.874 -24.706 1.00 41.70 23  A 1 
ATOM   172  C CG  . GLN   A 1 23  ? -17.453 -20.064 -23.914 1.00 37.89 23  A 1 
ATOM   173  C CD  . GLN   A 1 23  ? -18.091 -18.971 -23.046 1.00 34.58 23  A 1 
ATOM   174  O OE1 . GLN   A 1 23  ? -19.292 -18.868 -22.888 1.00 33.09 23  A 1 
ATOM   175  N NE2 . GLN   A 1 23  ? -17.302 -18.109 -22.447 1.00 32.41 23  A 1 
ATOM   176  N N   . VAL   A 1 24  ? -15.885 -23.196 -25.104 1.00 50.35 24  A 1 
ATOM   177  C CA  . VAL   A 1 24  ? -15.118 -24.278 -24.479 1.00 49.67 24  A 1 
ATOM   178  C C   . VAL   A 1 24  ? -15.357 -24.210 -22.975 1.00 49.34 24  A 1 
ATOM   179  O O   . VAL   A 1 24  ? -15.203 -23.149 -22.369 1.00 48.92 24  A 1 
ATOM   180  C CB  . VAL   A 1 24  ? -13.625 -24.167 -24.823 1.00 48.79 24  A 1 
ATOM   181  C CG1 . VAL   A 1 24  ? -12.825 -25.309 -24.209 1.00 41.73 24  A 1 
ATOM   182  C CG2 . VAL   A 1 24  ? -13.402 -24.190 -26.344 1.00 45.16 24  A 1 
ATOM   183  N N   . LYS   A 1 25  ? -15.775 -25.329 -22.391 1.00 52.47 25  A 1 
ATOM   184  C CA  . LYS   A 1 25  ? -16.070 -25.416 -20.961 1.00 54.91 25  A 1 
ATOM   185  C C   . LYS   A 1 25  ? -14.858 -25.940 -20.208 1.00 53.11 25  A 1 
ATOM   186  O O   . LYS   A 1 25  ? -14.161 -26.823 -20.697 1.00 54.30 25  A 1 
ATOM   187  C CB  . LYS   A 1 25  ? -17.304 -26.293 -20.710 1.00 56.88 25  A 1 
ATOM   188  C CG  . LYS   A 1 25  ? -18.598 -25.647 -21.238 1.00 50.73 25  A 1 
ATOM   189  C CD  . LYS   A 1 25  ? -19.806 -26.502 -20.857 1.00 44.93 25  A 1 
ATOM   190  C CE  . LYS   A 1 25  ? -21.099 -25.866 -21.362 1.00 39.51 25  A 1 
ATOM   191  N NZ  . LYS   A 1 25  ? -22.285 -26.657 -20.948 1.00 33.59 25  A 1 
ATOM   192  N N   . ALA   A 1 26  ? -14.672 -25.428 -19.001 1.00 52.36 26  A 1 
ATOM   193  C CA  . ALA   A 1 26  ? -13.718 -26.001 -18.062 1.00 52.02 26  A 1 
ATOM   194  C C   . ALA   A 1 26  ? -14.110 -27.439 -17.704 1.00 52.72 26  A 1 
ATOM   195  O O   . ALA   A 1 26  ? -15.291 -27.794 -17.692 1.00 55.64 26  A 1 
ATOM   196  C CB  . ALA   A 1 26  ? -13.655 -25.118 -16.813 1.00 51.93 26  A 1 
ATOM   197  N N   . ILE   A 1 27  ? -13.113 -28.248 -17.385 1.00 49.87 27  A 1 
ATOM   198  C CA  . ILE   A 1 27  ? -13.301 -29.573 -16.797 1.00 49.84 27  A 1 
ATOM   199  C C   . ILE   A 1 27  ? -13.093 -29.432 -15.294 1.00 50.54 27  A 1 
ATOM   200  O O   . ILE   A 1 27  ? -12.027 -29.011 -14.845 1.00 48.91 27  A 1 
ATOM   201  C CB  . ILE   A 1 27  ? -12.370 -30.605 -17.450 1.00 48.17 27  A 1 
ATOM   202  C CG1 . ILE   A 1 27  ? -12.729 -30.710 -18.952 1.00 42.96 27  A 1 
ATOM   203  C CG2 . ILE   A 1 27  ? -12.493 -31.974 -16.753 1.00 40.83 27  A 1 
ATOM   204  C CD1 . ILE   A 1 27  ? -11.776 -31.573 -19.751 1.00 37.78 27  A 1 
ATOM   205  N N   . GLU   A 1 28  ? -14.120 -29.777 -14.527 1.00 46.10 28  A 1 
ATOM   206  C CA  . GLU   A 1 28  ? -14.193 -29.512 -13.090 1.00 45.79 28  A 1 
ATOM   207  C C   . GLU   A 1 28  ? -14.352 -30.815 -12.290 1.00 44.42 28  A 1 
ATOM   208  O O   . GLU   A 1 28  ? -15.355 -31.004 -11.600 1.00 42.71 28  A 1 
ATOM   209  C CB  . GLU   A 1 28  ? -15.305 -28.491 -12.790 1.00 45.60 28  A 1 
ATOM   210  C CG  . GLU   A 1 28  ? -15.155 -27.206 -13.615 1.00 41.59 28  A 1 
ATOM   211  C CD  . GLU   A 1 28  ? -16.099 -26.081 -13.190 1.00 37.62 28  A 1 
ATOM   212  O OE1 . GLU   A 1 28  ? -15.795 -24.932 -13.574 1.00 35.83 28  A 1 
ATOM   213  O OE2 . GLU   A 1 28  ? -17.097 -26.341 -12.484 1.00 38.39 28  A 1 
ATOM   214  N N   . PRO   A 1 29  ? -13.412 -31.771 -12.396 1.00 43.83 29  A 1 
ATOM   215  C CA  . PRO   A 1 29  ? -13.466 -32.955 -11.551 1.00 43.33 29  A 1 
ATOM   216  C C   . PRO   A 1 29  ? -13.382 -32.559 -10.075 1.00 44.57 29  A 1 
ATOM   217  O O   . PRO   A 1 29  ? -12.796 -31.533 -9.719  1.00 43.13 29  A 1 
ATOM   218  C CB  . PRO   A 1 29  ? -12.291 -33.827 -11.984 1.00 39.45 29  A 1 
ATOM   219  C CG  . PRO   A 1 29  ? -11.280 -32.821 -12.517 1.00 37.91 29  A 1 
ATOM   220  C CD  . PRO   A 1 29  ? -12.158 -31.739 -13.135 1.00 41.20 29  A 1 
ATOM   221  N N   . LYS   A 1 30  ? -13.943 -33.400 -9.213  1.00 45.24 30  A 1 
ATOM   222  C CA  . LYS   A 1 30  ? -13.909 -33.184 -7.771  1.00 45.34 30  A 1 
ATOM   223  C C   . LYS   A 1 30  ? -12.459 -33.078 -7.295  1.00 45.55 30  A 1 
ATOM   224  O O   . LYS   A 1 30  ? -11.665 -33.988 -7.526  1.00 43.79 30  A 1 
ATOM   225  C CB  . LYS   A 1 30  ? -14.679 -34.304 -7.053  1.00 43.65 30  A 1 
ATOM   226  C CG  . LYS   A 1 30  ? -14.786 -34.023 -5.553  1.00 39.57 30  A 1 
ATOM   227  C CD  . LYS   A 1 30  ? -15.605 -35.072 -4.809  1.00 36.04 30  A 1 
ATOM   228  C CE  . LYS   A 1 30  ? -15.636 -34.644 -3.337  1.00 31.82 30  A 1 
ATOM   229  N NZ  . LYS   A 1 30  ? -16.432 -35.544 -2.480  1.00 28.36 30  A 1 
ATOM   230  N N   . GLY   A 1 31  ? -12.134 -31.987 -6.623  1.00 43.82 31  A 1 
ATOM   231  C CA  . GLY   A 1 31  ? -10.852 -31.808 -5.960  1.00 45.11 31  A 1 
ATOM   232  C C   . GLY   A 1 31  ? -10.800 -32.509 -4.603  1.00 46.85 31  A 1 
ATOM   233  O O   . GLY   A 1 31  ? -11.804 -33.004 -4.088  1.00 45.01 31  A 1 
ATOM   234  N N   . GLU   A 1 32  ? -9.616  -32.524 -4.020  1.00 47.52 32  A 1 
ATOM   235  C CA  . GLU   A 1 32  ? -9.398  -32.938 -2.638  1.00 48.58 32  A 1 
ATOM   236  C C   . GLU   A 1 32  ? -9.091  -31.695 -1.806  1.00 50.24 32  A 1 
ATOM   237  O O   . GLU   A 1 32  ? -8.246  -30.880 -2.191  1.00 47.81 32  A 1 
ATOM   238  C CB  . GLU   A 1 32  ? -8.267  -33.969 -2.590  1.00 45.25 32  A 1 
ATOM   239  C CG  . GLU   A 1 32  ? -8.003  -34.529 -1.185  1.00 40.35 32  A 1 
ATOM   240  C CD  . GLU   A 1 32  ? -6.887  -35.586 -1.188  1.00 36.64 32  A 1 
ATOM   241  O OE1 . GLU   A 1 32  ? -6.560  -36.071 -0.087  1.00 33.79 32  A 1 
ATOM   242  O OE2 . GLU   A 1 32  ? -6.356  -35.902 -2.279  1.00 34.32 32  A 1 
ATOM   243  N N   . LYS   A 1 33  ? -9.786  -31.542 -0.690  1.00 49.00 33  A 1 
ATOM   244  C CA  . LYS   A 1 33  ? -9.529  -30.468 0.267   1.00 50.41 33  A 1 
ATOM   245  C C   . LYS   A 1 33  ? -8.666  -30.991 1.405   1.00 52.68 33  A 1 
ATOM   246  O O   . LYS   A 1 33  ? -8.985  -32.014 2.005   1.00 51.02 33  A 1 
ATOM   247  C CB  . LYS   A 1 33  ? -10.860 -29.868 0.764   1.00 48.23 33  A 1 
ATOM   248  C CG  . LYS   A 1 33  ? -10.633 -28.667 1.697   1.00 43.79 33  A 1 
ATOM   249  C CD  . LYS   A 1 33  ? -11.941 -28.009 2.127   1.00 40.29 33  A 1 
ATOM   250  C CE  . LYS   A 1 33  ? -11.624 -26.810 3.024   1.00 36.37 33  A 1 
ATOM   251  N NZ  . LYS   A 1 33  ? -12.824 -26.024 3.393   1.00 32.79 33  A 1 
ATOM   252  N N   . ASP   A 1 34  ? -7.619  -30.248 1.734   1.00 50.92 34  A 1 
ATOM   253  C CA  . ASP   A 1 34  ? -6.820  -30.446 2.945   1.00 51.99 34  A 1 
ATOM   254  C C   . ASP   A 1 34  ? -6.773  -29.135 3.750   1.00 54.14 34  A 1 
ATOM   255  O O   . ASP   A 1 34  ? -7.192  -28.080 3.268   1.00 52.82 34  A 1 
ATOM   256  C CB  . ASP   A 1 34  ? -5.426  -30.987 2.565   1.00 48.72 34  A 1 
ATOM   257  C CG  . ASP   A 1 34  ? -4.649  -31.613 3.737   1.00 44.48 34  A 1 
ATOM   258  O OD1 . ASP   A 1 34  ? -5.146  -31.578 4.894   1.00 42.13 34  A 1 
ATOM   259  O OD2 . ASP   A 1 34  ? -3.539  -32.116 3.488   1.00 41.64 34  A 1 
ATOM   260  N N   . ARG   A 1 35  ? -6.270  -29.189 4.974   1.00 52.27 35  A 1 
ATOM   261  C CA  . ARG   A 1 35  ? -6.284  -28.098 5.968   1.00 53.17 35  A 1 
ATOM   262  C C   . ARG   A 1 35  ? -5.765  -26.743 5.460   1.00 56.10 35  A 1 
ATOM   263  O O   . ARG   A 1 35  ? -6.189  -25.709 5.958   1.00 54.50 35  A 1 
ATOM   264  C CB  . ARG   A 1 35  ? -5.511  -28.547 7.216   1.00 49.48 35  A 1 
ATOM   265  C CG  . ARG   A 1 35  ? -4.014  -28.815 6.953   1.00 45.78 35  A 1 
ATOM   266  C CD  . ARG   A 1 35  ? -3.296  -29.253 8.237   1.00 41.35 35  A 1 
ATOM   267  N NE  . ARG   A 1 35  ? -1.865  -29.473 7.997   1.00 36.66 35  A 1 
ATOM   268  C CZ  . ARG   A 1 35  ? -0.919  -29.536 8.924   1.00 33.47 35  A 1 
ATOM   269  N NH1 . ARG   A 1 35  ? -1.187  -29.455 10.197  1.00 31.80 35  A 1 
ATOM   270  N NH2 . ARG   A 1 35  ? 0.325   -29.683 8.579   1.00 29.74 35  A 1 
ATOM   271  N N   . PHE   A 1 36  ? -4.842  -26.760 4.509   1.00 57.25 36  A 1 
ATOM   272  C CA  . PHE   A 1 36  ? -4.243  -25.543 3.956   1.00 56.95 36  A 1 
ATOM   273  C C   . PHE   A 1 36  ? -4.813  -25.134 2.589   1.00 58.27 36  A 1 
ATOM   274  O O   . PHE   A 1 36  ? -4.447  -24.077 2.071   1.00 57.15 36  A 1 
ATOM   275  C CB  . PHE   A 1 36  ? -2.717  -25.697 3.905   1.00 55.35 36  A 1 
ATOM   276  C CG  . PHE   A 1 36  ? -2.231  -26.681 2.859   1.00 53.45 36  A 1 
ATOM   277  C CD1 . PHE   A 1 36  ? -2.072  -28.037 3.183   1.00 48.31 36  A 1 
ATOM   278  C CD2 . PHE   A 1 36  ? -1.946  -26.246 1.550   1.00 49.06 36  A 1 
ATOM   279  C CE1 . PHE   A 1 36  ? -1.639  -28.950 2.209   1.00 45.37 36  A 1 
ATOM   280  C CE2 . PHE   A 1 36  ? -1.514  -27.158 0.569   1.00 46.47 36  A 1 
ATOM   281  C CZ  . PHE   A 1 36  ? -1.364  -28.509 0.902   1.00 46.76 36  A 1 
ATOM   282  N N   . LEU   A 1 37  ? -5.686  -25.948 1.991   1.00 59.03 37  A 1 
ATOM   283  C CA  . LEU   A 1 37  ? -6.381  -25.622 0.747   1.00 57.99 37  A 1 
ATOM   284  C C   . LEU   A 1 37  ? -7.624  -24.777 1.051   1.00 57.92 37  A 1 
ATOM   285  O O   . LEU   A 1 37  ? -8.295  -24.981 2.060   1.00 55.96 37  A 1 
ATOM   286  C CB  . LEU   A 1 37  ? -6.746  -26.907 -0.019  1.00 55.21 37  A 1 
ATOM   287  C CG  . LEU   A 1 37  ? -5.556  -27.787 -0.436  1.00 51.79 37  A 1 
ATOM   288  C CD1 . LEU   A 1 37  ? -6.059  -29.061 -1.114  1.00 48.24 37  A 1 
ATOM   289  C CD2 . LEU   A 1 37  ? -4.621  -27.073 -1.412  1.00 49.15 37  A 1 
ATOM   290  N N   . ILE   A 1 38  ? -7.941  -23.853 0.154   1.00 59.14 38  A 1 
ATOM   291  C CA  . ILE   A 1 38  ? -9.109  -22.972 0.320   1.00 56.13 38  A 1 
ATOM   292  C C   . ILE   A 1 38  ? -10.398 -23.780 0.202   1.00 56.88 38  A 1 
ATOM   293  O O   . ILE   A 1 38  ? -11.278 -23.704 1.058   1.00 52.26 38  A 1 
ATOM   294  C CB  . ILE   A 1 38  ? -9.101  -21.824 -0.718  1.00 49.92 38  A 1 
ATOM   295  C CG1 . ILE   A 1 38  ? -7.779  -21.038 -0.712  1.00 47.06 38  A 1 
ATOM   296  C CG2 . ILE   A 1 38  ? -10.286 -20.872 -0.447  1.00 45.89 38  A 1 
ATOM   297  C CD1 . ILE   A 1 38  ? -7.684  -20.056 -1.888  1.00 42.47 38  A 1 
ATOM   298  N N   . ASP   A 1 39  ? -10.508 -24.524 -0.892  1.00 54.77 39  A 1 
ATOM   299  C CA  . ASP   A 1 39  ? -11.696 -25.298 -1.235  1.00 54.58 39  A 1 
ATOM   300  C C   . ASP   A 1 39  ? -11.350 -26.540 -2.078  1.00 56.10 39  A 1 
ATOM   301  O O   . ASP   A 1 39  ? -10.199 -26.793 -2.441  1.00 53.05 39  A 1 
ATOM   302  C CB  . ASP   A 1 39  ? -12.743 -24.375 -1.895  1.00 49.46 39  A 1 
ATOM   303  C CG  . ASP   A 1 39  ? -12.415 -23.864 -3.305  1.00 44.87 39  A 1 
ATOM   304  O OD1 . ASP   A 1 39  ? -11.491 -24.393 -3.952  1.00 42.37 39  A 1 
ATOM   305  O OD2 . ASP   A 1 39  ? -13.169 -22.994 -3.799  1.00 42.02 39  A 1 
ATOM   306  N N   . GLU   A 1 40  ? -12.376 -27.327 -2.388  1.00 54.90 40  A 1 
ATOM   307  C CA  . GLU   A 1 40  ? -12.234 -28.555 -3.179  1.00 53.03 40  A 1 
ATOM   308  C C   . GLU   A 1 40  ? -11.876 -28.301 -4.656  1.00 54.78 40  A 1 
ATOM   309  O O   . GLU   A 1 40  ? -11.463 -29.226 -5.353  1.00 51.40 40  A 1 
ATOM   310  C CB  . GLU   A 1 40  ? -13.527 -29.379 -3.111  1.00 47.96 40  A 1 
ATOM   311  C CG  . GLU   A 1 40  ? -13.880 -29.876 -1.698  1.00 43.01 40  A 1 
ATOM   312  C CD  . GLU   A 1 40  ? -15.077 -30.846 -1.687  1.00 38.04 40  A 1 
ATOM   313  O OE1 . GLU   A 1 40  ? -15.354 -31.423 -0.611  1.00 34.09 40  A 1 
ATOM   314  O OE2 . GLU   A 1 40  ? -15.710 -31.062 -2.748  1.00 35.40 40  A 1 
ATOM   315  N N   . ARG   A 1 41  ? -12.010 -27.072 -5.143  1.00 61.72 41  A 1 
ATOM   316  C CA  . ARG   A 1 41  ? -11.589 -26.697 -6.506  1.00 61.73 41  A 1 
ATOM   317  C C   . ARG   A 1 41  ? -10.091 -26.381 -6.570  1.00 63.80 41  A 1 
ATOM   318  O O   . ARG   A 1 41  ? -9.571  -26.150 -7.657  1.00 59.73 41  A 1 
ATOM   319  C CB  . ARG   A 1 41  ? -12.415 -25.515 -7.022  1.00 58.36 41  A 1 
ATOM   320  C CG  . ARG   A 1 41  ? -13.922 -25.805 -7.041  1.00 55.18 41  A 1 
ATOM   321  C CD  . ARG   A 1 41  ? -14.714 -24.542 -7.392  1.00 51.38 41  A 1 
ATOM   322  N NE  . ARG   A 1 41  ? -14.572 -23.546 -6.321  1.00 48.00 41  A 1 
ATOM   323  C CZ  . ARG   A 1 41  ? -15.025 -22.303 -6.305  1.00 43.79 41  A 1 
ATOM   324  N NH1 . ARG   A 1 41  ? -15.743 -21.815 -7.281  1.00 41.61 41  A 1 
ATOM   325  N NH2 . ARG   A 1 41  ? -14.746 -21.544 -5.288  1.00 40.56 41  A 1 
ATOM   326  N N   . ASN   A 1 42  ? -9.405  -26.389 -5.435  1.00 67.72 42  A 1 
ATOM   327  C CA  . ASN   A 1 42  ? -7.994  -26.027 -5.320  1.00 67.26 42  A 1 
ATOM   328  C C   . ASN   A 1 42  ? -7.721  -24.612 -5.857  1.00 71.68 42  A 1 
ATOM   329  O O   . ASN   A 1 42  ? -6.814  -24.396 -6.659  1.00 67.96 42  A 1 
ATOM   330  C CB  . ASN   A 1 42  ? -7.098  -27.114 -5.942  1.00 60.55 42  A 1 
ATOM   331  C CG  . ASN   A 1 42  ? -7.371  -28.500 -5.389  1.00 53.75 42  A 1 
ATOM   332  O OD1 . ASN   A 1 42  ? -7.370  -28.732 -4.199  1.00 48.68 42  A 1 
ATOM   333  N ND2 . ASN   A 1 42  ? -7.611  -29.464 -6.254  1.00 47.81 42  A 1 
ATOM   334  N N   . TRP   A 1 43  ? -8.538  -23.638 -5.438  1.00 69.25 43  A 1 
ATOM   335  C CA  . TRP   A 1 43  ? -8.218  -22.231 -5.672  1.00 71.66 43  A 1 
ATOM   336  C C   . TRP   A 1 43  ? -6.983  -21.882 -4.835  1.00 74.95 43  A 1 
ATOM   337  O O   . TRP   A 1 43  ? -6.996  -22.011 -3.613  1.00 74.26 43  A 1 
ATOM   338  C CB  . TRP   A 1 43  ? -9.424  -21.356 -5.341  1.00 67.48 43  A 1 
ATOM   339  C CG  . TRP   A 1 43  ? -9.303  -19.916 -5.741  1.00 64.57 43  A 1 
ATOM   340  C CD1 . TRP   A 1 43  ? -8.413  -19.396 -6.611  1.00 57.08 43  A 1 
ATOM   341  C CD2 . TRP   A 1 43  ? -10.139 -18.799 -5.326  1.00 59.57 43  A 1 
ATOM   342  N NE1 . TRP   A 1 43  ? -8.645  -18.032 -6.765  1.00 54.21 43  A 1 
ATOM   343  C CE2 . TRP   A 1 43  ? -9.706  -17.634 -6.010  1.00 56.65 43  A 1 
ATOM   344  C CE3 . TRP   A 1 43  ? -11.241 -18.676 -4.455  1.00 54.90 43  A 1 
ATOM   345  C CZ2 . TRP   A 1 43  ? -10.349 -16.389 -5.854  1.00 51.29 43  A 1 
ATOM   346  C CZ3 . TRP   A 1 43  ? -11.887 -17.430 -4.298  1.00 50.05 43  A 1 
ATOM   347  C CH2 . TRP   A 1 43  ? -11.443 -16.305 -4.996  1.00 48.35 43  A 1 
ATOM   348  N N   . LEU   A 1 44  ? -5.908  -21.505 -5.505  1.00 78.92 44  A 1 
ATOM   349  C CA  . LEU   A 1 44  ? -4.610  -21.335 -4.863  1.00 81.79 44  A 1 
ATOM   350  C C   . LEU   A 1 44  ? -4.441  -19.921 -4.299  1.00 81.81 44  A 1 
ATOM   351  O O   . LEU   A 1 44  ? -4.683  -18.930 -4.985  1.00 81.15 44  A 1 
ATOM   352  C CB  . LEU   A 1 44  ? -3.483  -21.715 -5.835  1.00 82.75 44  A 1 
ATOM   353  C CG  . LEU   A 1 44  ? -3.543  -23.154 -6.400  1.00 84.09 44  A 1 
ATOM   354  C CD1 . LEU   A 1 44  ? -2.322  -23.418 -7.277  1.00 79.17 44  A 1 
ATOM   355  C CD2 . LEU   A 1 44  ? -3.585  -24.229 -5.311  1.00 78.74 44  A 1 
ATOM   356  N N   . ASN   A 1 45  ? -3.960  -19.851 -3.065  1.00 81.84 45  A 1 
ATOM   357  C CA  . ASN   A 1 45  ? -3.472  -18.623 -2.446  1.00 81.79 45  A 1 
ATOM   358  C C   . ASN   A 1 45  ? -2.002  -18.371 -2.813  1.00 83.73 45  A 1 
ATOM   359  O O   . ASN   A 1 45  ? -1.300  -19.250 -3.313  1.00 82.85 45  A 1 
ATOM   360  C CB  . ASN   A 1 45  ? -3.646  -18.715 -0.921  1.00 78.72 45  A 1 
ATOM   361  C CG  . ASN   A 1 45  ? -5.079  -18.509 -0.459  1.00 74.80 45  A 1 
ATOM   362  O OD1 . ASN   A 1 45  ? -5.870  -17.820 -1.075  1.00 68.78 45  A 1 
ATOM   363  N ND2 . ASN   A 1 45  ? -5.440  -19.065 0.678   1.00 67.60 45  A 1 
ATOM   364  N N   . ASN   A 1 46  ? -1.527  -17.178 -2.464  1.00 80.68 46  A 1 
ATOM   365  C CA  . ASN   A 1 46  ? -0.115  -16.818 -2.579  1.00 81.01 46  A 1 
ATOM   366  C C   . ASN   A 1 46  ? 0.835   -17.803 -1.868  1.00 82.06 46  A 1 
ATOM   367  O O   . ASN   A 1 46  ? 1.918   -18.062 -2.382  1.00 81.70 46  A 1 
ATOM   368  C CB  . ASN   A 1 46  ? 0.088   -15.376 -2.078  1.00 78.94 46  A 1 
ATOM   369  C CG  . ASN   A 1 46  ? -0.285  -15.158 -0.620  1.00 77.65 46  A 1 
ATOM   370  O OD1 . ASN   A 1 46  ? -1.144  -15.809 -0.063  1.00 70.52 46  A 1 
ATOM   371  N ND2 . ASN   A 1 46  ? 0.358   -14.205 0.026   1.00 72.31 46  A 1 
ATOM   372  N N   . GLN   A 1 47  ? 0.428   -18.405 -0.750  1.00 81.27 47  A 1 
ATOM   373  C CA  . GLN   A 1 47  ? 1.234   -19.406 -0.050  1.00 80.28 47  A 1 
ATOM   374  C C   . GLN   A 1 47  ? 1.435   -20.675 -0.888  1.00 81.25 47  A 1 
ATOM   375  O O   . GLN   A 1 47  ? 2.547   -21.185 -0.948  1.00 80.71 47  A 1 
ATOM   376  C CB  . GLN   A 1 47  ? 0.606   -19.783 1.302   1.00 78.03 47  A 1 
ATOM   377  C CG  . GLN   A 1 47  ? 0.541   -18.621 2.309   1.00 72.69 47  A 1 
ATOM   378  C CD  . GLN   A 1 47  ? -0.622  -17.664 2.070   1.00 69.91 47  A 1 
ATOM   379  O OE1 . GLN   A 1 47  ? -1.573  -17.953 1.356   1.00 64.04 47  A 1 
ATOM   380  N NE2 . GLN   A 1 47  ? -0.580  -16.491 2.655   1.00 62.31 47  A 1 
ATOM   381  N N   . HIS   A 1 48  ? 0.390   -21.151 -1.560  1.00 84.21 48  A 1 
ATOM   382  C CA  . HIS   A 1 48  ? 0.486   -22.332 -2.425  1.00 84.08 48  A 1 
ATOM   383  C C   . HIS   A 1 48  ? 1.404   -22.072 -3.620  1.00 84.83 48  A 1 
ATOM   384  O O   . HIS   A 1 48  ? 2.294   -22.869 -3.909  1.00 84.86 48  A 1 
ATOM   385  C CB  . HIS   A 1 48  ? -0.915  -22.734 -2.922  1.00 83.03 48  A 1 
ATOM   386  C CG  . HIS   A 1 48  ? -1.948  -22.893 -1.849  1.00 81.29 48  A 1 
ATOM   387  N ND1 . HIS   A 1 48  ? -3.187  -22.282 -1.830  1.00 72.85 48  A 1 
ATOM   388  C CD2 . HIS   A 1 48  ? -1.854  -23.631 -0.702  1.00 73.48 48  A 1 
ATOM   389  C CE1 . HIS   A 1 48  ? -3.813  -22.644 -0.704  1.00 75.26 48  A 1 
ATOM   390  N NE2 . HIS   A 1 48  ? -3.036  -23.459 0.010   1.00 75.96 48  A 1 
ATOM   391  N N   . LEU   A 1 49  ? 1.216   -20.924 -4.267  1.00 88.41 49  A 1 
ATOM   392  C CA  . LEU   A 1 49  ? 2.043   -20.511 -5.400  1.00 89.32 49  A 1 
ATOM   393  C C   . LEU   A 1 49  ? 3.506   -20.308 -4.977  1.00 88.81 49  A 1 
ATOM   394  O O   . LEU   A 1 49  ? 4.412   -20.780 -5.655  1.00 88.12 49  A 1 
ATOM   395  C CB  . LEU   A 1 49  ? 1.457   -19.224 -6.008  1.00 90.51 49  A 1 
ATOM   396  C CG  . LEU   A 1 49  ? 0.004   -19.335 -6.515  1.00 90.80 49  A 1 
ATOM   397  C CD1 . LEU   A 1 49  ? -0.485  -17.969 -6.979  1.00 84.47 49  A 1 
ATOM   398  C CD2 . LEU   A 1 49  ? -0.141  -20.312 -7.668  1.00 84.70 49  A 1 
ATOM   399  N N   . GLY   A 1 50  ? 3.724   -19.663 -3.835  1.00 87.01 50  A 1 
ATOM   400  C CA  . GLY   A 1 50  ? 5.057   -19.474 -3.266  1.00 85.85 50  A 1 
ATOM   401  C C   . GLY   A 1 50  ? 5.745   -20.796 -2.914  1.00 85.30 50  A 1 
ATOM   402  O O   . GLY   A 1 50  ? 6.902   -20.995 -3.267  1.00 84.49 50  A 1 
ATOM   403  N N   . LEU   A 1 51  ? 5.031   -21.722 -2.290  1.00 84.06 51  A 1 
ATOM   404  C CA  . LEU   A 1 51  ? 5.571   -23.048 -1.962  1.00 83.63 51  A 1 
ATOM   405  C C   . LEU   A 1 51  ? 5.950   -23.838 -3.220  1.00 83.56 51  A 1 
ATOM   406  O O   . LEU   A 1 51  ? 7.035   -24.412 -3.279  1.00 83.58 51  A 1 
ATOM   407  C CB  . LEU   A 1 51  ? 4.553   -23.811 -1.096  1.00 82.66 51  A 1 
ATOM   408  C CG  . LEU   A 1 51  ? 5.008   -25.232 -0.695  1.00 80.97 51  A 1 
ATOM   409  C CD1 . LEU   A 1 51  ? 6.330   -25.237 0.063   1.00 76.64 51  A 1 
ATOM   410  C CD2 . LEU   A 1 51  ? 3.947   -25.875 0.195   1.00 76.07 51  A 1 
ATOM   411  N N   . TYR   A 1 52  ? 5.081   -23.845 -4.224  1.00 88.69 52  A 1 
ATOM   412  C CA  . TYR   A 1 52  ? 5.369   -24.530 -5.484  1.00 89.69 52  A 1 
ATOM   413  C C   . TYR   A 1 52  ? 6.545   -23.883 -6.227  1.00 88.91 52  A 1 
ATOM   414  O O   . TYR   A 1 52  ? 7.398   -24.590 -6.748  1.00 88.21 52  A 1 
ATOM   415  C CB  . TYR   A 1 52  ? 4.111   -24.593 -6.346  1.00 90.87 52  A 1 
ATOM   416  C CG  . TYR   A 1 52  ? 4.200   -25.652 -7.429  1.00 91.58 52  A 1 
ATOM   417  C CD1 . TYR   A 1 52  ? 4.695   -25.348 -8.710  1.00 87.76 52  A 1 
ATOM   418  C CD2 . TYR   A 1 52  ? 3.807   -26.974 -7.141  1.00 87.69 52  A 1 
ATOM   419  C CE1 . TYR   A 1 52  ? 4.788   -26.346 -9.698  1.00 87.51 52  A 1 
ATOM   420  C CE2 . TYR   A 1 52  ? 3.897   -27.979 -8.123  1.00 87.29 52  A 1 
ATOM   421  C CZ  . TYR   A 1 52  ? 4.388   -27.660 -9.402  1.00 91.14 52  A 1 
ATOM   422  O OH  . TYR   A 1 52  ? 4.474   -28.643 -10.356 1.00 90.64 52  A 1 
ATOM   423  N N   . SER   A 1 53  ? 6.655   -22.555 -6.199  1.00 88.14 53  A 1 
ATOM   424  C CA  . SER   A 1 53  ? 7.808   -21.871 -6.794  1.00 86.81 53  A 1 
ATOM   425  C C   . SER   A 1 53  ? 9.131   -22.212 -6.094  1.00 85.30 53  A 1 
ATOM   426  O O   . SER   A 1 53  ? 10.147  -22.359 -6.764  1.00 84.03 53  A 1 
ATOM   427  C CB  . SER   A 1 53  ? 7.575   -20.357 -6.865  1.00 86.38 53  A 1 
ATOM   428  O OG  . SER   A 1 53  ? 7.673   -19.723 -5.607  1.00 81.38 53  A 1 
ATOM   429  N N   . LEU   A 1 54  ? 9.124   -22.441 -4.778  1.00 84.35 54  A 1 
ATOM   430  C CA  . LEU   A 1 54  ? 10.311  -22.928 -4.058  1.00 82.38 54  A 1 
ATOM   431  C C   . LEU   A 1 54  ? 10.719  -24.341 -4.500  1.00 82.72 54  A 1 
ATOM   432  O O   . LEU   A 1 54  ? 11.911  -24.623 -4.600  1.00 82.05 54  A 1 
ATOM   433  C CB  . LEU   A 1 54  ? 10.062  -22.913 -2.541  1.00 80.34 54  A 1 
ATOM   434  C CG  . LEU   A 1 54  ? 9.964   -21.519 -1.906  1.00 76.39 54  A 1 
ATOM   435  C CD1 . LEU   A 1 54  ? 9.543   -21.675 -0.444  1.00 71.93 54  A 1 
ATOM   436  C CD2 . LEU   A 1 54  ? 11.296  -20.770 -1.949  1.00 71.55 54  A 1 
ATOM   437  N N   . PHE   A 1 55  ? 9.749   -25.205 -4.790  1.00 82.68 55  A 1 
ATOM   438  C CA  . PHE   A 1 55  ? 10.028  -26.512 -5.387  1.00 83.30 55  A 1 
ATOM   439  C C   . PHE   A 1 55  ? 10.645  -26.367 -6.789  1.00 82.78 55  A 1 
ATOM   440  O O   . PHE   A 1 55  ? 11.642  -27.022 -7.093  1.00 82.58 55  A 1 
ATOM   441  C CB  . PHE   A 1 55  ? 8.739   -27.349 -5.407  1.00 84.43 55  A 1 
ATOM   442  C CG  . PHE   A 1 55  ? 8.783   -28.499 -6.389  1.00 84.25 55  A 1 
ATOM   443  C CD1 . PHE   A 1 55  ? 8.019   -28.451 -7.570  1.00 79.16 55  A 1 
ATOM   444  C CD2 . PHE   A 1 55  ? 9.646   -29.589 -6.164  1.00 77.78 55  A 1 
ATOM   445  C CE1 . PHE   A 1 55  ? 8.109   -29.490 -8.511  1.00 78.39 55  A 1 
ATOM   446  C CE2 . PHE   A 1 55  ? 9.739   -30.626 -7.108  1.00 77.68 55  A 1 
ATOM   447  C CZ  . PHE   A 1 55  ? 8.967   -30.574 -8.279  1.00 82.66 55  A 1 
ATOM   448  N N   . LEU   A 1 56  ? 10.120  -25.471 -7.618  1.00 87.06 56  A 1 
ATOM   449  C CA  . LEU   A 1 56  ? 10.707  -25.183 -8.929  1.00 87.37 56  A 1 
ATOM   450  C C   . LEU   A 1 56  ? 12.124  -24.605 -8.809  1.00 85.57 56  A 1 
ATOM   451  O O   . LEU   A 1 56  ? 13.004  -24.973 -9.584  1.00 84.38 56  A 1 
ATOM   452  C CB  . LEU   A 1 56  ? 9.794   -24.240 -9.724  1.00 89.18 56  A 1 
ATOM   453  C CG  . LEU   A 1 56  ? 8.413   -24.819 -10.080 1.00 89.50 56  A 1 
ATOM   454  C CD1 . LEU   A 1 56  ? 7.620   -23.779 -10.868 1.00 85.58 56  A 1 
ATOM   455  C CD2 . LEU   A 1 56  ? 8.511   -26.096 -10.915 1.00 84.98 56  A 1 
ATOM   456  N N   . GLN   A 1 57  ? 12.373  -23.766 -7.815  1.00 84.94 57  A 1 
ATOM   457  C CA  . GLN   A 1 57  ? 13.710  -23.233 -7.540  1.00 82.13 57  A 1 
ATOM   458  C C   . GLN   A 1 57  ? 14.736  -24.336 -7.224  1.00 81.59 57  A 1 
ATOM   459  O O   . GLN   A 1 57  ? 15.912  -24.183 -7.542  1.00 79.30 57  A 1 
ATOM   460  C CB  . GLN   A 1 57  ? 13.617  -22.222 -6.390  1.00 79.09 57  A 1 
ATOM   461  C CG  . GLN   A 1 57  ? 14.922  -21.445 -6.153  1.00 72.30 57  A 1 
ATOM   462  C CD  . GLN   A 1 57  ? 14.882  -20.548 -4.913  1.00 69.24 57  A 1 
ATOM   463  O OE1 . GLN   A 1 57  ? 14.024  -20.644 -4.055  1.00 62.33 57  A 1 
ATOM   464  N NE2 . GLN   A 1 57  ? 15.837  -19.658 -4.762  1.00 59.83 57  A 1 
ATOM   465  N N   . GLU   A 1 58  ? 14.325  -25.449 -6.622  1.00 80.15 58  A 1 
ATOM   466  C CA  . GLU   A 1 58  ? 15.223  -26.598 -6.440  1.00 78.19 58  A 1 
ATOM   467  C C   . GLU   A 1 58  ? 15.629  -27.213 -7.779  1.00 77.64 58  A 1 
ATOM   468  O O   . GLU   A 1 58  ? 16.786  -27.573 -7.955  1.00 75.12 58  A 1 
ATOM   469  C CB  . GLU   A 1 58  ? 14.567  -27.682 -5.579  1.00 76.54 58  A 1 
ATOM   470  C CG  . GLU   A 1 58  ? 14.372  -27.245 -4.133  1.00 69.67 58  A 1 
ATOM   471  C CD  . GLU   A 1 58  ? 13.641  -28.292 -3.287  1.00 64.82 58  A 1 
ATOM   472  O OE1 . GLU   A 1 58  ? 13.337  -27.954 -2.122  1.00 57.96 58  A 1 
ATOM   473  O OE2 . GLU   A 1 58  ? 13.396  -29.421 -3.753  1.00 58.12 58  A 1 
ATOM   474  N N   . LYS   A 1 59  ? 14.693  -27.291 -8.709  1.00 79.98 59  A 1 
ATOM   475  C CA  . LYS   A 1 59  ? 14.908  -27.892 -10.029 1.00 79.68 59  A 1 
ATOM   476  C C   . LYS   A 1 59  ? 15.728  -26.992 -10.963 1.00 79.79 59  A 1 
ATOM   477  O O   . LYS   A 1 59  ? 16.573  -27.497 -11.694 1.00 78.34 59  A 1 
ATOM   478  C CB  . LYS   A 1 59  ? 13.536  -28.253 -10.633 1.00 79.12 59  A 1 
ATOM   479  C CG  . LYS   A 1 59  ? 13.644  -29.015 -11.968 1.00 74.23 59  A 1 
ATOM   480  C CD  . LYS   A 1 59  ? 12.258  -29.336 -12.552 1.00 71.87 59  A 1 
ATOM   481  C CE  . LYS   A 1 59  ? 12.401  -29.982 -13.937 1.00 65.29 59  A 1 
ATOM   482  N NZ  . LYS   A 1 59  ? 11.110  -30.085 -14.675 1.00 60.14 59  A 1 
ATOM   483  N N   . TYR   A 1 60  ? 15.476  -25.684 -10.939 1.00 81.00 60  A 1 
ATOM   484  C CA  . TYR   A 1 60  ? 16.044  -24.724 -11.900 1.00 79.22 60  A 1 
ATOM   485  C C   . TYR   A 1 60  ? 17.203  -23.878 -11.352 1.00 75.77 60  A 1 
ATOM   486  O O   . TYR   A 1 60  ? 17.800  -23.096 -12.089 1.00 70.65 60  A 1 
ATOM   487  C CB  . TYR   A 1 60  ? 14.916  -23.875 -12.482 1.00 81.89 60  A 1 
ATOM   488  C CG  . TYR   A 1 60  ? 13.936  -24.691 -13.305 1.00 83.40 60  A 1 
ATOM   489  C CD1 . TYR   A 1 60  ? 14.315  -25.165 -14.577 1.00 79.35 60  A 1 
ATOM   490  C CD2 . TYR   A 1 60  ? 12.668  -25.022 -12.797 1.00 80.46 60  A 1 
ATOM   491  C CE1 . TYR   A 1 60  ? 13.437  -25.960 -15.331 1.00 79.44 60  A 1 
ATOM   492  C CE2 . TYR   A 1 60  ? 11.783  -25.821 -13.542 1.00 79.54 60  A 1 
ATOM   493  C CZ  . TYR   A 1 60  ? 12.172  -26.293 -14.808 1.00 83.58 60  A 1 
ATOM   494  O OH  . TYR   A 1 60  ? 11.316  -27.086 -15.525 1.00 82.79 60  A 1 
ATOM   495  N N   . GLY   A 1 61  ? 17.550  -24.062 -10.094 1.00 74.05 61  A 1 
ATOM   496  C CA  . GLY   A 1 61  ? 18.749  -23.477 -9.506  1.00 71.76 61  A 1 
ATOM   497  C C   . GLY   A 1 61  ? 18.581  -22.068 -8.916  1.00 73.95 61  A 1 
ATOM   498  O O   . GLY   A 1 61  ? 17.475  -21.535 -8.825  1.00 68.84 61  A 1 
ATOM   499  N N   . PRO   A 1 62  ? 19.698  -21.462 -8.487  1.00 76.55 62  A 1 
ATOM   500  C CA  . PRO   A 1 62  ? 19.682  -20.192 -7.754  1.00 77.43 62  A 1 
ATOM   501  C C   . PRO   A 1 62  ? 19.598  -18.933 -8.628  1.00 80.09 62  A 1 
ATOM   502  O O   . PRO   A 1 62  ? 19.506  -17.828 -8.098  1.00 77.54 62  A 1 
ATOM   503  C CB  . PRO   A 1 62  ? 20.996  -20.208 -6.972  1.00 72.68 62  A 1 
ATOM   504  C CG  . PRO   A 1 62  ? 21.939  -20.982 -7.887  1.00 68.50 62  A 1 
ATOM   505  C CD  . PRO   A 1 62  ? 21.023  -22.040 -8.493  1.00 70.89 62  A 1 
ATOM   506  N N   . GLU   A 1 63  ? 19.672  -19.084 -9.938  1.00 81.59 63  A 1 
ATOM   507  C CA  . GLU   A 1 63  ? 19.722  -17.948 -10.869 1.00 84.05 63  A 1 
ATOM   508  C C   . GLU   A 1 63  ? 18.357  -17.257 -11.044 1.00 87.32 63  A 1 
ATOM   509  O O   . GLU   A 1 63  ? 18.289  -16.132 -11.542 1.00 86.11 63  A 1 
ATOM   510  C CB  . GLU   A 1 63  ? 20.255  -18.410 -12.231 1.00 81.03 63  A 1 
ATOM   511  C CG  . GLU   A 1 63  ? 21.660  -19.049 -12.166 1.00 74.00 63  A 1 
ATOM   512  C CD  . GLU   A 1 63  ? 22.247  -19.286 -13.567 1.00 69.42 63  A 1 
ATOM   513  O OE1 . GLU   A 1 63  ? 23.471  -19.103 -13.746 1.00 60.94 63  A 1 
ATOM   514  O OE2 . GLU   A 1 63  ? 21.492  -19.566 -14.524 1.00 63.67 63  A 1 
ATOM   515  N N   . VAL   A 1 64  ? 17.295  -17.933 -10.627 1.00 84.36 64  A 1 
ATOM   516  C CA  . VAL   A 1 64  ? 15.929  -17.413 -10.652 1.00 85.55 64  A 1 
ATOM   517  C C   . VAL   A 1 64  ? 15.496  -17.064 -9.231  1.00 85.78 64  A 1 
ATOM   518  O O   . VAL   A 1 64  ? 15.429  -17.933 -8.356  1.00 85.31 64  A 1 
ATOM   519  C CB  . VAL   A 1 64  ? 14.952  -18.401 -11.306 1.00 86.22 64  A 1 
ATOM   520  C CG1 . VAL   A 1 64  ? 13.581  -17.743 -11.511 1.00 80.87 64  A 1 
ATOM   521  C CG2 . VAL   A 1 64  ? 15.452  -18.903 -12.670 1.00 83.07 64  A 1 
ATOM   522  N N   . PHE   A 1 65  ? 15.188  -15.803 -9.011  1.00 83.24 65  A 1 
ATOM   523  C CA  . PHE   A 1 65  ? 14.627  -15.354 -7.741  1.00 83.56 65  A 1 
ATOM   524  C C   . PHE   A 1 65  ? 13.102  -15.486 -7.741  1.00 84.44 65  A 1 
ATOM   525  O O   . PHE   A 1 65  ? 12.426  -14.975 -8.636  1.00 85.41 65  A 1 
ATOM   526  C CB  . PHE   A 1 65  ? 15.071  -13.920 -7.441  1.00 82.22 65  A 1 
ATOM   527  C CG  . PHE   A 1 65  ? 14.573  -13.391 -6.108  1.00 80.92 65  A 1 
ATOM   528  C CD1 . PHE   A 1 65  ? 13.835  -12.196 -6.046  1.00 74.80 65  A 1 
ATOM   529  C CD2 . PHE   A 1 65  ? 14.822  -14.106 -4.922  1.00 74.23 65  A 1 
ATOM   530  C CE1 . PHE   A 1 65  ? 13.349  -11.719 -4.817  1.00 72.10 65  A 1 
ATOM   531  C CE2 . PHE   A 1 65  ? 14.328  -13.639 -3.690  1.00 71.36 65  A 1 
ATOM   532  C CZ  . PHE   A 1 65  ? 13.593  -12.449 -3.640  1.00 73.51 65  A 1 
ATOM   533  N N   . PHE   A 1 66  ? 12.574  -16.124 -6.705  1.00 85.69 66  A 1 
ATOM   534  C CA  . PHE   A 1 66  ? 11.144  -16.306 -6.470  1.00 84.92 66  A 1 
ATOM   535  C C   . PHE   A 1 66  ? 10.726  -15.481 -5.242  1.00 84.72 66  A 1 
ATOM   536  O O   . PHE   A 1 66  ? 10.724  -16.006 -4.126  1.00 83.13 66  A 1 
ATOM   537  C CB  . PHE   A 1 66  ? 10.837  -17.799 -6.306  1.00 84.00 66  A 1 
ATOM   538  C CG  . PHE   A 1 66  ? 11.211  -18.659 -7.497  1.00 82.28 66  A 1 
ATOM   539  C CD1 . PHE   A 1 66  ? 10.270  -18.936 -8.501  1.00 76.51 66  A 1 
ATOM   540  C CD2 . PHE   A 1 66  ? 12.508  -19.194 -7.608  1.00 76.12 66  A 1 
ATOM   541  C CE1 . PHE   A 1 66  ? 10.614  -19.749 -9.593  1.00 72.61 66  A 1 
ATOM   542  C CE2 . PHE   A 1 66  ? 12.859  -20.001 -8.703  1.00 71.47 66  A 1 
ATOM   543  C CZ  . PHE   A 1 66  ? 11.909  -20.284 -9.695  1.00 76.46 66  A 1 
ATOM   544  N N   . PRO   A 1 67  ? 10.415  -14.192 -5.407  1.00 81.69 67  A 1 
ATOM   545  C CA  . PRO   A 1 67  ? 10.038  -13.357 -4.278  1.00 80.45 67  A 1 
ATOM   546  C C   . PRO   A 1 67  ? 8.746   -13.844 -3.621  1.00 79.38 67  A 1 
ATOM   547  O O   . PRO   A 1 67  ? 7.839   -14.346 -4.285  1.00 78.50 67  A 1 
ATOM   548  C CB  . PRO   A 1 67  ? 9.904   -11.938 -4.834  1.00 78.27 67  A 1 
ATOM   549  C CG  . PRO   A 1 67  ? 9.566   -12.157 -6.303  1.00 77.68 67  A 1 
ATOM   550  C CD  . PRO   A 1 67  ? 10.354  -13.421 -6.644  1.00 81.42 67  A 1 
ATOM   551  N N   . PHE   A 1 68  ? 8.652   -13.651 -2.312  1.00 79.00 68  A 1 
ATOM   552  C CA  . PHE   A 1 68  ? 7.432   -13.910 -1.552  1.00 77.50 68  A 1 
ATOM   553  C C   . PHE   A 1 68  ? 7.339   -12.993 -0.331  1.00 75.63 68  A 1 
ATOM   554  O O   . PHE   A 1 68  ? 8.341   -12.708 0.320   1.00 71.09 68  A 1 
ATOM   555  C CB  . PHE   A 1 68  ? 7.367   -15.384 -1.129  1.00 75.41 68  A 1 
ATOM   556  C CG  . PHE   A 1 68  ? 6.045   -15.757 -0.501  1.00 73.74 68  A 1 
ATOM   557  C CD1 . PHE   A 1 68  ? 5.885   -15.730 0.896   1.00 68.30 68  A 1 
ATOM   558  C CD2 . PHE   A 1 68  ? 4.938   -16.052 -1.314  1.00 66.57 68  A 1 
ATOM   559  C CE1 . PHE   A 1 68  ? 4.630   -15.991 1.471   1.00 63.78 68  A 1 
ATOM   560  C CE2 . PHE   A 1 68  ? 3.680   -16.313 -0.745  1.00 63.22 68  A 1 
ATOM   561  C CZ  . PHE   A 1 68  ? 3.525   -16.276 0.650   1.00 65.42 68  A 1 
ATOM   562  N N   . GLY   A 1 69  ? 6.125   -12.584 0.005   1.00 71.99 69  A 1 
ATOM   563  C CA  . GLY   A 1 69  ? 5.824   -11.838 1.219   1.00 69.76 69  A 1 
ATOM   564  C C   . GLY   A 1 69  ? 5.275   -10.437 0.960   1.00 71.01 69  A 1 
ATOM   565  O O   . GLY   A 1 69  ? 5.533   -9.813  -0.069  1.00 67.36 69  A 1 
ATOM   566  N N   . GLY   A 1 70  ? 4.521   -9.940  1.937   1.00 65.34 70  A 1 
ATOM   567  C CA  . GLY   A 1 70  ? 3.908   -8.617  1.881   1.00 63.93 70  A 1 
ATOM   568  C C   . GLY   A 1 70  ? 2.988   -8.439  0.671   1.00 66.34 70  A 1 
ATOM   569  O O   . GLY   A 1 70  ? 2.111   -9.260  0.418   1.00 63.93 70  A 1 
ATOM   570  N N   . TRP   A 1 71  ? 3.202   -7.362  -0.060  1.00 68.78 71  A 1 
ATOM   571  C CA  . TRP   A 1 71  ? 2.406   -7.035  -1.243  1.00 69.31 71  A 1 
ATOM   572  C C   . TRP   A 1 71  ? 3.076   -7.444  -2.561  1.00 72.09 71  A 1 
ATOM   573  O O   . TRP   A 1 71  ? 2.590   -7.065  -3.625  1.00 70.59 71  A 1 
ATOM   574  C CB  . TRP   A 1 71  ? 2.046   -5.552  -1.210  1.00 65.25 71  A 1 
ATOM   575  C CG  . TRP   A 1 71  ? 1.071   -5.186  -0.127  1.00 63.58 71  A 1 
ATOM   576  C CD1 . TRP   A 1 71  ? 1.382   -4.750  1.110   1.00 57.10 71  A 1 
ATOM   577  C CD2 . TRP   A 1 71  ? -0.393  -5.261  -0.180  1.00 59.57 71  A 1 
ATOM   578  N NE1 . TRP   A 1 71  ? 0.214   -4.532  1.827   1.00 53.99 71  A 1 
ATOM   579  C CE2 . TRP   A 1 71  ? -0.896  -4.831  1.073   1.00 56.23 71  A 1 
ATOM   580  C CE3 . TRP   A 1 71  ? -1.321  -5.643  -1.180  1.00 56.67 71  A 1 
ATOM   581  C CZ2 . TRP   A 1 71  ? -2.285  -4.769  1.334   1.00 54.09 71  A 1 
ATOM   582  C CZ3 . TRP   A 1 71  ? -2.708  -5.578  -0.911  1.00 52.33 71  A 1 
ATOM   583  C CH2 . TRP   A 1 71  ? -3.178  -5.146  0.327   1.00 51.03 71  A 1 
ATOM   584  N N   . THR   A 1 72  ? 4.135   -8.227  -2.502  1.00 77.13 72  A 1 
ATOM   585  C CA  . THR   A 1 72  ? 4.953   -8.615  -3.663  1.00 77.78 72  A 1 
ATOM   586  C C   . THR   A 1 72  ? 4.142   -9.200  -4.819  1.00 78.74 72  A 1 
ATOM   587  O O   . THR   A 1 72  ? 4.438   -8.914  -5.972  1.00 77.76 72  A 1 
ATOM   588  C CB  . THR   A 1 72  ? 6.012   -9.639  -3.235  1.00 75.41 72  A 1 
ATOM   589  O OG1 . THR   A 1 72  ? 6.835   -9.070  -2.240  1.00 70.33 72  A 1 
ATOM   590  C CG2 . THR   A 1 72  ? 6.926   -10.084 -4.369  1.00 70.75 72  A 1 
ATOM   591  N N   . TYR   A 1 73  ? 3.127   -10.001 -4.513  1.00 82.45 73  A 1 
ATOM   592  C CA  . TYR   A 1 73  ? 2.283   -10.644 -5.519  1.00 84.04 73  A 1 
ATOM   593  C C   . TYR   A 1 73  ? 1.054   -9.824  -5.923  1.00 83.91 73  A 1 
ATOM   594  O O   . TYR   A 1 73  ? 0.390   -10.170 -6.890  1.00 83.14 73  A 1 
ATOM   595  C CB  . TYR   A 1 73  ? 1.856   -12.027 -5.024  1.00 84.20 73  A 1 
ATOM   596  C CG  . TYR   A 1 73  ? 2.920   -13.108 -4.969  1.00 83.69 73  A 1 
ATOM   597  C CD1 . TYR   A 1 73  ? 4.268   -12.871 -5.305  1.00 78.82 73  A 1 
ATOM   598  C CD2 . TYR   A 1 73  ? 2.532   -14.409 -4.596  1.00 78.55 73  A 1 
ATOM   599  C CE1 . TYR   A 1 73  ? 5.218   -13.905 -5.256  1.00 79.27 73  A 1 
ATOM   600  C CE2 . TYR   A 1 73  ? 3.469   -15.448 -4.543  1.00 79.00 73  A 1 
ATOM   601  C CZ  . TYR   A 1 73  ? 4.813   -15.194 -4.867  1.00 82.22 73  A 1 
ATOM   602  O OH  . TYR   A 1 73  ? 5.728   -16.207 -4.807  1.00 79.38 73  A 1 
ATOM   603  N N   . VAL   A 1 74  ? 0.737   -8.765  -5.192  1.00 81.43 74  A 1 
ATOM   604  C CA  . VAL   A 1 74  ? -0.436  -7.937  -5.493  1.00 79.59 74  A 1 
ATOM   605  C C   . VAL   A 1 74  ? -0.064  -6.931  -6.571  1.00 77.40 74  A 1 
ATOM   606  O O   . VAL   A 1 74  ? 0.925   -6.220  -6.427  1.00 75.74 74  A 1 
ATOM   607  C CB  . VAL   A 1 74  ? -0.986  -7.251  -4.230  1.00 78.00 74  A 1 
ATOM   608  C CG1 . VAL   A 1 74  ? -2.228  -6.406  -4.544  1.00 73.07 74  A 1 
ATOM   609  C CG2 . VAL   A 1 74  ? -1.381  -8.285  -3.172  1.00 74.89 74  A 1 
ATOM   610  N N   . PHE   A 1 75  ? -0.848  -6.865  -7.628  1.00 79.38 75  A 1 
ATOM   611  C CA  . PHE   A 1 75  ? -0.634  -5.922  -8.730  1.00 76.28 75  A 1 
ATOM   612  C C   . PHE   A 1 75  ? -0.371  -4.490  -8.225  1.00 74.16 75  A 1 
ATOM   613  O O   . PHE   A 1 75  ? -1.105  -4.013  -7.362  1.00 72.20 75  A 1 
ATOM   614  C CB  . PHE   A 1 75  ? -1.852  -5.950  -9.654  1.00 75.12 75  A 1 
ATOM   615  C CG  . PHE   A 1 75  ? -1.727  -5.018  -10.838 1.00 74.63 75  A 1 
ATOM   616  C CD1 . PHE   A 1 75  ? -2.145  -3.678  -10.737 1.00 69.39 75  A 1 
ATOM   617  C CD2 . PHE   A 1 75  ? -1.118  -5.464  -12.026 1.00 70.81 75  A 1 
ATOM   618  C CE1 . PHE   A 1 75  ? -1.943  -2.793  -11.806 1.00 69.12 75  A 1 
ATOM   619  C CE2 . PHE   A 1 75  ? -0.920  -4.583  -13.096 1.00 68.34 75  A 1 
ATOM   620  C CZ  . PHE   A 1 75  ? -1.325  -3.246  -12.981 1.00 72.98 75  A 1 
ATOM   621  N N   . PRO   A 1 76  ? 0.651   -3.783  -8.768  1.00 73.57 76  A 1 
ATOM   622  C CA  . PRO   A 1 76  ? 1.525   -4.163  -9.884  1.00 71.76 76  A 1 
ATOM   623  C C   . PRO   A 1 76  ? 2.709   -5.074  -9.515  1.00 72.64 76  A 1 
ATOM   624  O O   . PRO   A 1 76  ? 3.571   -5.325  -10.347 1.00 70.33 76  A 1 
ATOM   625  C CB  . PRO   A 1 76  ? 1.994   -2.826  -10.465 1.00 67.97 76  A 1 
ATOM   626  C CG  . PRO   A 1 76  ? 2.107   -1.949  -9.222  1.00 67.30 76  A 1 
ATOM   627  C CD  . PRO   A 1 76  ? 0.924   -2.412  -8.371  1.00 71.13 76  A 1 
ATOM   628  N N   . GLY   A 1 77  ? 2.757   -5.582  -8.296  1.00 77.99 77  A 1 
ATOM   629  C CA  . GLY   A 1 77  ? 3.803   -6.481  -7.819  1.00 76.41 77  A 1 
ATOM   630  C C   . GLY   A 1 77  ? 4.933   -5.762  -7.089  1.00 76.16 77  A 1 
ATOM   631  O O   . GLY   A 1 77  ? 4.691   -5.013  -6.142  1.00 73.75 77  A 1 
ATOM   632  N N   . LEU   A 1 78  ? 6.163   -6.001  -7.534  1.00 75.56 78  A 1 
ATOM   633  C CA  . LEU   A 1 78  ? 7.375   -5.435  -6.934  1.00 74.50 78  A 1 
ATOM   634  C C   . LEU   A 1 78  ? 7.280   -3.906  -6.836  1.00 72.99 78  A 1 
ATOM   635  O O   . LEU   A 1 78  ? 7.211   -3.203  -7.843  1.00 68.76 78  A 1 
ATOM   636  C CB  . LEU   A 1 78  ? 8.611   -5.829  -7.755  1.00 72.45 78  A 1 
ATOM   637  C CG  . LEU   A 1 78  ? 8.909   -7.336  -7.846  1.00 70.04 78  A 1 
ATOM   638  C CD1 . LEU   A 1 78  ? 10.132  -7.565  -8.732  1.00 66.05 78  A 1 
ATOM   639  C CD2 . LEU   A 1 78  ? 9.185   -7.957  -6.479  1.00 66.48 78  A 1 
ATOM   640  N N   . THR   A 1 79  ? 7.292   -3.403  -5.605  1.00 67.11 79  A 1 
ATOM   641  C CA  . THR   A 1 79  ? 7.176   -1.968  -5.331  1.00 64.96 79  A 1 
ATOM   642  C C   . THR   A 1 79  ? 8.510   -1.245  -5.532  1.00 65.61 79  A 1 
ATOM   643  O O   . THR   A 1 79  ? 9.555   -1.876  -5.686  1.00 62.37 79  A 1 
ATOM   644  C CB  . THR   A 1 79  ? 6.623   -1.714  -3.918  1.00 60.13 79  A 1 
ATOM   645  O OG1 . THR   A 1 79  ? 7.576   -2.001  -2.926  1.00 54.77 79  A 1 
ATOM   646  C CG2 . THR   A 1 79  ? 5.359   -2.516  -3.610  1.00 53.63 79  A 1 
ATOM   647  N N   . ASP   A 1 80  ? 8.500   0.085   -5.460  1.00 63.68 80  A 1 
ATOM   648  C CA  . ASP   A 1 80  ? 9.726   0.890   -5.595  1.00 63.90 80  A 1 
ATOM   649  C C   . ASP   A 1 80  ? 10.812  0.512   -4.581  1.00 65.64 80  A 1 
ATOM   650  O O   . ASP   A 1 80  ? 11.998  0.616   -4.871  1.00 64.59 80  A 1 
ATOM   651  C CB  . ASP   A 1 80  ? 9.391   2.379   -5.449  1.00 60.73 80  A 1 
ATOM   652  C CG  . ASP   A 1 80  ? 8.463   2.879   -6.553  1.00 57.07 80  A 1 
ATOM   653  O OD1 . ASP   A 1 80  ? 8.507   2.305   -7.665  1.00 53.46 80  A 1 
ATOM   654  O OD2 . ASP   A 1 80  ? 7.671   3.793   -6.274  1.00 52.58 80  A 1 
ATOM   655  N N   . ARG   A 1 81  ? 10.428  0.005   -3.411  1.00 63.66 81  A 1 
ATOM   656  C CA  . ARG   A 1 81  ? 11.382  -0.456  -2.394  1.00 63.82 81  A 1 
ATOM   657  C C   . ARG   A 1 81  ? 12.230  -1.646  -2.848  1.00 66.22 81  A 1 
ATOM   658  O O   . ARG   A 1 81  ? 13.308  -1.843  -2.306  1.00 65.04 81  A 1 
ATOM   659  C CB  . ARG   A 1 81  ? 10.656  -0.812  -1.098  1.00 60.16 81  A 1 
ATOM   660  C CG  . ARG   A 1 81  ? 10.071  0.421   -0.393  1.00 55.28 81  A 1 
ATOM   661  C CD  . ARG   A 1 81  ? 9.535   0.045   0.996   1.00 52.05 81  A 1 
ATOM   662  N NE  . ARG   A 1 81  ? 8.413   -0.908  0.919   1.00 47.63 81  A 1 
ATOM   663  C CZ  . ARG   A 1 81  ? 7.145   -0.615  0.683   1.00 43.66 81  A 1 
ATOM   664  N NH1 . ARG   A 1 81  ? 6.729   0.615   0.576   1.00 41.07 81  A 1 
ATOM   665  N NH2 . ARG   A 1 81  ? 6.268   -1.574  0.545   1.00 39.49 81  A 1 
ATOM   666  N N   . PHE   A 1 82  ? 11.738  -2.420  -3.804  1.00 69.19 82  A 1 
ATOM   667  C CA  . PHE   A 1 82  ? 12.524  -3.484  -4.425  1.00 69.61 82  A 1 
ATOM   668  C C   . PHE   A 1 82  ? 13.613  -2.917  -5.347  1.00 68.19 82  A 1 
ATOM   669  O O   . PHE   A 1 82  ? 14.655  -3.539  -5.516  1.00 67.12 82  A 1 
ATOM   670  C CB  . PHE   A 1 82  ? 11.586  -4.428  -5.182  1.00 70.59 82  A 1 
ATOM   671  C CG  . PHE   A 1 82  ? 12.281  -5.639  -5.757  1.00 71.46 82  A 1 
ATOM   672  C CD1 . PHE   A 1 82  ? 12.785  -5.614  -7.068  1.00 66.01 82  A 1 
ATOM   673  C CD2 . PHE   A 1 82  ? 12.450  -6.794  -4.970  1.00 67.58 82  A 1 
ATOM   674  C CE1 . PHE   A 1 82  ? 13.453  -6.733  -7.590  1.00 66.31 82  A 1 
ATOM   675  C CE2 . PHE   A 1 82  ? 13.115  -7.913  -5.488  1.00 65.99 82  A 1 
ATOM   676  C CZ  . PHE   A 1 82  ? 13.617  -7.881  -6.797  1.00 70.13 82  A 1 
ATOM   677  N N   . PHE   A 1 83  ? 13.402  -1.734  -5.889  1.00 72.99 83  A 1 
ATOM   678  C CA  . PHE   A 1 83  ? 14.336  -1.046  -6.770  1.00 71.28 83  A 1 
ATOM   679  C C   . PHE   A 1 83  ? 15.148  -0.006  -5.989  1.00 68.03 83  A 1 
ATOM   680  O O   . PHE   A 1 83  ? 14.994  1.197   -6.179  1.00 64.77 83  A 1 
ATOM   681  C CB  . PHE   A 1 83  ? 13.573  -0.460  -7.958  1.00 71.27 83  A 1 
ATOM   682  C CG  . PHE   A 1 83  ? 12.793  -1.486  -8.755  1.00 73.09 83  A 1 
ATOM   683  C CD1 . PHE   A 1 83  ? 13.431  -2.250  -9.745  1.00 69.09 83  A 1 
ATOM   684  C CD2 . PHE   A 1 83  ? 11.429  -1.700  -8.487  1.00 70.71 83  A 1 
ATOM   685  C CE1 . PHE   A 1 83  ? 12.711  -3.214  -10.467 1.00 69.91 83  A 1 
ATOM   686  C CE2 . PHE   A 1 83  ? 10.706  -2.665  -9.204  1.00 69.43 83  A 1 
ATOM   687  C CZ  . PHE   A 1 83  ? 11.345  -3.423  -10.197 1.00 73.21 83  A 1 
ATOM   688  N N   . LYS   A 1 84  ? 15.996  -0.472  -5.078  1.00 67.13 84  A 1 
ATOM   689  C CA  . LYS   A 1 84  ? 16.972  0.389   -4.410  1.00 64.62 84  A 1 
ATOM   690  C C   . LYS   A 1 84  ? 18.249  0.452   -5.246  1.00 63.43 84  A 1 
ATOM   691  O O   . LYS   A 1 84  ? 18.856  -0.576  -5.547  1.00 59.50 84  A 1 
ATOM   692  C CB  . LYS   A 1 84  ? 17.246  -0.082  -2.975  1.00 60.54 84  A 1 
ATOM   693  C CG  . LYS   A 1 84  ? 16.191  0.411   -1.964  1.00 55.16 84  A 1 
ATOM   694  C CD  . LYS   A 1 84  ? 16.616  0.088   -0.524  1.00 52.01 84  A 1 
ATOM   695  C CE  . LYS   A 1 84  ? 15.717  0.793   0.499   1.00 45.93 84  A 1 
ATOM   696  N NZ  . LYS   A 1 84  ? 16.245  0.695   1.886   1.00 41.96 84  A 1 
ATOM   697  N N   . GLU   A 1 85  ? 18.652  1.666   -5.575  1.00 60.55 85  A 1 
ATOM   698  C CA  . GLU   A 1 85  ? 19.955  1.931   -6.184  1.00 57.18 85  A 1 
ATOM   699  C C   . GLU   A 1 85  ? 21.083  1.547   -5.218  1.00 57.44 85  A 1 
ATOM   700  O O   . GLU   A 1 85  ? 20.973  1.745   -4.011  1.00 52.58 85  A 1 
ATOM   701  C CB  . GLU   A 1 85  ? 20.059  3.417   -6.580  1.00 51.08 85  A 1 
ATOM   702  C CG  . GLU   A 1 85  ? 19.171  3.760   -7.790  1.00 45.52 85  A 1 
ATOM   703  C CD  . GLU   A 1 85  ? 19.094  5.253   -8.137  1.00 40.85 85  A 1 
ATOM   704  O OE1 . GLU   A 1 85  ? 18.208  5.613   -8.952  1.00 36.21 85  A 1 
ATOM   705  O OE2 . GLU   A 1 85  ? 19.877  6.046   -7.580  1.00 38.07 85  A 1 
ATOM   706  N N   . ASP   A 1 86  ? 22.150  0.976   -5.762  1.00 55.60 86  A 1 
ATOM   707  C CA  . ASP   A 1 86  ? 23.400  0.654   -5.055  1.00 54.48 86  A 1 
ATOM   708  C C   . ASP   A 1 86  ? 23.238  -0.070  -3.708  1.00 56.42 86  A 1 
ATOM   709  O O   . ASP   A 1 86  ? 24.041  0.087   -2.784  1.00 52.60 86  A 1 
ATOM   710  C CB  . ASP   A 1 86  ? 24.280  1.912   -4.965  1.00 48.43 86  A 1 
ATOM   711  C CG  . ASP   A 1 86  ? 24.716  2.424   -6.342  1.00 42.93 86  A 1 
ATOM   712  O OD1 . ASP   A 1 86  ? 24.837  1.581   -7.265  1.00 39.09 86  A 1 
ATOM   713  O OD2 . ASP   A 1 86  ? 24.966  3.640   -6.453  1.00 38.02 86  A 1 
ATOM   714  N N   . SER   A 1 87  ? 22.186  -0.875  -3.568  1.00 61.70 87  A 1 
ATOM   715  C CA  . SER   A 1 87  ? 21.868  -1.521  -2.306  1.00 61.18 87  A 1 
ATOM   716  C C   . SER   A 1 87  ? 21.592  -3.013  -2.442  1.00 64.97 87  A 1 
ATOM   717  O O   . SER   A 1 87  ? 20.863  -3.482  -3.314  1.00 61.54 87  A 1 
ATOM   718  C CB  . SER   A 1 87  ? 20.727  -0.795  -1.587  1.00 53.78 87  A 1 
ATOM   719  O OG  . SER   A 1 87  ? 19.471  -1.053  -2.176  1.00 47.36 87  A 1 
ATOM   720  N N   . TYR   A 1 88  ? 22.138  -3.753  -1.489  1.00 61.92 88  A 1 
ATOM   721  C CA  . TYR   A 1 88  ? 21.710  -5.108  -1.194  1.00 64.20 88  A 1 
ATOM   722  C C   . TYR   A 1 88  ? 20.493  -5.027  -0.278  1.00 66.48 88  A 1 
ATOM   723  O O   . TYR   A 1 88  ? 20.607  -4.639  0.879   1.00 63.49 88  A 1 
ATOM   724  C CB  . TYR   A 1 88  ? 22.870  -5.893  -0.580  1.00 60.62 88  A 1 
ATOM   725  C CG  . TYR   A 1 88  ? 23.862  -6.368  -1.622  1.00 58.15 88  A 1 
ATOM   726  C CD1 . TYR   A 1 88  ? 23.814  -7.697  -2.071  1.00 53.76 88  A 1 
ATOM   727  C CD2 . TYR   A 1 88  ? 24.777  -5.470  -2.200  1.00 53.37 88  A 1 
ATOM   728  C CE1 . TYR   A 1 88  ? 24.672  -8.135  -3.090  1.00 49.22 88  A 1 
ATOM   729  C CE2 . TYR   A 1 88  ? 25.632  -5.895  -3.230  1.00 50.48 88  A 1 
ATOM   730  C CZ  . TYR   A 1 88  ? 25.572  -7.229  -3.674  1.00 51.69 88  A 1 
ATOM   731  O OH  . TYR   A 1 88  ? 26.387  -7.639  -4.693  1.00 47.22 88  A 1 
ATOM   732  N N   . HIS   A 1 89  ? 19.324  -5.336  -0.797  1.00 70.56 89  A 1 
ATOM   733  C CA  . HIS   A 1 89  ? 18.044  -5.150  -0.105  1.00 70.85 89  A 1 
ATOM   734  C C   . HIS   A 1 89  ? 17.115  -6.366  -0.162  1.00 72.73 89  A 1 
ATOM   735  O O   . HIS   A 1 89  ? 16.059  -6.362  0.472   1.00 71.39 89  A 1 
ATOM   736  C CB  . HIS   A 1 89  ? 17.361  -3.900  -0.661  1.00 66.73 89  A 1 
ATOM   737  C CG  . HIS   A 1 89  ? 17.034  -4.024  -2.114  1.00 61.39 89  A 1 
ATOM   738  N ND1 . HIS   A 1 89  ? 17.897  -3.777  -3.159  1.00 53.40 89  A 1 
ATOM   739  C CD2 . HIS   A 1 89  ? 15.854  -4.469  -2.650  1.00 53.12 89  A 1 
ATOM   740  C CE1 . HIS   A 1 89  ? 17.258  -4.071  -4.294  1.00 50.19 89  A 1 
ATOM   741  N NE2 . HIS   A 1 89  ? 16.020  -4.498  -4.022  1.00 50.58 89  A 1 
ATOM   742  N N   . ILE   A 1 90  ? 17.498  -7.407  -0.890  1.00 70.07 90  A 1 
ATOM   743  C CA  . ILE   A 1 90  ? 16.788  -8.680  -0.932  1.00 72.00 90  A 1 
ATOM   744  C C   . ILE   A 1 90  ? 17.413  -9.612  0.105   1.00 72.41 90  A 1 
ATOM   745  O O   . ILE   A 1 90  ? 18.584  -9.965  -0.012  1.00 73.70 90  A 1 
ATOM   746  C CB  . ILE   A 1 90  ? 16.843  -9.284  -2.349  1.00 71.33 90  A 1 
ATOM   747  C CG1 . ILE   A 1 90  ? 16.166  -8.344  -3.378  1.00 68.03 90  A 1 
ATOM   748  C CG2 . ILE   A 1 90  ? 16.181  -10.672 -2.362  1.00 68.37 90  A 1 
ATOM   749  C CD1 . ILE   A 1 90  ? 16.380  -8.764  -4.834  1.00 63.07 90  A 1 
ATOM   750  N N   . LEU   A 1 91  ? 16.635  -10.045 1.082   1.00 73.56 91  A 1 
ATOM   751  C CA  . LEU   A 1 91  ? 17.009  -11.208 1.878   1.00 74.75 91  A 1 
ATOM   752  C C   . LEU   A 1 91  ? 16.564  -12.466 1.128   1.00 74.50 91  A 1 
ATOM   753  O O   . LEU   A 1 91  ? 15.378  -12.801 1.121   1.00 74.14 91  A 1 
ATOM   754  C CB  . LEU   A 1 91  ? 16.412  -11.119 3.289   1.00 74.05 91  A 1 
ATOM   755  C CG  . LEU   A 1 91  ? 16.749  -12.339 4.172   1.00 71.99 91  A 1 
ATOM   756  C CD1 . LEU   A 1 91  ? 18.249  -12.513 4.392   1.00 66.12 91  A 1 
ATOM   757  C CD2 . LEU   A 1 91  ? 16.089  -12.188 5.537   1.00 68.35 91  A 1 
ATOM   758  N N   . ASP   A 1 92  ? 17.511  -13.157 0.521   1.00 75.47 92  A 1 
ATOM   759  C CA  . ASP   A 1 92  ? 17.278  -14.495 -0.006  1.00 75.06 92  A 1 
ATOM   760  C C   . ASP   A 1 92  ? 17.306  -15.483 1.164   1.00 72.37 92  A 1 
ATOM   761  O O   . ASP   A 1 92  ? 18.360  -15.902 1.639   1.00 72.43 92  A 1 
ATOM   762  C CB  . ASP   A 1 92  ? 18.291  -14.824 -1.107  1.00 74.50 92  A 1 
ATOM   763  C CG  . ASP   A 1 92  ? 17.954  -16.128 -1.836  1.00 73.41 92  A 1 
ATOM   764  O OD1 . ASP   A 1 92  ? 17.423  -17.075 -1.203  1.00 68.87 92  A 1 
ATOM   765  O OD2 . ASP   A 1 92  ? 18.255  -16.196 -3.045  1.00 69.23 92  A 1 
ATOM   766  N N   . VAL   A 1 93  ? 16.121  -15.820 1.651   1.00 75.17 93  A 1 
ATOM   767  C CA  . VAL   A 1 93  ? 15.941  -16.667 2.839   1.00 73.14 93  A 1 
ATOM   768  C C   . VAL   A 1 93  ? 16.529  -18.060 2.625   1.00 71.57 93  A 1 
ATOM   769  O O   . VAL   A 1 93  ? 17.102  -18.638 3.547   1.00 70.96 93  A 1 
ATOM   770  C CB  . VAL   A 1 93  ? 14.448  -16.750 3.216   1.00 71.59 93  A 1 
ATOM   771  C CG1 . VAL   A 1 93  ? 14.207  -17.645 4.435   1.00 66.36 93  A 1 
ATOM   772  C CG2 . VAL   A 1 93  ? 13.881  -15.362 3.546   1.00 68.07 93  A 1 
ATOM   773  N N   . ARG   A 1 94  ? 16.422  -18.591 1.415   1.00 73.27 94  A 1 
ATOM   774  C CA  . ARG   A 1 94  ? 16.966  -19.913 1.090   1.00 71.05 94  A 1 
ATOM   775  C C   . ARG   A 1 94  ? 18.492  -19.893 1.020   1.00 71.55 94  A 1 
ATOM   776  O O   . ARG   A 1 94  ? 19.130  -20.755 1.619   1.00 69.56 94  A 1 
ATOM   777  C CB  . ARG   A 1 94  ? 16.336  -20.414 -0.216  1.00 67.90 94  A 1 
ATOM   778  C CG  . ARG   A 1 94  ? 16.792  -21.846 -0.530  1.00 61.32 94  A 1 
ATOM   779  C CD  . ARG   A 1 94  ? 16.217  -22.328 -1.851  1.00 56.23 94  A 1 
ATOM   780  N NE  . ARG   A 1 94  ? 16.723  -23.673 -2.175  1.00 50.07 94  A 1 
ATOM   781  C CZ  . ARG   A 1 94  ? 16.687  -24.260 -3.359  1.00 45.66 94  A 1 
ATOM   782  N NH1 . ARG   A 1 94  ? 16.152  -23.690 -4.395  1.00 41.19 94  A 1 
ATOM   783  N NH2 . ARG   A 1 94  ? 17.197  -25.436 -3.520  1.00 39.17 94  A 1 
ATOM   784  N N   . ALA   A 1 95  ? 19.053  -18.901 0.346   1.00 71.55 95  A 1 
ATOM   785  C CA  . ALA   A 1 95  ? 20.501  -18.721 0.264   1.00 71.22 95  A 1 
ATOM   786  C C   . ALA   A 1 95  ? 21.128  -18.245 1.578   1.00 70.48 95  A 1 
ATOM   787  O O   . ALA   A 1 95  ? 22.343  -18.322 1.725   1.00 69.32 95  A 1 
ATOM   788  C CB  . ALA   A 1 95  ? 20.815  -17.716 -0.846  1.00 70.25 95  A 1 
ATOM   789  N N   . LYS   A 1 96  ? 20.318  -17.753 2.528   1.00 71.18 96  A 1 
ATOM   790  C CA  . LYS   A 1 96  ? 20.777  -17.083 3.758   1.00 69.40 96  A 1 
ATOM   791  C C   . LYS   A 1 96  ? 21.781  -15.975 3.454   1.00 70.49 96  A 1 
ATOM   792  O O   . LYS   A 1 96  ? 22.848  -15.887 4.063   1.00 69.85 96  A 1 
ATOM   793  C CB  . LYS   A 1 96  ? 21.292  -18.092 4.789   1.00 67.24 96  A 1 
ATOM   794  C CG  . LYS   A 1 96  ? 20.207  -19.067 5.241   1.00 63.36 96  A 1 
ATOM   795  C CD  . LYS   A 1 96  ? 20.832  -20.118 6.146   1.00 57.37 96  A 1 
ATOM   796  C CE  . LYS   A 1 96  ? 19.781  -21.151 6.526   1.00 52.26 96  A 1 
ATOM   797  N NZ  . LYS   A 1 96  ? 20.419  -22.330 7.134   1.00 46.99 96  A 1 
ATOM   798  N N   . ARG   A 1 97  ? 21.442  -15.142 2.474   1.00 72.54 97  A 1 
ATOM   799  C CA  . ARG   A 1 97  ? 22.273  -14.023 2.029   1.00 73.57 97  A 1 
ATOM   800  C C   . ARG   A 1 97  ? 21.417  -12.807 1.714   1.00 75.37 97  A 1 
ATOM   801  O O   . ARG   A 1 97  ? 20.295  -12.932 1.238   1.00 75.24 97  A 1 
ATOM   802  C CB  . ARG   A 1 97  ? 23.086  -14.410 0.790   1.00 71.30 97  A 1 
ATOM   803  C CG  . ARG   A 1 97  ? 24.101  -15.520 1.079   1.00 65.80 97  A 1 
ATOM   804  C CD  . ARG   A 1 97  ? 24.918  -15.852 -0.161  1.00 62.75 97  A 1 
ATOM   805  N NE  . ARG   A 1 97  ? 25.896  -14.786 -0.450  1.00 56.81 97  A 1 
ATOM   806  C CZ  . ARG   A 1 97  ? 26.409  -14.496 -1.635  1.00 50.29 97  A 1 
ATOM   807  N NH1 . ARG   A 1 97  ? 26.057  -15.131 -2.710  1.00 46.24 97  A 1 
ATOM   808  N NH2 . ARG   A 1 97  ? 27.297  -13.566 -1.748  1.00 44.33 97  A 1 
ATOM   809  N N   . ILE   A 1 98  ? 22.008  -11.644 1.913   1.00 74.07 98  A 1 
ATOM   810  C CA  . ILE   A 1 98  ? 21.488  -10.394 1.372   1.00 74.57 98  A 1 
ATOM   811  C C   . ILE   A 1 98  ? 22.061  -10.234 -0.036  1.00 75.68 98  A 1 
ATOM   812  O O   . ILE   A 1 98  ? 23.277  -10.314 -0.229  1.00 75.38 98  A 1 
ATOM   813  C CB  . ILE   A 1 98  ? 21.825  -9.205  2.288   1.00 72.93 98  A 1 
ATOM   814  C CG1 . ILE   A 1 98  ? 21.299  -9.463  3.722   1.00 69.42 98  A 1 
ATOM   815  C CG2 . ILE   A 1 98  ? 21.215  -7.915  1.710   1.00 68.52 98  A 1 
ATOM   816  C CD1 . ILE   A 1 98  ? 21.808  -8.458  4.754   1.00 64.14 98  A 1 
ATOM   817  N N   . LYS   A 1 99  ? 21.184  -10.025 -1.012  1.00 76.87 99  A 1 
ATOM   818  C CA  . LYS   A 1 99  ? 21.536  -9.918  -2.431  1.00 76.24 99  A 1 
ATOM   819  C C   . LYS   A 1 99  ? 20.882  -8.680  -3.052  1.00 76.21 99  A 1 
ATOM   820  O O   . LYS   A 1 99  ? 19.978  -8.078  -2.468  1.00 75.42 99  A 1 
ATOM   821  C CB  . LYS   A 1 99  ? 21.146  -11.219 -3.167  1.00 74.61 99  A 1 
ATOM   822  C CG  . LYS   A 1 99  ? 21.853  -12.466 -2.601  1.00 72.33 99  A 1 
ATOM   823  C CD  . LYS   A 1 99  ? 21.433  -13.771 -3.297  1.00 70.82 99  A 1 
ATOM   824  C CE  . LYS   A 1 99  ? 22.139  -13.985 -4.642  1.00 65.39 99  A 1 
ATOM   825  N NZ  . LYS   A 1 99  ? 21.672  -15.237 -5.303  1.00 60.73 99  A 1 
ATOM   826  N N   . SER   A 1 100 ? 21.363  -8.315  -4.229  1.00 79.64 100 A 1 
ATOM   827  C CA  . SER   A 1 100 ? 20.663  -7.402  -5.128  1.00 79.99 100 A 1 
ATOM   828  C C   . SER   A 1 100 ? 19.843  -8.207  -6.135  1.00 81.09 100 A 1 
ATOM   829  O O   . SER   A 1 100 ? 20.150  -9.368  -6.406  1.00 80.35 100 A 1 
ATOM   830  C CB  . SER   A 1 100 ? 21.673  -6.509  -5.852  1.00 77.60 100 A 1 
ATOM   831  O OG  . SER   A 1 100 ? 21.004  -5.602  -6.710  1.00 71.53 100 A 1 
ATOM   832  N N   . PHE   A 1 101 ? 18.830  -7.590  -6.741  1.00 81.02 101 A 1 
ATOM   833  C CA  . PHE   A 1 101 ? 18.164  -8.203  -7.898  1.00 81.92 101 A 1 
ATOM   834  C C   . PHE   A 1 101 ? 19.134  -8.411  -9.081  1.00 83.04 101 A 1 
ATOM   835  O O   . PHE   A 1 101 ? 18.910  -9.288  -9.906  1.00 82.82 101 A 1 
ATOM   836  C CB  . PHE   A 1 101 ? 16.936  -7.374  -8.299  1.00 79.99 101 A 1 
ATOM   837  C CG  . PHE   A 1 101 ? 17.245  -6.145  -9.123  1.00 79.44 101 A 1 
ATOM   838  C CD1 . PHE   A 1 101 ? 17.570  -4.929  -8.503  1.00 73.66 101 A 1 
ATOM   839  C CD2 . PHE   A 1 101 ? 17.227  -6.225  -10.530 1.00 74.04 101 A 1 
ATOM   840  C CE1 . PHE   A 1 101 ? 17.876  -3.805  -9.282  1.00 71.54 101 A 1 
ATOM   841  C CE2 . PHE   A 1 101 ? 17.535  -5.102  -11.310 1.00 71.54 101 A 1 
ATOM   842  C CZ  . PHE   A 1 101 ? 17.862  -3.891  -10.684 1.00 74.20 101 A 1 
ATOM   843  N N   . LEU   A 1 102 ? 20.236  -7.665  -9.109  1.00 82.37 102 A 1 
ATOM   844  C CA  . LEU   A 1 102 ? 21.331  -7.808  -10.075 1.00 82.95 102 A 1 
ATOM   845  C C   . LEU   A 1 102 ? 22.152  -9.100  -9.893  1.00 83.48 102 A 1 
ATOM   846  O O   . LEU   A 1 102 ? 22.919  -9.455  -10.781 1.00 82.56 102 A 1 
ATOM   847  C CB  . LEU   A 1 102 ? 22.259  -6.583  -9.980  1.00 82.22 102 A 1 
ATOM   848  C CG  . LEU   A 1 102 ? 21.600  -5.222  -10.265 1.00 80.51 102 A 1 
ATOM   849  C CD1 . LEU   A 1 102 ? 22.584  -4.098  -9.966  1.00 77.67 102 A 1 
ATOM   850  C CD2 . LEU   A 1 102 ? 21.156  -5.099  -11.720 1.00 77.40 102 A 1 
ATOM   851  N N   . ASP   A 1 103 ? 21.993  -9.804  -8.782  1.00 83.41 103 A 1 
ATOM   852  C CA  . ASP   A 1 103 ? 22.645  -11.098 -8.541  1.00 82.32 103 A 1 
ATOM   853  C C   . ASP   A 1 103 ? 21.860  -12.291 -9.136  1.00 82.96 103 A 1 
ATOM   854  O O   . ASP   A 1 103 ? 22.242  -13.441 -8.916  1.00 82.07 103 A 1 
ATOM   855  C CB  . ASP   A 1 103 ? 22.878  -11.303 -7.033  1.00 80.25 103 A 1 
ATOM   856  C CG  . ASP   A 1 103 ? 23.834  -10.309 -6.363  1.00 77.16 103 A 1 
ATOM   857  O OD1 . ASP   A 1 103 ? 24.960  -10.102 -6.861  1.00 72.98 103 A 1 
ATOM   858  O OD2 . ASP   A 1 103 ? 23.498  -9.836  -5.256  1.00 71.79 103 A 1 
ATOM   859  N N   . TYR   A 1 104 ? 20.781  -12.036 -9.870  1.00 85.08 104 A 1 
ATOM   860  C CA  . TYR   A 1 104 ? 19.954  -13.068 -10.502 1.00 86.90 104 A 1 
ATOM   861  C C   . TYR   A 1 104 ? 19.845  -12.833 -12.012 1.00 88.43 104 A 1 
ATOM   862  O O   . TYR   A 1 104 ? 19.830  -11.692 -12.466 1.00 88.01 104 A 1 
ATOM   863  C CB  . TYR   A 1 104 ? 18.560  -13.089 -9.866  1.00 86.06 104 A 1 
ATOM   864  C CG  . TYR   A 1 104 ? 18.541  -13.280 -8.363  1.00 85.98 104 A 1 
ATOM   865  C CD1 . TYR   A 1 104 ? 18.493  -14.566 -7.806  1.00 80.83 104 A 1 
ATOM   866  C CD2 . TYR   A 1 104 ? 18.566  -12.161 -7.509  1.00 81.86 104 A 1 
ATOM   867  C CE1 . TYR   A 1 104 ? 18.455  -14.738 -6.412  1.00 80.07 104 A 1 
ATOM   868  C CE2 . TYR   A 1 104 ? 18.538  -12.322 -6.112  1.00 80.10 104 A 1 
ATOM   869  C CZ  . TYR   A 1 104 ? 18.477  -13.612 -5.566  1.00 83.32 104 A 1 
ATOM   870  O OH  . TYR   A 1 104 ? 18.434  -13.764 -4.204  1.00 80.77 104 A 1 
ATOM   871  N N   . LYS   A 1 105 ? 19.701  -13.912 -12.783 1.00 89.84 105 A 1 
ATOM   872  C CA  . LYS   A 1 105 ? 19.405  -13.814 -14.220 1.00 90.96 105 A 1 
ATOM   873  C C   . LYS   A 1 105 ? 17.935  -13.504 -14.478 1.00 92.55 105 A 1 
ATOM   874  O O   . LYS   A 1 105 ? 17.612  -12.755 -15.391 1.00 92.09 105 A 1 
ATOM   875  C CB  . LYS   A 1 105 ? 19.783  -15.113 -14.929 1.00 89.85 105 A 1 
ATOM   876  C CG  . LYS   A 1 105 ? 21.300  -15.325 -14.994 1.00 80.30 105 A 1 
ATOM   877  C CD  . LYS   A 1 105 ? 21.579  -16.579 -15.819 1.00 75.24 105 A 1 
ATOM   878  C CE  . LYS   A 1 105 ? 23.078  -16.850 -15.909 1.00 64.30 105 A 1 
ATOM   879  N NZ  . LYS   A 1 105 ? 23.301  -18.202 -16.456 1.00 56.23 105 A 1 
ATOM   880  N N   . SER   A 1 106 ? 17.068  -14.086 -13.661 1.00 91.98 106 A 1 
ATOM   881  C CA  . SER   A 1 106 ? 15.626  -13.913 -13.786 1.00 91.77 106 A 1 
ATOM   882  C C   . SER   A 1 106 ? 14.967  -13.668 -12.433 1.00 90.93 106 A 1 
ATOM   883  O O   . SER   A 1 106 ? 15.430  -14.132 -11.389 1.00 89.97 106 A 1 
ATOM   884  C CB  . SER   A 1 106 ? 14.997  -15.129 -14.473 1.00 91.80 106 A 1 
ATOM   885  O OG  . SER   A 1 106 ? 15.552  -15.343 -15.756 1.00 83.53 106 A 1 
ATOM   886  N N   . ILE   A 1 107 ? 13.853  -12.953 -12.460 1.00 93.27 107 A 1 
ATOM   887  C CA  . ILE   A 1 107 ? 12.968  -12.742 -11.317 1.00 92.91 107 A 1 
ATOM   888  C C   . ILE   A 1 107 ? 11.565  -13.101 -11.791 1.00 93.38 107 A 1 
ATOM   889  O O   . ILE   A 1 107 ? 11.124  -12.602 -12.826 1.00 92.93 107 A 1 
ATOM   890  C CB  . ILE   A 1 107 ? 13.044  -11.290 -10.810 1.00 91.58 107 A 1 
ATOM   891  C CG1 . ILE   A 1 107 ? 14.474  -10.938 -10.341 1.00 87.50 107 A 1 
ATOM   892  C CG2 . ILE   A 1 107 ? 12.041  -11.063 -9.659  1.00 86.79 107 A 1 
ATOM   893  C CD1 . ILE   A 1 107 ? 14.716  -9.438  -10.209 1.00 80.22 107 A 1 
ATOM   894  N N   . THR   A 1 108 ? 10.865  -13.956 -11.061 1.00 93.46 108 A 1 
ATOM   895  C CA  . THR   A 1 108 ? 9.528   -14.387 -11.472 1.00 93.91 108 A 1 
ATOM   896  C C   . THR   A 1 108 ? 8.603   -14.562 -10.280 1.00 92.95 108 A 1 
ATOM   897  O O   . THR   A 1 108 ? 9.014   -15.027 -9.218  1.00 91.37 108 A 1 
ATOM   898  C CB  . THR   A 1 108 ? 9.594   -15.638 -12.359 1.00 94.11 108 A 1 
ATOM   899  O OG1 . THR   A 1 108 ? 8.309   -15.967 -12.836 1.00 86.93 108 A 1 
ATOM   900  C CG2 . THR   A 1 108 ? 10.156  -16.867 -11.652 1.00 87.52 108 A 1 
ATOM   901  N N   . TYR   A 1 109 ? 7.347   -14.179 -10.458 1.00 93.34 109 A 1 
ATOM   902  C CA  . TYR   A 1 109 ? 6.336   -14.291 -9.416  1.00 93.37 109 A 1 
ATOM   903  C C   . TYR   A 1 109 ? 4.925   -14.301 -10.011 1.00 94.28 109 A 1 
ATOM   904  O O   . TYR   A 1 109 ? 4.665   -13.630 -11.012 1.00 94.03 109 A 1 
ATOM   905  C CB  . TYR   A 1 109 ? 6.495   -13.159 -8.386  1.00 91.84 109 A 1 
ATOM   906  C CG  . TYR   A 1 109 ? 6.571   -11.761 -8.969  1.00 90.55 109 A 1 
ATOM   907  C CD1 . TYR   A 1 109 ? 7.815   -11.237 -9.379  1.00 83.67 109 A 1 
ATOM   908  C CD2 . TYR   A 1 109 ? 5.416   -10.972 -9.107  1.00 84.63 109 A 1 
ATOM   909  C CE1 . TYR   A 1 109 ? 7.904   -9.949  -9.925  1.00 81.93 109 A 1 
ATOM   910  C CE2 . TYR   A 1 109 ? 5.495   -9.681  -9.659  1.00 82.14 109 A 1 
ATOM   911  C CZ  . TYR   A 1 109 ? 6.743   -9.176  -10.069 1.00 85.46 109 A 1 
ATOM   912  O OH  . TYR   A 1 109 ? 6.824   -7.920  -10.608 1.00 82.65 109 A 1 
ATOM   913  N N   . PRO   A 1 110 ? 4.005   -15.045 -9.389  1.00 92.83 110 A 1 
ATOM   914  C CA  . PRO   A 1 110 ? 2.588   -14.912 -9.686  1.00 92.46 110 A 1 
ATOM   915  C C   . PRO   A 1 110 ? 2.104   -13.502 -9.335  1.00 91.85 110 A 1 
ATOM   916  O O   . PRO   A 1 110 ? 2.503   -12.927 -8.318  1.00 90.26 110 A 1 
ATOM   917  C CB  . PRO   A 1 110 ? 1.879   -15.974 -8.846  1.00 91.61 110 A 1 
ATOM   918  C CG  . PRO   A 1 110 ? 2.993   -16.934 -8.446  1.00 89.15 110 A 1 
ATOM   919  C CD  . PRO   A 1 110 ? 4.214   -16.038 -8.366  1.00 91.65 110 A 1 
ATOM   920  N N   . LEU   A 1 111 ? 1.231   -12.966 -10.169 1.00 91.57 111 A 1 
ATOM   921  C CA  . LEU   A 1 111 ? 0.684   -11.626 -10.007 1.00 91.04 111 A 1 
ATOM   922  C C   . LEU   A 1 111 ? -0.811  -11.714 -9.710  1.00 91.11 111 A 1 
ATOM   923  O O   . LEU   A 1 111 ? -1.576  -12.232 -10.521 1.00 89.34 111 A 1 
ATOM   924  C CB  . LEU   A 1 111 ? 0.995   -10.820 -11.276 1.00 88.96 111 A 1 
ATOM   925  C CG  . LEU   A 1 111 ? 0.635   -9.334  -11.164 1.00 84.44 111 A 1 
ATOM   926  C CD1 . LEU   A 1 111 ? 1.512   -8.619  -10.132 1.00 78.14 111 A 1 
ATOM   927  C CD2 . LEU   A 1 111 ? 0.841   -8.658  -12.515 1.00 77.54 111 A 1 
ATOM   928  N N   . PHE   A 1 112 ? -1.214  -11.204 -8.555  1.00 88.12 112 A 1 
ATOM   929  C CA  . PHE   A 1 112 ? -2.610  -11.204 -8.133  1.00 84.94 112 A 1 
ATOM   930  C C   . PHE   A 1 112 ? -3.331  -9.979  -8.686  1.00 82.67 112 A 1 
ATOM   931  O O   . PHE   A 1 112 ? -3.039  -8.843  -8.309  1.00 80.78 112 A 1 
ATOM   932  C CB  . PHE   A 1 112 ? -2.686  -11.285 -6.611  1.00 83.53 112 A 1 
ATOM   933  C CG  . PHE   A 1 112 ? -4.077  -11.554 -6.089  1.00 80.88 112 A 1 
ATOM   934  C CD1 . PHE   A 1 112 ? -4.699  -10.645 -5.217  1.00 74.16 112 A 1 
ATOM   935  C CD2 . PHE   A 1 112 ? -4.745  -12.734 -6.456  1.00 73.32 112 A 1 
ATOM   936  C CE1 . PHE   A 1 112 ? -5.972  -10.925 -4.692  1.00 73.14 112 A 1 
ATOM   937  C CE2 . PHE   A 1 112 ? -6.023  -13.014 -5.940  1.00 72.28 112 A 1 
ATOM   938  C CZ  . PHE   A 1 112 ? -6.631  -12.112 -5.055  1.00 76.97 112 A 1 
ATOM   939  N N   . ILE   A 1 113 ? -4.268  -10.231 -9.581  1.00 84.18 113 A 1 
ATOM   940  C CA  . ILE   A 1 113 ? -4.927  -9.213  -10.394 1.00 82.27 113 A 1 
ATOM   941  C C   . ILE   A 1 113 ? -6.412  -9.195  -10.065 1.00 79.16 113 A 1 
ATOM   942  O O   . ILE   A 1 113 ? -7.067  -10.237 -10.004 1.00 74.68 113 A 1 
ATOM   943  C CB  . ILE   A 1 113 ? -4.707  -9.504  -11.890 1.00 81.44 113 A 1 
ATOM   944  C CG1 . ILE   A 1 113 ? -3.209  -9.637  -12.253 1.00 75.09 113 A 1 
ATOM   945  C CG2 . ILE   A 1 113 ? -5.331  -8.398  -12.770 1.00 73.97 113 A 1 
ATOM   946  C CD1 . ILE   A 1 113 ? -3.017  -10.657 -13.371 1.00 68.45 113 A 1 
ATOM   947  N N   . GLY   A 1 114 ? -6.942  -8.007  -9.891  1.00 75.41 114 A 1 
ATOM   948  C CA  . GLY   A 1 114 ? -8.381  -7.867  -9.781  1.00 70.40 114 A 1 
ATOM   949  C C   . GLY   A 1 114 ? -9.000  -8.645  -8.618  1.00 69.78 114 A 1 
ATOM   950  O O   . GLY   A 1 114 ? -10.094 -9.169  -8.755  1.00 64.49 114 A 1 
ATOM   951  N N   . GLY   A 1 115 ? -8.299  -8.768  -7.498  1.00 71.10 115 A 1 
ATOM   952  C CA  . GLY   A 1 115 ? -8.823  -9.348  -6.254  1.00 68.19 115 A 1 
ATOM   953  C C   . GLY   A 1 115 ? -9.172  -10.843 -6.273  1.00 70.79 115 A 1 
ATOM   954  O O   . GLY   A 1 115 ? -9.502  -11.390 -5.223  1.00 67.76 115 A 1 
ATOM   955  N N   . ASN   A 1 116 ? -9.109  -11.499 -7.419  1.00 73.70 116 A 1 
ATOM   956  C CA  . ASN   A 1 116 ? -9.506  -12.907 -7.559  1.00 74.29 116 A 1 
ATOM   957  C C   . ASN   A 1 116 ? -8.835  -13.680 -8.708  1.00 77.49 116 A 1 
ATOM   958  O O   . ASN   A 1 116 ? -9.278  -14.780 -9.036  1.00 75.44 116 A 1 
ATOM   959  C CB  . ASN   A 1 116 ? -11.033 -12.968 -7.696  1.00 69.68 116 A 1 
ATOM   960  C CG  . ASN   A 1 116 ? -11.556 -12.417 -9.021  1.00 64.97 116 A 1 
ATOM   961  O OD1 . ASN   A 1 116 ? -10.947 -11.623 -9.705  1.00 58.12 116 A 1 
ATOM   962  N ND2 . ASN   A 1 116 ? -12.747 -12.833 -9.404  1.00 59.46 116 A 1 
ATOM   963  N N   . HIS   A 1 117 ? -7.813  -13.133 -9.334  1.00 81.03 117 A 1 
ATOM   964  C CA  . HIS   A 1 117 ? -7.170  -13.755 -10.487 1.00 84.75 117 A 1 
ATOM   965  C C   . HIS   A 1 117 ? -5.646  -13.761 -10.361 1.00 86.20 117 A 1 
ATOM   966  O O   . HIS   A 1 117 ? -5.067  -12.833 -9.814  1.00 85.90 117 A 1 
ATOM   967  C CB  . HIS   A 1 117 ? -7.628  -13.046 -11.765 1.00 86.44 117 A 1 
ATOM   968  C CG  . HIS   A 1 117 ? -7.183  -13.745 -13.018 1.00 87.08 117 A 1 
ATOM   969  N ND1 . HIS   A 1 117 ? -7.568  -15.019 -13.415 1.00 84.57 117 A 1 
ATOM   970  C CD2 . HIS   A 1 117 ? -6.324  -13.265 -13.968 1.00 83.74 117 A 1 
ATOM   971  C CE1 . HIS   A 1 117 ? -6.950  -15.285 -14.572 1.00 85.01 117 A 1 
ATOM   972  N NE2 . HIS   A 1 117 ? -6.201  -14.245 -14.937 1.00 85.66 117 A 1 
ATOM   973  N N   . TRP   A 1 118 ? -5.020  -14.800 -10.884 1.00 90.36 118 A 1 
ATOM   974  C CA  . TRP   A 1 118 ? -3.573  -14.947 -10.932 1.00 92.43 118 A 1 
ATOM   975  C C   . TRP   A 1 118 ? -3.073  -14.930 -12.375 1.00 93.25 118 A 1 
ATOM   976  O O   . TRP   A 1 118 ? -3.514  -15.737 -13.192 1.00 92.65 118 A 1 
ATOM   977  C CB  . TRP   A 1 118 ? -3.159  -16.235 -10.227 1.00 92.25 118 A 1 
ATOM   978  C CG  . TRP   A 1 118 ? -3.331  -16.215 -8.734  1.00 91.59 118 A 1 
ATOM   979  C CD1 . TRP   A 1 118 ? -4.277  -16.878 -8.036  1.00 90.01 118 A 1 
ATOM   980  C CD2 . TRP   A 1 118 ? -2.527  -15.489 -7.750  1.00 90.98 118 A 1 
ATOM   981  N NE1 . TRP   A 1 118 ? -4.118  -16.622 -6.680  1.00 89.30 118 A 1 
ATOM   982  C CE2 . TRP   A 1 118 ? -3.058  -15.770 -6.464  1.00 89.86 118 A 1 
ATOM   983  C CE3 . TRP   A 1 118 ? -1.412  -14.630 -7.829  1.00 89.33 118 A 1 
ATOM   984  C CZ2 . TRP   A 1 118 ? -2.505  -15.213 -5.294  1.00 88.39 118 A 1 
ATOM   985  C CZ3 . TRP   A 1 118 ? -0.864  -14.079 -6.659  1.00 88.76 118 A 1 
ATOM   986  C CH2 . TRP   A 1 118 ? -1.410  -14.366 -5.403  1.00 87.95 118 A 1 
ATOM   987  N N   . GLY   A 1 119 ? -2.144  -14.039 -12.652 1.00 93.72 119 A 1 
ATOM   988  C CA  . GLY   A 1 119 ? -1.255  -14.099 -13.804 1.00 93.90 119 A 1 
ATOM   989  C C   . GLY   A 1 119 ? 0.171   -14.471 -13.368 1.00 94.54 119 A 1 
ATOM   990  O O   . GLY   A 1 119 ? 0.406   -14.869 -12.225 1.00 93.79 119 A 1 
ATOM   991  N N   . LEU   A 1 120 ? 1.117   -14.317 -14.273 1.00 95.26 120 A 1 
ATOM   992  C CA  . LEU   A 1 120 ? 2.540   -14.512 -13.995 1.00 95.75 120 A 1 
ATOM   993  C C   . LEU   A 1 120 ? 3.348   -13.382 -14.636 1.00 95.82 120 A 1 
ATOM   994  O O   . LEU   A 1 120 ? 3.145   -13.068 -15.809 1.00 95.32 120 A 1 
ATOM   995  C CB  . LEU   A 1 120 ? 2.970   -15.886 -14.539 1.00 95.78 120 A 1 
ATOM   996  C CG  . LEU   A 1 120 ? 4.471   -16.211 -14.370 1.00 95.56 120 A 1 
ATOM   997  C CD1 . LEU   A 1 120 ? 4.782   -16.664 -12.946 1.00 90.67 120 A 1 
ATOM   998  C CD2 . LEU   A 1 120 ? 4.884   -17.318 -15.333 1.00 91.51 120 A 1 
ATOM   999  N N   . LEU   A 1 121 ? 4.293   -12.823 -13.884 1.00 95.72 121 A 1 
ATOM   1000 C CA  . LEU   A 1 121 ? 5.376   -12.012 -14.430 1.00 95.38 121 A 1 
ATOM   1001 C C   . LEU   A 1 121 ? 6.673   -12.816 -14.421 1.00 95.64 121 A 1 
ATOM   1002 O O   . LEU   A 1 121 ? 7.027   -13.432 -13.417 1.00 94.80 121 A 1 
ATOM   1003 C CB  . LEU   A 1 121 ? 5.530   -10.693 -13.659 1.00 93.87 121 A 1 
ATOM   1004 C CG  . LEU   A 1 121 ? 4.499   -9.615  -14.043 1.00 86.62 121 A 1 
ATOM   1005 C CD1 . LEU   A 1 121 ? 4.614   -8.422  -13.104 1.00 79.80 121 A 1 
ATOM   1006 C CD2 . LEU   A 1 121 ? 4.703   -9.093  -15.464 1.00 79.23 121 A 1 
ATOM   1007 N N   . PHE   A 1 122 ? 7.396   -12.781 -15.534 1.00 96.29 122 A 1 
ATOM   1008 C CA  . PHE   A 1 122 ? 8.730   -13.349 -15.668 1.00 96.74 122 A 1 
ATOM   1009 C C   . PHE   A 1 122 ? 9.662   -12.280 -16.236 1.00 96.77 122 A 1 
ATOM   1010 O O   . PHE   A 1 122 ? 9.522   -11.878 -17.391 1.00 96.30 122 A 1 
ATOM   1011 C CB  . PHE   A 1 122 ? 8.668   -14.614 -16.536 1.00 96.60 122 A 1 
ATOM   1012 C CG  . PHE   A 1 122 ? 9.924   -15.458 -16.496 1.00 96.42 122 A 1 
ATOM   1013 C CD1 . PHE   A 1 122 ? 11.106  -15.023 -17.120 1.00 93.01 122 A 1 
ATOM   1014 C CD2 . PHE   A 1 122 ? 9.915   -16.683 -15.802 1.00 93.18 122 A 1 
ATOM   1015 C CE1 . PHE   A 1 122 ? 12.275  -15.793 -17.035 1.00 92.49 122 A 1 
ATOM   1016 C CE2 . PHE   A 1 122 ? 11.080  -17.460 -15.720 1.00 92.26 122 A 1 
ATOM   1017 C CZ  . PHE   A 1 122 ? 12.264  -17.010 -16.328 1.00 94.41 122 A 1 
ATOM   1018 N N   . ILE   A 1 123 ? 10.586  -11.808 -15.418 1.00 96.15 123 A 1 
ATOM   1019 C CA  . ILE   A 1 123 ? 11.584  -10.822 -15.814 1.00 95.74 123 A 1 
ATOM   1020 C C   . ILE   A 1 123 ? 12.870  -11.561 -16.165 1.00 95.82 123 A 1 
ATOM   1021 O O   . ILE   A 1 123 ? 13.455  -12.230 -15.311 1.00 95.16 123 A 1 
ATOM   1022 C CB  . ILE   A 1 123 ? 11.811  -9.750  -14.731 1.00 94.74 123 A 1 
ATOM   1023 C CG1 . ILE   A 1 123 ? 10.518  -8.980  -14.353 1.00 91.88 123 A 1 
ATOM   1024 C CG2 . ILE   A 1 123 ? 12.854  -8.729  -15.222 1.00 91.43 123 A 1 
ATOM   1025 C CD1 . ILE   A 1 123 ? 9.732   -9.595  -13.201 1.00 85.20 123 A 1 
ATOM   1026 N N   . ASP   A 1 124 ? 13.304  -11.430 -17.408 1.00 95.78 124 A 1 
ATOM   1027 C CA  . ASP   A 1 124 ? 14.538  -12.011 -17.930 1.00 96.03 124 A 1 
ATOM   1028 C C   . ASP   A 1 124 ? 15.563  -10.890 -18.134 1.00 96.15 124 A 1 
ATOM   1029 O O   . ASP   A 1 124 ? 15.432  -10.062 -19.037 1.00 95.71 124 A 1 
ATOM   1030 C CB  . ASP   A 1 124 ? 14.205  -12.771 -19.221 1.00 95.68 124 A 1 
ATOM   1031 C CG  . ASP   A 1 124 ? 15.364  -13.588 -19.792 1.00 94.75 124 A 1 
ATOM   1032 O OD1 . ASP   A 1 124 ? 16.530  -13.150 -19.681 1.00 89.51 124 A 1 
ATOM   1033 O OD2 . ASP   A 1 124 ? 15.063  -14.650 -20.383 1.00 88.92 124 A 1 
ATOM   1034 N N   . ARG   A 1 125 ? 16.575  -10.838 -17.270 1.00 95.06 125 A 1 
ATOM   1035 C CA  . ARG   A 1 125 ? 17.612  -9.803  -17.301 1.00 94.28 125 A 1 
ATOM   1036 C C   . ARG   A 1 125 ? 18.545  -9.957  -18.501 1.00 94.13 125 A 1 
ATOM   1037 O O   . ARG   A 1 125 ? 19.067  -8.955  -18.983 1.00 92.56 125 A 1 
ATOM   1038 C CB  . ARG   A 1 125 ? 18.420  -9.815  -15.994 1.00 92.37 125 A 1 
ATOM   1039 C CG  . ARG   A 1 125 ? 17.594  -9.335  -14.780 1.00 89.80 125 A 1 
ATOM   1040 C CD  . ARG   A 1 125 ? 18.443  -9.217  -13.508 1.00 87.16 125 A 1 
ATOM   1041 N NE  . ARG   A 1 125 ? 19.522  -8.232  -13.694 1.00 85.22 125 A 1 
ATOM   1042 C CZ  . ARG   A 1 125 ? 20.832  -8.436  -13.738 1.00 84.97 125 A 1 
ATOM   1043 N NH1 . ARG   A 1 125 ? 21.384  -9.587  -13.465 1.00 76.39 125 A 1 
ATOM   1044 N NH2 . ARG   A 1 125 ? 21.618  -7.464  -14.069 1.00 79.17 125 A 1 
ATOM   1045 N N   . GLU   A 1 126 ? 18.753  -11.170 -18.993 1.00 94.57 126 A 1 
ATOM   1046 C CA  . GLU   A 1 126 ? 19.591  -11.427 -20.170 1.00 93.74 126 A 1 
ATOM   1047 C C   . GLU   A 1 126 ? 18.880  -10.964 -21.454 1.00 94.78 126 A 1 
ATOM   1048 O O   . GLU   A 1 126 ? 19.442  -10.197 -22.236 1.00 93.31 126 A 1 
ATOM   1049 C CB  . GLU   A 1 126 ? 19.962  -12.919 -20.254 1.00 91.50 126 A 1 
ATOM   1050 C CG  . GLU   A 1 126 ? 20.828  -13.403 -19.071 1.00 79.65 126 A 1 
ATOM   1051 C CD  . GLU   A 1 126 ? 21.267  -14.876 -19.193 1.00 71.34 126 A 1 
ATOM   1052 O OE1 . GLU   A 1 126 ? 22.240  -15.258 -18.498 1.00 63.03 126 A 1 
ATOM   1053 O OE2 . GLU   A 1 126 ? 20.639  -15.640 -19.959 1.00 63.30 126 A 1 
ATOM   1054 N N   . LYS   A 1 127 ? 17.618  -11.349 -21.628 1.00 94.83 127 A 1 
ATOM   1055 C CA  . LYS   A 1 127 ? 16.795  -10.883 -22.759 1.00 95.21 127 A 1 
ATOM   1056 C C   . LYS   A 1 127 ? 16.326  -9.433  -22.599 1.00 96.04 127 A 1 
ATOM   1057 O O   . LYS   A 1 127 ? 15.903  -8.820  -23.578 1.00 95.15 127 A 1 
ATOM   1058 C CB  . LYS   A 1 127 ? 15.589  -11.814 -22.955 1.00 94.69 127 A 1 
ATOM   1059 C CG  . LYS   A 1 127 ? 16.000  -13.242 -23.355 1.00 90.43 127 A 1 
ATOM   1060 C CD  . LYS   A 1 127 ? 14.758  -14.090 -23.669 1.00 85.45 127 A 1 
ATOM   1061 C CE  . LYS   A 1 127 ? 15.173  -15.513 -24.053 1.00 76.93 127 A 1 
ATOM   1062 N NZ  . LYS   A 1 127 ? 14.010  -16.329 -24.465 1.00 69.11 127 A 1 
ATOM   1063 N N   . ARG   A 1 128 ? 16.385  -8.893  -21.388 1.00 94.47 128 A 1 
ATOM   1064 C CA  . ARG   A 1 128 ? 15.865  -7.571  -21.012 1.00 95.17 128 A 1 
ATOM   1065 C C   . ARG   A 1 128 ? 14.377  -7.436  -21.337 1.00 95.53 128 A 1 
ATOM   1066 O O   . ARG   A 1 128 ? 13.940  -6.508  -22.014 1.00 94.41 128 A 1 
ATOM   1067 C CB  . ARG   A 1 128 ? 16.741  -6.450  -21.586 1.00 94.31 128 A 1 
ATOM   1068 C CG  . ARG   A 1 128 ? 18.221  -6.592  -21.168 1.00 91.39 128 A 1 
ATOM   1069 C CD  . ARG   A 1 128 ? 19.094  -5.452  -21.706 1.00 91.26 128 A 1 
ATOM   1070 N NE  . ARG   A 1 128 ? 18.743  -4.148  -21.135 1.00 89.61 128 A 1 
ATOM   1071 C CZ  . ARG   A 1 128 ? 19.033  -3.708  -19.916 1.00 91.26 128 A 1 
ATOM   1072 N NH1 . ARG   A 1 128 ? 19.704  -4.421  -19.053 1.00 80.46 128 A 1 
ATOM   1073 N NH2 . ARG   A 1 128 ? 18.664  -2.525  -19.535 1.00 84.40 128 A 1 
ATOM   1074 N N   . THR   A 1 129 ? 13.609  -8.407  -20.861 1.00 96.53 129 A 1 
ATOM   1075 C CA  . THR   A 1 129 ? 12.167  -8.482  -21.077 1.00 96.11 129 A 1 
ATOM   1076 C C   . THR   A 1 129 ? 11.397  -8.668  -19.772 1.00 95.64 129 A 1 
ATOM   1077 O O   . THR   A 1 129 ? 11.850  -9.351  -18.854 1.00 94.72 129 A 1 
ATOM   1078 C CB  . THR   A 1 129 ? 11.779  -9.590  -22.071 1.00 95.31 129 A 1 
ATOM   1079 O OG1 . THR   A 1 129 ? 12.273  -10.849 -21.679 1.00 87.32 129 A 1 
ATOM   1080 C CG2 . THR   A 1 129 ? 12.291  -9.314  -23.486 1.00 87.42 129 A 1 
ATOM   1081 N N   . VAL   A 1 130 ? 10.216  -8.070  -19.713 1.00 96.22 130 A 1 
ATOM   1082 C CA  . VAL   A 1 130 ? 9.184   -8.342  -18.711 1.00 95.76 130 A 1 
ATOM   1083 C C   . VAL   A 1 130 ? 8.058   -9.079  -19.424 1.00 95.84 130 A 1 
ATOM   1084 O O   . VAL   A 1 130 ? 7.277   -8.481  -20.162 1.00 95.22 130 A 1 
ATOM   1085 C CB  . VAL   A 1 130 ? 8.689   -7.047  -18.036 1.00 94.64 130 A 1 
ATOM   1086 C CG1 . VAL   A 1 130 ? 7.569   -7.334  -17.027 1.00 90.96 130 A 1 
ATOM   1087 C CG2 . VAL   A 1 130 ? 9.827   -6.336  -17.289 1.00 91.23 130 A 1 
ATOM   1088 N N   . GLU   A 1 131 ? 8.002   -10.384 -19.245 1.00 96.09 131 A 1 
ATOM   1089 C CA  . GLU   A 1 131 ? 6.995   -11.242 -19.853 1.00 96.22 131 A 1 
ATOM   1090 C C   . GLU   A 1 131 ? 5.778   -11.340 -18.930 1.00 96.01 131 A 1 
ATOM   1091 O O   . GLU   A 1 131 ? 5.903   -11.716 -17.764 1.00 95.34 131 A 1 
ATOM   1092 C CB  . GLU   A 1 131 ? 7.576   -12.636 -20.134 1.00 96.31 131 A 1 
ATOM   1093 C CG  . GLU   A 1 131 ? 8.811   -12.640 -21.055 1.00 94.85 131 A 1 
ATOM   1094 C CD  . GLU   A 1 131 ? 9.513   -14.006 -21.112 1.00 95.28 131 A 1 
ATOM   1095 O OE1 . GLU   A 1 131 ? 10.698  -14.069 -21.500 1.00 88.60 131 A 1 
ATOM   1096 O OE2 . GLU   A 1 131 ? 8.904   -15.039 -20.749 1.00 90.47 131 A 1 
ATOM   1097 N N   . TYR   A 1 132 ? 4.612   -11.037 -19.465 1.00 95.50 132 A 1 
ATOM   1098 C CA  . TYR   A 1 132 ? 3.342   -11.188 -18.765 1.00 95.23 132 A 1 
ATOM   1099 C C   . TYR   A 1 132 ? 2.527   -12.333 -19.361 1.00 95.91 132 A 1 
ATOM   1100 O O   . TYR   A 1 132 ? 2.283   -12.380 -20.567 1.00 95.83 132 A 1 
ATOM   1101 C CB  . TYR   A 1 132 ? 2.579   -9.864  -18.790 1.00 93.83 132 A 1 
ATOM   1102 C CG  . TYR   A 1 132 ? 1.232   -9.924  -18.100 1.00 91.66 132 A 1 
ATOM   1103 C CD1 . TYR   A 1 132 ? 0.058   -9.649  -18.818 1.00 86.22 132 A 1 
ATOM   1104 C CD2 . TYR   A 1 132 ? 1.147   -10.271 -16.739 1.00 85.79 132 A 1 
ATOM   1105 C CE1 . TYR   A 1 132 ? -1.193  -9.697  -18.185 1.00 83.51 132 A 1 
ATOM   1106 C CE2 . TYR   A 1 132 ? -0.102  -10.335 -16.099 1.00 82.37 132 A 1 
ATOM   1107 C CZ  . TYR   A 1 132 ? -1.271  -10.041 -16.827 1.00 84.98 132 A 1 
ATOM   1108 O OH  . TYR   A 1 132 ? -2.483  -10.090 -16.212 1.00 82.60 132 A 1 
ATOM   1109 N N   . TYR   A 1 133 ? 2.086   -13.235 -18.494 1.00 96.01 133 A 1 
ATOM   1110 C CA  . TYR   A 1 133 ? 1.293   -14.401 -18.842 1.00 96.37 133 A 1 
ATOM   1111 C C   . TYR   A 1 133 ? -0.036  -14.347 -18.094 1.00 95.98 133 A 1 
ATOM   1112 O O   . TYR   A 1 133 ? -0.057  -14.394 -16.868 1.00 95.22 133 A 1 
ATOM   1113 C CB  . TYR   A 1 133 ? 2.059   -15.678 -18.500 1.00 96.83 133 A 1 
ATOM   1114 C CG  . TYR   A 1 133 ? 3.366   -15.877 -19.240 1.00 97.29 133 A 1 
ATOM   1115 C CD1 . TYR   A 1 133 ? 3.420   -16.697 -20.376 1.00 93.20 133 A 1 
ATOM   1116 C CD2 . TYR   A 1 133 ? 4.552   -15.256 -18.784 1.00 93.95 133 A 1 
ATOM   1117 C CE1 . TYR   A 1 133 ? 4.633   -16.903 -21.057 1.00 94.15 133 A 1 
ATOM   1118 C CE2 . TYR   A 1 133 ? 5.770   -15.447 -19.463 1.00 94.14 133 A 1 
ATOM   1119 C CZ  . TYR   A 1 133 ? 5.803   -16.273 -20.602 1.00 97.16 133 A 1 
ATOM   1120 O OH  . TYR   A 1 133 ? 6.981   -16.461 -21.273 1.00 96.78 133 A 1 
ATOM   1121 N N   . ASP   A 1 134 ? -1.132  -14.287 -18.828 1.00 95.97 134 A 1 
ATOM   1122 C CA  . ASP   A 1 134 ? -2.482  -14.339 -18.272 1.00 95.57 134 A 1 
ATOM   1123 C C   . ASP   A 1 134 ? -3.354  -15.301 -19.087 1.00 95.77 134 A 1 
ATOM   1124 O O   . ASP   A 1 134 ? -3.636  -15.077 -20.265 1.00 95.25 134 A 1 
ATOM   1125 C CB  . ASP   A 1 134 ? -3.076  -12.925 -18.202 1.00 94.27 134 A 1 
ATOM   1126 C CG  . ASP   A 1 134 ? -4.483  -12.878 -17.594 1.00 92.88 134 A 1 
ATOM   1127 O OD1 . ASP   A 1 134 ? -5.056  -13.946 -17.270 1.00 88.72 134 A 1 
ATOM   1128 O OD2 . ASP   A 1 134 ? -5.035  -11.765 -17.479 1.00 87.94 134 A 1 
ATOM   1129 N N   . SER   A 1 135 ? -3.824  -16.357 -18.437 1.00 95.22 135 A 1 
ATOM   1130 C CA  . SER   A 1 135 ? -4.739  -17.348 -19.023 1.00 95.23 135 A 1 
ATOM   1131 C C   . SER   A 1 135 ? -6.060  -16.751 -19.523 1.00 94.72 135 A 1 
ATOM   1132 O O   . SER   A 1 135 ? -6.762  -17.376 -20.322 1.00 93.57 135 A 1 
ATOM   1133 C CB  . SER   A 1 135 ? -5.025  -18.436 -17.992 1.00 95.01 135 A 1 
ATOM   1134 O OG  . SER   A 1 135 ? -5.531  -17.867 -16.798 1.00 92.17 135 A 1 
ATOM   1135 N N   . LYS   A 1 136 ? -6.393  -15.536 -19.097 1.00 92.68 136 A 1 
ATOM   1136 C CA  . LYS   A 1 136 ? -7.535  -14.754 -19.593 1.00 91.01 136 A 1 
ATOM   1137 C C   . LYS   A 1 136 ? -7.132  -13.624 -20.549 1.00 90.30 136 A 1 
ATOM   1138 O O   . LYS   A 1 136 ? -7.997  -12.836 -20.912 1.00 88.09 136 A 1 
ATOM   1139 C CB  . LYS   A 1 136 ? -8.369  -14.236 -18.414 1.00 90.04 136 A 1 
ATOM   1140 C CG  . LYS   A 1 136 ? -8.987  -15.368 -17.575 1.00 88.80 136 A 1 
ATOM   1141 C CD  . LYS   A 1 136 ? -9.999  -14.790 -16.573 1.00 84.91 136 A 1 
ATOM   1142 C CE  . LYS   A 1 136 ? -10.526 -15.832 -15.585 1.00 81.35 136 A 1 
ATOM   1143 N NZ  . LYS   A 1 136 ? -11.324 -16.910 -16.224 1.00 73.94 136 A 1 
ATOM   1144 N N   . ILE   A 1 137 ? -5.887  -13.586 -20.978 1.00 90.14 137 A 1 
ATOM   1145 C CA  . ILE   A 1 137 ? -5.222  -12.558 -21.802 1.00 89.67 137 A 1 
ATOM   1146 C C   . ILE   A 1 137 ? -4.856  -11.320 -20.977 1.00 87.52 137 A 1 
ATOM   1147 O O   . ILE   A 1 137 ? -3.672  -11.098 -20.746 1.00 82.04 137 A 1 
ATOM   1148 C CB  . ILE   A 1 137 ? -5.996  -12.199 -23.089 1.00 89.70 137 A 1 
ATOM   1149 C CG1 . ILE   A 1 137 ? -6.389  -13.454 -23.903 1.00 86.43 137 A 1 
ATOM   1150 C CG2 . ILE   A 1 137 ? -5.179  -11.224 -23.961 1.00 85.32 137 A 1 
ATOM   1151 C CD1 . ILE   A 1 137 ? -7.389  -13.165 -25.029 1.00 84.03 137 A 1 
ATOM   1152 N N   . ASN   A 1 138 ? -5.851  -10.540 -20.549 1.00 87.28 138 A 1 
ATOM   1153 C CA  . ASN   A 1 138 ? -5.683  -9.284  -19.812 1.00 84.97 138 A 1 
ATOM   1154 C C   . ASN   A 1 138 ? -6.848  -9.105  -18.837 1.00 84.75 138 A 1 
ATOM   1155 O O   . ASN   A 1 138 ? -7.758  -8.297  -19.058 1.00 80.25 138 A 1 
ATOM   1156 C CB  . ASN   A 1 138 ? -5.580  -8.123  -20.814 1.00 81.10 138 A 1 
ATOM   1157 C CG  . ASN   A 1 138 ? -4.237  -8.058  -21.520 1.00 71.94 138 A 1 
ATOM   1158 O OD1 . ASN   A 1 138 ? -3.190  -8.153  -20.913 1.00 62.05 138 A 1 
ATOM   1159 N ND2 . ASN   A 1 138 ? -4.235  -7.836  -22.814 1.00 63.40 138 A 1 
ATOM   1160 N N   . TYR   A 1 139 ? -6.860  -9.907  -17.781 1.00 83.04 139 A 1 
ATOM   1161 C CA  . TYR   A 1 139 ? -7.885  -9.792  -16.751 1.00 81.15 139 A 1 
ATOM   1162 C C   . TYR   A 1 139 ? -7.721  -8.496  -15.964 1.00 78.78 139 A 1 
ATOM   1163 O O   . TYR   A 1 139 ? -6.605  -8.094  -15.637 1.00 73.64 139 A 1 
ATOM   1164 C CB  . TYR   A 1 139 ? -7.854  -11.009 -15.835 1.00 79.81 139 A 1 
ATOM   1165 C CG  . TYR   A 1 139 ? -9.028  -11.071 -14.884 1.00 79.14 139 A 1 
ATOM   1166 C CD1 . TYR   A 1 139 ? -8.921  -10.566 -13.574 1.00 73.39 139 A 1 
ATOM   1167 C CD2 . TYR   A 1 139 ? -10.248 -11.629 -15.313 1.00 73.36 139 A 1 
ATOM   1168 C CE1 . TYR   A 1 139 ? -10.016 -10.636 -12.696 1.00 72.09 139 A 1 
ATOM   1169 C CE2 . TYR   A 1 139 ? -11.345 -11.703 -14.444 1.00 71.91 139 A 1 
ATOM   1170 C CZ  . TYR   A 1 139 ? -11.224 -11.211 -13.133 1.00 76.14 139 A 1 
ATOM   1171 O OH  . TYR   A 1 139 ? -12.293 -11.306 -12.285 1.00 73.50 139 A 1 
ATOM   1172 N N   . GLY   A 1 140 ? -8.845  -7.869  -15.630 1.00 75.77 140 A 1 
ATOM   1173 C CA  . GLY   A 1 140 ? -8.843  -6.614  -14.898 1.00 72.46 140 A 1 
ATOM   1174 C C   . GLY   A 1 140 ? -9.021  -5.403  -15.811 1.00 71.78 140 A 1 
ATOM   1175 O O   . GLY   A 1 140 ? -9.549  -5.504  -16.922 1.00 66.39 140 A 1 
ATOM   1176 N N   . ASN   A 1 141 ? -8.584  -4.257  -15.318 1.00 69.78 141 A 1 
ATOM   1177 C CA  . ASN   A 1 141 ? -8.489  -3.038  -16.116 1.00 68.93 141 A 1 
ATOM   1178 C C   . ASN   A 1 141 ? -7.285  -3.152  -17.062 1.00 70.93 141 A 1 
ATOM   1179 O O   . ASN   A 1 141 ? -6.140  -3.156  -16.619 1.00 67.65 141 A 1 
ATOM   1180 C CB  . ASN   A 1 141 ? -8.381  -1.833  -15.168 1.00 63.20 141 A 1 
ATOM   1181 C CG  . ASN   A 1 141 ? -8.283  -0.501  -15.909 1.00 56.70 141 A 1 
ATOM   1182 O OD1 . ASN   A 1 141 ? -7.914  -0.402  -17.066 1.00 51.33 141 A 1 
ATOM   1183 N ND2 . ASN   A 1 141 ? -8.613  0.586   -15.239 1.00 50.60 141 A 1 
ATOM   1184 N N   . TYR   A 1 142 ? -7.567  -3.235  -18.365 1.00 71.91 142 A 1 
ATOM   1185 C CA  . TYR   A 1 142 ? -6.518  -3.398  -19.369 1.00 71.57 142 A 1 
ATOM   1186 C C   . TYR   A 1 142 ? -5.506  -2.248  -19.358 1.00 73.41 142 A 1 
ATOM   1187 O O   . TYR   A 1 142 ? -4.302  -2.486  -19.398 1.00 70.36 142 A 1 
ATOM   1188 C CB  . TYR   A 1 142 ? -7.161  -3.533  -20.755 1.00 67.47 142 A 1 
ATOM   1189 C CG  . TYR   A 1 142 ? -6.142  -3.603  -21.876 1.00 64.58 142 A 1 
ATOM   1190 C CD1 . TYR   A 1 142 ? -5.969  -2.527  -22.770 1.00 58.63 142 A 1 
ATOM   1191 C CD2 . TYR   A 1 142 ? -5.311  -4.735  -21.992 1.00 58.63 142 A 1 
ATOM   1192 C CE1 . TYR   A 1 142 ? -4.987  -2.586  -23.776 1.00 54.66 142 A 1 
ATOM   1193 C CE2 . TYR   A 1 142 ? -4.322  -4.801  -22.992 1.00 55.27 142 A 1 
ATOM   1194 C CZ  . TYR   A 1 142 ? -4.164  -3.724  -23.883 1.00 56.39 142 A 1 
ATOM   1195 O OH  . TYR   A 1 142 ? -3.198  -3.788  -24.854 1.00 53.18 142 A 1 
ATOM   1196 N N   . GLU   A 1 143 ? -5.979  -1.005  -19.285 1.00 69.75 143 A 1 
ATOM   1197 C CA  . GLU   A 1 143 ? -5.111  0.176   -19.337 1.00 68.39 143 A 1 
ATOM   1198 C C   . GLU   A 1 143 ? -4.212  0.265   -18.092 1.00 70.35 143 A 1 
ATOM   1199 O O   . GLU   A 1 143 ? -3.000  0.416   -18.222 1.00 69.13 143 A 1 
ATOM   1200 C CB  . GLU   A 1 143 ? -5.956  1.454   -19.510 1.00 65.12 143 A 1 
ATOM   1201 C CG  . GLU   A 1 143 ? -6.657  1.518   -20.876 1.00 56.42 143 A 1 
ATOM   1202 C CD  . GLU   A 1 143 ? -7.541  2.764   -21.072 1.00 48.69 143 A 1 
ATOM   1203 O OE1 . GLU   A 1 143 ? -8.008  2.960   -22.218 1.00 42.03 143 A 1 
ATOM   1204 O OE2 . GLU   A 1 143 ? -7.784  3.503   -20.091 1.00 44.44 143 A 1 
ATOM   1205 N N   . GLU   A 1 144 ? -4.782  0.094   -16.895 1.00 69.75 144 A 1 
ATOM   1206 C CA  . GLU   A 1 144 ? -3.993  0.069   -15.658 1.00 69.79 144 A 1 
ATOM   1207 C C   . GLU   A 1 144 ? -3.055  -1.145  -15.607 1.00 73.23 144 A 1 
ATOM   1208 O O   . GLU   A 1 144 ? -1.906  -1.015  -15.194 1.00 71.93 144 A 1 
ATOM   1209 C CB  . GLU   A 1 144 ? -4.891  0.073   -14.409 1.00 65.38 144 A 1 
ATOM   1210 C CG  . GLU   A 1 144 ? -5.525  1.445   -14.132 1.00 56.75 144 A 1 
ATOM   1211 C CD  . GLU   A 1 144 ? -6.228  1.534   -12.770 1.00 51.25 144 A 1 
ATOM   1212 O OE1 . GLU   A 1 144 ? -6.416  2.681   -12.293 1.00 45.87 144 A 1 
ATOM   1213 O OE2 . GLU   A 1 144 ? -6.590  0.484   -12.193 1.00 47.55 144 A 1 
ATOM   1214 N N   . GLY   A 1 145 ? -3.526  -2.300  -16.054 1.00 74.15 145 A 1 
ATOM   1215 C CA  . GLY   A 1 145 ? -2.710  -3.507  -16.127 1.00 75.39 145 A 1 
ATOM   1216 C C   . GLY   A 1 145 ? -1.493  -3.323  -17.032 1.00 78.51 145 A 1 
ATOM   1217 O O   . GLY   A 1 145 ? -0.355  -3.546  -16.614 1.00 78.35 145 A 1 
ATOM   1218 N N   . LEU   A 1 146 ? -1.722  -2.843  -18.241 1.00 77.46 146 A 1 
ATOM   1219 C CA  . LEU   A 1 146 ? -0.666  -2.568  -19.209 1.00 79.09 146 A 1 
ATOM   1220 C C   . LEU   A 1 146 ? 0.307   -1.501  -18.697 1.00 80.65 146 A 1 
ATOM   1221 O O   . LEU   A 1 146 ? 1.520   -1.666  -18.831 1.00 80.86 146 A 1 
ATOM   1222 C CB  . LEU   A 1 146 ? -1.317  -2.151  -20.539 1.00 78.12 146 A 1 
ATOM   1223 C CG  . LEU   A 1 146 ? -0.303  -1.916  -21.673 1.00 72.12 146 A 1 
ATOM   1224 C CD1 . LEU   A 1 146 ? 0.471   -3.186  -22.004 1.00 67.01 146 A 1 
ATOM   1225 C CD2 . LEU   A 1 146 ? -1.031  -1.458  -22.936 1.00 66.64 146 A 1 
ATOM   1226 N N   . GLN   A 1 147 ? -0.207  -0.437  -18.087 1.00 79.29 147 A 1 
ATOM   1227 C CA  . GLN   A 1 147 ? 0.638   0.603   -17.509 1.00 79.52 147 A 1 
ATOM   1228 C C   . GLN   A 1 147 ? 1.504   0.054   -16.371 1.00 80.38 147 A 1 
ATOM   1229 O O   . GLN   A 1 147 ? 2.705   0.297   -16.361 1.00 79.53 147 A 1 
ATOM   1230 C CB  . GLN   A 1 147 ? -0.217  1.798   -17.059 1.00 78.49 147 A 1 
ATOM   1231 C CG  . GLN   A 1 147 ? 0.648   3.006   -16.665 1.00 73.44 147 A 1 
ATOM   1232 C CD  . GLN   A 1 147 ? 1.558   3.468   -17.817 1.00 70.22 147 A 1 
ATOM   1233 O OE1 . GLN   A 1 147 ? 1.138   3.604   -18.955 1.00 64.54 147 A 1 
ATOM   1234 N NE2 . GLN   A 1 147 ? 2.829   3.682   -17.565 1.00 61.68 147 A 1 
ATOM   1235 N N   . GLY   A 1 148 ? 0.940   -0.758  -15.488 1.00 81.89 148 A 1 
ATOM   1236 C CA  . GLY   A 1 148 ? 1.695   -1.404  -14.415 1.00 82.13 148 A 1 
ATOM   1237 C C   . GLY   A 1 148 ? 2.845   -2.282  -14.926 1.00 84.55 148 A 1 
ATOM   1238 O O   . GLY   A 1 148 ? 3.957   -2.218  -14.401 1.00 84.19 148 A 1 
ATOM   1239 N N   . ILE   A 1 149 ? 2.616   -3.042  -15.993 1.00 83.80 149 A 1 
ATOM   1240 C CA  . ILE   A 1 149 ? 3.668   -3.867  -16.618 1.00 85.67 149 A 1 
ATOM   1241 C C   . ILE   A 1 149 ? 4.746   -2.982  -17.274 1.00 86.91 149 A 1 
ATOM   1242 O O   . ILE   A 1 149 ? 5.943   -3.254  -17.135 1.00 86.77 149 A 1 
ATOM   1243 C CB  . ILE   A 1 149 ? 3.054   -4.859  -17.631 1.00 85.25 149 A 1 
ATOM   1244 C CG1 . ILE   A 1 149 ? 2.075   -5.837  -16.939 1.00 80.36 149 A 1 
ATOM   1245 C CG2 . ILE   A 1 149 ? 4.157   -5.676  -18.344 1.00 78.59 149 A 1 
ATOM   1246 C CD1 . ILE   A 1 149 ? 1.113   -6.511  -17.927 1.00 72.45 149 A 1 
ATOM   1247 N N   . LYS   A 1 150 ? 4.341   -1.912  -17.959 1.00 85.25 150 A 1 
ATOM   1248 C CA  . LYS   A 1 150 ? 5.272   -0.923  -18.524 1.00 85.22 150 A 1 
ATOM   1249 C C   . LYS   A 1 150 ? 6.109   -0.246  -17.440 1.00 85.84 150 A 1 
ATOM   1250 O O   . LYS   A 1 150 ? 7.307   -0.059  -17.632 1.00 86.23 150 A 1 
ATOM   1251 C CB  . LYS   A 1 150 ? 4.501   0.149   -19.308 1.00 85.06 150 A 1 
ATOM   1252 C CG  . LYS   A 1 150 ? 3.979   -0.358  -20.657 1.00 82.09 150 A 1 
ATOM   1253 C CD  . LYS   A 1 150 ? 3.110   0.729   -21.294 1.00 80.59 150 A 1 
ATOM   1254 C CE  . LYS   A 1 150 ? 2.627   0.297   -22.673 1.00 74.68 150 A 1 
ATOM   1255 N NZ  . LYS   A 1 150 ? 1.722   1.315   -23.254 1.00 69.04 150 A 1 
ATOM   1256 N N   . ASP   A 1 151 ? 5.501   0.075   -16.307 1.00 85.78 151 A 1 
ATOM   1257 C CA  . ASP   A 1 151 ? 6.194   0.688   -15.180 1.00 84.27 151 A 1 
ATOM   1258 C C   . ASP   A 1 151 ? 7.229   -0.267  -14.573 1.00 86.00 151 A 1 
ATOM   1259 O O   . ASP   A 1 151 ? 8.345   0.154   -14.274 1.00 86.12 151 A 1 
ATOM   1260 C CB  . ASP   A 1 151 ? 5.191   1.142   -14.112 1.00 81.88 151 A 1 
ATOM   1261 C CG  . ASP   A 1 151 ? 4.333   2.346   -14.521 1.00 76.04 151 A 1 
ATOM   1262 O OD1 . ASP   A 1 151 ? 4.678   3.031   -15.513 1.00 69.51 151 A 1 
ATOM   1263 O OD2 . ASP   A 1 151 ? 3.352   2.606   -13.791 1.00 68.73 151 A 1 
ATOM   1264 N N   . VAL   A 1 152 ? 6.915   -1.558  -14.469 1.00 87.43 152 A 1 
ATOM   1265 C CA  . VAL   A 1 152 ? 7.903   -2.577  -14.077 1.00 88.65 152 A 1 
ATOM   1266 C C   . VAL   A 1 152 ? 9.067   -2.599  -15.075 1.00 90.09 152 A 1 
ATOM   1267 O O   . VAL   A 1 152 ? 10.222  -2.516  -14.658 1.00 90.40 152 A 1 
ATOM   1268 C CB  . VAL   A 1 152 ? 7.261   -3.973  -13.925 1.00 88.18 152 A 1 
ATOM   1269 C CG1 . VAL   A 1 152 ? 8.306   -5.077  -13.703 1.00 83.93 152 A 1 
ATOM   1270 C CG2 . VAL   A 1 152 ? 6.310   -4.020  -12.722 1.00 84.08 152 A 1 
ATOM   1271 N N   . ALA   A 1 153 ? 8.796   -2.624  -16.377 1.00 89.92 153 A 1 
ATOM   1272 C CA  . ALA   A 1 153 ? 9.845   -2.587  -17.399 1.00 91.18 153 A 1 
ATOM   1273 C C   . ALA   A 1 153 ? 10.699  -1.302  -17.323 1.00 91.19 153 A 1 
ATOM   1274 O O   . ALA   A 1 153 ? 11.924  -1.356  -17.432 1.00 91.19 153 A 1 
ATOM   1275 C CB  . ALA   A 1 153 ? 9.192   -2.750  -18.779 1.00 91.98 153 A 1 
ATOM   1276 N N   . ALA   A 1 154 ? 10.072  -0.158  -17.080 1.00 88.72 154 A 1 
ATOM   1277 C CA  . ALA   A 1 154 ? 10.765  1.116   -16.910 1.00 87.28 154 A 1 
ATOM   1278 C C   . ALA   A 1 154 ? 11.655  1.130   -15.653 1.00 86.86 154 A 1 
ATOM   1279 O O   . ALA   A 1 154 ? 12.795  1.595   -15.710 1.00 86.29 154 A 1 
ATOM   1280 C CB  . ALA   A 1 154 ? 9.724   2.240   -16.884 1.00 86.12 154 A 1 
ATOM   1281 N N   . LYS   A 1 155 ? 11.184  0.566   -14.542 1.00 88.37 155 A 1 
ATOM   1282 C CA  . LYS   A 1 155 ? 11.975  0.419   -13.311 1.00 86.67 155 A 1 
ATOM   1283 C C   . LYS   A 1 155 ? 13.195  -0.476  -13.529 1.00 87.83 155 A 1 
ATOM   1284 O O   . LYS   A 1 155 ? 14.302  -0.071  -13.192 1.00 87.19 155 A 1 
ATOM   1285 C CB  . LYS   A 1 155 ? 11.099  -0.116  -12.169 1.00 83.96 155 A 1 
ATOM   1286 C CG  . LYS   A 1 155 ? 10.121  0.948   -11.642 1.00 77.82 155 A 1 
ATOM   1287 C CD  . LYS   A 1 155 ? 9.142   0.341   -10.632 1.00 73.30 155 A 1 
ATOM   1288 C CE  . LYS   A 1 155 ? 8.076   1.378   -10.279 1.00 66.91 155 A 1 
ATOM   1289 N NZ  . LYS   A 1 155 ? 7.235   0.957   -9.138  1.00 61.39 155 A 1 
ATOM   1290 N N   . PHE   A 1 156 ? 13.025  -1.628  -14.159 1.00 88.47 156 A 1 
ATOM   1291 C CA  . PHE   A 1 156 ? 14.160  -2.478  -14.526 1.00 89.70 156 A 1 
ATOM   1292 C C   . PHE   A 1 156 ? 15.142  -1.751  -15.452 1.00 90.22 156 A 1 
ATOM   1293 O O   . PHE   A 1 156 ? 16.344  -1.822  -15.230 1.00 89.85 156 A 1 
ATOM   1294 C CB  . PHE   A 1 156 ? 13.674  -3.795  -15.135 1.00 89.78 156 A 1 
ATOM   1295 C CG  . PHE   A 1 156 ? 13.396  -4.860  -14.096 1.00 89.48 156 A 1 
ATOM   1296 C CD1 . PHE   A 1 156 ? 14.464  -5.593  -13.544 1.00 84.03 156 A 1 
ATOM   1297 C CD2 . PHE   A 1 156 ? 12.089  -5.098  -13.637 1.00 84.54 156 A 1 
ATOM   1298 C CE1 . PHE   A 1 156 ? 14.225  -6.551  -12.544 1.00 83.97 156 A 1 
ATOM   1299 C CE2 . PHE   A 1 156 ? 11.846  -6.051  -12.634 1.00 84.13 156 A 1 
ATOM   1300 C CZ  . PHE   A 1 156 ? 12.917  -6.775  -12.085 1.00 87.57 156 A 1 
ATOM   1301 N N   . THR   A 1 157 ? 14.654  -0.984  -16.420 1.00 88.82 157 A 1 
ATOM   1302 C CA  . THR   A 1 157 ? 15.523  -0.168  -17.290 1.00 88.86 157 A 1 
ATOM   1303 C C   . THR   A 1 157 ? 16.325  0.864   -16.496 1.00 88.34 157 A 1 
ATOM   1304 O O   . THR   A 1 157 ? 17.504  1.066   -16.777 1.00 87.16 157 A 1 
ATOM   1305 C CB  . THR   A 1 157 ? 14.705  0.549   -18.374 1.00 89.52 157 A 1 
ATOM   1306 O OG1 . THR   A 1 157 ? 14.020  -0.403  -19.166 1.00 84.96 157 A 1 
ATOM   1307 C CG2 . THR   A 1 157 ? 15.563  1.387   -19.325 1.00 84.71 157 A 1 
ATOM   1308 N N   . LYS   A 1 158 ? 15.702  1.494   -15.507 1.00 87.85 158 A 1 
ATOM   1309 C CA  . LYS   A 1 158 ? 16.349  2.501   -14.662 1.00 84.32 158 A 1 
ATOM   1310 C C   . LYS   A 1 158 ? 17.434  1.897   -13.763 1.00 83.86 158 A 1 
ATOM   1311 O O   . LYS   A 1 158 ? 18.525  2.447   -13.679 1.00 83.08 158 A 1 
ATOM   1312 C CB  . LYS   A 1 158 ? 15.274  3.240   -13.846 1.00 81.26 158 A 1 
ATOM   1313 C CG  . LYS   A 1 158 ? 15.868  4.382   -12.999 1.00 74.71 158 A 1 
ATOM   1314 C CD  . LYS   A 1 158 ? 14.825  5.056   -12.093 1.00 71.75 158 A 1 
ATOM   1315 C CE  . LYS   A 1 158 ? 15.542  6.091   -11.220 1.00 64.29 158 A 1 
ATOM   1316 N NZ  . LYS   A 1 158 ? 14.817  6.417   -9.966  1.00 59.60 158 A 1 
ATOM   1317 N N   . TYR   A 1 159 ? 17.125  0.796   -13.098 1.00 86.19 159 A 1 
ATOM   1318 C CA  . TYR   A 1 159 ? 17.977  0.225   -12.045 1.00 84.72 159 A 1 
ATOM   1319 C C   . TYR   A 1 159 ? 18.890  -0.923  -12.515 1.00 85.20 159 A 1 
ATOM   1320 O O   . TYR   A 1 159 ? 19.798  -1.330  -11.791 1.00 83.46 159 A 1 
ATOM   1321 C CB  . TYR   A 1 159 ? 17.087  -0.198  -10.879 1.00 83.13 159 A 1 
ATOM   1322 C CG  . TYR   A 1 159 ? 16.363  0.948   -10.193 1.00 80.40 159 A 1 
ATOM   1323 C CD1 . TYR   A 1 159 ? 17.089  1.869   -9.418  1.00 76.20 159 A 1 
ATOM   1324 C CD2 . TYR   A 1 159 ? 14.970  1.104   -10.315 1.00 76.59 159 A 1 
ATOM   1325 C CE1 . TYR   A 1 159 ? 16.433  2.931   -8.773  1.00 75.11 159 A 1 
ATOM   1326 C CE2 . TYR   A 1 159 ? 14.303  2.168   -9.673  1.00 74.44 159 A 1 
ATOM   1327 C CZ  . TYR   A 1 159 ? 15.040  3.082   -8.903  1.00 76.50 159 A 1 
ATOM   1328 O OH  . TYR   A 1 159 ? 14.399  4.124   -8.283  1.00 73.24 159 A 1 
ATOM   1329 N N   . ASP   A 1 160 ? 18.663  -1.421  -13.721 1.00 86.51 160 A 1 
ATOM   1330 C CA  . ASP   A 1 160 ? 19.528  -2.373  -14.424 1.00 87.82 160 A 1 
ATOM   1331 C C   . ASP   A 1 160 ? 19.863  -1.809  -15.816 1.00 88.56 160 A 1 
ATOM   1332 O O   . ASP   A 1 160 ? 19.368  -2.302  -16.835 1.00 88.06 160 A 1 
ATOM   1333 C CB  . ASP   A 1 160 ? 18.843  -3.750  -14.471 1.00 87.83 160 A 1 
ATOM   1334 C CG  . ASP   A 1 160 ? 19.719  -4.866  -15.059 1.00 87.58 160 A 1 
ATOM   1335 O OD1 . ASP   A 1 160 ? 20.964  -4.762  -15.034 1.00 84.00 160 A 1 
ATOM   1336 O OD2 . ASP   A 1 160 ? 19.146  -5.910  -15.443 1.00 83.77 160 A 1 
ATOM   1337 N N   . PRO   A 1 161 ? 20.655  -0.729  -15.891 1.00 86.57 161 A 1 
ATOM   1338 C CA  . PRO   A 1 161 ? 21.001  -0.110  -17.162 1.00 84.87 161 A 1 
ATOM   1339 C C   . PRO   A 1 161 ? 21.753  -1.084  -18.074 1.00 85.06 161 A 1 
ATOM   1340 O O   . PRO   A 1 161 ? 22.498  -1.955  -17.623 1.00 81.69 161 A 1 
ATOM   1341 C CB  . PRO   A 1 161 ? 21.828  1.128   -16.808 1.00 81.95 161 A 1 
ATOM   1342 C CG  . PRO   A 1 161 ? 22.452  0.765   -15.456 1.00 78.78 161 A 1 
ATOM   1343 C CD  . PRO   A 1 161 ? 21.357  -0.064  -14.791 1.00 81.03 161 A 1 
ATOM   1344 N N   . GLY   A 1 162 ? 21.565  -0.932  -19.376 1.00 85.90 162 A 1 
ATOM   1345 C CA  . GLY   A 1 162 ? 22.195  -1.778  -20.382 1.00 85.28 162 A 1 
ATOM   1346 C C   . GLY   A 1 162 ? 22.004  -1.232  -21.791 1.00 86.53 162 A 1 
ATOM   1347 O O   . GLY   A 1 162 ? 21.461  -0.145  -21.982 1.00 83.27 162 A 1 
ATOM   1348 N N   . GLU   A 1 163 ? 22.427  -2.005  -22.791 1.00 87.38 163 A 1 
ATOM   1349 C CA  . GLU   A 1 163 ? 22.439  -1.562  -24.196 1.00 87.21 163 A 1 
ATOM   1350 C C   . GLU   A 1 163 ? 21.055  -1.197  -24.752 1.00 89.72 163 A 1 
ATOM   1351 O O   . GLU   A 1 163 ? 20.934  -0.345  -25.632 1.00 85.72 163 A 1 
ATOM   1352 C CB  . GLU   A 1 163 ? 23.021  -2.676  -25.075 1.00 83.67 163 A 1 
ATOM   1353 C CG  . GLU   A 1 163 ? 24.486  -3.020  -24.747 1.00 69.15 163 A 1 
ATOM   1354 C CD  . GLU   A 1 163 ? 25.064  -4.049  -25.728 1.00 57.76 163 A 1 
ATOM   1355 O OE1 . GLU   A 1 163 ? 26.311  -4.132  -25.802 1.00 50.35 163 A 1 
ATOM   1356 O OE2 . GLU   A 1 163 ? 24.266  -4.740  -26.412 1.00 51.54 163 A 1 
ATOM   1357 N N   . LYS   A 1 164 ? 20.014  -1.836  -24.249 1.00 88.30 164 A 1 
ATOM   1358 C CA  . LYS   A 1 164 ? 18.633  -1.565  -24.641 1.00 89.53 164 A 1 
ATOM   1359 C C   . LYS   A 1 164 ? 17.732  -1.475  -23.409 1.00 90.53 164 A 1 
ATOM   1360 O O   . LYS   A 1 164 ? 18.016  -2.124  -22.399 1.00 88.95 164 A 1 
ATOM   1361 C CB  . LYS   A 1 164 ? 18.147  -2.618  -25.657 1.00 86.80 164 A 1 
ATOM   1362 C CG  . LYS   A 1 164 ? 18.102  -4.047  -25.090 1.00 80.51 164 A 1 
ATOM   1363 C CD  . LYS   A 1 164 ? 17.672  -5.075  -26.150 1.00 78.89 164 A 1 
ATOM   1364 C CE  . LYS   A 1 164 ? 17.652  -6.460  -25.504 1.00 67.57 164 A 1 
ATOM   1365 N NZ  . LYS   A 1 164 ? 17.299  -7.537  -26.467 1.00 62.94 164 A 1 
ATOM   1366 N N   . PRO   A 1 165 ? 16.627  -0.725  -23.482 1.00 90.91 165 A 1 
ATOM   1367 C CA  . PRO   A 1 165 ? 15.646  -0.726  -22.405 1.00 90.21 165 A 1 
ATOM   1368 C C   . PRO   A 1 165 ? 14.962  -2.091  -22.274 1.00 90.78 165 A 1 
ATOM   1369 O O   . PRO   A 1 165 ? 14.896  -2.869  -23.229 1.00 89.86 165 A 1 
ATOM   1370 C CB  . PRO   A 1 165 ? 14.655  0.385   -22.764 1.00 87.60 165 A 1 
ATOM   1371 C CG  . PRO   A 1 165 ? 14.716  0.432   -24.291 1.00 82.94 165 A 1 
ATOM   1372 C CD  . PRO   A 1 165 ? 16.184  0.116   -24.579 1.00 85.61 165 A 1 
ATOM   1373 N N   . TYR   A 1 166 ? 14.412  -2.363  -21.097 1.00 94.29 166 A 1 
ATOM   1374 C CA  . TYR   A 1 166 ? 13.496  -3.485  -20.921 1.00 94.55 166 A 1 
ATOM   1375 C C   . TYR   A 1 166 ? 12.222  -3.252  -21.735 1.00 94.04 166 A 1 
ATOM   1376 O O   . TYR   A 1 166 ? 11.639  -2.170  -21.716 1.00 92.09 166 A 1 
ATOM   1377 C CB  . TYR   A 1 166 ? 13.166  -3.690  -19.445 1.00 93.79 166 A 1 
ATOM   1378 C CG  . TYR   A 1 166 ? 14.212  -4.481  -18.689 1.00 93.59 166 A 1 
ATOM   1379 C CD1 . TYR   A 1 166 ? 14.028  -5.856  -18.465 1.00 86.18 166 A 1 
ATOM   1380 C CD2 . TYR   A 1 166 ? 15.377  -3.854  -18.207 1.00 86.42 166 A 1 
ATOM   1381 C CE1 . TYR   A 1 166 ? 14.981  -6.600  -17.755 1.00 85.99 166 A 1 
ATOM   1382 C CE2 . TYR   A 1 166 ? 16.342  -4.591  -17.503 1.00 86.36 166 A 1 
ATOM   1383 C CZ  . TYR   A 1 166 ? 16.134  -5.966  -17.272 1.00 92.48 166 A 1 
ATOM   1384 O OH  . TYR   A 1 166 ? 17.054  -6.693  -16.568 1.00 91.34 166 A 1 
ATOM   1385 N N   . THR   A 1 167 ? 11.783  -4.297  -22.408 1.00 93.35 167 A 1 
ATOM   1386 C CA  . THR   A 1 167 ? 10.504  -4.317  -23.117 1.00 92.58 167 A 1 
ATOM   1387 C C   . THR   A 1 167 ? 9.521   -5.232  -22.399 1.00 92.57 167 A 1 
ATOM   1388 O O   . THR   A 1 167 ? 9.917   -6.227  -21.796 1.00 91.90 167 A 1 
ATOM   1389 C CB  . THR   A 1 167 ? 10.675  -4.735  -24.581 1.00 91.33 167 A 1 
ATOM   1390 O OG1 . THR   A 1 167 ? 11.356  -5.964  -24.691 1.00 83.84 167 A 1 
ATOM   1391 C CG2 . THR   A 1 167 ? 11.472  -3.699  -25.374 1.00 82.65 167 A 1 
ATOM   1392 N N   . TYR   A 1 168 ? 8.244   -4.910  -22.462 1.00 93.45 168 A 1 
ATOM   1393 C CA  . TYR   A 1 168 ? 7.190   -5.777  -21.938 1.00 92.58 168 A 1 
ATOM   1394 C C   . TYR   A 1 168 ? 6.590   -6.624  -23.066 1.00 93.38 168 A 1 
ATOM   1395 O O   . TYR   A 1 168 ? 6.498   -6.181  -24.213 1.00 92.20 168 A 1 
ATOM   1396 C CB  . TYR   A 1 168 ? 6.127   -4.953  -21.193 1.00 89.04 168 A 1 
ATOM   1397 C CG  . TYR   A 1 168 ? 5.177   -4.219  -22.107 1.00 81.00 168 A 1 
ATOM   1398 C CD1 . TYR   A 1 168 ? 5.530   -2.969  -22.655 1.00 70.85 168 A 1 
ATOM   1399 C CD2 . TYR   A 1 168 ? 3.952   -4.815  -22.478 1.00 71.12 168 A 1 
ATOM   1400 C CE1 . TYR   A 1 168 ? 4.685   -2.329  -23.570 1.00 63.22 168 A 1 
ATOM   1401 C CE2 . TYR   A 1 168 ? 3.098   -4.180  -23.399 1.00 62.31 168 A 1 
ATOM   1402 C CZ  . TYR   A 1 168 ? 3.475   -2.941  -23.948 1.00 61.29 168 A 1 
ATOM   1403 O OH  . TYR   A 1 168 ? 2.653   -2.337  -24.862 1.00 58.17 168 A 1 
ATOM   1404 N N   . LEU   A 1 169 ? 6.173   -7.837  -22.728 1.00 93.41 169 A 1 
ATOM   1405 C CA  . LEU   A 1 169 ? 5.591   -8.787  -23.669 1.00 93.53 169 A 1 
ATOM   1406 C C   . LEU   A 1 169 ? 4.335   -9.421  -23.068 1.00 93.75 169 A 1 
ATOM   1407 O O   . LEU   A 1 169 ? 4.415   -10.189 -22.111 1.00 92.83 169 A 1 
ATOM   1408 C CB  . LEU   A 1 169 ? 6.628   -9.868  -24.019 1.00 92.74 169 A 1 
ATOM   1409 C CG  . LEU   A 1 169 ? 7.927   -9.372  -24.697 1.00 88.76 169 A 1 
ATOM   1410 C CD1 . LEU   A 1 169 ? 8.911   -10.528 -24.814 1.00 82.34 169 A 1 
ATOM   1411 C CD2 . LEU   A 1 169 ? 7.666   -8.825  -26.104 1.00 81.80 169 A 1 
ATOM   1412 N N   . GLU   A 1 170 ? 3.178   -9.164  -23.657 1.00 93.82 170 A 1 
ATOM   1413 C CA  . GLU   A 1 170 ? 1.971   -9.949  -23.382 1.00 93.27 170 A 1 
ATOM   1414 C C   . GLU   A 1 170 ? 2.069   -11.274 -24.147 1.00 94.41 170 A 1 
ATOM   1415 O O   . GLU   A 1 170 ? 1.890   -11.316 -25.372 1.00 93.54 170 A 1 
ATOM   1416 C CB  . GLU   A 1 170 ? 0.721   -9.180  -23.794 1.00 90.99 170 A 1 
ATOM   1417 C CG  . GLU   A 1 170 ? 0.431   -7.959  -22.913 1.00 81.40 170 A 1 
ATOM   1418 C CD  . GLU   A 1 170 ? -0.634  -7.124  -23.612 1.00 77.23 170 A 1 
ATOM   1419 O OE1 . GLU   A 1 170 ? -1.831  -7.332  -23.330 1.00 69.55 170 A 1 
ATOM   1420 O OE2 . GLU   A 1 170 ? -0.251  -6.341  -24.504 1.00 70.77 170 A 1 
ATOM   1421 N N   . LYS   A 1 171 ? 2.354   -12.355 -23.431 1.00 95.66 171 A 1 
ATOM   1422 C CA  . LYS   A 1 171 ? 2.668   -13.661 -24.017 1.00 96.51 171 A 1 
ATOM   1423 C C   . LYS   A 1 171 ? 1.436   -14.485 -24.396 1.00 96.96 171 A 1 
ATOM   1424 O O   . LYS   A 1 171 ? 1.531   -15.323 -25.287 1.00 96.54 171 A 1 
ATOM   1425 C CB  . LYS   A 1 171 ? 3.587   -14.437 -23.066 1.00 96.66 171 A 1 
ATOM   1426 C CG  . LYS   A 1 171 ? 4.977   -13.793 -22.874 1.00 95.25 171 A 1 
ATOM   1427 C CD  . LYS   A 1 171 ? 5.874   -13.841 -24.117 1.00 93.02 171 A 1 
ATOM   1428 C CE  . LYS   A 1 171 ? 6.281   -15.285 -24.442 1.00 90.14 171 A 1 
ATOM   1429 N NZ  . LYS   A 1 171 ? 7.384   -15.367 -25.425 1.00 85.88 171 A 1 
ATOM   1430 N N   . ILE   A 1 172 ? 0.301   -14.247 -23.767 1.00 95.93 172 A 1 
ATOM   1431 C CA  . ILE   A 1 172 ? -0.947  -14.971 -24.043 1.00 96.01 172 A 1 
ATOM   1432 C C   . ILE   A 1 172 ? -1.863  -14.124 -24.928 1.00 95.13 172 A 1 
ATOM   1433 O O   . ILE   A 1 172 ? -2.227  -13.003 -24.574 1.00 94.09 172 A 1 
ATOM   1434 C CB  . ILE   A 1 172 ? -1.632  -15.419 -22.740 1.00 96.46 172 A 1 
ATOM   1435 C CG1 . ILE   A 1 172 ? -0.680  -16.166 -21.781 1.00 95.44 172 A 1 
ATOM   1436 C CG2 . ILE   A 1 172 ? -2.862  -16.292 -23.055 1.00 95.46 172 A 1 
ATOM   1437 C CD1 . ILE   A 1 172 ? 0.016   -17.407 -22.380 1.00 94.35 172 A 1 
ATOM   1438 N N   . LYS   A 1 173 ? -2.232  -14.677 -26.086 1.00 95.07 173 A 1 
ATOM   1439 C CA  . LYS   A 1 173 ? -3.034  -13.996 -27.116 1.00 93.98 173 A 1 
ATOM   1440 C C   . LYS   A 1 173 ? -4.422  -14.599 -27.314 1.00 93.70 173 A 1 
ATOM   1441 O O   . LYS   A 1 173 ? -5.203  -14.083 -28.115 1.00 90.62 173 A 1 
ATOM   1442 C CB  . LYS   A 1 173 ? -2.251  -13.955 -28.439 1.00 92.86 173 A 1 
ATOM   1443 C CG  . LYS   A 1 173 ? -0.862  -13.292 -28.363 1.00 89.58 173 A 1 
ATOM   1444 C CD  . LYS   A 1 173 ? -0.924  -11.841 -27.863 1.00 80.87 173 A 1 
ATOM   1445 C CE  . LYS   A 1 173 ? 0.462   -11.203 -27.822 1.00 75.70 173 A 1 
ATOM   1446 N NZ  . LYS   A 1 173 ? 0.435   -9.865  -27.171 1.00 65.45 173 A 1 
ATOM   1447 N N   . LYS   A 1 174 ? -4.748  -15.672 -26.601 1.00 93.40 174 A 1 
ATOM   1448 C CA  . LYS   A 1 174 ? -6.083  -16.266 -26.604 1.00 92.89 174 A 1 
ATOM   1449 C C   . LYS   A 1 174 ? -6.502  -16.677 -25.195 1.00 93.59 174 A 1 
ATOM   1450 O O   . LYS   A 1 174 ? -5.670  -17.030 -24.369 1.00 92.14 174 A 1 
ATOM   1451 C CB  . LYS   A 1 174 ? -6.153  -17.422 -27.616 1.00 89.92 174 A 1 
ATOM   1452 C CG  . LYS   A 1 174 ? -5.424  -18.699 -27.191 1.00 85.53 174 A 1 
ATOM   1453 C CD  . LYS   A 1 174 ? -5.455  -19.710 -28.341 1.00 86.75 174 A 1 
ATOM   1454 C CE  . LYS   A 1 174 ? -4.883  -21.047 -27.909 1.00 81.63 174 A 1 
ATOM   1455 N NZ  . LYS   A 1 174 ? -4.839  -22.002 -29.039 1.00 79.37 174 A 1 
ATOM   1456 N N   . LYS   A 1 175 ? -7.808  -16.649 -24.936 1.00 93.33 175 A 1 
ATOM   1457 C CA  . LYS   A 1 175 ? -8.365  -16.994 -23.629 1.00 92.10 175 A 1 
ATOM   1458 C C   . LYS   A 1 175 ? -8.308  -18.511 -23.410 1.00 92.78 175 A 1 
ATOM   1459 O O   . LYS   A 1 175 ? -9.177  -19.232 -23.885 1.00 90.73 175 A 1 
ATOM   1460 C CB  . LYS   A 1 175 ? -9.780  -16.414 -23.512 1.00 89.57 175 A 1 
ATOM   1461 C CG  . LYS   A 1 175 ? -10.332 -16.545 -22.088 1.00 78.28 175 A 1 
ATOM   1462 C CD  . LYS   A 1 175 ? -11.727 -15.917 -21.976 1.00 71.49 175 A 1 
ATOM   1463 C CE  . LYS   A 1 175 ? -12.232 -16.046 -20.537 1.00 62.52 175 A 1 
ATOM   1464 N NZ  . LYS   A 1 175 ? -13.596 -15.491 -20.369 1.00 55.31 175 A 1 
ATOM   1465 N N   . LEU   A 1 176 ? -7.312  -18.965 -22.682 1.00 93.17 176 A 1 
ATOM   1466 C CA  . LEU   A 1 176 ? -7.103  -20.376 -22.344 1.00 93.63 176 A 1 
ATOM   1467 C C   . LEU   A 1 176 ? -8.015  -20.836 -21.199 1.00 93.19 176 A 1 
ATOM   1468 O O   . LEU   A 1 176 ? -8.474  -21.977 -21.196 1.00 92.11 176 A 1 
ATOM   1469 C CB  . LEU   A 1 176 ? -5.623  -20.578 -21.981 1.00 94.55 176 A 1 
ATOM   1470 C CG  . LEU   A 1 176 ? -4.622  -20.310 -23.125 1.00 94.50 176 A 1 
ATOM   1471 C CD1 . LEU   A 1 176 ? -3.195  -20.318 -22.589 1.00 91.23 176 A 1 
ATOM   1472 C CD2 . LEU   A 1 176 ? -4.730  -21.368 -24.225 1.00 91.40 176 A 1 
ATOM   1473 N N   . GLN   A 1 177 ? -8.305  -19.945 -20.249 1.00 93.08 177 A 1 
ATOM   1474 C CA  . GLN   A 1 177 ? -9.105  -20.236 -19.059 1.00 92.28 177 A 1 
ATOM   1475 C C   . GLN   A 1 177 ? -10.547 -19.715 -19.202 1.00 91.34 177 A 1 
ATOM   1476 O O   . GLN   A 1 177 ? -10.763 -18.502 -19.087 1.00 89.73 177 A 1 
ATOM   1477 C CB  . GLN   A 1 177 ? -8.400  -19.637 -17.834 1.00 91.44 177 A 1 
ATOM   1478 C CG  . GLN   A 1 177 ? -9.108  -20.018 -16.526 1.00 90.07 177 A 1 
ATOM   1479 C CD  . GLN   A 1 177 ? -8.680  -19.177 -15.330 1.00 90.49 177 A 1 
ATOM   1480 O OE1 . GLN   A 1 177 ? -7.808  -18.325 -15.385 1.00 85.79 177 A 1 
ATOM   1481 N NE2 . GLN   A 1 177 ? -9.332  -19.355 -14.202 1.00 83.83 177 A 1 
ATOM   1482 N N   . PRO   A 1 178 ? -11.541 -20.598 -19.410 1.00 88.21 178 A 1 
ATOM   1483 C CA  . PRO   A 1 178 ? -12.951 -20.197 -19.406 1.00 84.78 178 A 1 
ATOM   1484 C C   . PRO   A 1 178 ? -13.545 -20.077 -17.993 1.00 82.93 178 A 1 
ATOM   1485 O O   . PRO   A 1 178 ? -14.485 -19.313 -17.792 1.00 78.94 178 A 1 
ATOM   1486 C CB  . PRO   A 1 178 ? -13.658 -21.282 -20.219 1.00 83.82 178 A 1 
ATOM   1487 C CG  . PRO   A 1 178 ? -12.820 -22.527 -19.946 1.00 82.57 178 A 1 
ATOM   1488 C CD  . PRO   A 1 178 ? -11.400 -21.989 -19.808 1.00 86.20 178 A 1 
ATOM   1489 N N   . ASP   A 1 179 ? -13.011 -20.825 -17.025 1.00 84.44 179 A 1 
ATOM   1490 C CA  . ASP   A 1 179 ? -13.470 -20.844 -15.634 1.00 82.46 179 A 1 
ATOM   1491 C C   . ASP   A 1 179 ? -12.936 -19.653 -14.808 1.00 81.13 179 A 1 
ATOM   1492 O O   . ASP   A 1 179 ? -12.218 -18.783 -15.304 1.00 78.72 179 A 1 
ATOM   1493 C CB  . ASP   A 1 179 ? -13.103 -22.193 -14.997 1.00 82.18 179 A 1 
ATOM   1494 C CG  . ASP   A 1 179 ? -11.593 -22.344 -14.892 1.00 81.59 179 A 1 
ATOM   1495 O OD1 . ASP   A 1 179 ? -11.029 -21.861 -13.881 1.00 77.49 179 A 1 
ATOM   1496 O OD2 . ASP   A 1 179 ? -10.986 -22.884 -15.845 1.00 76.89 179 A 1 
ATOM   1497 N N   . GLY   A 1 180 ? -13.302 -19.608 -13.523 1.00 79.36 180 A 1 
ATOM   1498 C CA  . GLY   A 1 180 ? -12.907 -18.563 -12.581 1.00 76.76 180 A 1 
ATOM   1499 C C   . GLY   A 1 180 ? -11.898 -18.981 -11.506 1.00 77.90 180 A 1 
ATOM   1500 O O   . GLY   A 1 180 ? -11.533 -18.136 -10.695 1.00 74.99 180 A 1 
ATOM   1501 N N   . TYR   A 1 181 ? -11.466 -20.240 -11.455 1.00 80.98 181 A 1 
ATOM   1502 C CA  . TYR   A 1 181 ? -10.712 -20.773 -10.306 1.00 82.06 181 A 1 
ATOM   1503 C C   . TYR   A 1 181 ? -9.387  -21.469 -10.638 1.00 84.26 181 A 1 
ATOM   1504 O O   . TYR   A 1 181 ? -8.537  -21.591 -9.758  1.00 84.26 181 A 1 
ATOM   1505 C CB  . TYR   A 1 181 ? -11.617 -21.698 -9.488  1.00 80.16 181 A 1 
ATOM   1506 C CG  . TYR   A 1 181 ? -11.998 -22.972 -10.211 1.00 78.68 181 A 1 
ATOM   1507 C CD1 . TYR   A 1 181 ? -13.141 -22.998 -11.027 1.00 75.00 181 A 1 
ATOM   1508 C CD2 . TYR   A 1 181 ? -11.202 -24.130 -10.098 1.00 74.84 181 A 1 
ATOM   1509 C CE1 . TYR   A 1 181 ? -13.476 -24.154 -11.737 1.00 72.76 181 A 1 
ATOM   1510 C CE2 . TYR   A 1 181 ? -11.529 -25.297 -10.808 1.00 72.15 181 A 1 
ATOM   1511 C CZ  . TYR   A 1 181 ? -12.665 -25.301 -11.631 1.00 75.67 181 A 1 
ATOM   1512 O OH  . TYR   A 1 181 ? -12.980 -26.424 -12.341 1.00 72.05 181 A 1 
ATOM   1513 N N   . GLN   A 1 182 ? -9.161  -21.893 -11.868 1.00 85.96 182 A 1 
ATOM   1514 C CA  . GLN   A 1 182 ? -7.899  -22.521 -12.285 1.00 88.42 182 A 1 
ATOM   1515 C C   . GLN   A 1 182 ? -6.798  -21.507 -12.642 1.00 90.34 182 A 1 
ATOM   1516 O O   . GLN   A 1 182 ? -5.761  -21.887 -13.174 1.00 90.28 182 A 1 
ATOM   1517 C CB  . GLN   A 1 182 ? -8.141  -23.543 -13.408 1.00 87.86 182 A 1 
ATOM   1518 C CG  . GLN   A 1 182 ? -9.017  -24.717 -12.943 1.00 86.46 182 A 1 
ATOM   1519 C CD  . GLN   A 1 182 ? -9.213  -25.768 -14.030 1.00 86.08 182 A 1 
ATOM   1520 O OE1 . GLN   A 1 182 ? -8.641  -26.839 -13.990 1.00 78.51 182 A 1 
ATOM   1521 N NE2 . GLN   A 1 182 ? -10.031 -25.494 -15.021 1.00 76.99 182 A 1 
ATOM   1522 N N   . CYS   A 1 183 ? -6.985  -20.230 -12.314 1.00 90.60 183 A 1 
ATOM   1523 C CA  . CYS   A 1 183 ? -5.980  -19.193 -12.547 1.00 91.82 183 A 1 
ATOM   1524 C C   . CYS   A 1 183 ? -4.626  -19.493 -11.880 1.00 93.64 183 A 1 
ATOM   1525 O O   . CYS   A 1 183 ? -3.588  -19.322 -12.512 1.00 93.87 183 A 1 
ATOM   1526 C CB  . CYS   A 1 183 ? -6.543  -17.844 -12.083 1.00 89.74 183 A 1 
ATOM   1527 S SG  . CYS   A 1 183 ? -7.198  -17.921 -10.390 1.00 84.59 183 A 1 
ATOM   1528 N N   . GLY   A 1 184 ? -4.633  -19.977 -10.636 1.00 92.75 184 A 1 
ATOM   1529 C CA  . GLY   A 1 184 ? -3.411  -20.364 -9.922  1.00 93.44 184 A 1 
ATOM   1530 C C   . GLY   A 1 184 ? -2.646  -21.504 -10.617 1.00 94.81 184 A 1 
ATOM   1531 O O   . GLY   A 1 184 ? -1.478  -21.320 -10.947 1.00 95.07 184 A 1 
ATOM   1532 N N   . PRO   A 1 185 ? -3.295  -22.635 -10.936 1.00 94.03 185 A 1 
ATOM   1533 C CA  . PRO   A 1 185 ? -2.702  -23.682 -11.770 1.00 94.51 185 A 1 
ATOM   1534 C C   . PRO   A 1 185 ? -2.178  -23.176 -13.122 1.00 95.81 185 A 1 
ATOM   1535 O O   . PRO   A 1 185 ? -1.077  -23.546 -13.507 1.00 96.10 185 A 1 
ATOM   1536 C CB  . PRO   A 1 185 ? -3.805  -24.722 -11.946 1.00 93.03 185 A 1 
ATOM   1537 C CG  . PRO   A 1 185 ? -4.598  -24.599 -10.650 1.00 90.37 185 A 1 
ATOM   1538 C CD  . PRO   A 1 185 ? -4.550  -23.105 -10.361 1.00 92.12 185 A 1 
ATOM   1539 N N   . TRP   A 1 186 ? -2.903  -22.296 -13.796 1.00 95.67 186 A 1 
ATOM   1540 C CA  . TRP   A 1 186 ? -2.432  -21.682 -15.041 1.00 96.71 186 A 1 
ATOM   1541 C C   . TRP   A 1 186 ? -1.150  -20.859 -14.845 1.00 97.15 186 A 1 
ATOM   1542 O O   . TRP   A 1 186 ? -0.212  -21.012 -15.616 1.00 97.31 186 A 1 
ATOM   1543 C CB  . TRP   A 1 186 ? -3.538  -20.825 -15.662 1.00 96.93 186 A 1 
ATOM   1544 C CG  . TRP   A 1 186 ? -4.464  -21.564 -16.584 1.00 96.85 186 A 1 
ATOM   1545 C CD1 . TRP   A 1 186 ? -5.778  -21.787 -16.388 1.00 96.05 186 A 1 
ATOM   1546 C CD2 . TRP   A 1 186 ? -4.135  -22.182 -17.864 1.00 96.75 186 A 1 
ATOM   1547 N NE1 . TRP   A 1 186 ? -6.300  -22.503 -17.452 1.00 95.98 186 A 1 
ATOM   1548 C CE2 . TRP   A 1 186 ? -5.321  -22.776 -18.375 1.00 96.31 186 A 1 
ATOM   1549 C CE3 . TRP   A 1 186 ? -2.954  -22.308 -18.623 1.00 96.36 186 A 1 
ATOM   1550 C CZ2 . TRP   A 1 186 ? -5.333  -23.490 -19.596 1.00 95.98 186 A 1 
ATOM   1551 C CZ3 . TRP   A 1 186 ? -2.970  -23.019 -19.841 1.00 95.75 186 A 1 
ATOM   1552 C CH2 . TRP   A 1 186 ? -4.149  -23.608 -20.314 1.00 95.43 186 A 1 
ATOM   1553 N N   . ALA   A 1 187 ? -1.083  -20.036 -13.802 1.00 96.77 187 A 1 
ATOM   1554 C CA  . ALA   A 1 187 ? 0.117   -19.256 -13.497 1.00 96.99 187 A 1 
ATOM   1555 C C   . ALA   A 1 187 ? 1.340   -20.160 -13.241 1.00 97.49 187 A 1 
ATOM   1556 O O   . ALA   A 1 187 ? 2.416   -19.910 -13.779 1.00 97.52 187 A 1 
ATOM   1557 C CB  . ALA   A 1 187 ? -0.180  -18.343 -12.302 1.00 96.51 187 A 1 
ATOM   1558 N N   . LEU   A 1 188 ? 1.158   -21.237 -12.490 1.00 96.75 188 A 1 
ATOM   1559 C CA  . LEU   A 1 188 ? 2.217   -22.229 -12.256 1.00 96.71 188 A 1 
ATOM   1560 C C   . LEU   A 1 188 ? 2.585   -23.006 -13.525 1.00 97.17 188 A 1 
ATOM   1561 O O   . LEU   A 1 188 ? 3.764   -23.242 -13.759 1.00 97.13 188 A 1 
ATOM   1562 C CB  . LEU   A 1 188 ? 1.795   -23.205 -11.154 1.00 95.96 188 A 1 
ATOM   1563 C CG  . LEU   A 1 188 ? 1.678   -22.596 -9.749  1.00 94.78 188 A 1 
ATOM   1564 C CD1 . LEU   A 1 188 ? 1.289   -23.708 -8.771  1.00 91.11 188 A 1 
ATOM   1565 C CD2 . LEU   A 1 188 ? 2.987   -21.964 -9.269  1.00 91.32 188 A 1 
ATOM   1566 N N   . TYR   A 1 189 ? 1.600   -23.363 -14.349 1.00 96.80 189 A 1 
ATOM   1567 C CA  . TYR   A 1 189 ? 1.842   -24.033 -15.626 1.00 97.37 189 A 1 
ATOM   1568 C C   . TYR   A 1 189 ? 2.707   -23.167 -16.545 1.00 97.57 189 A 1 
ATOM   1569 O O   . TYR   A 1 189 ? 3.691   -23.647 -17.099 1.00 97.46 189 A 1 
ATOM   1570 C CB  . TYR   A 1 189 ? 0.507   -24.381 -16.284 1.00 97.58 189 A 1 
ATOM   1571 C CG  . TYR   A 1 189 ? 0.659   -25.139 -17.584 1.00 97.42 189 A 1 
ATOM   1572 C CD1 . TYR   A 1 189 ? 0.698   -24.457 -18.815 1.00 94.62 189 A 1 
ATOM   1573 C CD2 . TYR   A 1 189 ? 0.813   -26.540 -17.564 1.00 95.13 189 A 1 
ATOM   1574 C CE1 . TYR   A 1 189 ? 0.894   -25.162 -20.014 1.00 94.81 189 A 1 
ATOM   1575 C CE2 . TYR   A 1 189 ? 1.007   -27.254 -18.758 1.00 94.65 189 A 1 
ATOM   1576 C CZ  . TYR   A 1 189 ? 1.051   -26.559 -19.983 1.00 96.33 189 A 1 
ATOM   1577 O OH  . TYR   A 1 189 ? 1.262   -27.251 -21.149 1.00 95.26 189 A 1 
ATOM   1578 N N   . PHE   A 1 190 ? 2.393   -21.876 -16.643 1.00 97.67 190 A 1 
ATOM   1579 C CA  . PHE   A 1 190 ? 3.208   -20.931 -17.403 1.00 97.70 190 A 1 
ATOM   1580 C C   . PHE   A 1 190 ? 4.628   -20.832 -16.837 1.00 97.53 190 A 1 
ATOM   1581 O O   . PHE   A 1 190 ? 5.588   -20.915 -17.596 1.00 97.26 190 A 1 
ATOM   1582 C CB  . PHE   A 1 190 ? 2.540   -19.554 -17.414 1.00 97.81 190 A 1 
ATOM   1583 C CG  . PHE   A 1 190 ? 1.173   -19.474 -18.068 1.00 97.99 190 A 1 
ATOM   1584 C CD1 . PHE   A 1 190 ? 0.869   -20.209 -19.226 1.00 93.41 190 A 1 
ATOM   1585 C CD2 . PHE   A 1 190 ? 0.198   -18.616 -17.521 1.00 92.93 190 A 1 
ATOM   1586 C CE1 . PHE   A 1 190 ? -0.396  -20.096 -19.830 1.00 94.09 190 A 1 
ATOM   1587 C CE2 . PHE   A 1 190 ? -1.065  -18.496 -18.119 1.00 93.25 190 A 1 
ATOM   1588 C CZ  . PHE   A 1 190 ? -1.364  -19.238 -19.272 1.00 97.46 190 A 1 
ATOM   1589 N N   . LEU   A 1 191 ? 4.763   -20.716 -15.524 1.00 97.22 191 A 1 
ATOM   1590 C CA  . LEU   A 1 191 ? 6.060   -20.647 -14.853 1.00 96.63 191 A 1 
ATOM   1591 C C   . LEU   A 1 191 ? 6.913   -21.886 -15.138 1.00 96.53 191 A 1 
ATOM   1592 O O   . LEU   A 1 191 ? 8.043   -21.756 -15.599 1.00 95.97 191 A 1 
ATOM   1593 C CB  . LEU   A 1 191 ? 5.825   -20.444 -13.346 1.00 95.78 191 A 1 
ATOM   1594 C CG  . LEU   A 1 191 ? 7.101   -20.474 -12.485 1.00 94.30 191 A 1 
ATOM   1595 C CD1 . LEU   A 1 191 ? 8.121   -19.431 -12.918 1.00 88.94 191 A 1 
ATOM   1596 C CD2 . LEU   A 1 191 ? 6.730   -20.204 -11.027 1.00 88.80 191 A 1 
ATOM   1597 N N   . GLU   A 1 192 ? 6.372   -23.065 -14.887 1.00 96.33 192 A 1 
ATOM   1598 C CA  . GLU   A 1 192 ? 7.104   -24.331 -15.008 1.00 95.59 192 A 1 
ATOM   1599 C C   . GLU   A 1 192 ? 7.579   -24.585 -16.445 1.00 95.44 192 A 1 
ATOM   1600 O O   . GLU   A 1 192 ? 8.748   -24.890 -16.667 1.00 94.63 192 A 1 
ATOM   1601 C CB  . GLU   A 1 192 ? 6.222   -25.463 -14.460 1.00 94.36 192 A 1 
ATOM   1602 C CG  . GLU   A 1 192 ? 6.952   -26.807 -14.350 1.00 90.59 192 A 1 
ATOM   1603 C CD  . GLU   A 1 192 ? 6.309   -27.771 -13.339 1.00 92.00 192 A 1 
ATOM   1604 O OE1 . GLU   A 1 192 ? 7.019   -28.690 -12.878 1.00 85.13 192 A 1 
ATOM   1605 O OE2 . GLU   A 1 192 ? 5.135   -27.583 -12.939 1.00 86.05 192 A 1 
ATOM   1606 N N   . HIS   A 1 193 ? 6.713   -24.352 -17.424 1.00 96.12 193 A 1 
ATOM   1607 C CA  . HIS   A 1 193 ? 7.070   -24.538 -18.830 1.00 95.96 193 A 1 
ATOM   1608 C C   . HIS   A 1 193 ? 7.991   -23.438 -19.362 1.00 95.96 193 A 1 
ATOM   1609 O O   . HIS   A 1 193 ? 8.822   -23.701 -20.228 1.00 95.15 193 A 1 
ATOM   1610 C CB  . HIS   A 1 193 ? 5.798   -24.649 -19.679 1.00 96.02 193 A 1 
ATOM   1611 C CG  . HIS   A 1 193 ? 5.009   -25.896 -19.392 1.00 94.05 193 A 1 
ATOM   1612 N ND1 . HIS   A 1 193 ? 4.286   -26.141 -18.247 1.00 79.06 193 A 1 
ATOM   1613 C CD2 . HIS   A 1 193 ? 4.918   -27.032 -20.156 1.00 80.60 193 A 1 
ATOM   1614 C CE1 . HIS   A 1 193 ? 3.789   -27.381 -18.315 1.00 83.57 193 A 1 
ATOM   1615 N NE2 . HIS   A 1 193 ? 4.140   -27.953 -19.466 1.00 85.71 193 A 1 
ATOM   1616 N N   . ARG   A 1 194 ? 7.887   -22.210 -18.845 1.00 96.58 194 A 1 
ATOM   1617 C CA  . ARG   A 1 194 ? 8.818   -21.124 -19.197 1.00 96.49 194 A 1 
ATOM   1618 C C   . ARG   A 1 194 ? 10.230  -21.376 -18.656 1.00 96.03 194 A 1 
ATOM   1619 O O   . ARG   A 1 194 ? 11.198  -21.027 -19.330 1.00 95.00 194 A 1 
ATOM   1620 C CB  . ARG   A 1 194 ? 8.244   -19.785 -18.711 1.00 96.28 194 A 1 
ATOM   1621 C CG  . ARG   A 1 194 ? 9.167   -18.576 -18.935 1.00 95.56 194 A 1 
ATOM   1622 C CD  . ARG   A 1 194 ? 9.607   -18.434 -20.400 1.00 93.35 194 A 1 
ATOM   1623 N NE  . ARG   A 1 194 ? 10.467  -17.263 -20.580 1.00 92.96 194 A 1 
ATOM   1624 C CZ  . ARG   A 1 194 ? 11.767  -17.176 -20.370 1.00 93.29 194 A 1 
ATOM   1625 N NH1 . ARG   A 1 194 ? 12.478  -18.183 -19.951 1.00 88.27 194 A 1 
ATOM   1626 N NH2 . ARG   A 1 194 ? 12.366  -16.041 -20.584 1.00 90.79 194 A 1 
ATOM   1627 N N   . LEU   A 1 195 ? 10.336  -21.961 -17.474 1.00 95.07 195 A 1 
ATOM   1628 C CA  . LEU   A 1 195 ? 11.621  -22.378 -16.905 1.00 93.82 195 A 1 
ATOM   1629 C C   . LEU   A 1 195 ? 12.245  -23.537 -17.694 1.00 93.16 195 A 1 
ATOM   1630 O O   . LEU   A 1 195 ? 13.459  -23.571 -17.873 1.00 92.07 195 A 1 
ATOM   1631 C CB  . LEU   A 1 195 ? 11.412  -22.788 -15.443 1.00 93.17 195 A 1 
ATOM   1632 C CG  . LEU   A 1 195 ? 11.133  -21.621 -14.476 1.00 92.03 195 A 1 
ATOM   1633 C CD1 . LEU   A 1 195 ? 10.649  -22.175 -13.139 1.00 88.76 195 A 1 
ATOM   1634 C CD2 . LEU   A 1 195 ? 12.387  -20.783 -14.226 1.00 88.78 195 A 1 
ATOM   1635 N N   . GLU   A 1 196 ? 11.419  -24.460 -18.193 1.00 93.36 196 A 1 
ATOM   1636 C CA  . GLU   A 1 196 ? 11.876  -25.597 -18.999 1.00 92.19 196 A 1 
ATOM   1637 C C   . GLU   A 1 196 ? 12.249  -25.192 -20.431 1.00 92.60 196 A 1 
ATOM   1638 O O   . GLU   A 1 196 ? 13.244  -25.671 -20.975 1.00 91.13 196 A 1 
ATOM   1639 C CB  . GLU   A 1 196 ? 10.782  -26.672 -18.975 1.00 90.82 196 A 1 
ATOM   1640 C CG  . GLU   A 1 196 ? 11.199  -27.965 -19.698 1.00 77.94 196 A 1 
ATOM   1641 C CD  . GLU   A 1 196 ? 10.246  -29.123 -19.377 1.00 70.57 196 A 1 
ATOM   1642 O OE1 . GLU   A 1 196 ? 10.763  -30.218 -19.054 1.00 61.76 196 A 1 
ATOM   1643 O OE2 . GLU   A 1 196 ? 9.018   -28.904 -19.394 1.00 63.12 196 A 1 
ATOM   1644 N N   . ASN   A 1 197 ? 11.474  -24.294 -21.042 1.00 93.20 197 A 1 
ATOM   1645 C CA  . ASN   A 1 197 ? 11.714  -23.805 -22.396 1.00 93.41 197 A 1 
ATOM   1646 C C   . ASN   A 1 197 ? 11.430  -22.297 -22.500 1.00 93.68 197 A 1 
ATOM   1647 O O   . ASN   A 1 197 ? 10.267  -21.888 -22.582 1.00 93.48 197 A 1 
ATOM   1648 C CB  . ASN   A 1 197 ? 10.860  -24.626 -23.377 1.00 92.82 197 A 1 
ATOM   1649 C CG  . ASN   A 1 197 ? 10.993  -24.132 -24.811 1.00 90.81 197 A 1 
ATOM   1650 O OD1 . ASN   A 1 197 ? 11.856  -23.342 -25.162 1.00 86.25 197 A 1 
ATOM   1651 N ND2 . ASN   A 1 197 ? 10.120  -24.574 -25.687 1.00 84.35 197 A 1 
ATOM   1652 N N   . PRO   A 1 198 ? 12.463  -21.449 -22.588 1.00 94.17 198 A 1 
ATOM   1653 C CA  . PRO   A 1 198 ? 12.286  -20.003 -22.747 1.00 93.21 198 A 1 
ATOM   1654 C C   . PRO   A 1 198 ? 11.472  -19.571 -23.974 1.00 93.67 198 A 1 
ATOM   1655 O O   . PRO   A 1 198 ? 10.905  -18.479 -23.981 1.00 91.71 198 A 1 
ATOM   1656 C CB  . PRO   A 1 198 ? 13.709  -19.440 -22.808 1.00 91.18 198 A 1 
ATOM   1657 C CG  . PRO   A 1 198 ? 14.534  -20.451 -22.021 1.00 88.18 198 A 1 
ATOM   1658 C CD  . PRO   A 1 198 ? 13.860  -21.773 -22.377 1.00 91.72 198 A 1 
ATOM   1659 N N   . GLU   A 1 199 ? 11.408  -20.421 -25.001 1.00 93.63 199 A 1 
ATOM   1660 C CA  . GLU   A 1 199 ? 10.707  -20.142 -26.260 1.00 93.37 199 A 1 
ATOM   1661 C C   . GLU   A 1 199 ? 9.305   -20.773 -26.334 1.00 94.16 199 A 1 
ATOM   1662 O O   . GLU   A 1 199 ? 8.681   -20.772 -27.393 1.00 91.86 199 A 1 
ATOM   1663 C CB  . GLU   A 1 199 ? 11.584  -20.571 -27.454 1.00 91.93 199 A 1 
ATOM   1664 C CG  . GLU   A 1 199 ? 12.996  -19.948 -27.461 1.00 85.74 199 A 1 
ATOM   1665 C CD  . GLU   A 1 199 ? 12.979  -18.410 -27.333 1.00 77.28 199 A 1 
ATOM   1666 O OE1 . GLU   A 1 199 ? 13.776  -17.865 -26.529 1.00 67.37 199 A 1 
ATOM   1667 O OE2 . GLU   A 1 199 ? 12.143  -17.766 -28.005 1.00 69.20 199 A 1 
ATOM   1668 N N   . VAL   A 1 200 ? 8.793   -21.297 -25.228 1.00 94.96 200 A 1 
ATOM   1669 C CA  . VAL   A 1 200 ? 7.453   -21.894 -25.189 1.00 95.31 200 A 1 
ATOM   1670 C C   . VAL   A 1 200 ? 6.384   -20.906 -25.665 1.00 95.73 200 A 1 
ATOM   1671 O O   . VAL   A 1 200 ? 6.328   -19.750 -25.225 1.00 94.83 200 A 1 
ATOM   1672 C CB  . VAL   A 1 200 ? 7.136   -22.490 -23.803 1.00 94.40 200 A 1 
ATOM   1673 C CG1 . VAL   A 1 200 ? 7.028   -21.440 -22.690 1.00 87.62 200 A 1 
ATOM   1674 C CG2 . VAL   A 1 200 ? 5.847   -23.321 -23.832 1.00 86.50 200 A 1 
ATOM   1675 N N   . ASP   A 1 201 ? 5.507   -21.369 -26.562 1.00 96.08 201 A 1 
ATOM   1676 C CA  . ASP   A 1 201 ? 4.354   -20.613 -27.037 1.00 96.56 201 A 1 
ATOM   1677 C C   . ASP   A 1 201 ? 3.048   -21.309 -26.639 1.00 96.89 201 A 1 
ATOM   1678 O O   . ASP   A 1 201 ? 2.544   -22.201 -27.322 1.00 96.09 201 A 1 
ATOM   1679 C CB  . ASP   A 1 201 ? 4.428   -20.363 -28.553 1.00 95.84 201 A 1 
ATOM   1680 C CG  . ASP   A 1 201 ? 3.220   -19.555 -29.065 1.00 95.02 201 A 1 
ATOM   1681 O OD1 . ASP   A 1 201 ? 2.461   -18.989 -28.236 1.00 90.49 201 A 1 
ATOM   1682 O OD2 . ASP   A 1 201 ? 3.014   -19.518 -30.293 1.00 89.11 201 A 1 
ATOM   1683 N N   . PHE   A 1 202 ? 2.459   -20.845 -25.549 1.00 97.08 202 A 1 
ATOM   1684 C CA  . PHE   A 1 202 ? 1.181   -21.358 -25.051 1.00 97.13 202 A 1 
ATOM   1685 C C   . PHE   A 1 202 ? -0.004  -21.058 -25.982 1.00 97.14 202 A 1 
ATOM   1686 O O   . PHE   A 1 202 ? -1.073  -21.644 -25.821 1.00 95.95 202 A 1 
ATOM   1687 C CB  . PHE   A 1 202 ? 0.922   -20.789 -23.658 1.00 96.92 202 A 1 
ATOM   1688 C CG  . PHE   A 1 202 ? 2.029   -21.054 -22.661 1.00 97.32 202 A 1 
ATOM   1689 C CD1 . PHE   A 1 202 ? 2.212   -22.343 -22.132 1.00 93.35 202 A 1 
ATOM   1690 C CD2 . PHE   A 1 202 ? 2.884   -20.011 -22.260 1.00 93.43 202 A 1 
ATOM   1691 C CE1 . PHE   A 1 202 ? 3.236   -22.587 -21.200 1.00 93.28 202 A 1 
ATOM   1692 C CE2 . PHE   A 1 202 ? 3.911   -20.250 -21.331 1.00 93.08 202 A 1 
ATOM   1693 C CZ  . PHE   A 1 202 ? 4.087   -21.537 -20.798 1.00 96.64 202 A 1 
ATOM   1694 N N   . ASN   A 1 203 ? 0.160   -20.176 -26.963 1.00 96.71 203 A 1 
ATOM   1695 C CA  . ASN   A 1 203 ? -0.897  -19.906 -27.939 1.00 96.09 203 A 1 
ATOM   1696 C C   . ASN   A 1 203 ? -1.105  -21.079 -28.910 1.00 95.73 203 A 1 
ATOM   1697 O O   . ASN   A 1 203 ? -2.153  -21.140 -29.554 1.00 93.88 203 A 1 
ATOM   1698 C CB  . ASN   A 1 203 ? -0.619  -18.592 -28.685 1.00 95.79 203 A 1 
ATOM   1699 C CG  . ASN   A 1 203 ? -0.421  -17.429 -27.733 1.00 95.57 203 A 1 
ATOM   1700 O OD1 . ASN   A 1 203 ? -1.338  -16.994 -27.051 1.00 87.43 203 A 1 
ATOM   1701 N ND2 . ASN   A 1 203 ? 0.788   -16.914 -27.651 1.00 87.35 203 A 1 
ATOM   1702 N N   . GLN   A 1 204 ? -0.173  -22.032 -28.969 1.00 95.83 204 A 1 
ATOM   1703 C CA  . GLN   A 1 204 ? -0.324  -23.267 -29.751 1.00 94.75 204 A 1 
ATOM   1704 C C   . GLN   A 1 204 ? -1.254  -24.298 -29.092 1.00 94.65 204 A 1 
ATOM   1705 O O   . GLN   A 1 204 ? -1.711  -25.214 -29.770 1.00 92.37 204 A 1 
ATOM   1706 C CB  . GLN   A 1 204 ? 1.053   -23.893 -30.029 1.00 93.97 204 A 1 
ATOM   1707 C CG  . GLN   A 1 204 ? 2.039   -22.942 -30.734 1.00 89.06 204 A 1 
ATOM   1708 C CD  . GLN   A 1 204 ? 1.479   -22.314 -32.015 1.00 81.67 204 A 1 
ATOM   1709 O OE1 . GLN   A 1 204 ? 0.751   -22.934 -32.776 1.00 72.24 204 A 1 
ATOM   1710 N NE2 . GLN   A 1 204 ? 1.788   -21.062 -32.276 1.00 69.64 204 A 1 
ATOM   1711 N N   . LEU   A 1 205 ? -1.566  -24.161 -27.805 1.00 94.95 205 A 1 
ATOM   1712 C CA  . LEU   A 1 205 ? -2.450  -25.096 -27.100 1.00 94.26 205 A 1 
ATOM   1713 C C   . LEU   A 1 205 ? -3.835  -25.151 -27.754 1.00 93.85 205 A 1 
ATOM   1714 O O   . LEU   A 1 205 ? -4.476  -24.111 -27.938 1.00 92.91 205 A 1 
ATOM   1715 C CB  . LEU   A 1 205 ? -2.592  -24.689 -25.624 1.00 94.19 205 A 1 
ATOM   1716 C CG  . LEU   A 1 205 ? -1.325  -24.877 -24.772 1.00 93.24 205 A 1 
ATOM   1717 C CD1 . LEU   A 1 205 ? -1.529  -24.227 -23.403 1.00 88.70 205 A 1 
ATOM   1718 C CD2 . LEU   A 1 205 ? -1.001  -26.357 -24.561 1.00 88.59 205 A 1 
ATOM   1719 N N   . ASP   A 1 206 ? -4.342  -26.360 -28.045 1.00 93.11 206 A 1 
ATOM   1720 C CA  . ASP   A 1 206 ? -5.751  -26.519 -28.385 1.00 91.91 206 A 1 
ATOM   1721 C C   . ASP   A 1 206 ? -6.625  -26.193 -27.163 1.00 91.67 206 A 1 
ATOM   1722 O O   . ASP   A 1 206 ? -6.346  -26.630 -26.041 1.00 90.90 206 A 1 
ATOM   1723 C CB  . ASP   A 1 206 ? -6.055  -27.927 -28.919 1.00 90.96 206 A 1 
ATOM   1724 C CG  . ASP   A 1 206 ? -7.564  -28.026 -29.168 1.00 86.72 206 A 1 
ATOM   1725 O OD1 . ASP   A 1 206 ? -8.271  -28.559 -28.281 1.00 78.35 206 A 1 
ATOM   1726 O OD2 . ASP   A 1 206 ? -8.049  -27.407 -30.146 1.00 77.97 206 A 1 
ATOM   1727 N N   . LEU   A 1 207 ? -7.697  -25.431 -27.360 1.00 92.42 207 A 1 
ATOM   1728 C CA  . LEU   A 1 207 ? -8.526  -24.965 -26.245 1.00 90.85 207 A 1 
ATOM   1729 C C   . LEU   A 1 207 ? -9.230  -26.109 -25.505 1.00 90.93 207 A 1 
ATOM   1730 O O   . LEU   A 1 207 ? -9.373  -26.033 -24.287 1.00 89.09 207 A 1 
ATOM   1731 C CB  . LEU   A 1 207 ? -9.554  -23.936 -26.736 1.00 88.20 207 A 1 
ATOM   1732 C CG  . LEU   A 1 207 ? -8.966  -22.571 -27.146 1.00 78.27 207 A 1 
ATOM   1733 C CD1 . LEU   A 1 207 ? -10.086 -21.681 -27.687 1.00 70.75 207 A 1 
ATOM   1734 C CD2 . LEU   A 1 207 ? -8.323  -21.839 -25.964 1.00 70.48 207 A 1 
ATOM   1735 N N   . ASN   A 1 208 ? -9.684  -27.142 -26.217 1.00 90.23 208 A 1 
ATOM   1736 C CA  . ASN   A 1 208 ? -10.375 -28.274 -25.594 1.00 88.71 208 A 1 
ATOM   1737 C C   . ASN   A 1 208 ? -9.385  -29.187 -24.863 1.00 89.23 208 A 1 
ATOM   1738 O O   . ASN   A 1 208 ? -9.618  -29.552 -23.713 1.00 88.06 208 A 1 
ATOM   1739 C CB  . ASN   A 1 208 ? -11.163 -29.050 -26.660 1.00 87.02 208 A 1 
ATOM   1740 C CG  . ASN   A 1 208 ? -12.328 -28.256 -27.220 1.00 80.75 208 A 1 
ATOM   1741 O OD1 . ASN   A 1 208 ? -13.171 -27.744 -26.506 1.00 71.33 208 A 1 
ATOM   1742 N ND2 . ASN   A 1 208 ? -12.410 -28.141 -28.530 1.00 69.20 208 A 1 
ATOM   1743 N N   . GLU   A 1 209 ? -8.262  -29.503 -25.499 1.00 90.13 209 A 1 
ATOM   1744 C CA  . GLU   A 1 209 ? -7.190  -30.279 -24.874 1.00 89.74 209 A 1 
ATOM   1745 C C   . GLU   A 1 209 ? -6.616  -29.560 -23.646 1.00 90.43 209 A 1 
ATOM   1746 O O   . GLU   A 1 209 ? -6.395  -30.189 -22.612 1.00 89.43 209 A 1 
ATOM   1747 C CB  . GLU   A 1 209 ? -6.080  -30.562 -25.888 1.00 88.97 209 A 1 
ATOM   1748 C CG  . GLU   A 1 209 ? -6.537  -31.494 -27.019 1.00 79.94 209 A 1 
ATOM   1749 C CD  . GLU   A 1 209 ? -5.399  -31.876 -27.971 1.00 71.81 209 A 1 
ATOM   1750 O OE1 . GLU   A 1 209 ? -5.613  -32.826 -28.761 1.00 63.70 209 A 1 
ATOM   1751 O OE2 . GLU   A 1 209 ? -4.311  -31.261 -27.887 1.00 67.59 209 A 1 
ATOM   1752 N N   . ALA   A 1 210 ? -6.482  -28.234 -23.719 1.00 93.35 210 A 1 
ATOM   1753 C CA  . ALA   A 1 210 ? -6.005  -27.423 -22.607 1.00 93.13 210 A 1 
ATOM   1754 C C   . ALA   A 1 210 ? -6.880  -27.555 -21.350 1.00 92.73 210 A 1 
ATOM   1755 O O   . ALA   A 1 210 ? -6.348  -27.526 -20.242 1.00 91.75 210 A 1 
ATOM   1756 C CB  . ALA   A 1 210 ? -5.902  -25.965 -23.064 1.00 92.73 210 A 1 
ATOM   1757 N N   . GLN   A 1 211 ? -8.196  -27.760 -21.491 1.00 91.62 211 A 1 
ATOM   1758 C CA  . GLN   A 1 211 ? -9.071  -27.972 -20.328 1.00 89.96 211 A 1 
ATOM   1759 C C   . GLN   A 1 211 ? -8.747  -29.290 -19.612 1.00 89.76 211 A 1 
ATOM   1760 O O   . GLN   A 1 211 ? -8.686  -29.323 -18.383 1.00 88.32 211 A 1 
ATOM   1761 C CB  . GLN   A 1 211 ? -10.558 -27.931 -20.715 1.00 89.04 211 A 1 
ATOM   1762 C CG  . GLN   A 1 211 ? -11.016 -26.683 -21.489 1.00 87.45 211 A 1 
ATOM   1763 C CD  . GLN   A 1 211 ? -10.356 -25.389 -21.016 1.00 88.94 211 A 1 
ATOM   1764 O OE1 . GLN   A 1 211 ? -10.514 -24.961 -19.889 1.00 82.15 211 A 1 
ATOM   1765 N NE2 . GLN   A 1 211 ? -9.576  -24.745 -21.868 1.00 81.66 211 A 1 
ATOM   1766 N N   . ASN   A 1 212 ? -8.510  -30.359 -20.361 1.00 90.80 212 A 1 
ATOM   1767 C CA  . ASN   A 1 212 ? -8.086  -31.635 -19.779 1.00 89.69 212 A 1 
ATOM   1768 C C   . ASN   A 1 212 ? -6.685  -31.539 -19.162 1.00 89.96 212 A 1 
ATOM   1769 O O   . ASN   A 1 212 ? -6.450  -32.031 -18.061 1.00 89.33 212 A 1 
ATOM   1770 C CB  . ASN   A 1 212 ? -8.101  -32.727 -20.859 1.00 88.25 212 A 1 
ATOM   1771 C CG  . ASN   A 1 212 ? -9.501  -33.192 -21.201 1.00 77.67 212 A 1 
ATOM   1772 O OD1 . ASN   A 1 212 ? -10.155 -33.844 -20.409 1.00 69.44 212 A 1 
ATOM   1773 N ND2 . ASN   A 1 212 ? -9.983  -32.891 -22.389 1.00 66.24 212 A 1 
ATOM   1774 N N   . MET   A 1 213 ? -5.769  -30.888 -19.879 1.00 91.79 213 A 1 
ATOM   1775 C CA  . MET   A 1 213 ? -4.394  -30.680 -19.438 1.00 92.21 213 A 1 
ATOM   1776 C C   . MET   A 1 213 ? -4.354  -29.921 -18.111 1.00 91.79 213 A 1 
ATOM   1777 O O   . MET   A 1 213 ? -3.759  -30.406 -17.145 1.00 90.77 213 A 1 
ATOM   1778 C CB  . MET   A 1 213 ? -3.627  -29.974 -20.570 1.00 92.59 213 A 1 
ATOM   1779 C CG  . MET   A 1 213 ? -2.174  -29.638 -20.219 1.00 90.59 213 A 1 
ATOM   1780 S SD  . MET   A 1 213 ? -1.945  -28.163 -19.185 1.00 90.57 213 A 1 
ATOM   1781 C CE  . MET   A 1 213 ? -2.424  -26.862 -20.338 1.00 83.92 213 A 1 
ATOM   1782 N N   . ILE   A 1 214 ? -5.019  -28.768 -18.020 1.00 92.93 214 A 1 
ATOM   1783 C CA  . ILE   A 1 214 ? -4.970  -27.937 -16.808 1.00 92.14 214 A 1 
ATOM   1784 C C   . ILE   A 1 214 ? -5.674  -28.601 -15.624 1.00 90.51 214 A 1 
ATOM   1785 O O   . ILE   A 1 214 ? -5.212  -28.472 -14.493 1.00 89.72 214 A 1 
ATOM   1786 C CB  . ILE   A 1 214 ? -5.495  -26.511 -17.089 1.00 92.36 214 A 1 
ATOM   1787 C CG1 . ILE   A 1 214 ? -4.955  -25.484 -16.077 1.00 90.85 214 A 1 
ATOM   1788 C CG2 . ILE   A 1 214 ? -7.040  -26.438 -17.107 1.00 91.46 214 A 1 
ATOM   1789 C CD1 . ILE   A 1 214 ? -3.432  -25.322 -16.138 1.00 90.67 214 A 1 
ATOM   1790 N N   . ALA   A 1 215 ? -6.754  -29.358 -15.876 1.00 90.46 215 A 1 
ATOM   1791 C CA  . ALA   A 1 215 ? -7.412  -30.132 -14.828 1.00 88.31 215 A 1 
ATOM   1792 C C   . ALA   A 1 215 ? -6.459  -31.182 -14.227 1.00 88.13 215 A 1 
ATOM   1793 O O   . ALA   A 1 215 ? -6.316  -31.253 -13.008 1.00 87.59 215 A 1 
ATOM   1794 C CB  . ALA   A 1 215 ? -8.682  -30.770 -15.397 1.00 86.44 215 A 1 
ATOM   1795 N N   . LYS   A 1 216 ? -5.753  -31.939 -15.072 1.00 88.18 216 A 1 
ATOM   1796 C CA  . LYS   A 1 216 ? -4.718  -32.885 -14.616 1.00 88.28 216 A 1 
ATOM   1797 C C   . LYS   A 1 216 ? -3.579  -32.175 -13.885 1.00 88.78 216 A 1 
ATOM   1798 O O   . LYS   A 1 216 ? -3.189  -32.611 -12.805 1.00 88.61 216 A 1 
ATOM   1799 C CB  . LYS   A 1 216 ? -4.155  -33.690 -15.795 1.00 88.20 216 A 1 
ATOM   1800 C CG  . LYS   A 1 216 ? -5.082  -34.828 -16.244 1.00 78.42 216 A 1 
ATOM   1801 C CD  . LYS   A 1 216 ? -4.401  -35.636 -17.352 1.00 75.32 216 A 1 
ATOM   1802 C CE  . LYS   A 1 216 ? -5.239  -36.858 -17.735 1.00 65.36 216 A 1 
ATOM   1803 N NZ  . LYS   A 1 216 ? -4.568  -37.663 -18.788 1.00 58.79 216 A 1 
ATOM   1804 N N   . TYR   A 1 217 ? -3.084  -31.078 -14.453 1.00 91.50 217 A 1 
ATOM   1805 C CA  . TYR   A 1 217 ? -1.996  -30.299 -13.860 1.00 91.76 217 A 1 
ATOM   1806 C C   . TYR   A 1 217 ? -2.370  -29.738 -12.482 1.00 90.99 217 A 1 
ATOM   1807 O O   . TYR   A 1 217 ? -1.583  -29.841 -11.549 1.00 90.24 217 A 1 
ATOM   1808 C CB  . TYR   A 1 217 ? -1.591  -29.189 -14.828 1.00 92.59 217 A 1 
ATOM   1809 C CG  . TYR   A 1 217 ? -0.393  -28.403 -14.340 1.00 93.10 217 A 1 
ATOM   1810 C CD1 . TYR   A 1 217 ? -0.566  -27.154 -13.718 1.00 91.08 217 A 1 
ATOM   1811 C CD2 . TYR   A 1 217 ? 0.906   -28.937 -14.481 1.00 91.79 217 A 1 
ATOM   1812 C CE1 . TYR   A 1 217 ? 0.546   -26.439 -13.244 1.00 91.84 217 A 1 
ATOM   1813 C CE2 . TYR   A 1 217 ? 2.023   -28.229 -14.007 1.00 91.79 217 A 1 
ATOM   1814 C CZ  . TYR   A 1 217 ? 1.837   -26.978 -13.387 1.00 93.68 217 A 1 
ATOM   1815 O OH  . TYR   A 1 217 ? 2.913   -26.279 -12.920 1.00 93.31 217 A 1 
ATOM   1816 N N   . ARG   A 1 218 ? -3.591  -29.231 -12.319 1.00 90.66 218 A 1 
ATOM   1817 C CA  . ARG   A 1 218 ? -4.110  -28.765 -11.025 1.00 88.77 218 A 1 
ATOM   1818 C C   . ARG   A 1 218 ? -4.037  -29.848 -9.945  1.00 88.44 218 A 1 
ATOM   1819 O O   . ARG   A 1 218 ? -3.655  -29.548 -8.819  1.00 87.71 218 A 1 
ATOM   1820 C CB  . ARG   A 1 218 ? -5.545  -28.260 -11.223 1.00 86.70 218 A 1 
ATOM   1821 C CG  . ARG   A 1 218 ? -6.246  -27.895 -9.897  1.00 82.47 218 A 1 
ATOM   1822 C CD  . ARG   A 1 218 ? -7.530  -27.114 -10.134 1.00 80.23 218 A 1 
ATOM   1823 N NE  . ARG   A 1 218 ? -8.518  -27.842 -10.950 1.00 76.74 218 A 1 
ATOM   1824 C CZ  . ARG   A 1 218 ? -9.549  -28.547 -10.506 1.00 74.69 218 A 1 
ATOM   1825 N NH1 . ARG   A 1 218 ? -9.775  -28.734 -9.235  1.00 67.33 218 A 1 
ATOM   1826 N NH2 . ARG   A 1 218 ? -10.388 -29.071 -11.344 1.00 69.27 218 A 1 
ATOM   1827 N N   . PHE   A 1 219 ? -4.390  -31.082 -10.285 1.00 87.59 219 A 1 
ATOM   1828 C CA  . PHE   A 1 219 ? -4.281  -32.193 -9.336  1.00 86.10 219 A 1 
ATOM   1829 C C   . PHE   A 1 219 ? -2.827  -32.604 -9.089  1.00 87.17 219 A 1 
ATOM   1830 O O   . PHE   A 1 219 ? -2.464  -32.832 -7.938  1.00 86.44 219 A 1 
ATOM   1831 C CB  . PHE   A 1 219 ? -5.150  -33.369 -9.789  1.00 83.21 219 A 1 
ATOM   1832 C CG  . PHE   A 1 219 ? -6.629  -33.141 -9.557  1.00 77.41 219 A 1 
ATOM   1833 C CD1 . PHE   A 1 219 ? -7.153  -33.193 -8.254  1.00 71.49 219 A 1 
ATOM   1834 C CD2 . PHE   A 1 219 ? -7.484  -32.851 -10.630 1.00 69.46 219 A 1 
ATOM   1835 C CE1 . PHE   A 1 219 ? -8.518  -32.949 -8.022  1.00 66.57 219 A 1 
ATOM   1836 C CE2 . PHE   A 1 219 ? -8.850  -32.602 -10.404 1.00 65.73 219 A 1 
ATOM   1837 C CZ  . PHE   A 1 219 ? -9.363  -32.650 -9.097  1.00 66.89 219 A 1 
ATOM   1838 N N   . ALA   A 1 220 ? -1.971  -32.594 -10.105 1.00 87.64 220 A 1 
ATOM   1839 C CA  . ALA   A 1 220 ? -0.540  -32.843 -9.921  1.00 88.63 220 A 1 
ATOM   1840 C C   . ALA   A 1 220 ? 0.116   -31.795 -9.000  1.00 88.71 220 A 1 
ATOM   1841 O O   . ALA   A 1 220 ? 0.902   -32.142 -8.119  1.00 88.27 220 A 1 
ATOM   1842 C CB  . ALA   A 1 220 ? 0.130   -32.885 -11.295 1.00 89.51 220 A 1 
ATOM   1843 N N   . VAL   A 1 221 ? -0.261  -30.514 -9.150  1.00 90.66 221 A 1 
ATOM   1844 C CA  . VAL   A 1 221 ? 0.161   -29.436 -8.241  1.00 90.08 221 A 1 
ATOM   1845 C C   . VAL   A 1 221 ? -0.339  -29.698 -6.822  1.00 89.02 221 A 1 
ATOM   1846 O O   . VAL   A 1 221 ? 0.450   -29.614 -5.885  1.00 88.45 221 A 1 
ATOM   1847 C CB  . VAL   A 1 221 ? -0.314  -28.060 -8.749  1.00 90.60 221 A 1 
ATOM   1848 C CG1 . VAL   A 1 221 ? -0.134  -26.944 -7.705  1.00 88.42 221 A 1 
ATOM   1849 C CG2 . VAL   A 1 221 ? 0.464   -27.647 -10.001 1.00 88.41 221 A 1 
ATOM   1850 N N   . ARG   A 1 222 ? -1.620  -30.043 -6.656  1.00 86.49 222 A 1 
ATOM   1851 C CA  . ARG   A 1 222 ? -2.178  -30.414 -5.342  1.00 84.72 222 A 1 
ATOM   1852 C C   . ARG   A 1 222 ? -1.378  -31.547 -4.700  1.00 84.68 222 A 1 
ATOM   1853 O O   . ARG   A 1 222 ? -0.960  -31.418 -3.556  1.00 84.30 222 A 1 
ATOM   1854 C CB  . ARG   A 1 222 ? -3.648  -30.810 -5.503  1.00 82.73 222 A 1 
ATOM   1855 C CG  . ARG   A 1 222 ? -4.302  -31.256 -4.182  1.00 76.98 222 A 1 
ATOM   1856 C CD  . ARG   A 1 222 ? -5.499  -32.163 -4.434  1.00 74.20 222 A 1 
ATOM   1857 N NE  . ARG   A 1 222 ? -5.071  -33.449 -4.996  1.00 68.08 222 A 1 
ATOM   1858 C CZ  . ARG   A 1 222 ? -5.839  -34.392 -5.520  1.00 64.49 222 A 1 
ATOM   1859 N NH1 . ARG   A 1 222 ? -7.138  -34.276 -5.564  1.00 59.56 222 A 1 
ATOM   1860 N NH2 . ARG   A 1 222 ? -5.290  -35.458 -6.003  1.00 58.48 222 A 1 
ATOM   1861 N N   . ASP   A 1 223 ? -1.150  -32.621 -5.442  1.00 83.99 223 A 1 
ATOM   1862 C CA  . ASP   A 1 223 ? -0.439  -33.799 -4.941  1.00 83.45 223 A 1 
ATOM   1863 C C   . ASP   A 1 223 ? 0.996   -33.438 -4.537  1.00 83.50 223 A 1 
ATOM   1864 O O   . ASP   A 1 223 ? 1.465   -33.840 -3.469  1.00 83.54 223 A 1 
ATOM   1865 C CB  . ASP   A 1 223 ? -0.468  -34.913 -6.000  1.00 82.81 223 A 1 
ATOM   1866 C CG  . ASP   A 1 223 ? -1.881  -35.428 -6.343  1.00 81.11 223 A 1 
ATOM   1867 O OD1 . ASP   A 1 223 ? -2.840  -35.164 -5.581  1.00 78.60 223 A 1 
ATOM   1868 O OD2 . ASP   A 1 223 ? -2.023  -36.075 -7.402  1.00 77.69 223 A 1 
ATOM   1869 N N   . LYS   A 1 224 ? 1.662   -32.589 -5.326  1.00 86.44 224 A 1 
ATOM   1870 C CA  . LYS   A 1 224 ? 2.995   -32.090 -4.985  1.00 86.63 224 A 1 
ATOM   1871 C C   . LYS   A 1 224 ? 2.991   -31.207 -3.736  1.00 86.06 224 A 1 
ATOM   1872 O O   . LYS   A 1 224 ? 3.875   -31.346 -2.894  1.00 85.68 224 A 1 
ATOM   1873 C CB  . LYS   A 1 224 ? 3.614   -31.358 -6.185  1.00 87.20 224 A 1 
ATOM   1874 C CG  . LYS   A 1 224 ? 5.107   -31.014 -5.971  1.00 85.58 224 A 1 
ATOM   1875 C CD  . LYS   A 1 224 ? 5.928   -32.297 -5.778  1.00 83.79 224 A 1 
ATOM   1876 C CE  . LYS   A 1 224 ? 7.412   -32.060 -5.527  1.00 81.53 224 A 1 
ATOM   1877 N NZ  . LYS   A 1 224 ? 8.092   -33.359 -5.295  1.00 77.00 224 A 1 
ATOM   1878 N N   . LEU   A 1 225 ? 2.003   -30.334 -3.583  1.00 84.56 225 A 1 
ATOM   1879 C CA  . LEU   A 1 225 ? 1.848   -29.527 -2.366  1.00 83.73 225 A 1 
ATOM   1880 C C   . LEU   A 1 225 ? 1.626   -30.414 -1.132  1.00 82.17 225 A 1 
ATOM   1881 O O   . LEU   A 1 225 ? 2.267   -30.194 -0.106  1.00 81.66 225 A 1 
ATOM   1882 C CB  . LEU   A 1 225 ? 0.695   -28.525 -2.540  1.00 84.25 225 A 1 
ATOM   1883 C CG  . LEU   A 1 225 ? 0.960   -27.375 -3.531  1.00 83.59 225 A 1 
ATOM   1884 C CD1 . LEU   A 1 225 ? -0.325  -26.568 -3.722  1.00 81.58 225 A 1 
ATOM   1885 C CD2 . LEU   A 1 225 ? 2.051   -26.424 -3.049  1.00 81.27 225 A 1 
ATOM   1886 N N   . LEU   A 1 226 ? 0.785   -31.438 -1.241  1.00 81.86 226 A 1 
ATOM   1887 C CA  . LEU   A 1 226 ? 0.553   -32.404 -0.161  1.00 80.18 226 A 1 
ATOM   1888 C C   . LEU   A 1 226 ? 1.829   -33.182 0.200   1.00 79.59 226 A 1 
ATOM   1889 O O   . LEU   A 1 226 ? 2.118   -33.380 1.382   1.00 78.36 226 A 1 
ATOM   1890 C CB  . LEU   A 1 226 ? -0.571  -33.371 -0.571  1.00 78.44 226 A 1 
ATOM   1891 C CG  . LEU   A 1 226 ? -1.981  -32.752 -0.656  1.00 74.99 226 A 1 
ATOM   1892 C CD1 . LEU   A 1 226 ? -2.954  -33.776 -1.236  1.00 71.79 226 A 1 
ATOM   1893 C CD2 . LEU   A 1 226 ? -2.498  -32.328 0.716   1.00 71.20 226 A 1 
ATOM   1894 N N   . GLU   A 1 227 ? 2.619   -33.582 -0.794  1.00 79.13 227 A 1 
ATOM   1895 C CA  . GLU   A 1 227 ? 3.925   -34.224 -0.592  1.00 78.82 227 A 1 
ATOM   1896 C C   . GLU   A 1 227 ? 4.898   -33.292 0.149   1.00 77.23 227 A 1 
ATOM   1897 O O   . GLU   A 1 227 ? 5.493   -33.685 1.156   1.00 76.88 227 A 1 
ATOM   1898 C CB  . GLU   A 1 227 ? 4.484   -34.636 -1.964  1.00 78.83 227 A 1 
ATOM   1899 C CG  . GLU   A 1 227 ? 5.805   -35.422 -1.907  1.00 74.07 227 A 1 
ATOM   1900 C CD  . GLU   A 1 227 ? 6.606   -35.280 -3.206  1.00 72.70 227 A 1 
ATOM   1901 O OE1 . GLU   A 1 227 ? 7.847   -35.169 -3.140  1.00 67.09 227 A 1 
ATOM   1902 O OE2 . GLU   A 1 227 ? 6.015   -35.154 -4.300  1.00 69.40 227 A 1 
ATOM   1903 N N   . LEU   A 1 228 ? 5.013   -32.031 -0.287  1.00 80.58 228 A 1 
ATOM   1904 C CA  . LEU   A 1 228 ? 5.865   -31.026 0.357   1.00 78.82 228 A 1 
ATOM   1905 C C   . LEU   A 1 228 ? 5.437   -30.754 1.806   1.00 76.64 228 A 1 
ATOM   1906 O O   . LEU   A 1 228 ? 6.288   -30.621 2.685   1.00 75.06 228 A 1 
ATOM   1907 C CB  . LEU   A 1 228 ? 5.837   -29.726 -0.463  1.00 79.18 228 A 1 
ATOM   1908 C CG  . LEU   A 1 228 ? 6.544   -29.804 -1.831  1.00 78.23 228 A 1 
ATOM   1909 C CD1 . LEU   A 1 228 ? 6.211   -28.559 -2.648  1.00 76.33 228 A 1 
ATOM   1910 C CD2 . LEU   A 1 228 ? 8.059   -29.898 -1.691  1.00 75.86 228 A 1 
ATOM   1911 N N   . GLN   A 1 229 ? 4.136   -30.717 2.073   1.00 79.30 229 A 1 
ATOM   1912 C CA  . GLN   A 1 229 ? 3.610   -30.543 3.434   1.00 76.32 229 A 1 
ATOM   1913 C C   . GLN   A 1 229 ? 3.954   -31.712 4.368   1.00 72.93 229 A 1 
ATOM   1914 O O   . GLN   A 1 229 ? 4.182   -31.493 5.558   1.00 68.69 229 A 1 
ATOM   1915 C CB  . GLN   A 1 229 ? 2.088   -30.348 3.389   1.00 74.79 229 A 1 
ATOM   1916 C CG  . GLN   A 1 229 ? 1.648   -28.987 2.831   1.00 71.34 229 A 1 
ATOM   1917 C CD  . GLN   A 1 229 ? 2.082   -27.837 3.729   1.00 71.29 229 A 1 
ATOM   1918 O OE1 . GLN   A 1 229 ? 3.061   -27.166 3.474   1.00 64.56 229 A 1 
ATOM   1919 N NE2 . GLN   A 1 229 ? 1.373   -27.603 4.816   1.00 64.40 229 A 1 
ATOM   1920 N N   . LYS   A 1 230 ? 4.003   -32.932 3.853   1.00 75.40 230 A 1 
ATOM   1921 C CA  . LYS   A 1 230 ? 4.374   -34.129 4.625   1.00 72.95 230 A 1 
ATOM   1922 C C   . LYS   A 1 230 ? 5.871   -34.171 4.929   1.00 69.46 230 A 1 
ATOM   1923 O O   . LYS   A 1 230 ? 6.257   -34.432 6.063   1.00 64.87 230 A 1 
ATOM   1924 C CB  . LYS   A 1 230 ? 3.932   -35.390 3.870   1.00 70.01 230 A 1 
ATOM   1925 C CG  . LYS   A 1 230 ? 2.408   -35.588 3.895   1.00 62.94 230 A 1 
ATOM   1926 C CD  . LYS   A 1 230 ? 2.006   -36.781 3.026   1.00 57.07 230 A 1 
ATOM   1927 C CE  . LYS   A 1 230 ? 0.484   -36.946 3.020   1.00 50.20 230 A 1 
ATOM   1928 N NZ  . LYS   A 1 230 ? 0.053   -38.069 2.151   1.00 45.44 230 A 1 
ATOM   1929 N N   . ASN   A 1 231 ? 6.696   -33.859 3.940   1.00 68.94 231 A 1 
ATOM   1930 C CA  . ASN   A 1 231 ? 8.149   -34.043 4.023   1.00 64.58 231 A 1 
ATOM   1931 C C   . ASN   A 1 231 ? 8.906   -32.825 4.575   1.00 59.94 231 A 1 
ATOM   1932 O O   . ASN   A 1 231 ? 10.033  -32.958 5.044   1.00 54.80 231 A 1 
ATOM   1933 C CB  . ASN   A 1 231 ? 8.656   -34.441 2.630   1.00 61.60 231 A 1 
ATOM   1934 C CG  . ASN   A 1 231 ? 8.110   -35.792 2.172   1.00 56.53 231 A 1 
ATOM   1935 O OD1 . ASN   A 1 231 ? 7.675   -36.618 2.953   1.00 51.80 231 A 1 
ATOM   1936 N ND2 . ASN   A 1 231 ? 8.122   -36.042 0.881   1.00 50.05 231 A 1 
ATOM   1937 N N   . GLY   A 1 232 ? 8.316   -31.649 4.557   1.00 51.93 232 A 1 
ATOM   1938 C CA  . GLY   A 1 232 ? 9.019   -30.388 4.805   1.00 49.14 232 A 1 
ATOM   1939 C C   . GLY   A 1 232 ? 9.601   -30.180 6.212   1.00 47.66 232 A 1 
ATOM   1940 O O   . GLY   A 1 232 ? 10.424  -29.288 6.397   1.00 45.20 232 A 1 
ATOM   1941 N N   . ASN   A 1 233 ? 9.225   -30.988 7.204   1.00 41.76 233 A 1 
ATOM   1942 C CA  . ASN   A 1 233 ? 9.844   -30.917 8.537   1.00 40.21 233 A 1 
ATOM   1943 C C   . ASN   A 1 233 ? 11.323  -31.338 8.539   1.00 39.40 233 A 1 
ATOM   1944 O O   . ASN   A 1 233 ? 12.073  -30.896 9.399   1.00 37.25 233 A 1 
ATOM   1945 C CB  . ASN   A 1 233 ? 9.049   -31.776 9.535   1.00 38.09 233 A 1 
ATOM   1946 C CG  . ASN   A 1 233 ? 7.853   -31.060 10.145  1.00 34.79 233 A 1 
ATOM   1947 O OD1 . ASN   A 1 233 ? 7.704   -29.853 10.111  1.00 32.76 233 A 1 
ATOM   1948 N ND2 . ASN   A 1 233 ? 6.957   -31.810 10.755  1.00 31.72 233 A 1 
ATOM   1949 N N   . THR   A 1 234 ? 11.747  -32.159 7.585   1.00 32.70 234 A 1 
ATOM   1950 C CA  . THR   A 1 234 ? 13.133  -32.649 7.519   1.00 31.47 234 A 1 
ATOM   1951 C C   . THR   A 1 234 ? 14.155  -31.562 7.187   1.00 30.90 234 A 1 
ATOM   1952 O O   . THR   A 1 234 ? 15.341  -31.761 7.415   1.00 29.74 234 A 1 
ATOM   1953 C CB  . THR   A 1 234 ? 13.266  -33.789 6.504   1.00 30.13 234 A 1 
ATOM   1954 O OG1 . THR   A 1 234 ? 12.827  -33.381 5.231   1.00 28.03 234 A 1 
ATOM   1955 C CG2 . THR   A 1 234 ? 12.429  -35.007 6.910   1.00 27.75 234 A 1 
ATOM   1956 N N   . LEU   A 1 235 ? 13.720  -30.399 6.701   1.00 30.16 235 A 1 
ATOM   1957 C CA  . LEU   A 1 235 ? 14.608  -29.273 6.374   1.00 29.69 235 A 1 
ATOM   1958 C C   . LEU   A 1 235 ? 15.133  -28.509 7.599   1.00 28.94 235 A 1 
ATOM   1959 O O   . LEU   A 1 235 ? 16.029  -27.678 7.451   1.00 28.13 235 A 1 
ATOM   1960 C CB  . LEU   A 1 235 ? 13.872  -28.318 5.428   1.00 29.01 235 A 1 
ATOM   1961 C CG  . LEU   A 1 235 ? 13.758  -28.862 3.994   1.00 27.80 235 A 1 
ATOM   1962 C CD1 . LEU   A 1 235 ? 12.642  -28.142 3.260   1.00 25.22 235 A 1 
ATOM   1963 C CD2 . LEU   A 1 235 ? 15.063  -28.651 3.224   1.00 26.00 235 A 1 
ATOM   1964 N N   . TYR   A 1 236 ? 14.573  -28.751 8.786   1.00 27.12 236 A 1 
ATOM   1965 C CA  . TYR   A 1 236 ? 15.077  -28.190 10.042  1.00 26.19 236 A 1 
ATOM   1966 C C   . TYR   A 1 236 ? 16.032  -29.125 10.791  1.00 25.34 236 A 1 
ATOM   1967 O O   . TYR   A 1 236 ? 16.619  -28.703 11.785  1.00 24.59 236 A 1 
ATOM   1968 C CB  . TYR   A 1 236 ? 13.901  -27.805 10.942  1.00 26.26 236 A 1 
ATOM   1969 C CG  . TYR   A 1 236 ? 13.150  -26.554 10.549  1.00 25.43 236 A 1 
ATOM   1970 C CD1 . TYR   A 1 236 ? 13.837  -25.341 10.347  1.00 23.63 236 A 1 
ATOM   1971 C CD2 . TYR   A 1 236 ? 11.750  -26.580 10.465  1.00 23.39 236 A 1 
ATOM   1972 C CE1 . TYR   A 1 236 ? 13.135  -24.159 10.076  1.00 21.53 236 A 1 
ATOM   1973 C CE2 . TYR   A 1 236 ? 11.037  -25.401 10.194  1.00 21.75 236 A 1 
ATOM   1974 C CZ  . TYR   A 1 236 ? 11.732  -24.191 10.006  1.00 21.15 236 A 1 
ATOM   1975 O OH  . TYR   A 1 236 ? 11.046  -23.041 9.759   1.00 20.11 236 A 1 
ATOM   1976 N N   . CYS   A 1 237 ? 16.146  -30.361 10.351  1.00 22.76 237 A 1 
ATOM   1977 C CA  . CYS   A 1 237 ? 17.026  -31.360 10.944  1.00 19.66 237 A 1 
ATOM   1978 C C   . CYS   A 1 237 ? 18.448  -31.246 10.408  1.00 19.06 237 A 1 
ATOM   1979 O O   . CYS   A 1 237 ? 18.606  -31.025 9.196   1.00 17.02 237 A 1 
ATOM   1980 C CB  . CYS   A 1 237 ? 16.453  -32.759 10.709  1.00 18.48 237 A 1 
ATOM   1981 S SG  . CYS   A 1 237 ? 14.818  -32.938 11.512  1.00 16.85 237 A 1 
ATOM   1982 O OXT . CYS   A 1 237 ? 19.384  -31.435 11.235  1.00 15.72 237 A 1 
ATOM   1983 N N   . SER   B 2 1   ? 4.225   44.549  77.392  1.00 20.53 1   B 1 
ATOM   1984 C CA  . SER   B 2 1   ? 3.862   43.224  76.858  1.00 25.54 1   B 1 
ATOM   1985 C C   . SER   B 2 1   ? 4.875   42.863  75.777  1.00 29.22 1   B 1 
ATOM   1986 O O   . SER   B 2 1   ? 4.875   43.465  74.714  1.00 28.34 1   B 1 
ATOM   1987 C CB  . SER   B 2 1   ? 2.438   43.247  76.298  1.00 25.18 1   B 1 
ATOM   1988 O OG  . SER   B 2 1   ? 2.109   41.980  75.800  1.00 21.37 1   B 1 
ATOM   1989 N N   . LEU   B 2 2   ? 5.814   41.965  76.102  1.00 29.25 2   B 1 
ATOM   1990 C CA  . LEU   B 2 2   ? 6.953   41.614  75.244  1.00 31.59 2   B 1 
ATOM   1991 C C   . LEU   B 2 2   ? 6.484   40.621  74.175  1.00 31.45 2   B 1 
ATOM   1992 O O   . LEU   B 2 2   ? 6.547   39.412  74.367  1.00 29.93 2   B 1 
ATOM   1993 C CB  . LEU   B 2 2   ? 8.087   41.042  76.116  1.00 31.54 2   B 1 
ATOM   1994 C CG  . LEU   B 2 2   ? 8.911   42.109  76.855  1.00 28.08 2   B 1 
ATOM   1995 C CD1 . LEU   B 2 2   ? 9.663   41.484  78.027  1.00 26.20 2   B 1 
ATOM   1996 C CD2 . LEU   B 2 2   ? 9.931   42.767  75.918  1.00 30.91 2   B 1 
ATOM   1997 N N   . THR   B 2 3   ? 5.975   41.143  73.084  1.00 25.90 3   B 1 
ATOM   1998 C CA  . THR   B 2 3   ? 5.579   40.312  71.939  1.00 27.46 3   B 1 
ATOM   1999 C C   . THR   B 2 3   ? 6.830   39.679  71.327  1.00 27.55 3   B 1 
ATOM   2000 O O   . THR   B 2 3   ? 7.555   40.309  70.555  1.00 25.67 3   B 1 
ATOM   2001 C CB  . THR   B 2 3   ? 4.803   41.133  70.894  1.00 26.29 3   B 1 
ATOM   2002 O OG1 . THR   B 2 3   ? 5.429   42.366  70.659  1.00 22.22 3   B 1 
ATOM   2003 C CG2 . THR   B 2 3   ? 3.381   41.432  71.360  1.00 22.82 3   B 1 
ATOM   2004 N N   . SER   B 2 4   ? 7.098   38.441  71.730  1.00 27.40 4   B 1 
ATOM   2005 C CA  . SER   B 2 4   ? 8.221   37.641  71.243  1.00 29.70 4   B 1 
ATOM   2006 C C   . SER   B 2 4   ? 8.077   37.445  69.734  1.00 29.91 4   B 1 
ATOM   2007 O O   . SER   B 2 4   ? 7.249   36.660  69.275  1.00 28.77 4   B 1 
ATOM   2008 C CB  . SER   B 2 4   ? 8.243   36.295  71.976  1.00 29.61 4   B 1 
ATOM   2009 O OG  . SER   B 2 4   ? 9.200   35.435  71.416  1.00 25.81 4   B 1 
ATOM   2010 N N   . LYS   B 2 5   ? 8.878   38.190  68.957  1.00 26.22 5   B 1 
ATOM   2011 C CA  . LYS   B 2 5   ? 8.991   37.987  67.508  1.00 28.57 5   B 1 
ATOM   2012 C C   . LYS   B 2 5   ? 9.697   36.649  67.288  1.00 26.92 5   B 1 
ATOM   2013 O O   . LYS   B 2 5   ? 10.921  36.594  67.268  1.00 26.14 5   B 1 
ATOM   2014 C CB  . LYS   B 2 5   ? 9.744   39.149  66.836  1.00 30.41 5   B 1 
ATOM   2015 C CG  . LYS   B 2 5   ? 8.902   40.424  66.684  1.00 27.55 5   B 1 
ATOM   2016 C CD  . LYS   B 2 5   ? 9.695   41.495  65.924  1.00 26.23 5   B 1 
ATOM   2017 C CE  . LYS   B 2 5   ? 8.840   42.744  65.681  1.00 23.41 5   B 1 
ATOM   2018 N NZ  . LYS   B 2 5   ? 9.578   43.796  64.934  1.00 21.34 5   B 1 
ATOM   2019 N N   . ALA   B 2 6   ? 8.930   35.588  67.174  1.00 28.61 6   B 1 
ATOM   2020 C CA  . ALA   B 2 6   ? 9.452   34.286  66.779  1.00 29.92 6   B 1 
ATOM   2021 C C   . ALA   B 2 6   ? 10.035  34.420  65.365  1.00 29.25 6   B 1 
ATOM   2022 O O   . ALA   B 2 6   ? 9.313   34.439  64.372  1.00 28.17 6   B 1 
ATOM   2023 C CB  . ALA   B 2 6   ? 8.330   33.245  66.872  1.00 30.66 6   B 1 
ATOM   2024 N N   . ILE   B 2 7   ? 11.364  34.599  65.311  1.00 25.81 7   B 1 
ATOM   2025 C CA  . ILE   B 2 7   ? 12.096  34.589  64.047  1.00 25.59 7   B 1 
ATOM   2026 C C   . ILE   B 2 7   ? 12.087  33.137  63.580  1.00 24.93 7   B 1 
ATOM   2027 O O   . ILE   B 2 7   ? 12.952  32.352  63.964  1.00 24.20 7   B 1 
ATOM   2028 C CB  . ILE   B 2 7   ? 13.525  35.167  64.218  1.00 26.37 7   B 1 
ATOM   2029 C CG1 . ILE   B 2 7   ? 13.474  36.629  64.719  1.00 24.12 7   B 1 
ATOM   2030 C CG2 . ILE   B 2 7   ? 14.296  35.086  62.881  1.00 26.57 7   B 1 
ATOM   2031 C CD1 . ILE   B 2 7   ? 14.845  37.228  65.070  1.00 25.59 7   B 1 
ATOM   2032 N N   . CYS   B 2 8   ? 11.092  32.776  62.777  1.00 24.61 8   B 1 
ATOM   2033 C CA  . CYS   B 2 8   ? 11.129  31.521  62.040  1.00 24.07 8   B 1 
ATOM   2034 C C   . CYS   B 2 8   ? 12.322  31.588  61.086  1.00 24.79 8   B 1 
ATOM   2035 O O   . CYS   B 2 8   ? 12.243  32.168  60.004  1.00 24.86 8   B 1 
ATOM   2036 C CB  . CYS   B 2 8   ? 9.805   31.294  61.298  1.00 25.02 8   B 1 
ATOM   2037 S SG  . CYS   B 2 8   ? 8.503   30.813  62.483  1.00 21.59 8   B 1 
ATOM   2038 N N   . ARG   B 2 9   ? 13.445  31.031  61.525  1.00 25.23 9   B 1 
ATOM   2039 C CA  . ARG   B 2 9   ? 14.575  30.760  60.640  1.00 26.33 9   B 1 
ATOM   2040 C C   . ARG   B 2 9   ? 14.095  29.709  59.649  1.00 25.14 9   B 1 
ATOM   2041 O O   . ARG   B 2 9   ? 14.165  28.521  59.936  1.00 25.28 9   B 1 
ATOM   2042 C CB  . ARG   B 2 9   ? 15.805  30.274  61.423  1.00 28.74 9   B 1 
ATOM   2043 C CG  . ARG   B 2 9   ? 16.576  31.408  62.111  1.00 26.30 9   B 1 
ATOM   2044 C CD  . ARG   B 2 9   ? 17.828  30.833  62.781  1.00 25.73 9   B 1 
ATOM   2045 N NE  . ARG   B 2 9   ? 18.694  31.888  63.350  1.00 24.14 9   B 1 
ATOM   2046 C CZ  . ARG   B 2 9   ? 19.861  31.705  63.953  1.00 22.30 9   B 1 
ATOM   2047 N NH1 . ARG   B 2 9   ? 20.359  30.516  64.135  1.00 20.39 9   B 1 
ATOM   2048 N NH2 . ARG   B 2 9   ? 20.550  32.721  64.388  1.00 19.78 9   B 1 
ATOM   2049 N N   . TYR   B 2 10  ? 13.576  30.158  58.521  1.00 23.87 10  B 1 
ATOM   2050 C CA  . TYR   B 2 10  ? 13.451  29.289  57.366  1.00 24.48 10  B 1 
ATOM   2051 C C   . TYR   B 2 10  ? 14.864  28.818  57.040  1.00 23.65 10  B 1 
ATOM   2052 O O   . TYR   B 2 10  ? 15.697  29.592  56.565  1.00 22.82 10  B 1 
ATOM   2053 C CB  . TYR   B 2 10  ? 12.784  30.020  56.196  1.00 25.26 10  B 1 
ATOM   2054 C CG  . TYR   B 2 10  ? 11.269  30.019  56.294  1.00 23.98 10  B 1 
ATOM   2055 C CD1 . TYR   B 2 10  ? 10.531  28.977  55.704  1.00 23.48 10  B 1 
ATOM   2056 C CD2 . TYR   B 2 10  ? 10.592  31.035  56.992  1.00 24.07 10  B 1 
ATOM   2057 C CE1 . TYR   B 2 10  ? 9.129   28.952  55.800  1.00 21.99 10  B 1 
ATOM   2058 C CE2 . TYR   B 2 10  ? 9.189   31.016  57.100  1.00 22.57 10  B 1 
ATOM   2059 C CZ  . TYR   B 2 10  ? 8.462   29.969  56.498  1.00 23.44 10  B 1 
ATOM   2060 O OH  . TYR   B 2 10  ? 7.095   29.951  56.595  1.00 23.37 10  B 1 
ATOM   2061 N N   . SER   B 2 11  ? 15.158  27.589  57.411  1.00 25.70 11  B 1 
ATOM   2062 C CA  . SER   B 2 11  ? 16.366  26.933  56.953  1.00 28.12 11  B 1 
ATOM   2063 C C   . SER   B 2 11  ? 16.276  26.915  55.434  1.00 28.09 11  B 1 
ATOM   2064 O O   . SER   B 2 11  ? 15.448  26.208  54.867  1.00 27.44 11  B 1 
ATOM   2065 C CB  . SER   B 2 11  ? 16.471  25.517  57.526  1.00 28.93 11  B 1 
ATOM   2066 O OG  . SER   B 2 11  ? 17.671  24.913  57.100  1.00 24.71 11  B 1 
ATOM   2067 N N   . LEU   B 2 12  ? 17.105  27.740  54.798  1.00 24.83 12  B 1 
ATOM   2068 C CA  . LEU   B 2 12  ? 17.440  27.565  53.393  1.00 25.96 12  B 1 
ATOM   2069 C C   . LEU   B 2 12  ? 18.179  26.232  53.320  1.00 25.64 12  B 1 
ATOM   2070 O O   . LEU   B 2 12  ? 19.402  26.195  53.423  1.00 24.67 12  B 1 
ATOM   2071 C CB  . LEU   B 2 12  ? 18.307  28.742  52.904  1.00 25.98 12  B 1 
ATOM   2072 C CG  . LEU   B 2 12  ? 17.520  30.031  52.614  1.00 23.05 12  B 1 
ATOM   2073 C CD1 . LEU   B 2 12  ? 18.468  31.226  52.544  1.00 22.14 12  B 1 
ATOM   2074 C CD2 . LEU   B 2 12  ? 16.772  29.939  51.277  1.00 24.81 12  B 1 
ATOM   2075 N N   . SER   B 2 13  ? 17.435  25.140  53.264  1.00 24.49 13  B 1 
ATOM   2076 C CA  . SER   B 2 13  ? 18.018  23.855  52.925  1.00 27.16 13  B 1 
ATOM   2077 C C   . SER   B 2 13  ? 18.772  24.069  51.623  1.00 26.79 13  B 1 
ATOM   2078 O O   . SER   B 2 13  ? 18.204  24.583  50.652  1.00 25.65 13  B 1 
ATOM   2079 C CB  . SER   B 2 13  ? 16.953  22.765  52.779  1.00 27.38 13  B 1 
ATOM   2080 O OG  . SER   B 2 13  ? 15.953  23.155  51.859  1.00 24.29 13  B 1 
ATOM   2081 N N   . SER   B 2 14  ? 20.057  23.767  51.641  1.00 23.21 14  B 1 
ATOM   2082 C CA  . SER   B 2 14  ? 20.869  23.789  50.439  1.00 25.58 14  B 1 
ATOM   2083 C C   . SER   B 2 14  ? 20.144  22.933  49.411  1.00 26.09 14  B 1 
ATOM   2084 O O   . SER   B 2 14  ? 19.998  21.727  49.606  1.00 25.30 14  B 1 
ATOM   2085 C CB  . SER   B 2 14  ? 22.270  23.229  50.729  1.00 25.22 14  B 1 
ATOM   2086 O OG  . SER   B 2 14  ? 22.173  21.998  51.426  1.00 21.91 14  B 1 
ATOM   2087 N N   . VAL   B 2 15  ? 19.645  23.566  48.361  1.00 26.05 15  B 1 
ATOM   2088 C CA  . VAL   B 2 15  ? 19.263  22.844  47.157  1.00 25.79 15  B 1 
ATOM   2089 C C   . VAL   B 2 15  ? 20.571  22.231  46.690  1.00 26.26 15  B 1 
ATOM   2090 O O   . VAL   B 2 15  ? 21.399  22.932  46.113  1.00 25.23 15  B 1 
ATOM   2091 C CB  . VAL   B 2 15  ? 18.641  23.775  46.101  1.00 24.86 15  B 1 
ATOM   2092 C CG1 . VAL   B 2 15  ? 18.233  22.995  44.852  1.00 20.82 15  B 1 
ATOM   2093 C CG2 . VAL   B 2 15  ? 17.390  24.480  46.651  1.00 23.28 15  B 1 
ATOM   2094 N N   . GLU   B 2 16  ? 20.805  20.979  47.075  1.00 23.90 16  B 1 
ATOM   2095 C CA  . GLU   B 2 16  ? 21.916  20.229  46.518  1.00 25.90 16  B 1 
ATOM   2096 C C   . GLU   B 2 16  ? 21.762  20.357  45.015  1.00 25.41 16  B 1 
ATOM   2097 O O   . GLU   B 2 16  ? 20.739  19.972  44.445  1.00 24.78 16  B 1 
ATOM   2098 C CB  . GLU   B 2 16  ? 21.902  18.760  46.956  1.00 27.05 16  B 1 
ATOM   2099 C CG  . GLU   B 2 16  ? 22.429  18.574  48.385  1.00 24.21 16  B 1 
ATOM   2100 C CD  . GLU   B 2 16  ? 22.559  17.099  48.794  1.00 22.60 16  B 1 
ATOM   2101 O OE1 . GLU   B 2 16  ? 23.273  16.843  49.788  1.00 20.46 16  B 1 
ATOM   2102 O OE2 . GLU   B 2 16  ? 21.950  16.234  48.122  1.00 24.65 16  B 1 
ATOM   2103 N N   . SER   B 2 17  ? 22.744  20.999  44.405  1.00 23.41 17  B 1 
ATOM   2104 C CA  . SER   B 2 17  ? 22.806  21.049  42.960  1.00 25.09 17  B 1 
ATOM   2105 C C   . SER   B 2 17  ? 22.886  19.598  42.524  1.00 25.71 17  B 1 
ATOM   2106 O O   . SER   B 2 17  ? 23.938  18.975  42.666  1.00 25.29 17  B 1 
ATOM   2107 C CB  . SER   B 2 17  ? 24.023  21.857  42.488  1.00 25.03 17  B 1 
ATOM   2108 O OG  . SER   B 2 17  ? 25.227  21.301  42.973  1.00 21.93 17  B 1 
ATOM   2109 N N   . ILE   B 2 18  ? 21.757  19.046  42.093  1.00 29.36 18  B 1 
ATOM   2110 C CA  . ILE   B 2 18  ? 21.740  17.737  41.458  1.00 29.58 18  B 1 
ATOM   2111 C C   . ILE   B 2 18  ? 22.676  17.912  40.277  1.00 30.13 18  B 1 
ATOM   2112 O O   . ILE   B 2 18  ? 22.304  18.538  39.287  1.00 29.11 18  B 1 
ATOM   2113 C CB  . ILE   B 2 18  ? 20.316  17.319  41.042  1.00 28.99 18  B 1 
ATOM   2114 C CG1 . ILE   B 2 18  ? 19.386  17.210  42.271  1.00 26.57 18  B 1 
ATOM   2115 C CG2 . ILE   B 2 18  ? 20.374  15.978  40.279  1.00 28.15 18  B 1 
ATOM   2116 C CD1 . ILE   B 2 18  ? 17.916  16.938  41.934  1.00 25.59 18  B 1 
ATOM   2117 N N   . GLN   B 2 19  ? 23.933  17.487  40.447  1.00 28.71 19  B 1 
ATOM   2118 C CA  . GLN   B 2 19  ? 24.888  17.514  39.356  1.00 30.82 19  B 1 
ATOM   2119 C C   . GLN   B 2 19  ? 24.178  16.832  38.199  1.00 30.93 19  B 1 
ATOM   2120 O O   . GLN   B 2 19  ? 23.642  15.739  38.395  1.00 29.98 19  B 1 
ATOM   2121 C CB  . GLN   B 2 19  ? 26.183  16.779  39.703  1.00 31.52 19  B 1 
ATOM   2122 C CG  . GLN   B 2 19  ? 27.146  17.636  40.541  1.00 28.23 19  B 1 
ATOM   2123 C CD  . GLN   B 2 19  ? 28.524  16.976  40.688  1.00 25.81 19  B 1 
ATOM   2124 O OE1 . GLN   B 2 19  ? 28.726  15.809  40.397  1.00 25.95 19  B 1 
ATOM   2125 N NE2 . GLN   B 2 19  ? 29.518  17.706  41.138  1.00 26.22 19  B 1 
ATOM   2126 N N   . PRO   B 2 20  ? 24.072  17.490  37.041  1.00 29.07 20  B 1 
ATOM   2127 C CA  . PRO   B 2 20  ? 23.387  16.901  35.906  1.00 30.34 20  B 1 
ATOM   2128 C C   . PRO   B 2 20  ? 24.060  15.553  35.667  1.00 32.88 20  B 1 
ATOM   2129 O O   . PRO   B 2 20  ? 25.254  15.523  35.373  1.00 32.12 20  B 1 
ATOM   2130 C CB  . PRO   B 2 20  ? 23.561  17.896  34.754  1.00 28.67 20  B 1 
ATOM   2131 C CG  . PRO   B 2 20  ? 24.781  18.722  35.161  1.00 28.29 20  B 1 
ATOM   2132 C CD  . PRO   B 2 20  ? 24.721  18.731  36.683  1.00 33.37 20  B 1 
ATOM   2133 N N   . LYS   B 2 21  ? 23.334  14.462  35.940  1.00 33.18 21  B 1 
ATOM   2134 C CA  . LYS   B 2 21  ? 23.886  13.108  35.869  1.00 34.98 21  B 1 
ATOM   2135 C C   . LYS   B 2 21  ? 24.590  13.002  34.529  1.00 35.18 21  B 1 
ATOM   2136 O O   . LYS   B 2 21  ? 23.943  13.177  33.498  1.00 34.26 21  B 1 
ATOM   2137 C CB  . LYS   B 2 21  ? 22.795  12.036  35.984  1.00 35.19 21  B 1 
ATOM   2138 C CG  . LYS   B 2 21  ? 22.374  11.741  37.427  1.00 32.08 21  B 1 
ATOM   2139 C CD  . LYS   B 2 21  ? 21.372  10.581  37.462  1.00 30.31 21  B 1 
ATOM   2140 C CE  . LYS   B 2 21  ? 21.023  10.206  38.905  1.00 26.31 21  B 1 
ATOM   2141 N NZ  . LYS   B 2 21  ? 20.086  9.058   38.976  1.00 24.06 21  B 1 
ATOM   2142 N N   . THR   B 2 22  ? 25.893  12.807  34.574  1.00 35.13 22  B 1 
ATOM   2143 C CA  . THR   B 2 22  ? 26.737  12.757  33.385  1.00 37.52 22  B 1 
ATOM   2144 C C   . THR   B 2 22  ? 26.127  11.749  32.429  1.00 38.03 22  B 1 
ATOM   2145 O O   . THR   B 2 22  ? 26.044  10.564  32.742  1.00 37.21 22  B 1 
ATOM   2146 C CB  . THR   B 2 22  ? 28.187  12.377  33.729  1.00 37.04 22  B 1 
ATOM   2147 O OG1 . THR   B 2 22  ? 28.261  11.734  34.983  1.00 33.16 22  B 1 
ATOM   2148 C CG2 . THR   B 2 22  ? 29.078  13.613  33.818  1.00 33.36 22  B 1 
ATOM   2149 N N   . GLN   B 2 23  ? 25.597  12.242  31.310  1.00 38.56 23  B 1 
ATOM   2150 C CA  . GLN   B 2 23  ? 24.858  11.394  30.394  1.00 41.43 23  B 1 
ATOM   2151 C C   . GLN   B 2 23  ? 25.837  10.368  29.831  1.00 42.27 23  B 1 
ATOM   2152 O O   . GLN   B 2 23  ? 26.857  10.745  29.252  1.00 42.06 23  B 1 
ATOM   2153 C CB  . GLN   B 2 23  ? 24.168  12.255  29.329  1.00 41.63 23  B 1 
ATOM   2154 C CG  . GLN   B 2 23  ? 23.141  11.452  28.509  1.00 37.86 23  B 1 
ATOM   2155 C CD  . GLN   B 2 23  ? 22.355  12.326  27.526  1.00 34.36 23  B 1 
ATOM   2156 O OE1 . GLN   B 2 23  ? 22.630  13.490  27.308  1.00 32.62 23  B 1 
ATOM   2157 N NE2 . GLN   B 2 23  ? 21.339  11.791  26.887  1.00 31.93 23  B 1 
ATOM   2158 N N   . VAL   B 2 24  ? 25.547  9.099   30.046  1.00 49.33 24  B 1 
ATOM   2159 C CA  . VAL   B 2 24  ? 26.383  8.003   29.550  1.00 49.02 24  B 1 
ATOM   2160 C C   . VAL   B 2 24  ? 26.490  8.149   28.036  1.00 48.35 24  B 1 
ATOM   2161 O O   . VAL   B 2 24  ? 25.474  8.287   27.352  1.00 48.21 24  B 1 
ATOM   2162 C CB  . VAL   B 2 24  ? 25.800  6.640   29.952  1.00 48.43 24  B 1 
ATOM   2163 C CG1 . VAL   B 2 24  ? 26.681  5.494   29.472  1.00 41.33 24  B 1 
ATOM   2164 C CG2 . VAL   B 2 24  ? 25.657  6.525   31.476  1.00 44.45 24  B 1 
ATOM   2165 N N   . LYS   B 2 25  ? 27.719  8.158   27.523  1.00 50.47 25  B 1 
ATOM   2166 C CA  . LYS   B 2 25  ? 27.983  8.320   26.094  1.00 53.32 25  B 1 
ATOM   2167 C C   . LYS   B 2 25  ? 28.121  6.961   25.428  1.00 51.40 25  B 1 
ATOM   2168 O O   . LYS   B 2 25  ? 28.697  6.043   26.012  1.00 52.79 25  B 1 
ATOM   2169 C CB  . LYS   B 2 25  ? 29.230  9.181   25.865  1.00 55.58 25  B 1 
ATOM   2170 C CG  . LYS   B 2 25  ? 29.019  10.646  26.296  1.00 50.06 25  B 1 
ATOM   2171 C CD  . LYS   B 2 25  ? 30.251  11.479  25.942  1.00 44.38 25  B 1 
ATOM   2172 C CE  . LYS   B 2 25  ? 30.048  12.939  26.348  1.00 39.47 25  B 1 
ATOM   2173 N NZ  . LYS   B 2 25  ? 31.213  13.771  25.958  1.00 33.53 25  B 1 
ATOM   2174 N N   . ALA   B 2 26  ? 27.652  6.875   24.198  1.00 50.47 26  B 1 
ATOM   2175 C CA  . ALA   B 2 26  ? 27.936  5.731   23.343  1.00 50.26 26  B 1 
ATOM   2176 C C   . ALA   B 2 26  ? 29.441  5.614   23.077  1.00 50.82 26  B 1 
ATOM   2177 O O   . ALA   B 2 26  ? 30.166  6.611   23.051  1.00 53.77 26  B 1 
ATOM   2178 C CB  . ALA   B 2 26  ? 27.157  5.882   22.035  1.00 50.53 26  B 1 
ATOM   2179 N N   . ILE   B 2 27  ? 29.894  4.391   22.854  1.00 48.56 27  B 1 
ATOM   2180 C CA  . ILE   B 2 27  ? 31.241  4.105   22.357  1.00 49.16 27  B 1 
ATOM   2181 C C   . ILE   B 2 27  ? 31.121  3.858   20.858  1.00 49.61 27  B 1 
ATOM   2182 O O   . ILE   B 2 27  ? 30.400  2.960   20.426  1.00 48.09 27  B 1 
ATOM   2183 C CB  . ILE   B 2 27  ? 31.874  2.935   23.125  1.00 47.75 27  B 1 
ATOM   2184 C CG1 . ILE   B 2 27  ? 32.006  3.339   24.614  1.00 42.94 27  B 1 
ATOM   2185 C CG2 . ILE   B 2 27  ? 33.246  2.562   22.530  1.00 40.88 27  B 1 
ATOM   2186 C CD1 . ILE   B 2 27  ? 32.472  2.213   25.517  1.00 37.95 27  B 1 
ATOM   2187 N N   . GLU   B 2 28  ? 31.825  4.668   20.073  1.00 45.86 28  B 1 
ATOM   2188 C CA  . GLU   B 2 28  ? 31.685  4.725   18.618  1.00 45.62 28  B 1 
ATOM   2189 C C   . GLU   B 2 28  ? 33.007  4.383   17.913  1.00 44.17 28  B 1 
ATOM   2190 O O   . GLU   B 2 28  ? 33.558  5.213   17.184  1.00 42.65 28  B 1 
ATOM   2191 C CB  . GLU   B 2 28  ? 31.123  6.095   18.189  1.00 45.23 28  B 1 
ATOM   2192 C CG  . GLU   B 2 28  ? 29.821  6.445   18.925  1.00 41.35 28  B 1 
ATOM   2193 C CD  . GLU   B 2 28  ? 29.101  7.667   18.356  1.00 37.28 28  B 1 
ATOM   2194 O OE1 . GLU   B 2 28  ? 27.887  7.768   18.633  1.00 35.79 28  B 1 
ATOM   2195 O OE2 . GLU   B 2 28  ? 29.728  8.485   17.653  1.00 38.54 28  B 1 
ATOM   2196 N N   . PRO   B 2 29  ? 33.585  3.187   18.139  1.00 43.51 29  B 1 
ATOM   2197 C CA  . PRO   B 2 29  ? 34.762  2.784   17.387  1.00 43.16 29  B 1 
ATOM   2198 C C   . PRO   B 2 29  ? 34.443  2.741   15.892  1.00 44.37 29  B 1 
ATOM   2199 O O   . PRO   B 2 29  ? 33.303  2.499   15.486  1.00 42.78 29  B 1 
ATOM   2200 C CB  . PRO   B 2 29  ? 35.155  1.415   17.937  1.00 39.08 29  B 1 
ATOM   2201 C CG  . PRO   B 2 29  ? 33.835  0.841   18.435  1.00 37.45 29  B 1 
ATOM   2202 C CD  . PRO   B 2 29  ? 33.084  2.072   18.931  1.00 40.46 29  B 1 
ATOM   2203 N N   . LYS   B 2 30  ? 35.462  2.946   15.067  1.00 45.71 30  B 1 
ATOM   2204 C CA  . LYS   B 2 30  ? 35.326  2.900   13.616  1.00 45.75 30  B 1 
ATOM   2205 C C   . LYS   B 2 30  ? 34.771  1.539   13.191  1.00 45.89 30  B 1 
ATOM   2206 O O   . LYS   B 2 30  ? 35.353  0.502   13.515  1.00 43.98 30  B 1 
ATOM   2207 C CB  . LYS   B 2 30  ? 36.675  3.214   12.953  1.00 43.83 30  B 1 
ATOM   2208 C CG  . LYS   B 2 30  ? 36.530  3.319   11.432  1.00 39.76 30  B 1 
ATOM   2209 C CD  . LYS   B 2 30  ? 37.830  3.711   10.738  1.00 36.10 30  B 1 
ATOM   2210 C CE  . LYS   B 2 30  ? 37.516  3.802   9.241   1.00 31.82 30  B 1 
ATOM   2211 N NZ  . LYS   B 2 30  ? 38.673  4.215   8.425   1.00 28.30 30  B 1 
ATOM   2212 N N   . GLY   B 2 31  ? 33.675  1.551   12.459  1.00 43.50 31  B 1 
ATOM   2213 C CA  . GLY   B 2 31  ? 33.114  0.363   11.832  1.00 44.87 31  B 1 
ATOM   2214 C C   . GLY   B 2 31  ? 33.833  0.004   10.534  1.00 46.48 31  B 1 
ATOM   2215 O O   . GLY   B 2 31  ? 34.661  0.758   10.014  1.00 44.58 31  B 1 
ATOM   2216 N N   . GLU   B 2 32  ? 33.490  -1.153  10.000  1.00 46.89 32  B 1 
ATOM   2217 C CA  . GLU   B 2 32  ? 33.883  -1.580  8.659   1.00 48.06 32  B 1 
ATOM   2218 C C   . GLU   B 2 32  ? 32.653  -1.509  7.758   1.00 49.67 32  B 1 
ATOM   2219 O O   . GLU   B 2 32  ? 31.584  -2.010  8.117   1.00 47.37 32  B 1 
ATOM   2220 C CB  . GLU   B 2 32  ? 34.477  -2.990  8.732   1.00 44.80 32  B 1 
ATOM   2221 C CG  . GLU   B 2 32  ? 34.982  -3.511  7.380   1.00 40.14 32  B 1 
ATOM   2222 C CD  . GLU   B 2 32  ? 35.613  -4.908  7.501   1.00 36.44 32  B 1 
ATOM   2223 O OE1 . GLU   B 2 32  ? 36.016  -5.445  6.452   1.00 33.70 32  B 1 
ATOM   2224 O OE2 . GLU   B 2 32  ? 35.689  -5.440  8.634   1.00 34.38 32  B 1 
ATOM   2225 N N   . LYS   B 2 33  ? 32.801  -0.871  6.607   1.00 48.74 33  B 1 
ATOM   2226 C CA  . LYS   B 2 33  ? 31.751  -0.820  5.590   1.00 50.15 33  B 1 
ATOM   2227 C C   . LYS   B 2 33  ? 32.007  -1.886  4.533   1.00 52.40 33  B 1 
ATOM   2228 O O   . LYS   B 2 33  ? 33.104  -1.969  3.991   1.00 50.68 33  B 1 
ATOM   2229 C CB  . LYS   B 2 33  ? 31.662  0.597   4.989   1.00 47.95 33  B 1 
ATOM   2230 C CG  . LYS   B 2 33  ? 30.509  0.716   3.982   1.00 43.65 33  B 1 
ATOM   2231 C CD  . LYS   B 2 33  ? 30.358  2.139   3.444   1.00 40.05 33  B 1 
ATOM   2232 C CE  . LYS   B 2 33  ? 29.176  2.179   2.472   1.00 36.36 33  B 1 
ATOM   2233 N NZ  . LYS   B 2 33  ? 28.884  3.540   1.972   1.00 32.62 33  B 1 
ATOM   2234 N N   . ASP   B 2 34  ? 30.980  -2.643  4.202   1.00 50.63 34  B 1 
ATOM   2235 C CA  . ASP   B 2 34  ? 30.954  -3.544  3.052   1.00 51.58 34  B 1 
ATOM   2236 C C   . ASP   B 2 34  ? 29.746  -3.208  2.157   1.00 53.49 34  B 1 
ATOM   2237 O O   . ASP   B 2 34  ? 28.869  -2.435  2.541   1.00 52.26 34  B 1 
ATOM   2238 C CB  . ASP   B 2 34  ? 30.972  -5.006  3.540   1.00 48.27 34  B 1 
ATOM   2239 C CG  . ASP   B 2 34  ? 31.362  -6.031  2.461   1.00 44.20 34  B 1 
ATOM   2240 O OD1 . ASP   B 2 34  ? 31.545  -5.638  1.279   1.00 41.97 34  B 1 
ATOM   2241 O OD2 . ASP   B 2 34  ? 31.469  -7.222  2.810   1.00 41.44 34  B 1 
ATOM   2242 N N   . ARG   B 2 35  ? 29.693  -3.786  0.969   1.00 52.57 35  B 1 
ATOM   2243 C CA  . ARG   B 2 35  ? 28.720  -3.483  -0.097  1.00 53.24 35  B 1 
ATOM   2244 C C   . ARG   B 2 35  ? 27.247  -3.507  0.336   1.00 55.71 35  B 1 
ATOM   2245 O O   . ARG   B 2 35  ? 26.434  -2.802  -0.246  1.00 54.19 35  B 1 
ATOM   2246 C CB  . ARG   B 2 35  ? 28.958  -4.437  -1.277  1.00 49.81 35  B 1 
ATOM   2247 C CG  . ARG   B 2 35  ? 28.715  -5.924  -0.932  1.00 46.30 35  B 1 
ATOM   2248 C CD  . ARG   B 2 35  ? 28.963  -6.816  -2.154  1.00 41.90 35  B 1 
ATOM   2249 N NE  . ARG   B 2 35  ? 28.687  -8.227  -1.842  1.00 37.33 35  B 1 
ATOM   2250 C CZ  . ARG   B 2 35  ? 28.486  -9.194  -2.728  1.00 34.07 35  B 1 
ATOM   2251 N NH1 . ARG   B 2 35  ? 28.565  -8.983  -4.015  1.00 32.39 35  B 1 
ATOM   2252 N NH2 . ARG   B 2 35  ? 28.196  -10.395 -2.328  1.00 30.26 35  B 1 
ATOM   2253 N N   . PHE   B 2 36  ? 26.912  -4.324  1.325   1.00 57.78 36  B 1 
ATOM   2254 C CA  . PHE   B 2 36  ? 25.543  -4.461  1.821   1.00 57.13 36  B 1 
ATOM   2255 C C   . PHE   B 2 36  ? 25.280  -3.715  3.139   1.00 58.02 36  B 1 
ATOM   2256 O O   . PHE   B 2 36  ? 24.141  -3.700  3.612   1.00 56.86 36  B 1 
ATOM   2257 C CB  . PHE   B 2 36  ? 25.184  -5.946  1.934   1.00 55.55 36  B 1 
ATOM   2258 C CG  . PHE   B 2 36  ? 25.903  -6.673  3.054   1.00 53.83 36  B 1 
ATOM   2259 C CD1 . PHE   B 2 36  ? 27.143  -7.287  2.814   1.00 48.63 36  B 1 
ATOM   2260 C CD2 . PHE   B 2 36  ? 25.344  -6.726  4.345   1.00 49.67 36  B 1 
ATOM   2261 C CE1 . PHE   B 2 36  ? 27.817  -7.943  3.857   1.00 46.06 36  B 1 
ATOM   2262 C CE2 . PHE   B 2 36  ? 26.018  -7.379  5.392   1.00 47.01 36  B 1 
ATOM   2263 C CZ  . PHE   B 2 36  ? 27.255  -7.984  5.146   1.00 47.13 36  B 1 
ATOM   2264 N N   . LEU   B 2 37  ? 26.300  -3.119  3.751   1.00 58.71 37  B 1 
ATOM   2265 C CA  . LEU   B 2 37  ? 26.163  -2.286  4.944   1.00 57.47 37  B 1 
ATOM   2266 C C   . LEU   B 2 37  ? 25.787  -0.856  4.537   1.00 57.08 37  B 1 
ATOM   2267 O O   . LEU   B 2 37  ? 26.243  -0.349  3.518   1.00 55.26 37  B 1 
ATOM   2268 C CB  . LEU   B 2 37  ? 27.461  -2.313  5.774   1.00 54.79 37  B 1 
ATOM   2269 C CG  . LEU   B 2 37  ? 27.884  -3.699  6.293   1.00 51.42 37  B 1 
ATOM   2270 C CD1 . LEU   B 2 37  ? 29.215  -3.596  7.034   1.00 47.76 37  B 1 
ATOM   2271 C CD2 . LEU   B 2 37  ? 26.854  -4.297  7.254   1.00 48.76 37  B 1 
ATOM   2272 N N   . ILE   B 2 38  ? 24.979  -0.201  5.363   1.00 59.16 38  B 1 
ATOM   2273 C CA  . ILE   B 2 38  ? 24.538  1.176   5.103   1.00 56.07 38  B 1 
ATOM   2274 C C   . ILE   B 2 38  ? 25.717  2.140   5.217   1.00 56.51 38  B 1 
ATOM   2275 O O   . ILE   B 2 38  ? 25.966  2.946   4.323   1.00 52.01 38  B 1 
ATOM   2276 C CB  . ILE   B 2 38  ? 23.404  1.598   6.072   1.00 50.11 38  B 1 
ATOM   2277 C CG1 . ILE   B 2 38  ? 22.227  0.606   6.062   1.00 47.38 38  B 1 
ATOM   2278 C CG2 . ILE   B 2 38  ? 22.910  3.014   5.707   1.00 46.10 38  B 1 
ATOM   2279 C CD1 . ILE   B 2 38  ? 21.202  0.899   7.165   1.00 42.88 38  B 1 
ATOM   2280 N N   . ASP   B 2 39  ? 26.413  2.058   6.347   1.00 54.16 39  B 1 
ATOM   2281 C CA  . ASP   B 2 39  ? 27.518  2.947   6.687   1.00 53.80 39  B 1 
ATOM   2282 C C   . ASP   B 2 39  ? 28.536  2.268   7.624   1.00 55.12 39  B 1 
ATOM   2283 O O   . ASP   B 2 39  ? 28.378  1.120   8.049   1.00 52.10 39  B 1 
ATOM   2284 C CB  . ASP   B 2 39  ? 26.962  4.278   7.240   1.00 48.59 39  B 1 
ATOM   2285 C CG  . ASP   B 2 39  ? 26.296  4.218   8.627   1.00 44.12 39  B 1 
ATOM   2286 O OD1 . ASP   B 2 39  ? 26.459  3.210   9.343   1.00 41.69 39  B 1 
ATOM   2287 O OD2 . ASP   B 2 39  ? 25.696  5.243   9.029   1.00 41.26 39  B 1 
ATOM   2288 N N   . GLU   B 2 40  ? 29.598  3.001   7.942   1.00 54.78 40  B 1 
ATOM   2289 C CA  . GLU   B 2 40  ? 30.667  2.519   8.824   1.00 52.69 40  B 1 
ATOM   2290 C C   . GLU   B 2 40  ? 30.228  2.358   10.291  1.00 54.11 40  B 1 
ATOM   2291 O O   . GLU   B 2 40  ? 30.934  1.726   11.075  1.00 50.81 40  B 1 
ATOM   2292 C CB  . GLU   B 2 40  ? 31.875  3.467   8.761   1.00 47.62 40  B 1 
ATOM   2293 C CG  . GLU   B 2 40  ? 32.531  3.555   7.372   1.00 43.20 40  B 1 
ATOM   2294 C CD  . GLU   B 2 40  ? 33.845  4.361   7.379   1.00 38.26 40  B 1 
ATOM   2295 O OE1 . GLU   B 2 40  ? 34.522  4.390   6.327   1.00 34.48 40  B 1 
ATOM   2296 O OE2 . GLU   B 2 40  ? 34.220  4.931   8.432   1.00 35.86 40  B 1 
ATOM   2297 N N   . ARG   B 2 41  ? 29.078  2.908   10.684  1.00 61.21 41  B 1 
ATOM   2298 C CA  . ARG   B 2 41  ? 28.513  2.718   12.034  1.00 61.06 41  B 1 
ATOM   2299 C C   . ARG   B 2 41  ? 27.714  1.417   12.138  1.00 62.92 41  B 1 
ATOM   2300 O O   . ARG   B 2 41  ? 27.268  1.073   13.227  1.00 59.16 41  B 1 
ATOM   2301 C CB  . ARG   B 2 41  ? 27.649  3.919   12.427  1.00 57.75 41  B 1 
ATOM   2302 C CG  . ARG   B 2 41  ? 28.418  5.250   12.400  1.00 54.67 41  B 1 
ATOM   2303 C CD  . ARG   B 2 41  ? 27.470  6.431   12.622  1.00 50.64 41  B 1 
ATOM   2304 N NE  . ARG   B 2 41  ? 26.546  6.552   11.485  1.00 47.36 41  B 1 
ATOM   2305 C CZ  . ARG   B 2 41  ? 25.530  7.389   11.364  1.00 43.16 41  B 1 
ATOM   2306 N NH1 . ARG   B 2 41  ? 25.261  8.289   12.275  1.00 40.64 41  B 1 
ATOM   2307 N NH2 . ARG   B 2 41  ? 24.779  7.317   10.305  1.00 39.57 41  B 1 
ATOM   2308 N N   . ASN   B 2 42  ? 27.557  0.692   11.039  1.00 67.56 42  B 1 
ATOM   2309 C CA  . ASN   B 2 42  ? 26.761  -0.530  10.965  1.00 66.71 42  B 1 
ATOM   2310 C C   . ASN   B 2 42  ? 25.310  -0.294  11.410  1.00 70.70 42  B 1 
ATOM   2311 O O   . ASN   B 2 42  ? 24.769  -1.025  12.237  1.00 67.01 42  B 1 
ATOM   2312 C CB  . ASN   B 2 42  ? 27.461  -1.685  11.707  1.00 60.33 42  B 1 
ATOM   2313 C CG  . ASN   B 2 42  ? 28.885  -1.914  11.237  1.00 53.95 42  B 1 
ATOM   2314 O OD1 . ASN   B 2 42  ? 29.158  -2.089  10.067  1.00 49.05 42  B 1 
ATOM   2315 N ND2 . ASN   B 2 42  ? 29.836  -1.923  12.148  1.00 48.07 42  B 1 
ATOM   2316 N N   . TRP   B 2 43  ? 24.675  0.757   10.890  1.00 69.59 43  B 1 
ATOM   2317 C CA  . TRP   B 2 43  ? 23.230  0.935   11.043  1.00 71.69 43  B 1 
ATOM   2318 C C   . TRP   B 2 43  ? 22.527  -0.166  10.243  1.00 74.96 43  B 1 
ATOM   2319 O O   . TRP   B 2 43  ? 22.702  -0.269  9.028   1.00 74.15 43  B 1 
ATOM   2320 C CB  . TRP   B 2 43  ? 22.828  2.342   10.603  1.00 67.46 43  B 1 
ATOM   2321 C CG  . TRP   B 2 43  ? 21.409  2.730   10.895  1.00 64.57 43  B 1 
ATOM   2322 C CD1 . TRP   B 2 43  ? 20.568  2.116   11.748  1.00 56.90 43  B 1 
ATOM   2323 C CD2 . TRP   B 2 43  ? 20.668  3.869   10.364  1.00 59.30 43  B 1 
ATOM   2324 N NE1 . TRP   B 2 43  ? 19.355  2.798   11.786  1.00 54.02 43  B 1 
ATOM   2325 C CE2 . TRP   B 2 43  ? 19.386  3.887   10.965  1.00 56.15 43  B 1 
ATOM   2326 C CE3 . TRP   B 2 43  ? 20.976  4.897   9.447   1.00 54.14 43  B 1 
ATOM   2327 C CZ2 . TRP   B 2 43  ? 18.443  4.897   10.689  1.00 50.76 43  B 1 
ATOM   2328 C CZ3 . TRP   B 2 43  ? 20.036  5.911   9.168   1.00 49.65 43  B 1 
ATOM   2329 C CH2 . TRP   B 2 43  ? 18.788  5.907   9.789   1.00 47.93 43  B 1 
ATOM   2330 N N   . LEU   B 2 44  ? 21.793  -1.021  10.932  1.00 78.97 44  B 1 
ATOM   2331 C CA  . LEU   B 2 44  ? 21.243  -2.234  10.341  1.00 81.68 44  B 1 
ATOM   2332 C C   . LEU   B 2 44  ? 19.881  -1.978  9.687   1.00 81.62 44  B 1 
ATOM   2333 O O   . LEU   B 2 44  ? 18.987  -1.387  10.289  1.00 80.98 44  B 1 
ATOM   2334 C CB  . LEU   B 2 44  ? 21.185  -3.357  11.390  1.00 82.53 44  B 1 
ATOM   2335 C CG  . LEU   B 2 44  ? 22.534  -3.728  12.049  1.00 83.77 44  B 1 
ATOM   2336 C CD1 . LEU   B 2 44  ? 22.337  -4.910  12.994  1.00 78.54 44  B 1 
ATOM   2337 C CD2 . LEU   B 2 44  ? 23.620  -4.110  11.038  1.00 78.06 44  B 1 
ATOM   2338 N N   . ASN   B 2 45  ? 19.726  -2.494  8.475   1.00 82.42 45  B 1 
ATOM   2339 C CA  . ASN   B 2 45  ? 18.439  -2.600  7.790   1.00 82.21 45  B 1 
ATOM   2340 C C   . ASN   B 2 45  ? 17.700  -3.883  8.201   1.00 84.01 45  B 1 
ATOM   2341 O O   . ASN   B 2 45  ? 18.272  -4.800  8.791   1.00 83.09 45  B 1 
ATOM   2342 C CB  . ASN   B 2 45  ? 18.669  -2.569  6.270   1.00 79.15 45  B 1 
ATOM   2343 C CG  . ASN   B 2 45  ? 18.963  -1.182  5.724   1.00 75.24 45  B 1 
ATOM   2344 O OD1 . ASN   B 2 45  ? 18.533  -0.170  6.247   1.00 68.89 45  B 1 
ATOM   2345 N ND2 . ASN   B 2 45  ? 19.669  -1.103  4.616   1.00 67.83 45  B 1 
ATOM   2346 N N   . ASN   B 2 46  ? 16.433  -3.967  7.794   1.00 81.06 46  B 1 
ATOM   2347 C CA  . ASN   B 2 46  ? 15.627  -5.179  7.950   1.00 81.23 46  B 1 
ATOM   2348 C C   . ASN   B 2 46  ? 16.280  -6.439  7.346   1.00 82.15 46  B 1 
ATOM   2349 O O   . ASN   B 2 46  ? 16.148  -7.516  7.920   1.00 81.77 46  B 1 
ATOM   2350 C CB  . ASN   B 2 46  ? 14.224  -4.936  7.363   1.00 79.18 46  B 1 
ATOM   2351 C CG  . ASN   B 2 46  ? 14.210  -4.611  5.876   1.00 77.88 46  B 1 
ATOM   2352 O OD1 . ASN   B 2 46  ? 15.121  -4.024  5.332   1.00 70.42 46  B 1 
ATOM   2353 N ND2 . ASN   B 2 46  ? 13.150  -4.987  5.189   1.00 72.49 46  B 1 
ATOM   2354 N N   . GLN   B 2 47  ? 17.038  -6.319  6.254   1.00 81.65 47  B 1 
ATOM   2355 C CA  . GLN   B 2 47  ? 17.757  -7.446  5.658   1.00 80.55 47  B 1 
ATOM   2356 C C   . GLN   B 2 47  ? 18.846  -7.996  6.589   1.00 81.34 47  B 1 
ATOM   2357 O O   . GLN   B 2 47  ? 18.960  -9.209  6.728   1.00 80.60 47  B 1 
ATOM   2358 C CB  . GLN   B 2 47  ? 18.386  -7.058  4.313   1.00 78.25 47  B 1 
ATOM   2359 C CG  . GLN   B 2 47  ? 17.369  -6.696  3.219   1.00 72.93 47  B 1 
ATOM   2360 C CD  . GLN   B 2 47  ? 16.819  -5.276  3.343   1.00 70.24 47  B 1 
ATOM   2361 O OE1 . GLN   B 2 47  ? 17.355  -4.417  4.032   1.00 64.39 47  B 1 
ATOM   2362 N NE2 . GLN   B 2 47  ? 15.723  -4.985  2.682   1.00 62.60 47  B 1 
ATOM   2363 N N   . HIS   B 2 48  ? 19.600  -7.117  7.249   1.00 84.77 48  B 1 
ATOM   2364 C CA  . HIS   B 2 48  ? 20.640  -7.533  8.196   1.00 84.42 48  B 1 
ATOM   2365 C C   . HIS   B 2 48  ? 20.033  -8.242  9.406   1.00 84.93 48  B 1 
ATOM   2366 O O   . HIS   B 2 48  ? 20.476  -9.324  9.785   1.00 84.94 48  B 1 
ATOM   2367 C CB  . HIS   B 2 48  ? 21.451  -6.312  8.664   1.00 83.36 48  B 1 
ATOM   2368 C CG  . HIS   B 2 48  ? 21.990  -5.451  7.560   1.00 81.83 48  B 1 
ATOM   2369 N ND1 . HIS   B 2 48  ? 21.809  -4.085  7.442   1.00 73.26 48  B 1 
ATOM   2370 C CD2 . HIS   B 2 48  ? 22.721  -5.848  6.474   1.00 74.11 48  B 1 
ATOM   2371 C CE1 . HIS   B 2 48  ? 22.414  -3.682  6.317   1.00 75.85 48  B 1 
ATOM   2372 N NE2 . HIS   B 2 48  ? 22.974  -4.721  5.700   1.00 76.66 48  B 1 
ATOM   2373 N N   . LEU   B 2 49  ? 18.976  -7.653  9.969   1.00 88.56 49  B 1 
ATOM   2374 C CA  . LEU   B 2 49  ? 18.258  -8.228  11.107  1.00 89.34 49  B 1 
ATOM   2375 C C   . LEU   B 2 49  ? 17.609  -9.570  10.734  1.00 88.76 49  B 1 
ATOM   2376 O O   . LEU   B 2 49  ? 17.720  -10.536 11.482  1.00 87.92 49  B 1 
ATOM   2377 C CB  . LEU   B 2 49  ? 17.206  -7.219  11.598  1.00 90.38 49  B 1 
ATOM   2378 C CG  . LEU   B 2 49  ? 17.766  -5.853  12.049  1.00 90.67 49  B 1 
ATOM   2379 C CD1 . LEU   B 2 49  ? 16.615  -4.914  12.393  1.00 84.09 49  B 1 
ATOM   2380 C CD2 . LEU   B 2 49  ? 18.674  -5.961  13.263  1.00 84.36 49  B 1 
ATOM   2381 N N   . GLY   B 2 50  ? 16.989  -9.642  9.560   1.00 86.94 50  B 1 
ATOM   2382 C CA  . GLY   B 2 50  ? 16.403  -10.875 9.037   1.00 85.71 50  B 1 
ATOM   2383 C C   . GLY   B 2 50  ? 17.442  -11.976 8.809   1.00 85.04 50  B 1 
ATOM   2384 O O   . GLY   B 2 50  ? 17.235  -13.110 9.227   1.00 84.21 50  B 1 
ATOM   2385 N N   . LEU   B 2 51  ? 18.585  -11.641 8.218   1.00 84.69 51  B 1 
ATOM   2386 C CA  . LEU   B 2 51  ? 19.676  -12.601 8.005   1.00 84.17 51  B 1 
ATOM   2387 C C   . LEU   B 2 51  ? 20.234  -13.133 9.330   1.00 83.84 51  B 1 
ATOM   2388 O O   . LEU   B 2 51  ? 20.419  -14.339 9.478   1.00 83.66 51  B 1 
ATOM   2389 C CB  . LEU   B 2 51  ? 20.773  -11.942 7.149   1.00 83.22 51  B 1 
ATOM   2390 C CG  . LEU   B 2 51  ? 21.983  -12.855 6.859   1.00 81.93 51  B 1 
ATOM   2391 C CD1 . LEU   B 2 51  ? 21.588  -14.153 6.163   1.00 77.25 51  B 1 
ATOM   2392 C CD2 . LEU   B 2 51  ? 22.979  -12.120 5.966   1.00 76.74 51  B 1 
ATOM   2393 N N   . TYR   B 2 52  ? 20.471  -12.251 10.294  1.00 88.62 52  B 1 
ATOM   2394 C CA  . TYR   B 2 52  ? 20.959  -12.664 11.610  1.00 89.49 52  B 1 
ATOM   2395 C C   . TYR   B 2 52  ? 19.928  -13.516 12.359  1.00 88.62 52  B 1 
ATOM   2396 O O   . TYR   B 2 52  ? 20.290  -14.515 12.969  1.00 87.93 52  B 1 
ATOM   2397 C CB  . TYR   B 2 52  ? 21.377  -11.437 12.420  1.00 90.71 52  B 1 
ATOM   2398 C CG  . TYR   B 2 52  ? 22.291  -11.789 13.579  1.00 91.34 52  B 1 
ATOM   2399 C CD1 . TYR   B 2 52  ? 21.772  -12.071 14.855  1.00 86.89 52  B 1 
ATOM   2400 C CD2 . TYR   B 2 52  ? 23.683  -11.865 13.370  1.00 86.62 52  B 1 
ATOM   2401 C CE1 . TYR   B 2 52  ? 22.631  -12.411 15.916  1.00 86.46 52  B 1 
ATOM   2402 C CE2 . TYR   B 2 52  ? 24.550  -12.206 14.425  1.00 86.16 52  B 1 
ATOM   2403 C CZ  . TYR   B 2 52  ? 24.021  -12.477 15.698  1.00 90.61 52  B 1 
ATOM   2404 O OH  . TYR   B 2 52  ? 24.868  -12.804 16.725  1.00 90.08 52  B 1 
ATOM   2405 N N   . SER   B 2 53  ? 18.637  -13.197 12.243  1.00 87.98 53  B 1 
ATOM   2406 C CA  . SER   B 2 53  ? 17.583  -14.022 12.838  1.00 86.52 53  B 1 
ATOM   2407 C C   . SER   B 2 53  ? 17.511  -15.428 12.226  1.00 85.05 53  B 1 
ATOM   2408 O O   . SER   B 2 53  ? 17.283  -16.389 12.950  1.00 83.86 53  B 1 
ATOM   2409 C CB  . SER   B 2 53  ? 16.230  -13.309 12.787  1.00 86.09 53  B 1 
ATOM   2410 O OG  . SER   B 2 53  ? 15.678  -13.277 11.489  1.00 81.06 53  B 1 
ATOM   2411 N N   . LEU   B 2 54  ? 17.801  -15.583 10.928  1.00 84.05 54  B 1 
ATOM   2412 C CA  . LEU   B 2 54  ? 17.913  -16.907 10.298  1.00 82.11 54  B 1 
ATOM   2413 C C   . LEU   B 2 54  ? 19.090  -17.717 10.857  1.00 82.20 54  B 1 
ATOM   2414 O O   . LEU   B 2 54  ? 18.963  -18.926 11.032  1.00 81.41 54  B 1 
ATOM   2415 C CB  . LEU   B 2 54  ? 18.062  -16.766 8.774   1.00 80.06 54  B 1 
ATOM   2416 C CG  . LEU   B 2 54  ? 16.812  -16.266 8.035   1.00 76.23 54  B 1 
ATOM   2417 C CD1 . LEU   B 2 54  ? 17.176  -16.019 6.570   1.00 71.84 54  B 1 
ATOM   2418 C CD2 . LEU   B 2 54  ? 15.669  -17.276 8.089   1.00 71.56 54  B 1 
ATOM   2419 N N   . PHE   B 2 55  ? 20.208  -17.061 11.170  1.00 82.63 55  B 1 
ATOM   2420 C CA  . PHE   B 2 55  ? 21.317  -17.706 11.875  1.00 83.12 55  B 1 
ATOM   2421 C C   . PHE   B 2 55  ? 20.904  -18.150 13.288  1.00 82.58 55  B 1 
ATOM   2422 O O   . PHE   B 2 55  ? 21.176  -19.285 13.683  1.00 82.44 55  B 1 
ATOM   2423 C CB  . PHE   B 2 55  ? 22.525  -16.760 11.897  1.00 84.29 55  B 1 
ATOM   2424 C CG  . PHE   B 2 55  ? 23.543  -17.102 12.961  1.00 84.04 55  B 1 
ATOM   2425 C CD1 . PHE   B 2 55  ? 23.677  -16.283 14.100  1.00 78.51 55  B 1 
ATOM   2426 C CD2 . PHE   B 2 55  ? 24.304  -18.282 12.859  1.00 77.01 55  B 1 
ATOM   2427 C CE1 . PHE   B 2 55  ? 24.577  -16.635 15.117  1.00 77.56 55  B 1 
ATOM   2428 C CE2 . PHE   B 2 55  ? 25.200  -18.637 13.882  1.00 76.90 55  B 1 
ATOM   2429 C CZ  . PHE   B 2 55  ? 25.336  -17.809 15.008  1.00 81.79 55  B 1 
ATOM   2430 N N   . LEU   B 2 56  ? 20.185  -17.306 14.025  1.00 87.19 56  B 1 
ATOM   2431 C CA  . LEU   B 2 56  ? 19.655  -17.683 15.341  1.00 87.34 56  B 1 
ATOM   2432 C C   . LEU   B 2 56  ? 18.651  -18.839 15.246  1.00 85.62 56  B 1 
ATOM   2433 O O   . LEU   B 2 56  ? 18.671  -19.739 16.083  1.00 84.39 56  B 1 
ATOM   2434 C CB  . LEU   B 2 56  ? 19.023  -16.464 16.025  1.00 89.08 56  B 1 
ATOM   2435 C CG  . LEU   B 2 56  ? 20.003  -15.328 16.362  1.00 89.31 56  B 1 
ATOM   2436 C CD1 . LEU   B 2 56  ? 19.241  -14.190 17.037  1.00 84.91 56  B 1 
ATOM   2437 C CD2 . LEU   B 2 56  ? 21.129  -15.784 17.292  1.00 84.22 56  B 1 
ATOM   2438 N N   . GLN   B 2 57  ? 17.831  -18.872 14.204  1.00 84.58 57  B 1 
ATOM   2439 C CA  . GLN   B 2 57  ? 16.903  -19.980 13.954  1.00 81.74 57  B 1 
ATOM   2440 C C   . GLN   B 2 57  ? 17.624  -21.327 13.766  1.00 81.13 57  B 1 
ATOM   2441 O O   . GLN   B 2 57  ? 17.081  -22.364 14.131  1.00 78.78 57  B 1 
ATOM   2442 C CB  . GLN   B 2 57  ? 16.042  -19.639 12.732  1.00 78.63 57  B 1 
ATOM   2443 C CG  . GLN   B 2 57  ? 14.899  -20.638 12.495  1.00 71.81 57  B 1 
ATOM   2444 C CD  . GLN   B 2 57  ? 14.126  -20.382 11.198  1.00 68.42 57  B 1 
ATOM   2445 O OE1 . GLN   B 2 57  ? 14.542  -19.657 10.312  1.00 61.70 57  B 1 
ATOM   2446 N NE2 . GLN   B 2 57  ? 12.976  -20.995 11.031  1.00 59.09 57  B 1 
ATOM   2447 N N   . GLU   B 2 58  ? 18.844  -21.341 13.223  1.00 79.88 58  B 1 
ATOM   2448 C CA  . GLU   B 2 58  ? 19.642  -22.572 13.163  1.00 77.78 58  B 1 
ATOM   2449 C C   . GLU   B 2 58  ? 20.016  -23.069 14.561  1.00 77.08 58  B 1 
ATOM   2450 O O   . GLU   B 2 58  ? 19.970  -24.266 14.811  1.00 74.42 58  B 1 
ATOM   2451 C CB  . GLU   B 2 58  ? 20.926  -22.362 12.351  1.00 76.14 58  B 1 
ATOM   2452 C CG  . GLU   B 2 58  ? 20.644  -22.122 10.874  1.00 69.50 58  B 1 
ATOM   2453 C CD  . GLU   B 2 58  ? 21.904  -21.807 10.066  1.00 64.50 58  B 1 
ATOM   2454 O OE1 . GLU   B 2 58  ? 21.731  -21.450 8.881   1.00 57.79 58  B 1 
ATOM   2455 O OE2 . GLU   B 2 58  ? 23.031  -21.939 10.581  1.00 57.90 58  B 1 
ATOM   2456 N N   . LYS   B 2 59  ? 20.343  -22.148 15.454  1.00 79.55 59  B 1 
ATOM   2457 C CA  . LYS   B 2 59  ? 20.768  -22.461 16.823  1.00 79.15 59  B 1 
ATOM   2458 C C   . LYS   B 2 59  ? 19.600  -22.885 17.723  1.00 79.15 59  B 1 
ATOM   2459 O O   . LYS   B 2 59  ? 19.757  -23.798 18.527  1.00 77.56 59  B 1 
ATOM   2460 C CB  . LYS   B 2 59  ? 21.527  -21.246 17.390  1.00 78.56 59  B 1 
ATOM   2461 C CG  . LYS   B 2 59  ? 22.136  -21.508 18.777  1.00 73.57 59  B 1 
ATOM   2462 C CD  . LYS   B 2 59  ? 22.863  -20.269 19.326  1.00 71.05 59  B 1 
ATOM   2463 C CE  . LYS   B 2 59  ? 23.353  -20.528 20.760  1.00 64.46 59  B 1 
ATOM   2464 N NZ  . LYS   B 2 59  ? 23.835  -19.294 21.449  1.00 59.14 59  B 1 
ATOM   2465 N N   . TYR   B 2 60  ? 18.452  -22.219 17.597  1.00 80.70 60  B 1 
ATOM   2466 C CA  . TYR   B 2 60  ? 17.309  -22.379 18.509  1.00 78.59 60  B 1 
ATOM   2467 C C   . TYR   B 2 60  ? 16.158  -23.232 17.956  1.00 75.13 60  B 1 
ATOM   2468 O O   . TYR   B 2 60  ? 15.186  -23.493 18.662  1.00 70.03 60  B 1 
ATOM   2469 C CB  . TYR   B 2 60  ? 16.850  -21.000 18.980  1.00 81.22 60  B 1 
ATOM   2470 C CG  . TYR   B 2 60  ? 17.900  -20.287 19.810  1.00 82.74 60  B 1 
ATOM   2471 C CD1 . TYR   B 2 60  ? 18.168  -20.713 21.128  1.00 78.19 60  B 1 
ATOM   2472 C CD2 . TYR   B 2 60  ? 18.649  -19.227 19.268  1.00 79.14 60  B 1 
ATOM   2473 C CE1 . TYR   B 2 60  ? 19.171  -20.091 21.888  1.00 78.03 60  B 1 
ATOM   2474 C CE2 . TYR   B 2 60  ? 19.657  -18.598 20.021  1.00 78.07 60  B 1 
ATOM   2475 C CZ  . TYR   B 2 60  ? 19.919  -19.037 21.331  1.00 82.37 60  B 1 
ATOM   2476 O OH  . TYR   B 2 60  ? 20.912  -18.434 22.056  1.00 81.67 60  B 1 
ATOM   2477 N N   . GLY   B 2 61  ? 16.278  -23.695 16.728  1.00 73.51 61  B 1 
ATOM   2478 C CA  . GLY   B 2 61  ? 15.365  -24.674 16.149  1.00 71.04 61  B 1 
ATOM   2479 C C   . GLY   B 2 61  ? 14.122  -24.097 15.457  1.00 73.14 61  B 1 
ATOM   2480 O O   . GLY   B 2 61  ? 13.984  -22.886 15.287  1.00 67.92 61  B 1 
ATOM   2481 N N   . PRO   B 2 62  ? 13.210  -24.979 15.027  1.00 75.96 62  B 1 
ATOM   2482 C CA  . PRO   B 2 62  ? 12.049  -24.594 14.216  1.00 77.04 62  B 1 
ATOM   2483 C C   . PRO   B 2 62  ? 10.853  -24.054 15.011  1.00 79.86 62  B 1 
ATOM   2484 O O   . PRO   B 2 62  ? 9.862   -23.632 14.413  1.00 77.52 62  B 1 
ATOM   2485 C CB  . PRO   B 2 62  ? 11.666  -25.881 13.486  1.00 72.35 62  B 1 
ATOM   2486 C CG  . PRO   B 2 62  ? 12.046  -26.977 14.480  1.00 68.32 62  B 1 
ATOM   2487 C CD  . PRO   B 2 62  ? 13.314  -26.421 15.119  1.00 70.59 62  B 1 
ATOM   2488 N N   . GLU   B 2 63  ? 10.907  -24.095 16.333  1.00 81.14 63  B 1 
ATOM   2489 C CA  . GLU   B 2 63  ? 9.779   -23.712 17.196  1.00 83.62 63  B 1 
ATOM   2490 C C   . GLU   B 2 63  ? 9.571   -22.188 17.270  1.00 86.91 63  B 1 
ATOM   2491 O O   . GLU   B 2 63  ? 8.514   -21.722 17.702  1.00 85.72 63  B 1 
ATOM   2492 C CB  . GLU   B 2 63  ? 9.988   -24.281 18.606  1.00 80.53 63  B 1 
ATOM   2493 C CG  . GLU   B 2 63  ? 10.135  -25.813 18.637  1.00 73.46 63  B 1 
ATOM   2494 C CD  . GLU   B 2 63  ? 10.095  -26.361 20.075  1.00 68.63 63  B 1 
ATOM   2495 O OE1 . GLU   B 2 63  ? 9.523   -27.450 20.287  1.00 60.20 63  B 1 
ATOM   2496 O OE2 . GLU   B 2 63  ? 10.556  -25.677 21.017  1.00 62.42 63  B 1 
ATOM   2497 N N   . VAL   B 2 64  ? 10.577  -21.433 16.841  1.00 83.30 64  B 1 
ATOM   2498 C CA  . VAL   B 2 64  ? 10.534  -19.972 16.773  1.00 84.73 64  B 1 
ATOM   2499 C C   . VAL   B 2 64  ? 10.415  -19.542 15.315  1.00 85.25 64  B 1 
ATOM   2500 O O   . VAL   B 2 64  ? 11.298  -19.816 14.496  1.00 84.97 64  B 1 
ATOM   2501 C CB  . VAL   B 2 64  ? 11.760  -19.332 17.445  1.00 85.40 64  B 1 
ATOM   2502 C CG1 . VAL   B 2 64  ? 11.579  -17.812 17.541  1.00 79.87 64  B 1 
ATOM   2503 C CG2 . VAL   B 2 64  ? 12.002  -19.880 18.856  1.00 82.05 64  B 1 
ATOM   2504 N N   . PHE   B 2 65  ? 9.337   -18.854 14.998  1.00 82.08 65  B 1 
ATOM   2505 C CA  . PHE   B 2 65  ? 9.157   -18.261 13.676  1.00 82.42 65  B 1 
ATOM   2506 C C   . PHE   B 2 65  ? 9.786   -16.868 13.612  1.00 83.04 65  B 1 
ATOM   2507 O O   . PHE   B 2 65  ? 9.486   -16.004 14.438  1.00 84.41 65  B 1 
ATOM   2508 C CB  . PHE   B 2 65  ? 7.670   -18.234 13.304  1.00 81.36 65  B 1 
ATOM   2509 C CG  . PHE   B 2 65  ? 7.400   -17.683 11.915  1.00 80.08 65  B 1 
ATOM   2510 C CD1 . PHE   B 2 65  ? 6.517   -16.604 11.737  1.00 73.77 65  B 1 
ATOM   2511 C CD2 . PHE   B 2 65  ? 8.051   -18.230 10.795  1.00 72.91 65  B 1 
ATOM   2512 C CE1 . PHE   B 2 65  ? 6.285   -16.077 10.454  1.00 70.81 65  B 1 
ATOM   2513 C CE2 . PHE   B 2 65  ? 7.832   -17.700 9.511   1.00 70.17 65  B 1 
ATOM   2514 C CZ  . PHE   B 2 65  ? 6.948   -16.624 9.342   1.00 72.31 65  B 1 
ATOM   2515 N N   . PHE   B 2 66  ? 10.608  -16.648 12.596  1.00 85.02 66  B 1 
ATOM   2516 C CA  . PHE   B 2 66  ? 11.262  -15.377 12.307  1.00 84.06 66  B 1 
ATOM   2517 C C   . PHE   B 2 66  ? 10.679  -14.794 11.008  1.00 83.89 66  B 1 
ATOM   2518 O O   . PHE   B 2 66  ? 11.235  -15.031 9.933   1.00 82.65 66  B 1 
ATOM   2519 C CB  . PHE   B 2 66  ? 12.776  -15.581 12.228  1.00 83.17 66  B 1 
ATOM   2520 C CG  . PHE   B 2 66  ? 13.407  -16.131 13.490  1.00 81.33 66  B 1 
ATOM   2521 C CD1 . PHE   B 2 66  ? 13.931  -15.266 14.465  1.00 75.36 66  B 1 
ATOM   2522 C CD2 . PHE   B 2 66  ? 13.478  -17.521 13.697  1.00 74.80 66  B 1 
ATOM   2523 C CE1 . PHE   B 2 66  ? 14.532  -15.781 15.626  1.00 71.12 66  B 1 
ATOM   2524 C CE2 . PHE   B 2 66  ? 14.071  -18.042 14.860  1.00 69.92 66  B 1 
ATOM   2525 C CZ  . PHE   B 2 66  ? 14.605  -17.169 15.821  1.00 74.88 66  B 1 
ATOM   2526 N N   . PRO   B 2 67  ? 9.552   -14.081 11.073  1.00 81.21 67  B 1 
ATOM   2527 C CA  . PRO   B 2 67  ? 8.941   -13.527 9.871   1.00 79.84 67  B 1 
ATOM   2528 C C   . PRO   B 2 67  ? 9.856   -12.505 9.191   1.00 78.81 67  B 1 
ATOM   2529 O O   . PRO   B 2 67  ? 10.585  -11.760 9.849   1.00 78.01 67  B 1 
ATOM   2530 C CB  . PRO   B 2 67  ? 7.618   -12.907 10.324  1.00 77.66 67  B 1 
ATOM   2531 C CG  . PRO   B 2 67  ? 7.867   -12.560 11.785  1.00 76.83 67  B 1 
ATOM   2532 C CD  . PRO   B 2 67  ? 8.782   -13.693 12.247  1.00 80.67 67  B 1 
ATOM   2533 N N   . PHE   B 2 68  ? 9.772   -12.443 7.865   1.00 78.76 68  B 1 
ATOM   2534 C CA  . PHE   B 2 68  ? 10.452  -11.425 7.069   1.00 77.11 68  B 1 
ATOM   2535 C C   . PHE   B 2 68  ? 9.683   -11.127 5.781   1.00 74.94 68  B 1 
ATOM   2536 O O   . PHE   B 2 68  ? 9.134   -12.029 5.153   1.00 70.15 68  B 1 
ATOM   2537 C CB  . PHE   B 2 68  ? 11.889  -11.865 6.755   1.00 75.10 68  B 1 
ATOM   2538 C CG  . PHE   B 2 68  ? 12.703  -10.776 6.093   1.00 73.67 68  B 1 
ATOM   2539 C CD1 . PHE   B 2 68  ? 12.806  -10.715 4.692   1.00 68.17 68  B 1 
ATOM   2540 C CD2 . PHE   B 2 68  ? 13.298  -9.770  6.871   1.00 66.45 68  B 1 
ATOM   2541 C CE1 . PHE   B 2 68  ? 13.495  -9.655  4.075   1.00 63.77 68  B 1 
ATOM   2542 C CE2 . PHE   B 2 68  ? 13.987  -8.708  6.260   1.00 63.19 68  B 1 
ATOM   2543 C CZ  . PHE   B 2 68  ? 14.079  -8.650  4.860   1.00 65.31 68  B 1 
ATOM   2544 N N   . GLY   B 2 69  ? 9.701   -9.875  5.361   1.00 71.81 69  B 1 
ATOM   2545 C CA  . GLY   B 2 69  ? 9.156   -9.434  4.083   1.00 69.17 69  B 1 
ATOM   2546 C C   . GLY   B 2 69  ? 7.987   -8.458  4.217   1.00 70.16 69  B 1 
ATOM   2547 O O   . GLY   B 2 69  ? 7.275   -8.421  5.222   1.00 66.35 69  B 1 
ATOM   2548 N N   . GLY   B 2 70  ? 7.796   -7.667  3.161   1.00 65.45 70  B 1 
ATOM   2549 C CA  . GLY   B 2 70  ? 6.738   -6.663  3.100   1.00 63.74 70  B 1 
ATOM   2550 C C   . GLY   B 2 70  ? 6.826   -5.639  4.231   1.00 66.18 70  B 1 
ATOM   2551 O O   . GLY   B 2 70  ? 7.871   -5.033  4.455   1.00 63.69 70  B 1 
ATOM   2552 N N   . TRP   B 2 71  ? 5.725   -5.446  4.927   1.00 68.14 71  B 1 
ATOM   2553 C CA  . TRP   B 2 71  ? 5.639   -4.497  6.041   1.00 68.82 71  B 1 
ATOM   2554 C C   . TRP   B 2 71  ? 5.747   -5.164  7.420   1.00 71.74 71  B 1 
ATOM   2555 O O   . TRP   B 2 71  ? 5.494   -4.505  8.425   1.00 70.28 71  B 1 
ATOM   2556 C CB  . TRP   B 2 71  ? 4.368   -3.665  5.892   1.00 64.67 71  B 1 
ATOM   2557 C CG  . TRP   B 2 71  ? 4.395   -2.717  4.728   1.00 63.04 71  B 1 
ATOM   2558 C CD1 . TRP   B 2 71  ? 3.914   -2.954  3.494   1.00 56.46 71  B 1 
ATOM   2559 C CD2 . TRP   B 2 71  ? 4.967   -1.365  4.694   1.00 59.03 71  B 1 
ATOM   2560 N NE1 . TRP   B 2 71  ? 4.134   -1.840  2.694   1.00 53.21 71  B 1 
ATOM   2561 C CE2 . TRP   B 2 71  ? 4.772   -0.844  3.392   1.00 55.36 71  B 1 
ATOM   2562 C CE3 . TRP   B 2 71  ? 5.614   -0.544  5.654   1.00 55.80 71  B 1 
ATOM   2563 C CZ2 . TRP   B 2 71  ? 5.195   0.460   3.040   1.00 53.27 71  B 1 
ATOM   2564 C CZ3 . TRP   B 2 71  ? 6.035   0.757   5.296   1.00 51.73 71  B 1 
ATOM   2565 C CH2 . TRP   B 2 71  ? 5.826   1.247   4.008   1.00 50.30 71  B 1 
ATOM   2566 N N   . THR   B 2 72  ? 6.138   -6.424  7.467   1.00 76.60 72  B 1 
ATOM   2567 C CA  . THR   B 2 72  ? 6.182   -7.241  8.693   1.00 77.31 72  B 1 
ATOM   2568 C C   . THR   B 2 72  ? 6.946   -6.583  9.844   1.00 78.49 72  B 1 
ATOM   2569 O O   . THR   B 2 72  ? 6.520   -6.689  10.989  1.00 77.71 72  B 1 
ATOM   2570 C CB  . THR   B 2 72  ? 6.823   -8.602  8.390   1.00 75.06 72  B 1 
ATOM   2571 O OG1 . THR   B 2 72  ? 6.061   -9.263  7.403   1.00 70.01 72  B 1 
ATOM   2572 C CG2 . THR   B 2 72  ? 6.891   -9.525  9.599   1.00 70.49 72  B 1 
ATOM   2573 N N   . TYR   B 2 73  ? 8.047   -5.908  9.544   1.00 81.35 73  B 1 
ATOM   2574 C CA  . TYR   B 2 73  ? 8.883   -5.254  10.552  1.00 83.10 73  B 1 
ATOM   2575 C C   . TYR   B 2 73  ? 8.493   -3.801  10.839  1.00 82.94 73  B 1 
ATOM   2576 O O   . TYR   B 2 73  ? 8.992   -3.222  11.796  1.00 82.49 73  B 1 
ATOM   2577 C CB  . TYR   B 2 73  ? 10.353  -5.335  10.133  1.00 83.37 73  B 1 
ATOM   2578 C CG  . TYR   B 2 73  ? 11.026  -6.695  10.203  1.00 82.74 73  B 1 
ATOM   2579 C CD1 . TYR   B 2 73  ? 10.341  -7.871  10.574  1.00 77.36 73  B 1 
ATOM   2580 C CD2 . TYR   B 2 73  ? 12.401  -6.775  9.912   1.00 76.80 73  B 1 
ATOM   2581 C CE1 . TYR   B 2 73  ? 11.006  -9.108  10.635  1.00 77.63 73  B 1 
ATOM   2582 C CE2 . TYR   B 2 73  ? 13.076  -8.003  9.970   1.00 77.35 73  B 1 
ATOM   2583 C CZ  . TYR   B 2 73  ? 12.375  -9.169  10.326  1.00 80.81 73  B 1 
ATOM   2584 O OH  . TYR   B 2 73  ? 13.028  -10.369 10.371  1.00 77.79 73  B 1 
ATOM   2585 N N   . VAL   B 2 74  ? 7.635   -3.208  10.021  1.00 80.75 74  B 1 
ATOM   2586 C CA  . VAL   B 2 74  ? 7.226   -1.811  10.209  1.00 78.77 74  B 1 
ATOM   2587 C C   . VAL   B 2 74  ? 6.102   -1.764  11.236  1.00 76.33 74  B 1 
ATOM   2588 O O   . VAL   B 2 74  ? 5.112   -2.473  11.090  1.00 74.86 74  B 1 
ATOM   2589 C CB  . VAL   B 2 74  ? 6.817   -1.155  8.879   1.00 77.25 74  B 1 
ATOM   2590 C CG1 . VAL   B 2 74  ? 6.414   0.312   9.070   1.00 72.28 74  B 1 
ATOM   2591 C CG2 . VAL   B 2 74  ? 7.974   -1.193  7.872   1.00 73.91 74  B 1 
ATOM   2592 N N   . PHE   B 2 75  ? 6.244   -0.930  12.251  1.00 78.44 75  B 1 
ATOM   2593 C CA  . PHE   B 2 75  ? 5.233   -0.754  13.299  1.00 75.45 75  B 1 
ATOM   2594 C C   . PHE   B 2 75  ? 3.819   -0.572  12.712  1.00 73.38 75  B 1 
ATOM   2595 O O   . PHE   B 2 75  ? 3.649   0.212   11.784  1.00 71.57 75  B 1 
ATOM   2596 C CB  . PHE   B 2 75  ? 5.611   0.448   14.166  1.00 74.46 75  B 1 
ATOM   2597 C CG  . PHE   B 2 75  ? 4.632   0.709   15.284  1.00 73.79 75  B 1 
ATOM   2598 C CD1 . PHE   B 2 75  ? 3.509   1.528   15.072  1.00 67.91 75  B 1 
ATOM   2599 C CD2 . PHE   B 2 75  ? 4.790   0.066   16.528  1.00 69.10 75  B 1 
ATOM   2600 C CE1 . PHE   B 2 75  ? 2.549   1.690   16.082  1.00 67.19 75  B 1 
ATOM   2601 C CE2 . PHE   B 2 75  ? 3.834   0.229   17.539  1.00 66.51 75  B 1 
ATOM   2602 C CZ  . PHE   B 2 75  ? 2.709   1.033   17.310  1.00 71.29 75  B 1 
ATOM   2603 N N   . PRO   B 2 76  ? 2.796   -1.283  13.250  1.00 72.87 76  B 1 
ATOM   2604 C CA  . PRO   B 2 76  ? 2.830   -2.157  14.430  1.00 71.25 76  B 1 
ATOM   2605 C C   . PRO   B 2 76  ? 3.318   -3.594  14.175  1.00 71.99 76  B 1 
ATOM   2606 O O   . PRO   B 2 76  ? 3.245   -4.432  15.064  1.00 69.65 76  B 1 
ATOM   2607 C CB  . PRO   B 2 76  ? 1.395   -2.128  14.958  1.00 67.67 76  B 1 
ATOM   2608 C CG  . PRO   B 2 76  ? 0.574   -2.032  13.677  1.00 66.94 76  B 1 
ATOM   2609 C CD  . PRO   B 2 76  ? 1.429   -1.122  12.790  1.00 70.54 76  B 1 
ATOM   2610 N N   . GLY   B 2 77  ? 3.828   -3.878  12.988  1.00 76.89 77  B 1 
ATOM   2611 C CA  . GLY   B 2 77  ? 4.350   -5.188  12.615  1.00 75.45 77  B 1 
ATOM   2612 C C   . GLY   B 2 77  ? 3.323   -6.071  11.915  1.00 75.02 77  B 1 
ATOM   2613 O O   . GLY   B 2 77  ? 2.723   -5.664  10.917  1.00 72.58 77  B 1 
ATOM   2614 N N   . LEU   B 2 78  ? 3.134   -7.277  12.438  1.00 74.92 78  B 1 
ATOM   2615 C CA  . LEU   B 2 78  ? 2.219   -8.273  11.874  1.00 73.78 78  B 1 
ATOM   2616 C C   . LEU   B 2 78  ? 0.810   -7.692  11.690  1.00 72.33 78  B 1 
ATOM   2617 O O   . LEU   B 2 78  ? 0.128   -7.347  12.653  1.00 68.20 78  B 1 
ATOM   2618 C CB  . LEU   B 2 78  ? 2.158   -9.515  12.776  1.00 71.72 78  B 1 
ATOM   2619 C CG  . LEU   B 2 78  ? 3.479   -10.283 12.959  1.00 69.35 78  B 1 
ATOM   2620 C CD1 . LEU   B 2 78  ? 3.263   -11.455 13.916  1.00 65.31 78  B 1 
ATOM   2621 C CD2 . LEU   B 2 78  ? 4.017   -10.836 11.642  1.00 65.60 78  B 1 
ATOM   2622 N N   . THR   B 2 79  ? 0.376   -7.608  10.437  1.00 66.45 79  B 1 
ATOM   2623 C CA  . THR   B 2 79  ? -0.933  -7.045  10.081  1.00 64.47 79  B 1 
ATOM   2624 C C   . THR   B 2 79  ? -2.062  -8.058  10.288  1.00 65.21 79  B 1 
ATOM   2625 O O   . THR   B 2 79  ? -1.816  -9.245  10.508  1.00 61.95 79  B 1 
ATOM   2626 C CB  . THR   B 2 79  ? -0.933  -6.518  8.636   1.00 59.65 79  B 1 
ATOM   2627 O OG1 . THR   B 2 79  ? -0.908  -7.570  7.701   1.00 54.34 79  B 1 
ATOM   2628 C CG2 . THR   B 2 79  ? 0.240   -5.588  8.335   1.00 53.04 79  B 1 
ATOM   2629 N N   . ASP   B 2 80  ? -3.307  -7.617  10.141  1.00 63.70 80  B 1 
ATOM   2630 C CA  . ASP   B 2 80  ? -4.479  -8.501  10.266  1.00 63.91 80  B 1 
ATOM   2631 C C   . ASP   B 2 80  ? -4.432  -9.704  9.318   1.00 65.67 80  B 1 
ATOM   2632 O O   . ASP   B 2 80  ? -4.933  -10.775 9.643   1.00 64.57 80  B 1 
ATOM   2633 C CB  . ASP   B 2 80  ? -5.764  -7.706  10.012  1.00 60.52 80  B 1 
ATOM   2634 C CG  . ASP   B 2 80  ? -5.987  -6.608  11.050  1.00 56.70 80  B 1 
ATOM   2635 O OD1 . ASP   B 2 80  ? -5.507  -6.772  12.193  1.00 52.94 80  B 1 
ATOM   2636 O OD2 . ASP   B 2 80  ? -6.580  -5.578  10.692  1.00 51.82 80  B 1 
ATOM   2637 N N   . ARG   B 2 81  ? -3.773  -9.568  8.167   1.00 63.15 81  B 1 
ATOM   2638 C CA  . ARG   B 2 81  ? -3.605  -10.674 7.216   1.00 63.22 81  B 1 
ATOM   2639 C C   . ARG   B 2 81  ? -2.773  -11.836 7.768   1.00 65.55 81  B 1 
ATOM   2640 O O   . ARG   B 2 81  ? -2.916  -12.945 7.273   1.00 64.43 81  B 1 
ATOM   2641 C CB  . ARG   B 2 81  ? -2.975  -10.173 5.918   1.00 59.57 81  B 1 
ATOM   2642 C CG  . ARG   B 2 81  ? -3.910  -9.243  5.124   1.00 54.83 81  B 1 
ATOM   2643 C CD  . ARG   B 2 81  ? -3.294  -8.908  3.762   1.00 51.67 81  B 1 
ATOM   2644 N NE  . ARG   B 2 81  ? -2.046  -8.127  3.891   1.00 47.34 81  B 1 
ATOM   2645 C CZ  . ARG   B 2 81  ? -1.948  -6.822  4.082   1.00 43.41 81  B 1 
ATOM   2646 N NH1 . ARG   B 2 81  ? -2.996  -6.044  4.090   1.00 41.03 81  B 1 
ATOM   2647 N NH2 . ARG   B 2 81  ? -0.779  -6.274  4.280   1.00 39.54 81  B 1 
ATOM   2648 N N   . PHE   B 2 82  ? -1.928  -11.572 8.756   1.00 68.70 82  B 1 
ATOM   2649 C CA  . PHE   B 2 82  ? -1.213  -12.625 9.471   1.00 69.12 82  B 1 
ATOM   2650 C C   . PHE   B 2 82  ? -2.147  -13.410 10.404  1.00 67.75 82  B 1 
ATOM   2651 O O   . PHE   B 2 82  ? -1.911  -14.588 10.656  1.00 66.81 82  B 1 
ATOM   2652 C CB  . PHE   B 2 82  ? -0.046  -12.004 10.245  1.00 70.23 82  B 1 
ATOM   2653 C CG  . PHE   B 2 82  ? 0.840   -13.022 10.926  1.00 71.25 82  B 1 
ATOM   2654 C CD1 . PHE   B 2 82  ? 0.589   -13.410 12.256  1.00 65.54 82  B 1 
ATOM   2655 C CD2 . PHE   B 2 82  ? 1.912   -13.607 10.222  1.00 67.15 82  B 1 
ATOM   2656 C CE1 . PHE   B 2 82  ? 1.401   -14.371 12.877  1.00 66.05 82  B 1 
ATOM   2657 C CE2 . PHE   B 2 82  ? 2.725   -14.567 10.843  1.00 65.77 82  B 1 
ATOM   2658 C CZ  . PHE   B 2 82  ? 2.469   -14.949 12.168  1.00 70.18 82  B 1 
ATOM   2659 N N   . PHE   B 2 83  ? -3.217  -12.789 10.866  1.00 72.72 83  B 1 
ATOM   2660 C CA  . PHE   B 2 83  ? -4.214  -13.393 11.737  1.00 70.98 83  B 1 
ATOM   2661 C C   . PHE   B 2 83  ? -5.432  -13.850 10.923  1.00 67.79 83  B 1 
ATOM   2662 O O   . PHE   B 2 83  ? -6.521  -13.297 11.041  1.00 64.72 83  B 1 
ATOM   2663 C CB  . PHE   B 2 83  ? -4.562  -12.417 12.856  1.00 71.05 83  B 1 
ATOM   2664 C CG  . PHE   B 2 83  ? -3.371  -11.981 13.684  1.00 72.94 83  B 1 
ATOM   2665 C CD1 . PHE   B 2 83  ? -2.910  -12.780 14.744  1.00 68.73 83  B 1 
ATOM   2666 C CD2 . PHE   B 2 83  ? -2.700  -10.783 13.380  1.00 70.15 83  B 1 
ATOM   2667 C CE1 . PHE   B 2 83  ? -1.797  -12.380 15.499  1.00 69.29 83  B 1 
ATOM   2668 C CE2 . PHE   B 2 83  ? -1.582  -10.382 14.130  1.00 68.90 83  B 1 
ATOM   2669 C CZ  . PHE   B 2 83  ? -1.130  -11.180 15.191  1.00 72.61 83  B 1 
ATOM   2670 N N   . LYS   B 2 84  ? -5.236  -14.849 10.071  1.00 66.98 84  B 1 
ATOM   2671 C CA  . LYS   B 2 84  ? -6.340  -15.519 9.381   1.00 64.39 84  B 1 
ATOM   2672 C C   . LYS   B 2 84  ? -6.868  -16.657 10.253  1.00 63.34 84  B 1 
ATOM   2673 O O   . LYS   B 2 84  ? -6.120  -17.555 10.638  1.00 59.56 84  B 1 
ATOM   2674 C CB  . LYS   B 2 84  ? -5.918  -16.009 7.988   1.00 60.15 84  B 1 
ATOM   2675 C CG  . LYS   B 2 84  ? -5.983  -14.908 6.909   1.00 54.76 84  B 1 
ATOM   2676 C CD  . LYS   B 2 84  ? -5.757  -15.497 5.511   1.00 51.66 84  B 1 
ATOM   2677 C CE  . LYS   B 2 84  ? -6.077  -14.476 4.408   1.00 45.50 84  B 1 
ATOM   2678 N NZ  . LYS   B 2 84  ? -6.105  -15.085 3.053   1.00 41.53 84  B 1 
ATOM   2679 N N   . GLU   B 2 85  ? -8.157  -16.612 10.522  1.00 60.10 85  B 1 
ATOM   2680 C CA  . GLU   B 2 85  ? -8.875  -17.716 11.157  1.00 56.69 85  B 1 
ATOM   2681 C C   . GLU   B 2 85  ? -8.861  -18.954 10.249  1.00 57.00 85  B 1 
ATOM   2682 O O   . GLU   B 2 85  ? -8.956  -18.840 9.031   1.00 52.11 85  B 1 
ATOM   2683 C CB  . GLU   B 2 85  ? -10.320 -17.290 11.481  1.00 50.39 85  B 1 
ATOM   2684 C CG  . GLU   B 2 85  ? -10.380 -16.266 12.630  1.00 44.79 85  B 1 
ATOM   2685 C CD  . GLU   B 2 85  ? -11.770 -15.672 12.903  1.00 40.10 85  B 1 
ATOM   2686 O OE1 . GLU   B 2 85  ? -11.834 -14.688 13.680  1.00 35.39 85  B 1 
ATOM   2687 O OE2 . GLU   B 2 85  ? -12.766 -16.154 12.331  1.00 37.16 85  B 1 
ATOM   2688 N N   . ASP   B 2 86  ? -8.719  -20.121 10.858  1.00 55.01 86  B 1 
ATOM   2689 C CA  . ASP   B 2 86  ? -8.827  -21.438 10.206  1.00 53.76 86  B 1 
ATOM   2690 C C   . ASP   B 2 86  ? -8.015  -21.612 8.911   1.00 55.77 86  B 1 
ATOM   2691 O O   . ASP   B 2 86  ? -8.383  -22.372 8.013   1.00 52.00 86  B 1 
ATOM   2692 C CB  . ASP   B 2 86  ? -10.306 -21.818 10.048  1.00 47.44 86  B 1 
ATOM   2693 C CG  . ASP   B 2 86  ? -11.022 -21.966 11.396  1.00 41.96 86  B 1 
ATOM   2694 O OD1 . ASP   B 2 86  ? -10.338 -22.331 12.380  1.00 38.21 86  B 1 
ATOM   2695 O OD2 . ASP   B 2 86  ? -12.251 -21.755 11.420  1.00 37.04 86  B 1 
ATOM   2696 N N   . SER   B 2 87  ? -6.890  -20.909 8.794   1.00 61.19 87  B 1 
ATOM   2697 C CA  . SER   B 2 87  ? -6.091  -20.931 7.577   1.00 60.80 87  B 1 
ATOM   2698 C C   . SER   B 2 87  ? -4.598  -21.120 7.832   1.00 64.73 87  B 1 
ATOM   2699 O O   . SER   B 2 87  ? -3.982  -20.504 8.700   1.00 61.34 87  B 1 
ATOM   2700 C CB  . SER   B 2 87  ? -6.365  -19.693 6.718   1.00 53.26 87  B 1 
ATOM   2701 O OG  . SER   B 2 87  ? -5.750  -18.529 7.232   1.00 46.72 87  B 1 
ATOM   2702 N N   . TYR   B 2 88  ? -4.007  -21.950 6.980   1.00 61.60 88  B 1 
ATOM   2703 C CA  . TYR   B 2 88  ? -2.565  -21.993 6.799   1.00 63.60 88  B 1 
ATOM   2704 C C   . TYR   B 2 88  ? -2.183  -20.886 5.820   1.00 66.20 88  B 1 
ATOM   2705 O O   . TYR   B 2 88  ? -2.496  -20.965 4.637   1.00 63.21 88  B 1 
ATOM   2706 C CB  . TYR   B 2 88  ? -2.146  -23.382 6.322   1.00 59.67 88  B 1 
ATOM   2707 C CG  . TYR   B 2 88  ? -2.087  -24.387 7.450   1.00 57.52 88  B 1 
ATOM   2708 C CD1 . TYR   B 2 88  ? -0.848  -24.726 8.017   1.00 53.04 88  B 1 
ATOM   2709 C CD2 . TYR   B 2 88  ? -3.269  -24.924 7.990   1.00 52.78 88  B 1 
ATOM   2710 C CE1 . TYR   B 2 88  ? -0.782  -25.594 9.115   1.00 48.23 88  B 1 
ATOM   2711 C CE2 . TYR   B 2 88  ? -3.217  -25.784 9.098   1.00 49.57 88  B 1 
ATOM   2712 C CZ  . TYR   B 2 88  ? -1.968  -26.112 9.659   1.00 51.23 88  B 1 
ATOM   2713 O OH  . TYR   B 2 88  ? -1.911  -26.930 10.753  1.00 46.44 88  B 1 
ATOM   2714 N N   . HIS   B 2 89  ? -1.555  -19.836 6.305   1.00 69.92 89  B 1 
ATOM   2715 C CA  . HIS   B 2 89  ? -1.281  -18.616 5.543   1.00 70.30 89  B 1 
ATOM   2716 C C   . HIS   B 2 89  ? 0.166   -18.123 5.650   1.00 72.16 89  B 1 
ATOM   2717 O O   . HIS   B 2 89  ? 0.533   -17.162 4.976   1.00 71.02 89  B 1 
ATOM   2718 C CB  . HIS   B 2 89  ? -2.271  -17.533 5.969   1.00 66.37 89  B 1 
ATOM   2719 C CG  . HIS   B 2 89  ? -2.132  -17.162 7.409   1.00 61.25 89  B 1 
ATOM   2720 N ND1 . HIS   B 2 89  ? -2.705  -17.823 8.475   1.00 53.58 89  B 1 
ATOM   2721 C CD2 . HIS   B 2 89  ? -1.355  -16.158 7.917   1.00 53.20 89  B 1 
ATOM   2722 C CE1 . HIS   B 2 89  ? -2.281  -17.236 9.593   1.00 50.26 89  B 1 
ATOM   2723 N NE2 . HIS   B 2 89  ? -1.463  -16.223 9.295   1.00 50.84 89  B 1 
ATOM   2724 N N   . ILE   B 2 90  ? 0.990   -18.776 6.458   1.00 69.77 90  B 1 
ATOM   2725 C CA  . ILE   B 2 90  ? 2.420   -18.512 6.555   1.00 71.76 90  B 1 
ATOM   2726 C C   . ILE   B 2 90  ? 3.151   -19.461 5.606   1.00 72.32 90  B 1 
ATOM   2727 O O   . ILE   B 2 90  ? 3.106   -20.674 5.792   1.00 73.57 90  B 1 
ATOM   2728 C CB  . ILE   B 2 90  ? 2.907   -18.678 8.009   1.00 71.19 90  B 1 
ATOM   2729 C CG1 . ILE   B 2 90  ? 2.186   -17.679 8.948   1.00 67.87 90  B 1 
ATOM   2730 C CG2 . ILE   B 2 90  ? 4.431   -18.494 8.086   1.00 68.27 90  B 1 
ATOM   2731 C CD1 . ILE   B 2 90  ? 2.441   -17.936 10.434  1.00 62.79 90  B 1 
ATOM   2732 N N   . LEU   B 2 91  ? 3.857   -18.918 4.626   1.00 73.55 91  B 1 
ATOM   2733 C CA  . LEU   B 2 91  ? 4.872   -19.692 3.923   1.00 74.54 91  B 1 
ATOM   2734 C C   . LEU   B 2 91  ? 6.168   -19.629 4.733   1.00 74.20 91  B 1 
ATOM   2735 O O   . LEU   B 2 91  ? 6.865   -18.616 4.715   1.00 73.89 91  B 1 
ATOM   2736 C CB  . LEU   B 2 91  ? 5.048   -19.180 2.486   1.00 73.75 91  B 1 
ATOM   2737 C CG  . LEU   B 2 91  ? 6.129   -19.944 1.695   1.00 71.49 91  B 1 
ATOM   2738 C CD1 . LEU   B 2 91  ? 5.816   -21.431 1.546   1.00 66.00 91  B 1 
ATOM   2739 C CD2 . LEU   B 2 91  ? 6.262   -19.350 0.299   1.00 68.02 91  B 1 
ATOM   2740 N N   . ASP   B 2 92  ? 6.487   -20.712 5.414   1.00 75.02 92  B 1 
ATOM   2741 C CA  . ASP   B 2 92  ? 7.806   -20.887 6.010   1.00 74.65 92  B 1 
ATOM   2742 C C   . ASP   B 2 92  ? 8.780   -21.295 4.902   1.00 72.09 92  B 1 
ATOM   2743 O O   . ASP   B 2 92  ? 8.857   -22.455 4.497   1.00 72.16 92  B 1 
ATOM   2744 C CB  . ASP   B 2 92  ? 7.747   -21.887 7.164   1.00 74.02 92  B 1 
ATOM   2745 C CG  . ASP   B 2 92  ? 9.056   -21.930 7.954   1.00 72.70 92  B 1 
ATOM   2746 O OD1 . ASP   B 2 92  ? 10.152  -21.778 7.356   1.00 68.08 92  B 1 
ATOM   2747 O OD2 . ASP   B 2 92  ? 8.968   -22.139 9.182   1.00 68.37 92  B 1 
ATOM   2748 N N   . VAL   B 2 93  ? 9.499   -20.313 4.381   1.00 75.06 93  B 1 
ATOM   2749 C CA  . VAL   B 2 93  ? 10.403  -20.482 3.235   1.00 72.85 93  B 1 
ATOM   2750 C C   . VAL   B 2 93  ? 11.523  -21.471 3.551   1.00 71.24 93  B 1 
ATOM   2751 O O   . VAL   B 2 93  ? 11.916  -22.253 2.688   1.00 70.56 93  B 1 
ATOM   2752 C CB  . VAL   B 2 93  ? 10.979  -19.120 2.802   1.00 71.24 93  B 1 
ATOM   2753 C CG1 . VAL   B 2 93  ? 11.952  -19.252 1.626   1.00 66.14 93  B 1 
ATOM   2754 C CG2 . VAL   B 2 93  ? 9.863   -18.159 2.371   1.00 67.92 93  B 1 
ATOM   2755 N N   . ARG   B 2 94  ? 12.017  -21.464 4.781   1.00 72.98 94  B 1 
ATOM   2756 C CA  . ARG   B 2 94  ? 13.083  -22.380 5.200   1.00 70.81 94  B 1 
ATOM   2757 C C   . ARG   B 2 94  ? 12.568  -23.811 5.345   1.00 71.21 94  B 1 
ATOM   2758 O O   . ARG   B 2 94  ? 13.200  -24.730 4.829   1.00 69.29 94  B 1 
ATOM   2759 C CB  . ARG   B 2 94  ? 13.715  -21.861 6.497   1.00 67.86 94  B 1 
ATOM   2760 C CG  . ARG   B 2 94  ? 14.929  -22.715 6.888   1.00 61.48 94  B 1 
ATOM   2761 C CD  . ARG   B 2 94  ? 15.519  -22.246 8.207   1.00 56.37 94  B 1 
ATOM   2762 N NE  . ARG   B 2 94  ? 16.649  -23.107 8.603   1.00 50.24 94  B 1 
ATOM   2763 C CZ  . ARG   B 2 94  ? 17.178  -23.198 9.805   1.00 45.93 94  B 1 
ATOM   2764 N NH1 . ARG   B 2 94  ? 16.735  -22.505 10.808  1.00 41.43 94  B 1 
ATOM   2765 N NH2 . ARG   B 2 94  ? 18.174  -23.997 10.020  1.00 39.42 94  B 1 
ATOM   2766 N N   . ALA   B 2 95  ? 11.426  -23.983 5.988   1.00 71.06 95  B 1 
ATOM   2767 C CA  . ALA   B 2 95  ? 10.786  -25.289 6.127   1.00 70.75 95  B 1 
ATOM   2768 C C   . ALA   B 2 95  ? 10.174  -25.808 4.822   1.00 70.11 95  B 1 
ATOM   2769 O O   . ALA   B 2 95  ? 9.849   -26.989 4.739   1.00 69.05 95  B 1 
ATOM   2770 C CB  . ALA   B 2 95  ? 9.702   -25.204 7.203   1.00 69.75 95  B 1 
ATOM   2771 N N   . LYS   B 2 96  ? 10.014  -24.945 3.813   1.00 70.85 96  B 1 
ATOM   2772 C CA  . LYS   B 2 96  ? 9.280   -25.238 2.569   1.00 69.03 96  B 1 
ATOM   2773 C C   . LYS   B 2 96  ? 7.897   -25.819 2.849   1.00 70.32 96  B 1 
ATOM   2774 O O   . LYS   B 2 96  ? 7.503   -26.842 2.292   1.00 69.60 96  B 1 
ATOM   2775 C CB  . LYS   B 2 96  ? 10.115  -26.101 1.620   1.00 66.87 96  B 1 
ATOM   2776 C CG  . LYS   B 2 96  ? 11.391  -25.389 1.176   1.00 63.21 96  B 1 
ATOM   2777 C CD  . LYS   B 2 96  ? 12.239  -26.345 0.348   1.00 57.22 96  B 1 
ATOM   2778 C CE  . LYS   B 2 96  ? 13.549  -25.650 -0.005  1.00 52.34 96  B 1 
ATOM   2779 N NZ  . LYS   B 2 96  ? 14.526  -26.620 -0.521  1.00 46.84 96  B 1 
ATOM   2780 N N   . ARG   B 2 97  ? 7.177   -25.161 3.755   1.00 72.17 97  B 1 
ATOM   2781 C CA  . ARG   B 2 97  ? 5.833   -25.563 4.174   1.00 73.35 97  B 1 
ATOM   2782 C C   . ARG   B 2 97  ? 4.941   -24.347 4.370   1.00 75.36 97  B 1 
ATOM   2783 O O   . ARG   B 2 97  ? 5.399   -23.297 4.808   1.00 74.98 97  B 1 
ATOM   2784 C CB  . ARG   B 2 97  ? 5.887   -26.372 5.477   1.00 70.80 97  B 1 
ATOM   2785 C CG  . ARG   B 2 97  ? 6.634   -27.700 5.320   1.00 65.34 97  B 1 
ATOM   2786 C CD  . ARG   B 2 97  ? 6.627   -28.487 6.620   1.00 62.15 97  B 1 
ATOM   2787 N NE  . ARG   B 2 97  ? 5.291   -29.046 6.900   1.00 56.43 97  B 1 
ATOM   2788 C CZ  . ARG   B 2 97  ? 4.799   -29.355 8.092   1.00 49.49 97  B 1 
ATOM   2789 N NH1 . ARG   B 2 97  ? 5.472   -29.154 9.185   1.00 45.71 97  B 1 
ATOM   2790 N NH2 . ARG   B 2 97  ? 3.624   -29.885 8.193   1.00 43.85 97  B 1 
ATOM   2791 N N   . ILE   B 2 98  ? 3.663   -24.553 4.128   1.00 73.58 98  B 1 
ATOM   2792 C CA  . ILE   B 2 98  ? 2.625   -23.630 4.572   1.00 73.96 98  B 1 
ATOM   2793 C C   . ILE   B 2 98  ? 2.223   -24.042 5.987   1.00 75.38 98  B 1 
ATOM   2794 O O   . ILE   B 2 98  ? 1.892   -25.203 6.233   1.00 75.03 98  B 1 
ATOM   2795 C CB  . ILE   B 2 98  ? 1.434   -23.620 3.598   1.00 72.03 98  B 1 
ATOM   2796 C CG1 . ILE   B 2 98  ? 1.915   -23.283 2.166   1.00 68.61 98  B 1 
ATOM   2797 C CG2 . ILE   B 2 98  ? 0.383   -22.598 4.072   1.00 67.76 98  B 1 
ATOM   2798 C CD1 . ILE   B 2 98  ? 0.847   -23.494 1.095   1.00 63.33 98  B 1 
ATOM   2799 N N   . LYS   B 2 99  ? 2.269   -23.091 6.914   1.00 76.24 99  B 1 
ATOM   2800 C CA  . LYS   B 2 99  ? 1.992   -23.310 8.338   1.00 75.70 99  B 1 
ATOM   2801 C C   . LYS   B 2 99  ? 1.006   -22.260 8.857   1.00 75.94 99  B 1 
ATOM   2802 O O   . LYS   B 2 99  ? 0.763   -21.240 8.206   1.00 75.04 99  B 1 
ATOM   2803 C CB  . LYS   B 2 99  ? 3.315   -23.325 9.131   1.00 73.90 99  B 1 
ATOM   2804 C CG  . LYS   B 2 99  ? 4.276   -24.440 8.671   1.00 71.72 99  B 1 
ATOM   2805 C CD  . LYS   B 2 99  ? 5.632   -24.419 9.396   1.00 70.09 99  B 1 
ATOM   2806 C CE  . LYS   B 2 99  ? 5.585   -25.086 10.773  1.00 64.58 99  B 1 
ATOM   2807 N NZ  . LYS   B 2 99  ? 6.908   -25.014 11.449  1.00 59.53 99  B 1 
ATOM   2808 N N   . SER   B 2 100 ? 0.452   -22.534 10.027  1.00 78.82 100 B 1 
ATOM   2809 C CA  . SER   B 2 100 ? -0.222  -21.527 10.842  1.00 79.39 100 B 1 
ATOM   2810 C C   . SER   B 2 100 ? 0.763   -20.955 11.861  1.00 80.60 100 B 1 
ATOM   2811 O O   . SER   B 2 100 ? 1.745   -21.607 12.213  1.00 79.82 100 B 1 
ATOM   2812 C CB  . SER   B 2 100 ? -1.425  -22.154 11.548  1.00 76.87 100 B 1 
ATOM   2813 O OG  . SER   B 2 100 ? -2.100  -21.182 12.320  1.00 70.78 100 B 1 
ATOM   2814 N N   . PHE   B 2 101 ? 0.484   -19.764 12.383  1.00 80.54 101 B 1 
ATOM   2815 C CA  . PHE   B 2 101 ? 1.230   -19.269 13.548  1.00 81.28 101 B 1 
ATOM   2816 C C   . PHE   B 2 101 ? 1.054   -20.184 14.781  1.00 82.39 101 B 1 
ATOM   2817 O O   . PHE   B 2 101 ? 1.918   -20.207 15.647  1.00 82.15 101 B 1 
ATOM   2818 C CB  . PHE   B 2 101 ? 0.834   -17.819 13.849  1.00 79.33 101 B 1 
ATOM   2819 C CG  . PHE   B 2 101 ? -0.466  -17.671 14.602  1.00 78.76 101 B 1 
ATOM   2820 C CD1 . PHE   B 2 101 ? -1.690  -17.610 13.918  1.00 72.74 101 B 1 
ATOM   2821 C CD2 . PHE   B 2 101 ? -0.454  -17.607 16.007  1.00 73.10 101 B 1 
ATOM   2822 C CE1 . PHE   B 2 101 ? -2.891  -17.490 14.633  1.00 70.56 101 B 1 
ATOM   2823 C CE2 . PHE   B 2 101 ? -1.653  -17.487 16.726  1.00 70.63 101 B 1 
ATOM   2824 C CZ  . PHE   B 2 101 ? -2.872  -17.430 16.038  1.00 73.42 101 B 1 
ATOM   2825 N N   . LEU   B 2 102 ? -0.010  -20.983 14.806  1.00 81.81 102 B 1 
ATOM   2826 C CA  . LEU   B 2 102 ? -0.274  -22.007 15.824  1.00 82.24 102 B 1 
ATOM   2827 C C   . LEU   B 2 102 ? 0.688   -23.209 15.757  1.00 82.74 102 B 1 
ATOM   2828 O O   . LEU   B 2 102 ? 0.734   -23.994 16.697  1.00 81.79 102 B 1 
ATOM   2829 C CB  . LEU   B 2 102 ? -1.728  -22.493 15.690  1.00 81.41 102 B 1 
ATOM   2830 C CG  . LEU   B 2 102 ? -2.810  -21.413 15.865  1.00 79.75 102 B 1 
ATOM   2831 C CD1 . LEU   B 2 102 ? -4.179  -21.997 15.537  1.00 76.86 102 B 1 
ATOM   2832 C CD2 . LEU   B 2 102 ? -2.842  -20.870 17.290  1.00 76.47 102 B 1 
ATOM   2833 N N   . ASP   B 2 103 ? 1.453   -23.349 14.686  1.00 82.68 103 B 1 
ATOM   2834 C CA  . ASP   B 2 103 ? 2.476   -24.395 14.551  1.00 81.55 103 B 1 
ATOM   2835 C C   . ASP   B 2 103 ? 3.832   -24.004 15.187  1.00 82.17 103 B 1 
ATOM   2836 O O   . ASP   B 2 103 ? 4.803   -24.751 15.058  1.00 81.26 103 B 1 
ATOM   2837 C CB  . ASP   B 2 103 ? 2.665   -24.770 13.070  1.00 79.35 103 B 1 
ATOM   2838 C CG  . ASP   B 2 103 ? 1.442   -25.390 12.376  1.00 76.48 103 B 1 
ATOM   2839 O OD1 . ASP   B 2 103 ? 0.859   -26.362 12.905  1.00 72.20 103 B 1 
ATOM   2840 O OD2 . ASP   B 2 103 ? 1.151   -24.980 11.233  1.00 71.08 103 B 1 
ATOM   2841 N N   . TYR   B 2 104 ? 3.907   -22.859 15.857  1.00 84.42 104 B 1 
ATOM   2842 C CA  . TYR   B 2 104 ? 5.123   -22.373 16.517  1.00 86.14 104 B 1 
ATOM   2843 C C   . TYR   B 2 104 ? 4.862   -22.102 18.002  1.00 87.59 104 B 1 
ATOM   2844 O O   . TYR   B 2 104 ? 3.768   -21.692 18.377  1.00 87.13 104 B 1 
ATOM   2845 C CB  . TYR   B 2 104 ? 5.627   -21.103 15.826  1.00 85.37 104 B 1 
ATOM   2846 C CG  . TYR   B 2 104 ? 5.886   -21.243 14.340  1.00 85.27 104 B 1 
ATOM   2847 C CD1 . TYR   B 2 104 ? 7.147   -21.641 13.867  1.00 79.88 104 B 1 
ATOM   2848 C CD2 . TYR   B 2 104 ? 4.862   -20.967 13.416  1.00 80.95 104 B 1 
ATOM   2849 C CE1 . TYR   B 2 104 ? 7.388   -21.751 12.489  1.00 79.07 104 B 1 
ATOM   2850 C CE2 . TYR   B 2 104 ? 5.092   -21.080 12.034  1.00 79.10 104 B 1 
ATOM   2851 C CZ  . TYR   B 2 104 ? 6.358   -21.469 11.573  1.00 82.55 104 B 1 
ATOM   2852 O OH  . TYR   B 2 104 ? 6.581   -21.568 10.227  1.00 79.99 104 B 1 
ATOM   2853 N N   . LYS   B 2 105 ? 5.892   -22.265 18.834  1.00 89.50 105 B 1 
ATOM   2854 C CA  . LYS   B 2 105 ? 5.832   -21.863 20.249  1.00 90.51 105 B 1 
ATOM   2855 C C   . LYS   B 2 105 ? 6.009   -20.359 20.420  1.00 92.16 105 B 1 
ATOM   2856 O O   . LYS   B 2 105 ? 5.362   -19.753 21.264  1.00 91.71 105 B 1 
ATOM   2857 C CB  . LYS   B 2 105 ? 6.901   -22.596 21.057  1.00 89.29 105 B 1 
ATOM   2858 C CG  . LYS   B 2 105 ? 6.603   -24.090 21.201  1.00 79.96 105 B 1 
ATOM   2859 C CD  . LYS   B 2 105 ? 7.646   -24.701 22.131  1.00 74.51 105 B 1 
ATOM   2860 C CE  . LYS   B 2 105 ? 7.416   -26.197 22.299  1.00 63.80 105 B 1 
ATOM   2861 N NZ  . LYS   B 2 105 ? 8.592   -26.806 22.951  1.00 55.38 105 B 1 
ATOM   2862 N N   . SER   B 2 106 ? 6.881   -19.780 19.606  1.00 91.43 106 B 1 
ATOM   2863 C CA  . SER   B 2 106 ? 7.185   -18.353 19.651  1.00 91.20 106 B 1 
ATOM   2864 C C   . SER   B 2 106 ? 7.234   -17.742 18.256  1.00 90.43 106 B 1 
ATOM   2865 O O   . SER   B 2 106 ? 7.572   -18.397 17.270  1.00 89.58 106 B 1 
ATOM   2866 C CB  . SER   B 2 106 ? 8.507   -18.112 20.382  1.00 91.22 106 B 1 
ATOM   2867 O OG  . SER   B 2 106 ? 8.469   -18.627 21.697  1.00 83.15 106 B 1 
ATOM   2868 N N   . ILE   B 2 107 ? 6.921   -16.459 18.186  1.00 92.75 107 B 1 
ATOM   2869 C CA  . ILE   B 2 107 ? 7.068   -15.628 16.989  1.00 92.30 107 B 1 
ATOM   2870 C C   . ILE   B 2 107 ? 7.843   -14.391 17.422  1.00 92.72 107 B 1 
ATOM   2871 O O   . ILE   B 2 107 ? 7.469   -13.745 18.397  1.00 92.30 107 B 1 
ATOM   2872 C CB  . ILE   B 2 107 ? 5.695   -15.263 16.391  1.00 90.98 107 B 1 
ATOM   2873 C CG1 . ILE   B 2 107 ? 4.917   -16.529 15.967  1.00 86.83 107 B 1 
ATOM   2874 C CG2 . ILE   B 2 107 ? 5.864   -14.317 15.185  1.00 85.84 107 B 1 
ATOM   2875 C CD1 . ILE   B 2 107 ? 3.428   -16.276 15.748  1.00 79.21 107 B 1 
ATOM   2876 N N   . THR   B 2 108 ? 8.914   -14.057 16.719  1.00 92.95 108 B 1 
ATOM   2877 C CA  . THR   B 2 108 ? 9.737   -12.905 17.095  1.00 93.33 108 B 1 
ATOM   2878 C C   . THR   B 2 108 ? 10.266  -12.171 15.876  1.00 92.40 108 B 1 
ATOM   2879 O O   . THR   B 2 108 ? 10.629  -12.784 14.872  1.00 90.96 108 B 1 
ATOM   2880 C CB  . THR   B 2 108 ? 10.852  -13.307 18.074  1.00 93.56 108 B 1 
ATOM   2881 O OG1 . THR   B 2 108 ? 11.550  -12.161 18.510  1.00 86.24 108 B 1 
ATOM   2882 C CG2 . THR   B 2 108 ? 11.866  -14.279 17.480  1.00 86.81 108 B 1 
ATOM   2883 N N   . TYR   B 2 109 ? 10.307  -10.850 15.965  1.00 92.71 109 B 1 
ATOM   2884 C CA  . TYR   B 2 109 ? 10.796  -10.000 14.886  1.00 92.72 109 B 1 
ATOM   2885 C C   . TYR   B 2 109 ? 11.238  -8.633  15.413  1.00 93.67 109 B 1 
ATOM   2886 O O   . TYR   B 2 109 ? 10.639  -8.103  16.355  1.00 93.47 109 B 1 
ATOM   2887 C CB  . TYR   B 2 109 ? 9.725   -9.856  13.790  1.00 91.03 109 B 1 
ATOM   2888 C CG  . TYR   B 2 109 ? 8.355   -9.429  14.277  1.00 89.54 109 B 1 
ATOM   2889 C CD1 . TYR   B 2 109 ? 7.434   -10.397 14.721  1.00 82.21 109 B 1 
ATOM   2890 C CD2 . TYR   B 2 109 ? 7.985   -8.072  14.297  1.00 83.22 109 B 1 
ATOM   2891 C CE1 . TYR   B 2 109 ? 6.164   -10.020 15.180  1.00 80.33 109 B 1 
ATOM   2892 C CE2 . TYR   B 2 109 ? 6.713   -7.683  14.758  1.00 80.52 109 B 1 
ATOM   2893 C CZ  . TYR   B 2 109 ? 5.808   -8.664  15.200  1.00 84.10 109 B 1 
ATOM   2894 O OH  . TYR   B 2 109 ? 4.567   -8.289  15.650  1.00 80.98 109 B 1 
ATOM   2895 N N   . PRO   B 2 110 ? 12.271  -8.046  14.799  1.00 92.47 110 B 1 
ATOM   2896 C CA  . PRO   B 2 110 ? 12.595  -6.646  15.023  1.00 92.01 110 B 1 
ATOM   2897 C C   . PRO   B 2 110 ? 11.442  -5.754  14.559  1.00 91.39 110 B 1 
ATOM   2898 O O   . PRO   B 2 110 ? 10.814  -6.012  13.527  1.00 89.86 110 B 1 
ATOM   2899 C CB  . PRO   B 2 110 ? 13.870  -6.376  14.226  1.00 91.07 110 B 1 
ATOM   2900 C CG  . PRO   B 2 110 ? 14.430  -7.765  13.937  1.00 88.49 110 B 1 
ATOM   2901 C CD  . PRO   B 2 110 ? 13.187  -8.631  13.851  1.00 90.94 110 B 1 
ATOM   2902 N N   . LEU   B 2 111 ? 11.184  -4.703  15.311  1.00 91.17 111 B 1 
ATOM   2903 C CA  . LEU   B 2 111 ? 10.107  -3.761  15.035  1.00 90.56 111 B 1 
ATOM   2904 C C   . LEU   B 2 111 ? 10.696  -2.399  14.679  1.00 90.65 111 B 1 
ATOM   2905 O O   . LEU   B 2 111 ? 11.397  -1.791  15.487  1.00 89.02 111 B 1 
ATOM   2906 C CB  . LEU   B 2 111 ? 9.181   -3.708  16.259  1.00 88.44 111 B 1 
ATOM   2907 C CG  . LEU   B 2 111 ? 7.903   -2.894  16.024  1.00 83.69 111 B 1 
ATOM   2908 C CD1 . LEU   B 2 111 ? 6.991   -3.558  14.992  1.00 77.36 111 B 1 
ATOM   2909 C CD2 . LEU   B 2 111 ? 7.132   -2.770  17.336  1.00 76.63 111 B 1 
ATOM   2910 N N   . PHE   B 2 112 ? 10.401  -1.925  13.474  1.00 87.75 112 B 1 
ATOM   2911 C CA  . PHE   B 2 112 ? 10.879  -0.636  12.987  1.00 84.49 112 B 1 
ATOM   2912 C C   . PHE   B 2 112 ? 9.928   0.481   13.413  1.00 82.20 112 B 1 
ATOM   2913 O O   . PHE   B 2 112 ? 8.777   0.541   12.974  1.00 80.40 112 B 1 
ATOM   2914 C CB  . PHE   B 2 112 ? 11.062  -0.695  11.472  1.00 83.04 112 B 1 
ATOM   2915 C CG  . PHE   B 2 112 ? 11.804  0.494   10.907  1.00 80.55 112 B 1 
ATOM   2916 C CD1 . PHE   B 2 112 ? 11.203  1.316   9.941   1.00 73.25 112 B 1 
ATOM   2917 C CD2 . PHE   B 2 112 ? 13.119  0.766   11.329  1.00 72.44 112 B 1 
ATOM   2918 C CE1 . PHE   B 2 112 ? 11.919  2.389   9.381   1.00 72.21 112 B 1 
ATOM   2919 C CE2 . PHE   B 2 112 ? 13.835  1.842   10.776  1.00 71.47 112 B 1 
ATOM   2920 C CZ  . PHE   B 2 112 ? 13.234  2.647   9.798   1.00 76.19 112 B 1 
ATOM   2921 N N   . ILE   B 2 113 ? 10.424  1.356   14.268  1.00 84.03 113 B 1 
ATOM   2922 C CA  . ILE   B 2 113 ? 9.637   2.361   14.977  1.00 81.93 113 B 1 
ATOM   2923 C C   . ILE   B 2 113 ? 10.113  3.751   14.574  1.00 78.80 113 B 1 
ATOM   2924 O O   . ILE   B 2 113 ? 11.314  4.030   14.548  1.00 74.27 113 B 1 
ATOM   2925 C CB  . ILE   B 2 113 ? 9.774   2.162   16.500  1.00 81.08 113 B 1 
ATOM   2926 C CG1 . ILE   B 2 113 ? 9.402   0.727   16.946  1.00 74.76 113 B 1 
ATOM   2927 C CG2 . ILE   B 2 113 ? 8.893   3.166   17.276  1.00 72.93 113 B 1 
ATOM   2928 C CD1 . ILE   B 2 113 ? 10.231  0.299   18.150  1.00 67.69 113 B 1 
ATOM   2929 N N   . GLY   B 2 114 ? 9.175   4.621   14.299  1.00 74.50 114 B 1 
ATOM   2930 C CA  . GLY   B 2 114 ? 9.501   6.028   14.104  1.00 69.45 114 B 1 
ATOM   2931 C C   . GLY   B 2 114 ? 10.487  6.295   12.960  1.00 68.54 114 B 1 
ATOM   2932 O O   . GLY   B 2 114 ? 11.301  7.202   13.057  1.00 63.38 114 B 1 
ATOM   2933 N N   . GLY   B 2 115 ? 10.454  5.494   11.905  1.00 70.21 115 B 1 
ATOM   2934 C CA  . GLY   B 2 115 ? 11.242  5.717   10.684  1.00 67.30 115 B 1 
ATOM   2935 C C   . GLY   B 2 115 ? 12.764  5.549   10.794  1.00 69.68 115 B 1 
ATOM   2936 O O   . GLY   B 2 115 ? 13.441  5.590   9.769   1.00 66.62 115 B 1 
ATOM   2937 N N   . ASN   B 2 116 ? 13.300  5.360   11.988  1.00 73.02 116 B 1 
ATOM   2938 C CA  . ASN   B 2 116 ? 14.753  5.287   12.206  1.00 73.66 116 B 1 
ATOM   2939 C C   . ASN   B 2 116 ? 15.205  4.485   13.438  1.00 76.91 116 B 1 
ATOM   2940 O O   . ASN   B 2 116 ? 16.372  4.579   13.823  1.00 74.58 116 B 1 
ATOM   2941 C CB  . ASN   B 2 116 ? 15.306  6.717   12.262  1.00 69.01 116 B 1 
ATOM   2942 C CG  . ASN   B 2 116 ? 14.883  7.492   13.507  1.00 64.13 116 B 1 
ATOM   2943 O OD1 . ASN   B 2 116 ? 13.910  7.213   14.174  1.00 57.13 116 B 1 
ATOM   2944 N ND2 . ASN   B 2 116 ? 15.627  8.529   13.833  1.00 58.33 116 B 1 
ATOM   2945 N N   . HIS   B 2 117 ? 14.330  3.735   14.070  1.00 80.79 117 B 1 
ATOM   2946 C CA  . HIS   B 2 117 ? 14.648  3.005   15.291  1.00 84.38 117 B 1 
ATOM   2947 C C   . HIS   B 2 117 ? 14.161  1.557   15.240  1.00 85.90 117 B 1 
ATOM   2948 O O   . HIS   B 2 117 ? 13.123  1.267   14.658  1.00 85.72 117 B 1 
ATOM   2949 C CB  . HIS   B 2 117 ? 14.065  3.755   16.493  1.00 86.04 117 B 1 
ATOM   2950 C CG  . HIS   B 2 117 ? 14.510  3.187   17.814  1.00 86.71 117 B 1 
ATOM   2951 N ND1 . HIS   B 2 117 ? 15.814  3.161   18.287  1.00 83.99 117 B 1 
ATOM   2952 C CD2 . HIS   B 2 117 ? 13.720  2.602   18.764  1.00 82.94 117 B 1 
ATOM   2953 C CE1 . HIS   B 2 117 ? 15.793  2.568   19.488  1.00 84.29 117 B 1 
ATOM   2954 N NE2 . HIS   B 2 117 ? 14.548  2.229   19.808  1.00 85.15 117 B 1 
ATOM   2955 N N   . TRP   B 2 118 ? 14.914  0.664   15.864  1.00 90.27 118 B 1 
ATOM   2956 C CA  . TRP   B 2 118 ? 14.579  -0.748  15.988  1.00 92.30 118 B 1 
ATOM   2957 C C   . TRP   B 2 118 ? 14.326  -1.123  17.447  1.00 93.12 118 B 1 
ATOM   2958 O O   . TRP   B 2 118 ? 15.192  -0.915  18.298  1.00 92.45 118 B 1 
ATOM   2959 C CB  . TRP   B 2 118 ? 15.699  -1.600  15.399  1.00 92.05 118 B 1 
ATOM   2960 C CG  . TRP   B 2 118 ? 15.815  -1.534  13.903  1.00 91.44 118 B 1 
ATOM   2961 C CD1 . TRP   B 2 118 ? 16.787  -0.903  13.208  1.00 89.82 118 B 1 
ATOM   2962 C CD2 . TRP   B 2 118 ? 14.919  -2.130  12.911  1.00 90.77 118 B 1 
ATOM   2963 N NE1 . TRP   B 2 118 ? 16.565  -1.067  11.848  1.00 89.04 118 B 1 
ATOM   2964 C CE2 . TRP   B 2 118 ? 15.429  -1.812  11.624  1.00 89.60 118 B 1 
ATOM   2965 C CE3 . TRP   B 2 118 ? 13.740  -2.900  12.984  1.00 89.05 118 B 1 
ATOM   2966 C CZ2 . TRP   B 2 118 ? 14.786  -2.241  10.444  1.00 88.06 118 B 1 
ATOM   2967 C CZ3 . TRP   B 2 118 ? 13.104  -3.324  11.805  1.00 88.47 118 B 1 
ATOM   2968 C CH2 . TRP   B 2 118 ? 13.623  -2.993  10.550  1.00 87.64 118 B 1 
ATOM   2969 N N   . GLY   B 2 119 ? 13.166  -1.692  17.703  1.00 93.49 119 B 1 
ATOM   2970 C CA  . GLY   B 2 119 ? 12.870  -2.477  18.896  1.00 93.67 119 B 1 
ATOM   2971 C C   . GLY   B 2 119 ? 12.777  -3.970  18.558  1.00 94.34 119 B 1 
ATOM   2972 O O   . GLY   B 2 119 ? 13.134  -4.401  17.457  1.00 93.74 119 B 1 
ATOM   2973 N N   . LEU   B 2 120 ? 12.278  -4.754  19.492  1.00 95.19 120 B 1 
ATOM   2974 C CA  . LEU   B 2 120 ? 12.010  -6.180  19.296  1.00 95.60 120 B 1 
ATOM   2975 C C   . LEU   B 2 120 ? 10.647  -6.533  19.892  1.00 95.71 120 B 1 
ATOM   2976 O O   . LEU   B 2 120 ? 10.354  -6.160  21.028  1.00 95.21 120 B 1 
ATOM   2977 C CB  . LEU   B 2 120 ? 13.138  -6.993  19.957  1.00 95.60 120 B 1 
ATOM   2978 C CG  . LEU   B 2 120 ? 12.961  -8.524  19.873  1.00 95.31 120 B 1 
ATOM   2979 C CD1 . LEU   B 2 120 ? 13.358  -9.058  18.502  1.00 90.20 120 B 1 
ATOM   2980 C CD2 . LEU   B 2 120 ? 13.819  -9.210  20.930  1.00 90.83 120 B 1 
ATOM   2981 N N   . LEU   B 2 121 ? 9.850   -7.302  19.153  1.00 95.58 121 B 1 
ATOM   2982 C CA  . LEU   B 2 121 ? 8.701   -8.027  19.693  1.00 95.17 121 B 1 
ATOM   2983 C C   . LEU   B 2 121 ? 9.037   -9.511  19.797  1.00 95.46 121 B 1 
ATOM   2984 O O   . LEU   B 2 121 ? 9.549   -10.109 18.854  1.00 94.61 121 B 1 
ATOM   2985 C CB  . LEU   B 2 121 ? 7.447   -7.791  18.839  1.00 93.62 121 B 1 
ATOM   2986 C CG  . LEU   B 2 121 ? 6.752   -6.446  19.102  1.00 86.25 121 B 1 
ATOM   2987 C CD1 . LEU   B 2 121 ? 5.630   -6.233  18.091  1.00 79.07 121 B 1 
ATOM   2988 C CD2 . LEU   B 2 121 ? 6.122   -6.377  20.493  1.00 78.36 121 B 1 
ATOM   2989 N N   . PHE   B 2 122 ? 8.714   -10.107 20.939  1.00 96.07 122 B 1 
ATOM   2990 C CA  . PHE   B 2 122 ? 8.811   -11.542 21.174  1.00 96.49 122 B 1 
ATOM   2991 C C   . PHE   B 2 122 ? 7.470   -12.042 21.711  1.00 96.51 122 B 1 
ATOM   2992 O O   . PHE   B 2 122 ? 7.075   -11.703 22.826  1.00 96.00 122 B 1 
ATOM   2993 C CB  . PHE   B 2 122 ? 9.983   -11.833 22.122  1.00 96.28 122 B 1 
ATOM   2994 C CG  . PHE   B 2 122 ? 10.373  -13.293 22.196  1.00 96.00 122 B 1 
ATOM   2995 C CD1 . PHE   B 2 122 ? 9.549   -14.228 22.846  1.00 92.16 122 B 1 
ATOM   2996 C CD2 . PHE   B 2 122 ? 11.568  -13.726 21.587  1.00 92.30 122 B 1 
ATOM   2997 C CE1 . PHE   B 2 122 ? 9.900   -15.585 22.870  1.00 91.47 122 B 1 
ATOM   2998 C CE2 . PHE   B 2 122 ? 11.926  -15.079 21.613  1.00 91.10 122 B 1 
ATOM   2999 C CZ  . PHE   B 2 122 ? 11.088  -16.013 22.246  1.00 93.57 122 B 1 
ATOM   3000 N N   . ILE   B 2 123 ? 6.765   -12.820 20.907  1.00 95.95 123 B 1 
ATOM   3001 C CA  . ILE   B 2 123 ? 5.487   -13.418 21.282  1.00 95.47 123 B 1 
ATOM   3002 C C   . ILE   B 2 123 ? 5.750   -14.848 21.744  1.00 95.50 123 B 1 
ATOM   3003 O O   . ILE   B 2 123 ? 6.230   -15.673 20.963  1.00 94.85 123 B 1 
ATOM   3004 C CB  . ILE   B 2 123 ? 4.458   -13.357 20.139  1.00 94.49 123 B 1 
ATOM   3005 C CG1 . ILE   B 2 123 ? 4.178   -11.914 19.653  1.00 91.60 123 B 1 
ATOM   3006 C CG2 . ILE   B 2 123 ? 3.129   -13.977 20.611  1.00 90.92 123 B 1 
ATOM   3007 C CD1 . ILE   B 2 123 ? 5.066   -11.466 18.499  1.00 84.35 123 B 1 
ATOM   3008 N N   . ASP   B 2 124 ? 5.427   -15.134 22.992  1.00 95.68 124 B 1 
ATOM   3009 C CA  . ASP   B 2 124 ? 5.549   -16.445 23.613  1.00 95.86 124 B 1 
ATOM   3010 C C   . ASP   B 2 124 ? 4.144   -17.039 23.788  1.00 95.95 124 B 1 
ATOM   3011 O O   . ASP   B 2 124 ? 3.362   -16.586 24.624  1.00 95.45 124 B 1 
ATOM   3012 C CB  . ASP   B 2 124 ? 6.307   -16.285 24.937  1.00 95.53 124 B 1 
ATOM   3013 C CG  . ASP   B 2 124 ? 6.678   -17.605 25.615  1.00 94.62 124 B 1 
ATOM   3014 O OD1 . ASP   B 2 124 ? 5.888   -18.574 25.531  1.00 89.36 124 B 1 
ATOM   3015 O OD2 . ASP   B 2 124 ? 7.750   -17.618 26.263  1.00 88.83 124 B 1 
ATOM   3016 N N   . ARG   B 2 125 ? 3.809   -18.031 22.975  1.00 94.82 125 B 1 
ATOM   3017 C CA  . ARG   B 2 125 ? 2.492   -18.680 22.985  1.00 93.88 125 B 1 
ATOM   3018 C C   . ARG   B 2 125 ? 2.278   -19.535 24.234  1.00 93.62 125 B 1 
ATOM   3019 O O   . ARG   B 2 125 ? 1.141   -19.673 24.674  1.00 92.03 125 B 1 
ATOM   3020 C CB  . ARG   B 2 125 ? 2.299   -19.529 21.719  1.00 92.02 125 B 1 
ATOM   3021 C CG  . ARG   B 2 125 ? 2.181   -18.675 20.448  1.00 89.51 125 B 1 
ATOM   3022 C CD  . ARG   B 2 125 ? 1.838   -19.519 19.215  1.00 86.73 125 B 1 
ATOM   3023 N NE  . ARG   B 2 125 ? 0.546   -20.206 19.391  1.00 84.61 125 B 1 
ATOM   3024 C CZ  . ARG   B 2 125 ? 0.310   -21.510 19.502  1.00 83.88 125 B 1 
ATOM   3025 N NH1 . ARG   B 2 125 ? 1.237   -22.414 19.328  1.00 75.27 125 B 1 
ATOM   3026 N NH2 . ARG   B 2 125 ? -0.877  -21.918 19.804  1.00 77.90 125 B 1 
ATOM   3027 N N   . GLU   B 2 126 ? 3.337   -20.088 24.804  1.00 94.40 126 B 1 
ATOM   3028 C CA  . GLU   B 2 126 ? 3.254   -20.888 26.035  1.00 93.45 126 B 1 
ATOM   3029 C C   . GLU   B 2 126 ? 2.985   -19.987 27.252  1.00 94.46 126 B 1 
ATOM   3030 O O   . GLU   B 2 126 ? 2.041   -20.218 28.008  1.00 93.05 126 B 1 
ATOM   3031 C CB  . GLU   B 2 126 ? 4.540   -21.714 26.234  1.00 91.20 126 B 1 
ATOM   3032 C CG  . GLU   B 2 126 ? 4.771   -22.760 25.124  1.00 79.24 126 B 1 
ATOM   3033 C CD  . GLU   B 2 126 ? 6.014   -23.641 25.358  1.00 70.82 126 B 1 
ATOM   3034 O OE1 . GLU   B 2 126 ? 6.089   -24.729 24.739  1.00 62.68 126 B 1 
ATOM   3035 O OE2 . GLU   B 2 126 ? 6.908   -23.243 26.137  1.00 62.38 126 B 1 
ATOM   3036 N N   . LYS   B 2 127 ? 3.744   -18.901 27.392  1.00 94.61 127 B 1 
ATOM   3037 C CA  . LYS   B 2 127 ? 3.516   -17.901 28.450  1.00 94.89 127 B 1 
ATOM   3038 C C   . LYS   B 2 127 ? 2.304   -17.005 28.175  1.00 95.74 127 B 1 
ATOM   3039 O O   . LYS   B 2 127 ? 1.811   -16.347 29.091  1.00 94.86 127 B 1 
ATOM   3040 C CB  . LYS   B 2 127 ? 4.773   -17.046 28.651  1.00 94.43 127 B 1 
ATOM   3041 C CG  . LYS   B 2 127 ? 5.972   -17.865 29.163  1.00 90.31 127 B 1 
ATOM   3042 C CD  . LYS   B 2 127 ? 7.152   -16.936 29.484  1.00 85.05 127 B 1 
ATOM   3043 C CE  . LYS   B 2 127 ? 8.348   -17.753 29.975  1.00 76.66 127 B 1 
ATOM   3044 N NZ  . LYS   B 2 127 ? 9.474   -16.882 30.388  1.00 68.32 127 B 1 
ATOM   3045 N N   . ARG   B 2 128 ? 1.830   -16.968 26.933  1.00 94.36 128 B 1 
ATOM   3046 C CA  . ARG   B 2 128 ? 0.770   -16.075 26.450  1.00 95.00 128 B 1 
ATOM   3047 C C   . ARG   B 2 128 ? 1.111   -14.606 26.696  1.00 95.47 128 B 1 
ATOM   3048 O O   . ARG   B 2 128 ? 0.340   -13.852 27.288  1.00 94.41 128 B 1 
ATOM   3049 C CB  . ARG   B 2 128 ? -0.601  -16.502 26.982  1.00 94.21 128 B 1 
ATOM   3050 C CG  . ARG   B 2 128 ? -0.926  -17.973 26.639  1.00 91.47 128 B 1 
ATOM   3051 C CD  . ARG   B 2 128 ? -2.307  -18.396 27.151  1.00 91.25 128 B 1 
ATOM   3052 N NE  . ARG   B 2 128 ? -3.399  -17.674 26.492  1.00 89.54 128 B 1 
ATOM   3053 C CZ  . ARG   B 2 128 ? -3.859  -17.876 25.259  1.00 90.74 128 B 1 
ATOM   3054 N NH1 . ARG   B 2 128 ? -3.373  -18.794 24.469  1.00 80.30 128 B 1 
ATOM   3055 N NH2 . ARG   B 2 128 ? -4.836  -17.155 24.796  1.00 84.08 128 B 1 
ATOM   3056 N N   . THR   B 2 129 ? 2.300   -14.220 26.246  1.00 96.36 129 B 1 
ATOM   3057 C CA  . THR   B 2 129 ? 2.834   -12.865 26.402  1.00 95.95 129 B 1 
ATOM   3058 C C   . THR   B 2 129 ? 3.322   -12.284 25.076  1.00 95.58 129 B 1 
ATOM   3059 O O   . THR   B 2 129 ? 3.860   -12.991 24.227  1.00 94.72 129 B 1 
ATOM   3060 C CB  . THR   B 2 129 ? 3.957   -12.795 27.450  1.00 95.15 129 B 1 
ATOM   3061 O OG1 . THR   B 2 129 ? 5.004   -13.691 27.165  1.00 87.23 129 B 1 
ATOM   3062 C CG2 . THR   B 2 129 ? 3.462   -13.095 28.864  1.00 87.09 129 B 1 
ATOM   3063 N N   . VAL   B 2 130 ? 3.151   -10.983 24.928  1.00 95.99 130 B 1 
ATOM   3064 C CA  . VAL   B 2 130 ? 3.792   -10.159 23.897  1.00 95.50 130 B 1 
ATOM   3065 C C   . VAL   B 2 130 ? 4.820   -9.285  24.604  1.00 95.56 130 B 1 
ATOM   3066 O O   . VAL   B 2 130 ? 4.474   -8.309  25.268  1.00 94.89 130 B 1 
ATOM   3067 C CB  . VAL   B 2 130 ? 2.764   -9.318  23.114  1.00 94.41 130 B 1 
ATOM   3068 C CG1 . VAL   B 2 130 ? 3.453   -8.420  22.077  1.00 90.60 130 B 1 
ATOM   3069 C CG2 . VAL   B 2 130 ? 1.757   -10.211 22.378  1.00 90.72 130 B 1 
ATOM   3070 N N   . GLU   B 2 131 ? 6.079   -9.663  24.503  1.00 96.00 131 B 1 
ATOM   3071 C CA  . GLU   B 2 131 ? 7.188   -8.949  25.121  1.00 96.06 131 B 1 
ATOM   3072 C C   . GLU   B 2 131 ? 7.722   -7.893  24.152  1.00 95.91 131 B 1 
ATOM   3073 O O   . GLU   B 2 131 ? 8.093   -8.206  23.017  1.00 95.24 131 B 1 
ATOM   3074 C CB  . GLU   B 2 131 ? 8.300   -9.930  25.517  1.00 96.11 131 B 1 
ATOM   3075 C CG  . GLU   B 2 131 ? 7.850   -11.028 26.501  1.00 94.38 131 B 1 
ATOM   3076 C CD  . GLU   B 2 131 ? 8.905   -12.131 26.684  1.00 94.90 131 B 1 
ATOM   3077 O OE1 . GLU   B 2 131 ? 8.555   -13.246 27.123  1.00 88.31 131 B 1 
ATOM   3078 O OE2 . GLU   B 2 131 ? 10.099  -11.912 26.373  1.00 90.01 131 B 1 
ATOM   3079 N N   . TYR   B 2 132 ? 7.787   -6.655  24.608  1.00 95.19 132 B 1 
ATOM   3080 C CA  . TYR   B 2 132 ? 8.374   -5.549  23.863  1.00 94.93 132 B 1 
ATOM   3081 C C   . TYR   B 2 132 ? 9.694   -5.110  24.496  1.00 95.65 132 B 1 
ATOM   3082 O O   . TYR   B 2 132 ? 9.759   -4.817  25.692  1.00 95.54 132 B 1 
ATOM   3083 C CB  . TYR   B 2 132 ? 7.369   -4.400  23.766  1.00 93.48 132 B 1 
ATOM   3084 C CG  . TYR   B 2 132 ? 7.899   -3.192  23.015  1.00 91.19 132 B 1 
ATOM   3085 C CD1 . TYR   B 2 132 ? 7.989   -1.946  23.656  1.00 85.02 132 B 1 
ATOM   3086 C CD2 . TYR   B 2 132 ? 8.317   -3.317  21.679  1.00 84.48 132 B 1 
ATOM   3087 C CE1 . TYR   B 2 132 ? 8.474   -0.825  22.966  1.00 82.21 132 B 1 
ATOM   3088 C CE2 . TYR   B 2 132 ? 8.815   -2.203  20.983  1.00 81.08 132 B 1 
ATOM   3089 C CZ  . TYR   B 2 132 ? 8.887   -0.956  21.630  1.00 84.05 132 B 1 
ATOM   3090 O OH  . TYR   B 2 132 ? 9.358   0.132   20.959  1.00 81.77 132 B 1 
ATOM   3091 N N   . TYR   B 2 133 ? 10.728  -5.043  23.669  1.00 95.80 133 B 1 
ATOM   3092 C CA  . TYR   B 2 133 ? 12.071  -4.646  24.056  1.00 96.17 133 B 1 
ATOM   3093 C C   . TYR   B 2 133 ? 12.489  -3.425  23.243  1.00 95.86 133 B 1 
ATOM   3094 O O   . TYR   B 2 133 ? 12.606  -3.503  22.021  1.00 95.08 133 B 1 
ATOM   3095 C CB  . TYR   B 2 133 ? 13.045  -5.807  23.837  1.00 96.59 133 B 1 
ATOM   3096 C CG  . TYR   B 2 133 ? 12.768  -7.054  24.652  1.00 97.01 133 B 1 
ATOM   3097 C CD1 . TYR   B 2 133 ? 13.464  -7.283  25.848  1.00 92.49 133 B 1 
ATOM   3098 C CD2 . TYR   B 2 133 ? 11.820  -8.007  24.214  1.00 93.05 133 B 1 
ATOM   3099 C CE1 . TYR   B 2 133 ? 13.225  -8.445  26.605  1.00 93.37 133 B 1 
ATOM   3100 C CE2 . TYR   B 2 133 ? 11.568  -9.167  24.970  1.00 93.23 133 B 1 
ATOM   3101 C CZ  . TYR   B 2 133 ? 12.274  -9.382  26.167  1.00 96.75 133 B 1 
ATOM   3102 O OH  . TYR   B 2 133 ? 12.036  -10.505 26.917  1.00 96.31 133 B 1 
ATOM   3103 N N   . ASP   B 2 134 ? 12.753  -2.325  23.922  1.00 95.75 134 B 1 
ATOM   3104 C CA  . ASP   B 2 134 ? 13.269  -1.102  23.308  1.00 95.31 134 B 1 
ATOM   3105 C C   . ASP   B 2 134 ? 14.417  -0.535  24.149  1.00 95.44 134 B 1 
ATOM   3106 O O   . ASP   B 2 134 ? 14.236  -0.121  25.296  1.00 94.87 134 B 1 
ATOM   3107 C CB  . ASP   B 2 134 ? 12.130  -0.089  23.108  1.00 94.01 134 B 1 
ATOM   3108 C CG  . ASP   B 2 134 ? 12.577  1.214   22.429  1.00 92.60 134 B 1 
ATOM   3109 O OD1 . ASP   B 2 134 ? 13.788  1.388   22.151  1.00 88.07 134 B 1 
ATOM   3110 O OD2 . ASP   B 2 134 ? 11.710  2.084   22.210  1.00 87.35 134 B 1 
ATOM   3111 N N   . SER   B 2 135 ? 15.600  -0.469  23.549  1.00 94.84 135 B 1 
ATOM   3112 C CA  . SER   B 2 135 ? 16.802  0.114   24.163  1.00 94.74 135 B 1 
ATOM   3113 C C   . SER   B 2 135 ? 16.645  1.588   24.558  1.00 94.10 135 B 1 
ATOM   3114 O O   . SER   B 2 135 ? 17.423  2.101   25.368  1.00 92.77 135 B 1 
ATOM   3115 C CB  . SER   B 2 135 ? 17.975  -0.040  23.198  1.00 94.58 135 B 1 
ATOM   3116 O OG  . SER   B 2 135 ? 17.667  0.543   21.943  1.00 91.77 135 B 1 
ATOM   3117 N N   . LYS   B 2 136 ? 15.632  2.268   24.028  1.00 92.52 136 B 1 
ATOM   3118 C CA  . LYS   B 2 136 ? 15.239  3.634   24.414  1.00 90.70 136 B 1 
ATOM   3119 C C   . LYS   B 2 136 ? 13.986  3.678   25.299  1.00 89.89 136 B 1 
ATOM   3120 O O   . LYS   B 2 136 ? 13.504  4.772   25.571  1.00 87.68 136 B 1 
ATOM   3121 C CB  . LYS   B 2 136 ? 15.086  4.511   23.164  1.00 89.60 136 B 1 
ATOM   3122 C CG  . LYS   B 2 136 ? 16.402  4.683   22.386  1.00 88.36 136 B 1 
ATOM   3123 C CD  . LYS   B 2 136 ? 16.238  5.753   21.295  1.00 84.31 136 B 1 
ATOM   3124 C CE  . LYS   B 2 136 ? 17.449  5.842   20.361  1.00 80.58 136 B 1 
ATOM   3125 N NZ  . LYS   B 2 136 ? 18.690  6.300   21.041  1.00 73.24 136 B 1 
ATOM   3126 N N   . ILE   B 2 137 ? 13.521  2.546   25.779  1.00 89.75 137 B 1 
ATOM   3127 C CA  . ILE   B 2 137 ? 12.291  2.302   26.556  1.00 89.08 137 B 1 
ATOM   3128 C C   . ILE   B 2 137 ? 11.045  2.311   25.665  1.00 87.03 137 B 1 
ATOM   3129 O O   . ILE   B 2 137 ? 10.459  1.253   25.466  1.00 81.87 137 B 1 
ATOM   3130 C CB  . ILE   B 2 137 ? 12.142  3.227   27.788  1.00 89.13 137 B 1 
ATOM   3131 C CG1 . ILE   B 2 137 ? 13.416  3.238   28.667  1.00 85.60 137 B 1 
ATOM   3132 C CG2 . ILE   B 2 137 ? 10.911  2.824   28.629  1.00 84.16 137 B 1 
ATOM   3133 C CD1 . ILE   B 2 137 ? 13.414  4.343   29.731  1.00 83.11 137 B 1 
ATOM   3134 N N   . ASN   B 2 138 ? 10.661  3.474   25.144  1.00 86.56 138 B 1 
ATOM   3135 C CA  . ASN   B 2 138 ? 9.458   3.680   24.331  1.00 84.08 138 B 1 
ATOM   3136 C C   . ASN   B 2 138 ? 9.721   4.776   23.293  1.00 83.74 138 B 1 
ATOM   3137 O O   . ASN   B 2 138 ? 9.250   5.911   23.416  1.00 79.23 138 B 1 
ATOM   3138 C CB  . ASN   B 2 138 ? 8.281   4.030   25.254  1.00 80.28 138 B 1 
ATOM   3139 C CG  . ASN   B 2 138 ? 7.742   2.835   26.018  1.00 71.29 138 B 1 
ATOM   3140 O OD1 . ASN   B 2 138 ? 7.510   1.774   25.469  1.00 61.39 138 B 1 
ATOM   3141 N ND2 . ASN   B 2 138 ? 7.475   2.994   27.293  1.00 62.22 138 B 1 
ATOM   3142 N N   . TYR   B 2 139 ? 10.528  4.452   22.290  1.00 82.57 139 B 1 
ATOM   3143 C CA  . TYR   B 2 139 ? 10.811  5.393   21.211  1.00 80.67 139 B 1 
ATOM   3144 C C   . TYR   B 2 139 ? 9.576   5.613   20.338  1.00 78.43 139 B 1 
ATOM   3145 O O   . TYR   B 2 139 ? 8.847   4.672   20.029  1.00 73.18 139 B 1 
ATOM   3146 C CB  . TYR   B 2 139 ? 12.001  4.907   20.389  1.00 79.25 139 B 1 
ATOM   3147 C CG  . TYR   B 2 139 ? 12.498  5.926   19.388  1.00 78.27 139 B 1 
ATOM   3148 C CD1 . TYR   B 2 139 ? 12.061  5.888   18.048  1.00 71.87 139 B 1 
ATOM   3149 C CD2 . TYR   B 2 139 ? 13.401  6.927   19.795  1.00 71.64 139 B 1 
ATOM   3150 C CE1 . TYR   B 2 139 ? 12.534  6.834   17.121  1.00 70.26 139 B 1 
ATOM   3151 C CE2 . TYR   B 2 139 ? 13.877  7.874   18.874  1.00 70.14 139 B 1 
ATOM   3152 C CZ  . TYR   B 2 139 ? 13.443  7.821   17.539  1.00 74.07 139 B 1 
ATOM   3153 O OH  . TYR   B 2 139 ? 13.922  8.736   16.645  1.00 71.75 139 B 1 
ATOM   3154 N N   . GLY   B 2 140 ? 9.377   6.852   19.909  1.00 75.09 140 B 1 
ATOM   3155 C CA  . GLY   B 2 140 ? 8.237   7.226   19.086  1.00 71.78 140 B 1 
ATOM   3156 C C   . GLY   B 2 140 ? 7.099   7.836   19.904  1.00 70.95 140 B 1 
ATOM   3157 O O   . GLY   B 2 140 ? 7.307   8.380   20.991  1.00 65.53 140 B 1 
ATOM   3158 N N   . ASN   B 2 141 ? 5.895   7.749   19.361  1.00 69.24 141 B 1 
ATOM   3159 C CA  . ASN   B 2 141 ? 4.673   8.106   20.078  1.00 68.23 141 B 1 
ATOM   3160 C C   . ASN   B 2 141 ? 4.339   6.990   21.082  1.00 70.15 141 B 1 
ATOM   3161 O O   . ASN   B 2 141 ? 3.997   5.878   20.691  1.00 66.80 141 B 1 
ATOM   3162 C CB  . ASN   B 2 141 ? 3.549   8.340   19.054  1.00 62.55 141 B 1 
ATOM   3163 C CG  . ASN   B 2 141 ? 2.218   8.712   19.707  1.00 56.17 141 B 1 
ATOM   3164 O OD1 . ASN   B 2 141 ? 1.945   8.452   20.864  1.00 50.53 141 B 1 
ATOM   3165 N ND2 . ASN   B 2 141 ? 1.333   9.336   18.956  1.00 49.88 141 B 1 
ATOM   3166 N N   . TYR   B 2 142 ? 4.433   7.317   22.374  1.00 71.06 142 B 1 
ATOM   3167 C CA  . TYR   B 2 142 ? 4.193   6.340   23.435  1.00 70.76 142 B 1 
ATOM   3168 C C   . TYR   B 2 142 ? 2.780   5.748   23.385  1.00 72.80 142 B 1 
ATOM   3169 O O   . TYR   B 2 142 ? 2.611   4.538   23.503  1.00 70.03 142 B 1 
ATOM   3170 C CB  . TYR   B 2 142 ? 4.446   6.996   24.797  1.00 66.70 142 B 1 
ATOM   3171 C CG  . TYR   B 2 142 ? 4.126   6.081   25.964  1.00 63.52 142 B 1 
ATOM   3172 C CD1 . TYR   B 2 142 ? 3.004   6.314   26.784  1.00 57.41 142 B 1 
ATOM   3173 C CD2 . TYR   B 2 142 ? 4.926   4.950   26.200  1.00 57.26 142 B 1 
ATOM   3174 C CE1 . TYR   B 2 142 ? 2.692   5.431   27.834  1.00 53.02 142 B 1 
ATOM   3175 C CE2 . TYR   B 2 142 ? 4.622   4.056   27.242  1.00 53.77 142 B 1 
ATOM   3176 C CZ  . TYR   B 2 142 ? 3.503   4.301   28.057  1.00 54.38 142 B 1 
ATOM   3177 O OH  . TYR   B 2 142 ? 3.205   3.425   29.069  1.00 51.49 142 B 1 
ATOM   3178 N N   . GLU   B 2 143 ? 1.760   6.589   23.190  1.00 69.10 143 B 1 
ATOM   3179 C CA  . GLU   B 2 143 ? 0.360   6.152   23.194  1.00 67.69 143 B 1 
ATOM   3180 C C   . GLU   B 2 143 ? 0.056   5.240   21.995  1.00 69.49 143 B 1 
ATOM   3181 O O   . GLU   B 2 143 ? -0.485  4.152   22.174  1.00 68.38 143 B 1 
ATOM   3182 C CB  . GLU   B 2 143 ? -0.579  7.369   23.220  1.00 64.71 143 B 1 
ATOM   3183 C CG  . GLU   B 2 143 ? -0.490  8.157   24.538  1.00 56.53 143 B 1 
ATOM   3184 C CD  . GLU   B 2 143 ? -1.385  9.406   24.587  1.00 48.82 143 B 1 
ATOM   3185 O OE1 . GLU   B 2 143 ? -1.484  9.995   25.689  1.00 42.77 143 B 1 
ATOM   3186 O OE2 . GLU   B 2 143 ? -1.941  9.800   23.536  1.00 44.71 143 B 1 
ATOM   3187 N N   . GLU   B 2 144 ? 0.469   5.635   20.786  1.00 69.00 144 B 1 
ATOM   3188 C CA  . GLU   B 2 144 ? 0.311   4.790   19.599  1.00 69.07 144 B 1 
ATOM   3189 C C   . GLU   B 2 144 ? 1.153   3.511   19.694  1.00 72.68 144 B 1 
ATOM   3190 O O   . GLU   B 2 144 ? 0.681   2.438   19.331  1.00 71.40 144 B 1 
ATOM   3191 C CB  . GLU   B 2 144 ? 0.684   5.550   18.314  1.00 64.61 144 B 1 
ATOM   3192 C CG  . GLU   B 2 144 ? -0.382  6.567   17.883  1.00 56.26 144 B 1 
ATOM   3193 C CD  . GLU   B 2 144 ? -0.114  7.173   16.495  1.00 50.44 144 B 1 
ATOM   3194 O OE1 . GLU   B 2 144 ? -1.082  7.717   15.909  1.00 45.50 144 B 1 
ATOM   3195 O OE2 . GLU   B 2 144 ? 1.041   7.117   16.011  1.00 46.71 144 B 1 
ATOM   3196 N N   . GLY   B 2 145 ? 2.373   3.616   20.207  1.00 73.49 145 B 1 
ATOM   3197 C CA  . GLY   B 2 145 ? 3.243   2.461   20.416  1.00 74.87 145 B 1 
ATOM   3198 C C   . GLY   B 2 145 ? 2.623   1.437   21.362  1.00 77.90 145 B 1 
ATOM   3199 O O   . GLY   B 2 145 ? 2.492   0.262   21.021  1.00 77.80 145 B 1 
ATOM   3200 N N   . LEU   B 2 146 ? 2.175   1.897   22.520  1.00 76.93 146 B 1 
ATOM   3201 C CA  . LEU   B 2 146 ? 1.522   1.054   23.514  1.00 78.49 146 B 1 
ATOM   3202 C C   . LEU   B 2 146 ? 0.224   0.443   22.976  1.00 80.26 146 B 1 
ATOM   3203 O O   . LEU   B 2 146 ? -0.023  -0.747  23.183  1.00 80.74 146 B 1 
ATOM   3204 C CB  . LEU   B 2 146 ? 1.269   1.897   24.775  1.00 77.59 146 B 1 
ATOM   3205 C CG  . LEU   B 2 146 ? 0.655   1.100   25.937  1.00 71.38 146 B 1 
ATOM   3206 C CD1 . LEU   B 2 146 ? 1.583   -0.018  26.403  1.00 66.01 146 B 1 
ATOM   3207 C CD2 . LEU   B 2 146 ? 0.393   2.027   27.124  1.00 65.50 146 B 1 
ATOM   3208 N N   . GLN   B 2 147 ? -0.581  1.229   22.265  1.00 78.88 147 B 1 
ATOM   3209 C CA  . GLN   B 2 147 ? -1.811  0.725   21.657  1.00 79.09 147 B 1 
ATOM   3210 C C   . GLN   B 2 147 ? -1.516  -0.350  20.607  1.00 80.07 147 B 1 
ATOM   3211 O O   . GLN   B 2 147 ? -2.134  -1.407  20.642  1.00 79.23 147 B 1 
ATOM   3212 C CB  . GLN   B 2 147 ? -2.638  1.886   21.080  1.00 78.09 147 B 1 
ATOM   3213 C CG  . GLN   B 2 147 ? -4.041  1.427   20.646  1.00 73.20 147 B 1 
ATOM   3214 C CD  . GLN   B 2 147 ? -4.829  0.801   21.810  1.00 69.26 147 B 1 
ATOM   3215 O OE1 . GLN   B 2 147 ? -4.882  1.329   22.908  1.00 63.84 147 B 1 
ATOM   3216 N NE2 . GLN   B 2 147 ? -5.426  -0.354  21.617  1.00 60.59 147 B 1 
ATOM   3217 N N   . GLY   B 2 148 ? -0.519  -0.143  19.757  1.00 81.06 148 B 1 
ATOM   3218 C CA  . GLY   B 2 148 ? -0.098  -1.141  18.773  1.00 81.39 148 B 1 
ATOM   3219 C C   . GLY   B 2 148 ? 0.327   -2.474  19.404  1.00 83.81 148 B 1 
ATOM   3220 O O   . GLY   B 2 148 ? -0.067  -3.537  18.931  1.00 83.60 148 B 1 
ATOM   3221 N N   . ILE   B 2 149 ? 1.064   -2.427  20.509  1.00 83.26 149 B 1 
ATOM   3222 C CA  . ILE   B 2 149 ? 1.467   -3.644  21.244  1.00 84.97 149 B 1 
ATOM   3223 C C   . ILE   B 2 149 ? 0.246   -4.328  21.888  1.00 86.25 149 B 1 
ATOM   3224 O O   . ILE   B 2 149 ? 0.118   -5.554  21.830  1.00 86.35 149 B 1 
ATOM   3225 C CB  . ILE   B 2 149 ? 2.552   -3.313  22.294  1.00 84.70 149 B 1 
ATOM   3226 C CG1 . ILE   B 2 149 ? 3.832   -2.749  21.628  1.00 79.91 149 B 1 
ATOM   3227 C CG2 . ILE   B 2 149 ? 2.926   -4.567  23.114  1.00 77.80 149 B 1 
ATOM   3228 C CD1 . ILE   B 2 149 ? 4.724   -1.989  22.617  1.00 71.72 149 B 1 
ATOM   3229 N N   . LYS   B 2 150 ? -0.666  -3.552  22.473  1.00 84.35 150 B 1 
ATOM   3230 C CA  . LYS   B 2 150 ? -1.931  -4.070  23.014  1.00 84.04 150 B 1 
ATOM   3231 C C   . LYS   B 2 150 ? -2.791  -4.720  21.930  1.00 84.69 150 B 1 
ATOM   3232 O O   . LYS   B 2 150 ? -3.367  -5.776  22.172  1.00 85.25 150 B 1 
ATOM   3233 C CB  . LYS   B 2 150 ? -2.727  -2.940  23.681  1.00 83.87 150 B 1 
ATOM   3234 C CG  . LYS   B 2 150 ? -2.149  -2.514  25.035  1.00 81.20 150 B 1 
ATOM   3235 C CD  . LYS   B 2 150 ? -2.925  -1.301  25.550  1.00 79.36 150 B 1 
ATOM   3236 C CE  . LYS   B 2 150 ? -2.428  -0.889  26.934  1.00 73.57 150 B 1 
ATOM   3237 N NZ  . LYS   B 2 150 ? -3.126  0.329   27.399  1.00 67.87 150 B 1 
ATOM   3238 N N   . ASP   B 2 151 ? -2.839  -4.121  20.750  1.00 85.11 151 B 1 
ATOM   3239 C CA  . ASP   B 2 151 ? -3.588  -4.660  19.620  1.00 83.48 151 B 1 
ATOM   3240 C C   . ASP   B 2 151 ? -2.993  -5.986  19.135  1.00 85.33 151 B 1 
ATOM   3241 O O   . ASP   B 2 151 ? -3.737  -6.925  18.865  1.00 85.57 151 B 1 
ATOM   3242 C CB  . ASP   B 2 151 ? -3.635  -3.641  18.474  1.00 81.06 151 B 1 
ATOM   3243 C CG  . ASP   B 2 151 ? -4.504  -2.407  18.758  1.00 75.40 151 B 1 
ATOM   3244 O OD1 . ASP   B 2 151 ? -5.299  -2.435  19.724  1.00 68.88 151 B 1 
ATOM   3245 O OD2 . ASP   B 2 151 ? -4.389  -1.448  17.964  1.00 67.91 151 B 1 
ATOM   3246 N N   . VAL   B 2 152 ? -1.666  -6.112  19.103  1.00 86.83 152 B 1 
ATOM   3247 C CA  . VAL   B 2 152 ? -1.008  -7.402  18.833  1.00 88.03 152 B 1 
ATOM   3248 C C   . VAL   B 2 152 ? -1.420  -8.440  19.886  1.00 89.53 152 B 1 
ATOM   3249 O O   . VAL   B 2 152 ? -1.854  -9.532  19.520  1.00 89.88 152 B 1 
ATOM   3250 C CB  . VAL   B 2 152 ? 0.528   -7.257  18.747  1.00 87.51 152 B 1 
ATOM   3251 C CG1 . VAL   B 2 152 ? 1.238   -8.615  18.648  1.00 83.01 152 B 1 
ATOM   3252 C CG2 . VAL   B 2 152 ? 0.943   -6.454  17.506  1.00 82.99 152 B 1 
ATOM   3253 N N   . ALA   B 2 153 ? -1.371  -8.101  21.171  1.00 89.16 153 B 1 
ATOM   3254 C CA  . ALA   B 2 153 ? -1.798  -9.008  22.240  1.00 90.38 153 B 1 
ATOM   3255 C C   . ALA   B 2 153 ? -3.288  -9.403  22.118  1.00 90.43 153 B 1 
ATOM   3256 O O   . ALA   B 2 153 ? -3.643  -10.571 22.288  1.00 90.38 153 B 1 
ATOM   3257 C CB  . ALA   B 2 153 ? -1.499  -8.349  23.594  1.00 91.23 153 B 1 
ATOM   3258 N N   . ALA   B 2 154 ? -4.152  -8.459  21.769  1.00 87.88 154 B 1 
ATOM   3259 C CA  . ALA   B 2 154 ? -5.574  -8.713  21.546  1.00 86.29 154 B 1 
ATOM   3260 C C   . ALA   B 2 154 ? -5.815  -9.636  20.337  1.00 85.86 154 B 1 
ATOM   3261 O O   . ALA   B 2 154 ? -6.627  -10.561 20.420  1.00 85.30 154 B 1 
ATOM   3262 C CB  . ALA   B 2 154 ? -6.290  -7.368  21.388  1.00 85.17 154 B 1 
ATOM   3263 N N   . LYS   B 2 155 ? -5.076  -9.445  19.242  1.00 87.71 155 B 1 
ATOM   3264 C CA  . LYS   B 2 155 ? -5.135  -10.325 18.064  1.00 85.95 155 B 1 
ATOM   3265 C C   . LYS   B 2 155 ? -4.697  -11.750 18.409  1.00 87.15 155 B 1 
ATOM   3266 O O   . LYS   B 2 155 ? -5.421  -12.688 18.096  1.00 86.57 155 B 1 
ATOM   3267 C CB  . LYS   B 2 155 ? -4.285  -9.754  16.925  1.00 83.24 155 B 1 
ATOM   3268 C CG  . LYS   B 2 155 ? -4.937  -8.518  16.282  1.00 77.34 155 B 1 
ATOM   3269 C CD  . LYS   B 2 155 ? -3.990  -7.870  15.272  1.00 72.49 155 B 1 
ATOM   3270 C CE  . LYS   B 2 155 ? -4.575  -6.530  14.829  1.00 66.23 155 B 1 
ATOM   3271 N NZ  . LYS   B 2 155 ? -3.829  -5.946  13.697  1.00 60.63 155 B 1 
ATOM   3272 N N   . PHE   B 2 156 ? -3.582  -11.918 19.105  1.00 87.80 156 B 1 
ATOM   3273 C CA  . PHE   B 2 156 ? -3.167  -13.239 19.584  1.00 89.02 156 B 1 
ATOM   3274 C C   . PHE   B 2 156 ? -4.221  -13.871 20.502  1.00 89.59 156 B 1 
ATOM   3275 O O   . PHE   B 2 156 ? -4.535  -15.043 20.343  1.00 89.26 156 B 1 
ATOM   3276 C CB  . PHE   B 2 156 ? -1.793  -13.164 20.259  1.00 89.25 156 B 1 
ATOM   3277 C CG  . PHE   B 2 156 ? -0.646  -13.315 19.281  1.00 88.89 156 B 1 
ATOM   3278 C CD1 . PHE   B 2 156 ? -0.274  -14.598 18.836  1.00 82.55 156 B 1 
ATOM   3279 C CD2 . PHE   B 2 156 ? 0.025   -12.188 18.776  1.00 83.10 156 B 1 
ATOM   3280 C CE1 . PHE   B 2 156 ? 0.753   -14.750 17.890  1.00 82.59 156 B 1 
ATOM   3281 C CE2 . PHE   B 2 156 ? 1.050   -12.335 17.827  1.00 82.81 156 B 1 
ATOM   3282 C CZ  . PHE   B 2 156 ? 1.413   -13.618 17.381  1.00 86.88 156 B 1 
ATOM   3283 N N   . THR   B 2 157 ? -4.835  -13.097 21.392  1.00 88.09 157 B 1 
ATOM   3284 C CA  . THR   B 2 157 ? -5.931  -13.595 22.245  1.00 87.88 157 B 1 
ATOM   3285 C C   . THR   B 2 157 ? -7.128  -14.071 21.422  1.00 87.38 157 B 1 
ATOM   3286 O O   . THR   B 2 157 ? -7.719  -15.099 21.743  1.00 86.21 157 B 1 
ATOM   3287 C CB  . THR   B 2 157 ? -6.392  -12.517 23.236  1.00 88.57 157 B 1 
ATOM   3288 O OG1 . THR   B 2 157 ? -5.309  -12.123 24.054  1.00 83.69 157 B 1 
ATOM   3289 C CG2 . THR   B 2 157 ? -7.511  -12.992 24.163  1.00 82.81 157 B 1 
ATOM   3290 N N   . LYS   B 2 158 ? -7.470  -13.345 20.366  1.00 86.86 158 B 1 
ATOM   3291 C CA  . LYS   B 2 158 ? -8.592  -13.683 19.487  1.00 83.16 158 B 1 
ATOM   3292 C C   . LYS   B 2 158 ? -8.337  -14.962 18.680  1.00 82.63 158 B 1 
ATOM   3293 O O   . LYS   B 2 158 ? -9.208  -15.819 18.609  1.00 81.94 158 B 1 
ATOM   3294 C CB  . LYS   B 2 158 ? -8.896  -12.482 18.572  1.00 80.09 158 B 1 
ATOM   3295 C CG  . LYS   B 2 158 ? -10.129 -12.730 17.682  1.00 73.72 158 B 1 
ATOM   3296 C CD  . LYS   B 2 158 ? -10.379 -11.591 16.680  1.00 70.74 158 B 1 
ATOM   3297 C CE  . LYS   B 2 158 ? -11.559 -11.995 15.785  1.00 63.48 158 B 1 
ATOM   3298 N NZ  . LYS   B 2 158 ? -11.564 -11.326 14.461  1.00 58.65 158 B 1 
ATOM   3299 N N   . TYR   B 2 159 ? -7.163  -15.069 18.075  1.00 85.37 159 B 1 
ATOM   3300 C CA  . TYR   B 2 159 ? -6.850  -16.128 17.105  1.00 83.61 159 B 1 
ATOM   3301 C C   . TYR   B 2 159 ? -6.088  -17.329 17.693  1.00 84.07 159 B 1 
ATOM   3302 O O   . TYR   B 2 159 ? -5.969  -18.366 17.042  1.00 82.30 159 B 1 
ATOM   3303 C CB  . TYR   B 2 159 ? -6.100  -15.503 15.931  1.00 82.11 159 B 1 
ATOM   3304 C CG  . TYR   B 2 159 ? -6.908  -14.494 15.136  1.00 79.40 159 B 1 
ATOM   3305 C CD1 . TYR   B 2 159 ? -7.967  -14.930 14.322  1.00 75.15 159 B 1 
ATOM   3306 C CD2 . TYR   B 2 159 ? -6.611  -13.119 15.195  1.00 75.44 159 B 1 
ATOM   3307 C CE1 . TYR   B 2 159 ? -8.720  -14.007 13.575  1.00 73.97 159 B 1 
ATOM   3308 C CE2 . TYR   B 2 159 ? -7.360  -12.184 14.453  1.00 73.27 159 B 1 
ATOM   3309 C CZ  . TYR   B 2 159 ? -8.416  -12.634 13.643  1.00 75.32 159 B 1 
ATOM   3310 O OH  . TYR   B 2 159 ? -9.154  -11.729 12.929  1.00 72.05 159 B 1 
ATOM   3311 N N   . ASP   B 2 160 ? -5.598  -17.197 18.916  1.00 85.80 160 B 1 
ATOM   3312 C CA  . ASP   B 2 160 ? -5.016  -18.277 19.720  1.00 86.94 160 B 1 
ATOM   3313 C C   . ASP   B 2 160 ? -5.722  -18.322 21.087  1.00 87.49 160 B 1 
ATOM   3314 O O   . ASP   B 2 160 ? -5.149  -17.948 22.113  1.00 87.05 160 B 1 
ATOM   3315 C CB  . ASP   B 2 160 ? -3.494  -18.073 19.827  1.00 87.11 160 B 1 
ATOM   3316 C CG  . ASP   B 2 160 ? -2.759  -19.222 20.532  1.00 86.81 160 B 1 
ATOM   3317 O OD1 . ASP   B 2 160 ? -3.262  -20.367 20.554  1.00 83.05 160 B 1 
ATOM   3318 O OD2 . ASP   B 2 160 ? -1.608  -18.997 20.971  1.00 82.76 160 B 1 
ATOM   3319 N N   . PRO   B 2 161 ? -7.003  -18.723 21.124  1.00 86.16 161 B 1 
ATOM   3320 C CA  . PRO   B 2 161 ? -7.763  -18.763 22.364  1.00 84.48 161 B 1 
ATOM   3321 C C   . PRO   B 2 161 ? -7.132  -19.727 23.374  1.00 84.63 161 B 1 
ATOM   3322 O O   . PRO   B 2 161 ? -6.536  -20.746 23.022  1.00 81.53 161 B 1 
ATOM   3323 C CB  . PRO   B 2 161 ? -9.186  -19.168 21.965  1.00 81.51 161 B 1 
ATOM   3324 C CG  . PRO   B 2 161 ? -8.978  -19.962 20.671  1.00 78.56 161 B 1 
ATOM   3325 C CD  . PRO   B 2 161 ? -7.807  -19.239 20.017  1.00 80.67 161 B 1 
ATOM   3326 N N   . GLY   B 2 162 ? -7.271  -19.407 24.653  1.00 85.64 162 B 1 
ATOM   3327 C CA  . GLY   B 2 162 ? -6.726  -20.204 25.744  1.00 85.06 162 B 1 
ATOM   3328 C C   . GLY   B 2 162 ? -7.247  -19.751 27.102  1.00 86.35 162 B 1 
ATOM   3329 O O   . GLY   B 2 162 ? -8.098  -18.869 27.193  1.00 83.33 162 B 1 
ATOM   3330 N N   . GLU   B 2 163 ? -6.712  -20.340 28.169  1.00 86.96 163 B 1 
ATOM   3331 C CA  . GLU   B 2 163 ? -7.204  -20.117 29.540  1.00 86.71 163 B 1 
ATOM   3332 C C   . GLU   B 2 163 ? -7.123  -18.653 30.004  1.00 89.26 163 B 1 
ATOM   3333 O O   . GLU   B 2 163 ? -7.935  -18.204 30.814  1.00 85.46 163 B 1 
ATOM   3334 C CB  . GLU   B 2 163 ? -6.380  -20.966 30.518  1.00 83.05 163 B 1 
ATOM   3335 C CG  . GLU   B 2 163 ? -6.519  -22.481 30.285  1.00 68.74 163 B 1 
ATOM   3336 C CD  . GLU   B 2 163 ? -5.778  -23.292 31.357  1.00 57.42 163 B 1 
ATOM   3337 O OE1 . GLU   B 2 163 ? -6.104  -24.490 31.496  1.00 49.86 163 B 1 
ATOM   3338 O OE2 . GLU   B 2 163 ? -4.895  -22.711 32.044  1.00 50.86 163 B 1 
ATOM   3339 N N   . LYS   B 2 164 ? -6.151  -17.911 29.499  1.00 87.99 164 B 1 
ATOM   3340 C CA  . LYS   B 2 164 ? -5.977  -16.491 29.806  1.00 89.07 164 B 1 
ATOM   3341 C C   . LYS   B 2 164 ? -5.710  -15.694 28.529  1.00 90.18 164 B 1 
ATOM   3342 O O   . LYS   B 2 164 ? -5.140  -16.239 27.583  1.00 88.79 164 B 1 
ATOM   3343 C CB  . LYS   B 2 164 ? -4.871  -16.305 30.868  1.00 86.34 164 B 1 
ATOM   3344 C CG  . LYS   B 2 164 ? -3.481  -16.756 30.394  1.00 80.44 164 B 1 
ATOM   3345 C CD  . LYS   B 2 164 ? -2.424  -16.619 31.502  1.00 78.48 164 B 1 
ATOM   3346 C CE  . LYS   B 2 164 ? -1.077  -17.087 30.948  1.00 67.70 164 B 1 
ATOM   3347 N NZ  . LYS   B 2 164 ? 0.010   -17.036 31.964  1.00 62.58 164 B 1 
ATOM   3348 N N   . PRO   B 2 165 ? -6.066  -14.408 28.500  1.00 90.27 165 B 1 
ATOM   3349 C CA  . PRO   B 2 165 ? -5.692  -13.551 27.382  1.00 89.78 165 B 1 
ATOM   3350 C C   . PRO   B 2 165 ? -4.173  -13.356 27.312  1.00 90.59 165 B 1 
ATOM   3351 O O   . PRO   B 2 165 ? -3.464  -13.485 28.316  1.00 89.79 165 B 1 
ATOM   3352 C CB  . PRO   B 2 165 ? -6.434  -12.235 27.621  1.00 87.22 165 B 1 
ATOM   3353 C CG  . PRO   B 2 165 ? -6.572  -12.180 29.144  1.00 82.35 165 B 1 
ATOM   3354 C CD  . PRO   B 2 165 ? -6.765  -13.651 29.521  1.00 84.71 165 B 1 
ATOM   3355 N N   . TYR   B 2 166 ? -3.681  -13.003 26.129  1.00 93.14 166 B 1 
ATOM   3356 C CA  . TYR   B 2 166 ? -2.312  -12.513 25.986  1.00 93.66 166 B 1 
ATOM   3357 C C   . TYR   B 2 166 ? -2.155  -11.180 26.720  1.00 93.18 166 B 1 
ATOM   3358 O O   . TYR   B 2 166 ? -2.988  -10.281 26.597  1.00 90.97 166 B 1 
ATOM   3359 C CB  . TYR   B 2 166 ? -1.936  -12.368 24.514  1.00 93.08 166 B 1 
ATOM   3360 C CG  . TYR   B 2 166 ? -1.498  -13.664 23.866  1.00 92.82 166 B 1 
ATOM   3361 C CD1 . TYR   B 2 166 ? -0.131  -13.956 23.727  1.00 83.50 166 B 1 
ATOM   3362 C CD2 . TYR   B 2 166 ? -2.453  -14.593 23.401  1.00 84.02 166 B 1 
ATOM   3363 C CE1 . TYR   B 2 166 ? 0.289   -15.151 23.121  1.00 83.76 166 B 1 
ATOM   3364 C CE2 . TYR   B 2 166 ? -2.042  -15.793 22.801  1.00 84.12 166 B 1 
ATOM   3365 C CZ  . TYR   B 2 166 ? -0.669  -16.065 22.658  1.00 91.72 166 B 1 
ATOM   3366 O OH  . TYR   B 2 166 ? -0.259  -17.226 22.059  1.00 90.55 166 B 1 
ATOM   3367 N N   . THR   B 2 167 ? -1.058  -11.055 27.442  1.00 92.85 167 B 1 
ATOM   3368 C CA  . THR   B 2 167 ? -0.654  -9.805  28.087  1.00 91.94 167 B 1 
ATOM   3369 C C   . THR   B 2 167 ? 0.566   -9.224  27.384  1.00 92.13 167 B 1 
ATOM   3370 O O   . THR   B 2 167 ? 1.408   -9.962  26.882  1.00 91.69 167 B 1 
ATOM   3371 C CB  . THR   B 2 167 ? -0.382  -10.001 29.583  1.00 90.77 167 B 1 
ATOM   3372 O OG1 . THR   B 2 167 ? 0.552   -11.031 29.810  1.00 83.64 167 B 1 
ATOM   3373 C CG2 . THR   B 2 167 ? -1.661  -10.363 30.343  1.00 82.15 167 B 1 
ATOM   3374 N N   . TYR   B 2 168 ? 0.669   -7.911  27.353  1.00 93.14 168 B 1 
ATOM   3375 C CA  . TYR   B 2 168 ? 1.858   -7.232  26.841  1.00 92.11 168 B 1 
ATOM   3376 C C   . TYR   B 2 168 ? 2.795   -6.860  27.995  1.00 92.98 168 B 1 
ATOM   3377 O O   . TYR   B 2 168 ? 2.349   -6.550  29.101  1.00 91.80 168 B 1 
ATOM   3378 C CB  . TYR   B 2 168 ? 1.464   -6.015  25.987  1.00 88.50 168 B 1 
ATOM   3379 C CG  . TYR   B 2 168 ? 1.036   -4.817  26.801  1.00 80.36 168 B 1 
ATOM   3380 C CD1 . TYR   B 2 168 ? -0.289  -4.709  27.270  1.00 70.11 168 B 1 
ATOM   3381 C CD2 . TYR   B 2 168 ? 1.977   -3.827  27.154  1.00 70.38 168 B 1 
ATOM   3382 C CE1 . TYR   B 2 168 ? -0.669  -3.633  28.088  1.00 62.60 168 B 1 
ATOM   3383 C CE2 . TYR   B 2 168 ? 1.606   -2.746  27.977  1.00 61.94 168 B 1 
ATOM   3384 C CZ  . TYR   B 2 168 ? 0.283   -2.659  28.444  1.00 60.88 168 B 1 
ATOM   3385 O OH  . TYR   B 2 168 ? -0.073  -1.616  29.257  1.00 58.00 168 B 1 
ATOM   3386 N N   . LEU   B 2 169 ? 4.094   -6.881  27.721  1.00 93.12 169 B 1 
ATOM   3387 C CA  . LEU   B 2 169 ? 5.136   -6.573  28.696  1.00 93.18 169 B 1 
ATOM   3388 C C   . LEU   B 2 169 ? 6.171   -5.634  28.078  1.00 93.52 169 B 1 
ATOM   3389 O O   . LEU   B 2 169 ? 6.922   -6.025  27.185  1.00 92.58 169 B 1 
ATOM   3390 C CB  . LEU   B 2 169 ? 5.800   -7.879  29.170  1.00 92.35 169 B 1 
ATOM   3391 C CG  . LEU   B 2 169 ? 4.876   -8.898  29.872  1.00 88.21 169 B 1 
ATOM   3392 C CD1 . LEU   B 2 169 ? 5.640   -10.195 30.114  1.00 81.63 169 B 1 
ATOM   3393 C CD2 . LEU   B 2 169 ? 4.376   -8.379  31.224  1.00 81.31 169 B 1 
ATOM   3394 N N   . GLU   B 2 170 ? 6.270   -4.415  28.588  1.00 93.46 170 B 1 
ATOM   3395 C CA  . GLU   B 2 170 ? 7.417   -3.546  28.314  1.00 92.84 170 B 1 
ATOM   3396 C C   . GLU   B 2 170 ? 8.600   -4.014  29.174  1.00 93.92 170 B 1 
ATOM   3397 O O   . GLU   B 2 170 ? 8.639   -3.774  30.387  1.00 93.01 170 B 1 
ATOM   3398 C CB  . GLU   B 2 170 ? 7.075   -2.091  28.614  1.00 90.70 170 B 1 
ATOM   3399 C CG  . GLU   B 2 170 ? 6.063   -1.484  27.635  1.00 81.09 170 B 1 
ATOM   3400 C CD  . GLU   B 2 170 ? 5.578   -0.165  28.226  1.00 76.60 170 B 1 
ATOM   3401 O OE1 . GLU   B 2 170 ? 6.182   0.881   27.911  1.00 68.84 170 B 1 
ATOM   3402 O OE2 . GLU   B 2 170 ? 4.665   -0.220  29.075  1.00 70.01 170 B 1 
ATOM   3403 N N   . LYS   B 2 171 ? 9.559   -4.682  28.540  1.00 95.33 171 B 1 
ATOM   3404 C CA  . LYS   B 2 171 ? 10.661  -5.361  29.233  1.00 96.14 171 B 1 
ATOM   3405 C C   . LYS   B 2 171 ? 11.823  -4.440  29.612  1.00 96.67 171 B 1 
ATOM   3406 O O   . LYS   B 2 171 ? 12.538  -4.742  30.561  1.00 96.17 171 B 1 
ATOM   3407 C CB  . LYS   B 2 171 ? 11.144  -6.543  28.381  1.00 96.32 171 B 1 
ATOM   3408 C CG  . LYS   B 2 171 ? 10.097  -7.662  28.211  1.00 94.94 171 B 1 
ATOM   3409 C CD  . LYS   B 2 171 ? 9.791   -8.442  29.498  1.00 92.39 171 B 1 
ATOM   3410 C CE  . LYS   B 2 171 ? 11.009  -9.271  29.931  1.00 89.35 171 B 1 
ATOM   3411 N NZ  . LYS   B 2 171 ? 10.684  -10.278 30.968  1.00 84.39 171 B 1 
ATOM   3412 N N   . ILE   B 2 172 ? 11.999  -3.332  28.915  1.00 95.81 172 B 1 
ATOM   3413 C CA  . ILE   B 2 172 ? 13.072  -2.366  29.183  1.00 95.87 172 B 1 
ATOM   3414 C C   . ILE   B 2 172 ? 12.519  -1.172  29.966  1.00 95.07 172 B 1 
ATOM   3415 O O   . ILE   B 2 172 ? 11.600  -0.491  29.515  1.00 94.07 172 B 1 
ATOM   3416 C CB  . ILE   B 2 172 ? 13.784  -1.946  27.884  1.00 96.38 172 B 1 
ATOM   3417 C CG1 . ILE   B 2 172 ? 14.228  -3.148  27.026  1.00 95.40 172 B 1 
ATOM   3418 C CG2 . ILE   B 2 172 ? 14.993  -1.043  28.200  1.00 95.14 172 B 1 
ATOM   3419 C CD1 . ILE   B 2 172 ? 15.141  -4.168  27.739  1.00 93.81 172 B 1 
ATOM   3420 N N   . LYS   B 2 173 ? 13.101  -0.925  31.141  1.00 94.81 173 B 1 
ATOM   3421 C CA  . LYS   B 2 173 ? 12.662  0.118   32.084  1.00 93.63 173 B 1 
ATOM   3422 C C   . LYS   B 2 173 ? 13.668  1.252   32.259  1.00 93.39 173 B 1 
ATOM   3423 O O   . LYS   B 2 173 ? 13.385  2.211   32.977  1.00 90.39 173 B 1 
ATOM   3424 C CB  . LYS   B 2 173 ? 12.313  -0.524  33.438  1.00 92.56 173 B 1 
ATOM   3425 C CG  . LYS   B 2 173 ? 11.247  -1.637  33.385  1.00 89.50 173 B 1 
ATOM   3426 C CD  . LYS   B 2 173 ? 9.921   -1.155  32.780  1.00 81.25 173 B 1 
ATOM   3427 C CE  . LYS   B 2 173 ? 8.876   -2.269  32.774  1.00 76.16 173 B 1 
ATOM   3428 N NZ  . LYS   B 2 173 ? 7.649   -1.862  32.039  1.00 66.09 173 B 1 
ATOM   3429 N N   . LYS   B 2 174 ? 14.826  1.167   31.615  1.00 93.28 174 B 1 
ATOM   3430 C CA  . LYS   B 2 174 ? 15.822  2.238   31.597  1.00 92.61 174 B 1 
ATOM   3431 C C   . LYS   B 2 174 ? 16.420  2.403   30.202  1.00 93.29 174 B 1 
ATOM   3432 O O   . LYS   B 2 174 ? 16.530  1.446   29.446  1.00 91.90 174 B 1 
ATOM   3433 C CB  . LYS   B 2 174 ? 16.886  2.008   32.685  1.00 89.70 174 B 1 
ATOM   3434 C CG  . LYS   B 2 174 ? 17.872  0.872   32.394  1.00 85.37 174 B 1 
ATOM   3435 C CD  . LYS   B 2 174 ? 18.782  0.666   33.611  1.00 86.23 174 B 1 
ATOM   3436 C CE  . LYS   B 2 174 ? 19.848  -0.377  33.318  1.00 81.16 174 B 1 
ATOM   3437 N NZ  . LYS   B 2 174 ? 20.682  -0.649  34.509  1.00 78.89 174 B 1 
ATOM   3438 N N   . LYS   B 2 175 ? 16.829  3.626   29.879  1.00 93.05 175 B 1 
ATOM   3439 C CA  . LYS   B 2 175 ? 17.405  3.949   28.575  1.00 91.72 175 B 1 
ATOM   3440 C C   . LYS   B 2 175 ? 18.827  3.391   28.465  1.00 92.33 175 B 1 
ATOM   3441 O O   . LYS   B 2 175 ? 19.767  4.008   28.955  1.00 90.38 175 B 1 
ATOM   3442 C CB  . LYS   B 2 175 ? 17.327  5.466   28.349  1.00 89.31 175 B 1 
ATOM   3443 C CG  . LYS   B 2 175 ? 17.705  5.848   26.912  1.00 78.39 175 B 1 
ATOM   3444 C CD  . LYS   B 2 175 ? 17.584  7.360   26.690  1.00 71.05 175 B 1 
ATOM   3445 C CE  . LYS   B 2 175 ? 17.942  7.690   25.237  1.00 62.45 175 B 1 
ATOM   3446 N NZ  . LYS   B 2 175 ? 17.883  9.143   24.958  1.00 55.11 175 B 1 
ATOM   3447 N N   . LEU   B 2 176 ? 18.969  2.261   27.813  1.00 93.27 176 B 1 
ATOM   3448 C CA  . LEU   B 2 176 ? 20.252  1.587   27.586  1.00 93.64 176 B 1 
ATOM   3449 C C   . LEU   B 2 176 ? 21.047  2.226   26.436  1.00 93.23 176 B 1 
ATOM   3450 O O   . LEU   B 2 176 ? 22.273  2.295   26.495  1.00 91.96 176 B 1 
ATOM   3451 C CB  . LEU   B 2 176 ? 19.978  0.100   27.303  1.00 94.47 176 B 1 
ATOM   3452 C CG  . LEU   B 2 176 ? 19.337  -0.682  28.468  1.00 94.35 176 B 1 
ATOM   3453 C CD1 . LEU   B 2 176 ? 18.903  -2.066  27.995  1.00 90.78 176 B 1 
ATOM   3454 C CD2 . LEU   B 2 176 ? 20.312  -0.849  29.635  1.00 90.80 176 B 1 
ATOM   3455 N N   . GLN   B 2 177 ? 20.349  2.722   25.414  1.00 92.78 177 B 1 
ATOM   3456 C CA  . GLN   B 2 177 ? 20.945  3.304   24.211  1.00 91.90 177 B 1 
ATOM   3457 C C   . GLN   B 2 177 ? 20.914  4.842   24.249  1.00 90.93 177 B 1 
ATOM   3458 O O   . GLN   B 2 177 ? 19.846  5.432   24.039  1.00 89.29 177 B 1 
ATOM   3459 C CB  . GLN   B 2 177 ? 20.213  2.746   22.984  1.00 91.13 177 B 1 
ATOM   3460 C CG  . GLN   B 2 177 ? 20.863  3.208   21.668  1.00 89.83 177 B 1 
ATOM   3461 C CD  . GLN   B 2 177 ? 19.991  2.982   20.439  1.00 90.15 177 B 1 
ATOM   3462 O OE1 . GLN   B 2 177 ? 18.901  2.437   20.478  1.00 85.16 177 B 1 
ATOM   3463 N NE2 . GLN   B 2 177 ? 20.432  3.454   19.292  1.00 83.16 177 B 1 
ATOM   3464 N N   . PRO   B 2 178 ? 22.060  5.510   24.475  1.00 87.93 178 B 1 
ATOM   3465 C CA  . PRO   B 2 178 ? 22.138  6.971   24.376  1.00 84.41 178 B 1 
ATOM   3466 C C   . PRO   B 2 178 ? 22.288  7.480   22.934  1.00 82.57 178 B 1 
ATOM   3467 O O   . PRO   B 2 178 ? 21.878  8.599   22.639  1.00 78.51 178 B 1 
ATOM   3468 C CB  . PRO   B 2 178 ? 23.354  7.344   25.231  1.00 83.58 178 B 1 
ATOM   3469 C CG  . PRO   B 2 178 ? 24.273  6.135   25.077  1.00 82.37 178 B 1 
ATOM   3470 C CD  . PRO   B 2 178 ? 23.308  4.955   24.974  1.00 85.94 178 B 1 
ATOM   3471 N N   . ASP   B 2 179 ? 22.870  6.665   22.044  1.00 84.27 179 B 1 
ATOM   3472 C CA  . ASP   B 2 179 ? 23.119  7.003   20.641  1.00 82.05 179 B 1 
ATOM   3473 C C   . ASP   B 2 179 ? 21.868  6.834   19.752  1.00 80.67 179 B 1 
ATOM   3474 O O   . ASP   B 2 179 ? 20.781  6.478   20.213  1.00 78.08 179 B 1 
ATOM   3475 C CB  . ASP   B 2 179 ? 24.310  6.180   20.125  1.00 81.79 179 B 1 
ATOM   3476 C CG  . ASP   B 2 179 ? 23.966  4.697   20.094  1.00 81.44 179 B 1 
ATOM   3477 O OD1 . ASP   B 2 179 ? 23.386  4.253   19.074  1.00 77.26 179 B 1 
ATOM   3478 O OD2 . ASP   B 2 179 ? 24.220  4.015   21.114  1.00 76.74 179 B 1 
ATOM   3479 N N   . GLY   B 2 180 ? 22.019  7.098   18.455  1.00 78.82 180 B 1 
ATOM   3480 C CA  . GLY   B 2 180 ? 20.958  7.002   17.451  1.00 76.13 180 B 1 
ATOM   3481 C C   . GLY   B 2 180 ? 21.080  5.846   16.459  1.00 77.39 180 B 1 
ATOM   3482 O O   . GLY   B 2 180 ? 20.209  5.718   15.602  1.00 74.41 180 B 1 
ATOM   3483 N N   . TYR   B 2 181 ? 22.123  5.022   16.526  1.00 80.99 181 B 1 
ATOM   3484 C CA  . TYR   B 2 181 ? 22.438  4.062   15.458  1.00 82.11 181 B 1 
ATOM   3485 C C   . TYR   B 2 181 ? 22.641  2.606   15.896  1.00 84.32 181 B 1 
ATOM   3486 O O   . TYR   B 2 181 ? 22.525  1.706   15.067  1.00 84.31 181 B 1 
ATOM   3487 C CB  . TYR   B 2 181 ? 23.655  4.561   14.669  1.00 80.17 181 B 1 
ATOM   3488 C CG  . TYR   B 2 181 ? 24.944  4.551   15.462  1.00 78.56 181 B 1 
ATOM   3489 C CD1 . TYR   B 2 181 ? 25.302  5.669   16.234  1.00 74.64 181 B 1 
ATOM   3490 C CD2 . TYR   B 2 181 ? 25.781  3.417   15.460  1.00 74.54 181 B 1 
ATOM   3491 C CE1 . TYR   B 2 181 ? 26.466  5.649   17.010  1.00 72.51 181 B 1 
ATOM   3492 C CE2 . TYR   B 2 181 ? 26.951  3.387   16.238  1.00 71.99 181 B 1 
ATOM   3493 C CZ  . TYR   B 2 181 ? 27.283  4.504   17.017  1.00 75.32 181 B 1 
ATOM   3494 O OH  . TYR   B 2 181 ? 28.404  4.477   17.796  1.00 71.78 181 B 1 
ATOM   3495 N N   . GLN   B 2 182 ? 22.900  2.340   17.166  1.00 85.73 182 B 1 
ATOM   3496 C CA  . GLN   B 2 182 ? 23.060  0.972   17.683  1.00 88.11 182 B 1 
ATOM   3497 C C   . GLN   B 2 182 ? 21.723  0.281   18.012  1.00 89.98 182 B 1 
ATOM   3498 O O   . GLN   B 2 182 ? 21.711  -0.780  18.627  1.00 89.98 182 B 1 
ATOM   3499 C CB  . GLN   B 2 182 ? 24.045  0.950   18.864  1.00 87.65 182 B 1 
ATOM   3500 C CG  . GLN   B 2 182 ? 25.466  1.364   18.439  1.00 86.40 182 B 1 
ATOM   3501 C CD  . GLN   B 2 182 ? 26.467  1.277   19.584  1.00 85.94 182 B 1 
ATOM   3502 O OE1 . GLN   B 2 182 ? 27.295  0.388   19.637  1.00 78.12 182 B 1 
ATOM   3503 N NE2 . GLN   B 2 182 ? 26.424  2.199   20.520  1.00 76.58 182 B 1 
ATOM   3504 N N   . CYS   B 2 183 ? 20.598  0.844   17.581  1.00 90.45 183 B 1 
ATOM   3505 C CA  . CYS   B 2 183 ? 19.279  0.249   17.787  1.00 91.53 183 B 1 
ATOM   3506 C C   . CYS   B 2 183 ? 19.151  -1.170  17.204  1.00 93.34 183 B 1 
ATOM   3507 O O   . CYS   B 2 183 ? 18.615  -2.052  17.870  1.00 93.57 183 B 1 
ATOM   3508 C CB  . CYS   B 2 183 ? 18.216  1.187   17.204  1.00 89.44 183 B 1 
ATOM   3509 S SG  . CYS   B 2 183 ? 18.590  1.667   15.490  1.00 84.26 183 B 1 
ATOM   3510 N N   . GLY   B 2 184 ? 19.673  -1.402  16.001  1.00 92.35 184 B 1 
ATOM   3511 C CA  . GLY   B 2 184 ? 19.674  -2.727  15.370  1.00 93.08 184 B 1 
ATOM   3512 C C   . GLY   B 2 184 ? 20.465  -3.771  16.177  1.00 94.50 184 B 1 
ATOM   3513 O O   . GLY   B 2 184 ? 19.894  -4.795  16.545  1.00 94.78 184 B 1 
ATOM   3514 N N   . PRO   B 2 185 ? 21.728  -3.502  16.546  1.00 93.91 185 B 1 
ATOM   3515 C CA  . PRO   B 2 185 ? 22.479  -4.344  17.478  1.00 94.43 185 B 1 
ATOM   3516 C C   . PRO   B 2 185 ? 21.763  -4.587  18.812  1.00 95.76 185 B 1 
ATOM   3517 O O   . PRO   B 2 185 ? 21.733  -5.720  19.275  1.00 96.02 185 B 1 
ATOM   3518 C CB  . PRO   B 2 185 ? 23.813  -3.624  17.676  1.00 92.95 185 B 1 
ATOM   3519 C CG  . PRO   B 2 185 ? 24.023  -2.925  16.337  1.00 90.33 185 B 1 
ATOM   3520 C CD  . PRO   B 2 185 ? 22.611  -2.509  15.943  1.00 92.06 185 B 1 
ATOM   3521 N N   . TRP   B 2 186 ? 21.135  -3.573  19.391  1.00 95.42 186 B 1 
ATOM   3522 C CA  . TRP   B 2 186 ? 20.339  -3.735  20.611  1.00 96.51 186 B 1 
ATOM   3523 C C   . TRP   B 2 186 ? 19.153  -4.694  20.414  1.00 97.02 186 B 1 
ATOM   3524 O O   . TRP   B 2 186 ? 18.948  -5.577  21.237  1.00 97.17 186 B 1 
ATOM   3525 C CB  . TRP   B 2 186 ? 19.858  -2.374  21.116  1.00 96.75 186 B 1 
ATOM   3526 C CG  . TRP   B 2 186 ? 20.810  -1.672  22.045  1.00 96.60 186 B 1 
ATOM   3527 C CD1 . TRP   B 2 186 ? 21.452  -0.512  21.810  1.00 95.59 186 B 1 
ATOM   3528 C CD2 . TRP   B 2 186 ? 21.220  -2.101  23.379  1.00 96.34 186 B 1 
ATOM   3529 N NE1 . TRP   B 2 186 ? 22.243  -0.181  22.900  1.00 95.43 186 B 1 
ATOM   3530 C CE2 . TRP   B 2 186 ? 22.136  -1.135  23.881  1.00 95.81 186 B 1 
ATOM   3531 C CE3 . TRP   B 2 186 ? 20.916  -3.209  24.196  1.00 95.86 186 B 1 
ATOM   3532 C CZ2 . TRP   B 2 186 ? 22.751  -1.275  25.145  1.00 95.44 186 B 1 
ATOM   3533 C CZ3 . TRP   B 2 186 ? 21.526  -3.343  25.461  1.00 95.21 186 B 1 
ATOM   3534 C CH2 . TRP   B 2 186 ? 22.439  -2.385  25.920  1.00 94.83 186 B 1 
ATOM   3535 N N   . ALA   B 2 187 ? 18.411  -4.563  19.320  1.00 96.57 187 B 1 
ATOM   3536 C CA  . ALA   B 2 187 ? 17.297  -5.461  19.017  1.00 96.83 187 B 1 
ATOM   3537 C C   . ALA   B 2 187 ? 17.762  -6.927  18.882  1.00 97.39 187 B 1 
ATOM   3538 O O   . ALA   B 2 187 ? 17.143  -7.825  19.449  1.00 97.44 187 B 1 
ATOM   3539 C CB  . ALA   B 2 187 ? 16.594  -4.965  17.748  1.00 96.35 187 B 1 
ATOM   3540 N N   . LEU   B 2 188 ? 18.878  -7.155  18.199  1.00 96.61 188 B 1 
ATOM   3541 C CA  . LEU   B 2 188 ? 19.478  -8.489  18.084  1.00 96.55 188 B 1 
ATOM   3542 C C   . LEU   B 2 188 ? 20.025  -9.003  19.421  1.00 97.02 188 B 1 
ATOM   3543 O O   . LEU   B 2 188 ? 19.851  -10.178 19.727  1.00 96.96 188 B 1 
ATOM   3544 C CB  . LEU   B 2 188 ? 20.594  -8.483  17.035  1.00 95.76 188 B 1 
ATOM   3545 C CG  . LEU   B 2 188 ? 20.130  -8.267  15.585  1.00 94.48 188 B 1 
ATOM   3546 C CD1 . LEU   B 2 188 ? 21.358  -8.317  14.671  1.00 90.57 188 B 1 
ATOM   3547 C CD2 . LEU   B 2 188 ? 19.132  -9.331  15.122  1.00 90.76 188 B 1 
ATOM   3548 N N   . TYR   B 2 189 ? 20.645  -8.136  20.223  1.00 96.59 189 B 1 
ATOM   3549 C CA  . TYR   B 2 189 ? 21.131  -8.496  21.556  1.00 97.16 189 B 1 
ATOM   3550 C C   . TYR   B 2 189 ? 19.986  -8.972  22.450  1.00 97.42 189 B 1 
ATOM   3551 O O   . TYR   B 2 189 ? 20.092  -10.020 23.084  1.00 97.30 189 B 1 
ATOM   3552 C CB  . TYR   B 2 189 ? 21.860  -7.300  22.176  1.00 97.38 189 B 1 
ATOM   3553 C CG  . TYR   B 2 189 ? 22.459  -7.605  23.532  1.00 97.08 189 B 1 
ATOM   3554 C CD1 . TYR   B 2 189 ? 21.738  -7.338  24.713  1.00 93.28 189 B 1 
ATOM   3555 C CD2 . TYR   B 2 189 ? 23.731  -8.202  23.619  1.00 93.92 189 B 1 
ATOM   3556 C CE1 . TYR   B 2 189 ? 22.279  -7.670  25.967  1.00 93.79 189 B 1 
ATOM   3557 C CE2 . TYR   B 2 189 ? 24.283  -8.536  24.867  1.00 93.56 189 B 1 
ATOM   3558 C CZ  . TYR   B 2 189 ? 23.549  -8.272  26.039  1.00 95.80 189 B 1 
ATOM   3559 O OH  . TYR   B 2 189 ? 24.072  -8.615  27.259  1.00 94.60 189 B 1 
ATOM   3560 N N   . PHE   B 2 190 ? 18.863  -8.250  22.445  1.00 97.50 190 B 1 
ATOM   3561 C CA  . PHE   B 2 190 ? 17.665  -8.663  23.170  1.00 97.49 190 B 1 
ATOM   3562 C C   . PHE   B 2 190 ? 17.133  -10.008 22.665  1.00 97.32 190 B 1 
ATOM   3563 O O   . PHE   B 2 190 ? 16.855  -10.889 23.472  1.00 97.06 190 B 1 
ATOM   3564 C CB  . PHE   B 2 190 ? 16.586  -7.583  23.057  1.00 97.63 190 B 1 
ATOM   3565 C CG  . PHE   B 2 190 ? 16.929  -6.226  23.640  1.00 97.77 190 B 1 
ATOM   3566 C CD1 . PHE   B 2 190 ? 17.665  -6.103  24.833  1.00 91.62 190 B 1 
ATOM   3567 C CD2 . PHE   B 2 190 ? 16.469  -5.062  22.992  1.00 91.16 190 B 1 
ATOM   3568 C CE1 . PHE   B 2 190 ? 17.945  -4.834  25.369  1.00 92.87 190 B 1 
ATOM   3569 C CE2 . PHE   B 2 190 ? 16.741  -3.793  23.525  1.00 91.97 190 B 1 
ATOM   3570 C CZ  . PHE   B 2 190 ? 17.481  -3.678  24.713  1.00 97.25 190 B 1 
ATOM   3571 N N   . LEU   B 2 191 ? 17.051  -10.186 21.350  1.00 97.09 191 B 1 
ATOM   3572 C CA  . LEU   B 2 191 ? 16.594  -11.433 20.737  1.00 96.46 191 B 1 
ATOM   3573 C C   . LEU   B 2 191 ? 17.467  -12.620 21.148  1.00 96.36 191 B 1 
ATOM   3574 O O   . LEU   B 2 191 ? 16.950  -13.614 21.651  1.00 95.78 191 B 1 
ATOM   3575 C CB  . LEU   B 2 191 ? 16.559  -11.242 19.210  1.00 95.59 191 B 1 
ATOM   3576 C CG  . LEU   B 2 191 ? 16.216  -12.513 18.410  1.00 94.04 191 B 1 
ATOM   3577 C CD1 . LEU   B 2 191 ? 14.876  -13.110 18.816  1.00 88.24 191 B 1 
ATOM   3578 C CD2 . LEU   B 2 191 ? 16.157  -12.166 16.922  1.00 88.05 191 B 1 
ATOM   3579 N N   . GLU   B 2 192 ? 18.773  -12.508 20.957  1.00 96.19 192 B 1 
ATOM   3580 C CA  . GLU   B 2 192 ? 19.719  -13.603 21.196  1.00 95.39 192 B 1 
ATOM   3581 C C   . GLU   B 2 192 ? 19.732  -14.034 22.668  1.00 95.22 192 B 1 
ATOM   3582 O O   . GLU   B 2 192 ? 19.625  -15.223 22.969  1.00 94.41 192 B 1 
ATOM   3583 C CB  . GLU   B 2 192 ? 21.103  -13.177 20.683  1.00 94.21 192 B 1 
ATOM   3584 C CG  . GLU   B 2 192 ? 22.135  -14.312 20.697  1.00 90.48 192 B 1 
ATOM   3585 C CD  . GLU   B 2 192 ? 23.305  -14.090 19.724  1.00 91.77 192 B 1 
ATOM   3586 O OE1 . GLU   B 2 192 ? 23.971  -15.088 19.371  1.00 84.66 192 B 1 
ATOM   3587 O OE2 . GLU   B 2 192 ? 23.524  -12.950 19.247  1.00 85.49 192 B 1 
ATOM   3588 N N   . HIS   B 2 193 ? 19.747  -13.079 23.585  1.00 96.05 193 B 1 
ATOM   3589 C CA  . HIS   B 2 193 ? 19.733  -13.377 25.019  1.00 95.71 193 B 1 
ATOM   3590 C C   . HIS   B 2 193 ? 18.366  -13.857 25.511  1.00 95.68 193 B 1 
ATOM   3591 O O   . HIS   B 2 193 ? 18.298  -14.666 26.435  1.00 94.84 193 B 1 
ATOM   3592 C CB  . HIS   B 2 193 ? 20.205  -12.155 25.814  1.00 95.79 193 B 1 
ATOM   3593 C CG  . HIS   B 2 193 ? 21.653  -11.831 25.585  1.00 93.62 193 B 1 
ATOM   3594 N ND1 . HIS   B 2 193 ? 22.187  -11.318 24.425  1.00 78.71 193 B 1 
ATOM   3595 C CD2 . HIS   B 2 193 ? 22.712  -12.044 26.434  1.00 79.97 193 B 1 
ATOM   3596 C CE1 . HIS   B 2 193 ? 23.518  -11.245 24.564  1.00 82.89 193 B 1 
ATOM   3597 N NE2 . HIS   B 2 193 ? 23.876  -11.664 25.779  1.00 84.99 193 B 1 
ATOM   3598 N N   . ARG   B 2 194 ? 17.266  -13.396 24.904  1.00 96.29 194 B 1 
ATOM   3599 C CA  . ARG   B 2 194 ? 15.919  -13.899 25.222  1.00 96.12 194 B 1 
ATOM   3600 C C   . ARG   B 2 194 ? 15.719  -15.348 24.766  1.00 95.61 194 B 1 
ATOM   3601 O O   . ARG   B 2 194 ? 15.037  -16.103 25.452  1.00 94.56 194 B 1 
ATOM   3602 C CB  . ARG   B 2 194 ? 14.869  -12.958 24.620  1.00 95.90 194 B 1 
ATOM   3603 C CG  . ARG   B 2 194 ? 13.413  -13.434 24.815  1.00 95.20 194 B 1 
ATOM   3604 C CD  . ARG   B 2 194 ? 13.061  -13.703 26.286  1.00 92.73 194 B 1 
ATOM   3605 N NE  . ARG   B 2 194 ? 11.674  -14.134 26.424  1.00 92.32 194 B 1 
ATOM   3606 C CZ  . ARG   B 2 194 ? 11.187  -15.351 26.267  1.00 92.42 194 B 1 
ATOM   3607 N NH1 . ARG   B 2 194 ? 11.938  -16.371 25.959  1.00 87.05 194 B 1 
ATOM   3608 N NH2 . ARG   B 2 194 ? 9.911   -15.546 26.424  1.00 89.83 194 B 1 
ATOM   3609 N N   . LEU   B 2 195 ? 16.305  -15.719 23.635  1.00 94.84 195 B 1 
ATOM   3610 C CA  . LEU   B 2 195 ? 16.305  -17.104 23.154  1.00 93.53 195 B 1 
ATOM   3611 C C   . LEU   B 2 195 ? 17.152  -18.017 24.050  1.00 92.92 195 B 1 
ATOM   3612 O O   . LEU   B 2 195 ? 16.776  -19.162 24.285  1.00 91.87 195 B 1 
ATOM   3613 C CB  . LEU   B 2 195 ? 16.839  -17.133 21.715  1.00 92.88 195 B 1 
ATOM   3614 C CG  . LEU   B 2 195 ? 15.882  -16.555 20.657  1.00 91.52 195 B 1 
ATOM   3615 C CD1 . LEU   B 2 195 ? 16.634  -16.361 19.343  1.00 88.16 195 B 1 
ATOM   3616 C CD2 . LEU   B 2 195 ? 14.693  -17.486 20.402  1.00 88.06 195 B 1 
ATOM   3617 N N   . GLU   B 2 196 ? 18.269  -17.505 24.574  1.00 92.90 196 B 1 
ATOM   3618 C CA  . GLU   B 2 196 ? 19.152  -18.251 25.477  1.00 91.52 196 B 1 
ATOM   3619 C C   . GLU   B 2 196 ? 18.579  -18.373 26.897  1.00 91.94 196 B 1 
ATOM   3620 O O   . GLU   B 2 196 ? 18.677  -19.432 27.519  1.00 90.59 196 B 1 
ATOM   3621 C CB  . GLU   B 2 196 ? 20.526  -17.569 25.478  1.00 90.17 196 B 1 
ATOM   3622 C CG  . GLU   B 2 196 ? 21.570  -18.329 26.312  1.00 77.30 196 B 1 
ATOM   3623 C CD  . GLU   B 2 196 ? 22.990  -17.828 26.025  1.00 70.17 196 B 1 
ATOM   3624 O OE1 . GLU   B 2 196 ? 23.863  -18.690 25.785  1.00 61.54 196 B 1 
ATOM   3625 O OE2 . GLU   B 2 196 ? 23.188  -16.597 25.988  1.00 62.47 196 B 1 
ATOM   3626 N N   . ASN   B 2 197 ? 17.961  -17.312 27.407  1.00 92.79 197 B 1 
ATOM   3627 C CA  . ASN   B 2 197 ? 17.357  -17.286 28.737  1.00 92.96 197 B 1 
ATOM   3628 C C   . ASN   B 2 197 ? 16.020  -16.525 28.724  1.00 93.31 197 B 1 
ATOM   3629 O O   . ASN   B 2 197 ? 16.011  -15.288 28.728  1.00 93.14 197 B 1 
ATOM   3630 C CB  . ASN   B 2 197 ? 18.365  -16.678 29.728  1.00 92.40 197 B 1 
ATOM   3631 C CG  . ASN   B 2 197 ? 17.787  -16.546 31.130  1.00 90.43 197 B 1 
ATOM   3632 O OD1 . ASN   B 2 197 ? 16.745  -17.086 31.470  1.00 85.89 197 B 1 
ATOM   3633 N ND2 . ASN   B 2 197 ? 18.447  -15.799 31.987  1.00 83.75 197 B 1 
ATOM   3634 N N   . PRO   B 2 198 ? 14.879  -17.224 28.803  1.00 93.78 198 B 1 
ATOM   3635 C CA  . PRO   B 2 198 ? 13.563  -16.581 28.853  1.00 92.84 198 B 1 
ATOM   3636 C C   . PRO   B 2 198 ? 13.360  -15.592 30.009  1.00 93.30 198 B 1 
ATOM   3637 O O   . PRO   B 2 198 ? 12.511  -14.703 29.915  1.00 91.33 198 B 1 
ATOM   3638 C CB  . PRO   B 2 198 ? 12.567  -17.740 28.946  1.00 90.83 198 B 1 
ATOM   3639 C CG  . PRO   B 2 198 ? 13.294  -18.898 28.269  1.00 87.80 198 B 1 
ATOM   3640 C CD  . PRO   B 2 198 ? 14.739  -18.664 28.684  1.00 91.19 198 B 1 
ATOM   3641 N N   . GLU   B 2 199 ? 14.134  -15.737 31.085  1.00 93.32 199 B 1 
ATOM   3642 C CA  . GLU   B 2 199 ? 14.037  -14.902 32.289  1.00 93.02 199 B 1 
ATOM   3643 C C   . GLU   B 2 199 ? 15.085  -13.775 32.341  1.00 93.84 199 B 1 
ATOM   3644 O O   . GLU   B 2 199 ? 15.237  -13.118 33.370  1.00 91.47 199 B 1 
ATOM   3645 C CB  . GLU   B 2 199 ? 14.103  -15.787 33.549  1.00 91.61 199 B 1 
ATOM   3646 C CG  . GLU   B 2 199 ? 13.060  -16.921 33.584  1.00 85.59 199 B 1 
ATOM   3647 C CD  . GLU   B 2 199 ? 11.619  -16.424 33.347  1.00 77.78 199 B 1 
ATOM   3648 O OE1 . GLU   B 2 199 ? 10.888  -17.068 32.554  1.00 68.06 199 B 1 
ATOM   3649 O OE2 . GLU   B 2 199 ? 11.240  -15.380 33.925  1.00 69.82 199 B 1 
ATOM   3650 N N   . VAL   B 2 200 ? 15.798  -13.529 31.251  1.00 94.70 200 B 1 
ATOM   3651 C CA  . VAL   B 2 200 ? 16.801  -12.459 31.192  1.00 95.00 200 B 1 
ATOM   3652 C C   . VAL   B 2 200 ? 16.193  -11.098 31.555  1.00 95.51 200 B 1 
ATOM   3653 O O   . VAL   B 2 200 ? 15.142  -10.700 31.036  1.00 94.61 200 B 1 
ATOM   3654 C CB  . VAL   B 2 200 ? 17.530  -12.441 29.834  1.00 94.03 200 B 1 
ATOM   3655 C CG1 . VAL   B 2 200 ? 16.627  -12.071 28.652  1.00 87.42 200 B 1 
ATOM   3656 C CG2 . VAL   B 2 200 ? 18.739  -11.497 29.855  1.00 86.00 200 B 1 
ATOM   3657 N N   . ASP   B 2 201 ? 16.874  -10.365 32.439  1.00 95.74 201 B 1 
ATOM   3658 C CA  . ASP   B 2 201 ? 16.513  -8.998  32.809  1.00 96.29 201 B 1 
ATOM   3659 C C   . ASP   B 2 201 ? 17.614  -8.016  32.400  1.00 96.64 201 B 1 
ATOM   3660 O O   . ASP   B 2 201 ? 18.589  -7.785  33.117  1.00 95.85 201 B 1 
ATOM   3661 C CB  . ASP   B 2 201 ? 16.181  -8.889  34.307  1.00 95.65 201 B 1 
ATOM   3662 C CG  . ASP   B 2 201 ? 15.789  -7.454  34.710  1.00 94.86 201 B 1 
ATOM   3663 O OD1 . ASP   B 2 201 ? 15.538  -6.605  33.813  1.00 90.30 201 B 1 
ATOM   3664 O OD2 . ASP   B 2 201 ? 15.760  -7.168  35.924  1.00 88.81 201 B 1 
ATOM   3665 N N   . PHE   B 2 202 ? 17.421  -7.380  31.254  1.00 96.88 202 B 1 
ATOM   3666 C CA  . PHE   B 2 202 ? 18.346  -6.369  30.737  1.00 96.92 202 B 1 
ATOM   3667 C C   . PHE   B 2 202 ? 18.398  -5.092  31.589  1.00 96.99 202 B 1 
ATOM   3668 O O   . PHE   B 2 202 ? 19.308  -4.280  31.428  1.00 95.75 202 B 1 
ATOM   3669 C CB  . PHE   B 2 202 ? 17.970  -6.034  29.294  1.00 96.75 202 B 1 
ATOM   3670 C CG  . PHE   B 2 202 ? 17.909  -7.228  28.371  1.00 97.17 202 B 1 
ATOM   3671 C CD1 . PHE   B 2 202 ? 19.095  -7.857  27.946  1.00 92.39 202 B 1 
ATOM   3672 C CD2 . PHE   B 2 202 ? 16.667  -7.725  27.934  1.00 92.51 202 B 1 
ATOM   3673 C CE1 . PHE   B 2 202 ? 19.041  -8.964  27.083  1.00 92.59 202 B 1 
ATOM   3674 C CE2 . PHE   B 2 202 ? 16.608  -8.835  27.072  1.00 92.27 202 B 1 
ATOM   3675 C CZ  . PHE   B 2 202 ? 17.797  -9.453  26.643  1.00 96.49 202 B 1 
ATOM   3676 N N   . ASN   B 2 203 ? 17.463  -4.902  32.514  1.00 96.50 203 B 1 
ATOM   3677 C CA  . ASN   B 2 203 ? 17.500  -3.755  33.422  1.00 95.85 203 B 1 
ATOM   3678 C C   . ASN   B 2 203 ? 18.623  -3.874  34.465  1.00 95.64 203 B 1 
ATOM   3679 O O   . ASN   B 2 203 ? 18.984  -2.865  35.071  1.00 93.76 203 B 1 
ATOM   3680 C CB  . ASN   B 2 203 ? 16.131  -3.544  34.082  1.00 95.62 203 B 1 
ATOM   3681 C CG  . ASN   B 2 203 ? 15.017  -3.417  33.062  1.00 95.43 203 B 1 
ATOM   3682 O OD1 . ASN   B 2 203 ? 14.939  -2.455  32.314  1.00 86.40 203 B 1 
ATOM   3683 N ND2 . ASN   B 2 203 ? 14.145  -4.403  32.996  1.00 86.18 203 B 1 
ATOM   3684 N N   . GLN   B 2 204 ? 19.219  -5.056  34.627  1.00 95.41 204 B 1 
ATOM   3685 C CA  . GLN   B 2 204 ? 20.394  -5.261  35.485  1.00 94.31 204 B 1 
ATOM   3686 C C   . GLN   B 2 204 ? 21.704  -4.759  34.856  1.00 94.26 204 B 1 
ATOM   3687 O O   . GLN   B 2 204 ? 22.683  -4.579  35.573  1.00 92.12 204 B 1 
ATOM   3688 C CB  . GLN   B 2 204 ? 20.522  -6.744  35.868  1.00 93.76 204 B 1 
ATOM   3689 C CG  . GLN   B 2 204 ? 19.266  -7.319  36.548  1.00 89.32 204 B 1 
ATOM   3690 C CD  . GLN   B 2 204 ? 18.794  -6.499  37.752  1.00 82.43 204 B 1 
ATOM   3691 O OE1 . GLN   B 2 204 ? 19.579  -5.966  38.524  1.00 73.09 204 B 1 
ATOM   3692 N NE2 . GLN   B 2 204 ? 17.500  -6.358  37.936  1.00 70.43 204 B 1 
ATOM   3693 N N   . LEU   B 2 205 ? 21.742  -4.501  33.552  1.00 94.84 205 B 1 
ATOM   3694 C CA  . LEU   B 2 205 ? 22.947  -4.013  32.874  1.00 94.17 205 B 1 
ATOM   3695 C C   . LEU   B 2 205 ? 23.413  -2.678  33.465  1.00 93.83 205 B 1 
ATOM   3696 O O   . LEU   B 2 205 ? 22.628  -1.728  33.552  1.00 92.85 205 B 1 
ATOM   3697 C CB  . LEU   B 2 205 ? 22.681  -3.846  31.366  1.00 94.19 205 B 1 
ATOM   3698 C CG  . LEU   B 2 205 ? 22.490  -5.163  30.590  1.00 93.20 205 B 1 
ATOM   3699 C CD1 . LEU   B 2 205 ? 22.009  -4.853  29.170  1.00 88.09 205 B 1 
ATOM   3700 C CD2 . LEU   B 2 205 ? 23.796  -5.956  30.496  1.00 87.78 205 B 1 
ATOM   3701 N N   . ASP   B 2 206 ? 24.705  -2.567  33.811  1.00 92.92 206 B 1 
ATOM   3702 C CA  . ASP   B 2 206 ? 25.295  -1.264  34.092  1.00 91.73 206 B 1 
ATOM   3703 C C   . ASP   B 2 206 ? 25.332  -0.417  32.810  1.00 91.44 206 B 1 
ATOM   3704 O O   . ASP   B 2 206 ? 25.710  -0.891  31.738  1.00 90.80 206 B 1 
ATOM   3705 C CB  . ASP   B 2 206 ? 26.694  -1.390  34.712  1.00 90.99 206 B 1 
ATOM   3706 C CG  . ASP   B 2 206 ? 27.269  0.019   34.890  1.00 86.85 206 B 1 
ATOM   3707 O OD1 . ASP   B 2 206 ? 28.044  0.455   34.004  1.00 78.54 206 B 1 
ATOM   3708 O OD2 . ASP   B 2 206 ? 26.795  0.747   35.797  1.00 77.78 206 B 1 
ATOM   3709 N N   . LEU   B 2 207 ? 24.948  0.853   32.904  1.00 92.29 207 B 1 
ATOM   3710 C CA  . LEU   B 2 207 ? 24.831  1.714   31.724  1.00 90.70 207 B 1 
ATOM   3711 C C   . LEU   B 2 207 ? 26.176  1.965   31.030  1.00 90.91 207 B 1 
ATOM   3712 O O   . LEU   B 2 207 ? 26.211  2.049   29.807  1.00 89.17 207 B 1 
ATOM   3713 C CB  . LEU   B 2 207 ? 24.166  3.047   32.098  1.00 88.20 207 B 1 
ATOM   3714 C CG  . LEU   B 2 207 ? 22.669  2.952   32.438  1.00 77.98 207 B 1 
ATOM   3715 C CD1 . LEU   B 2 207 ? 22.162  4.332   32.874  1.00 70.35 207 B 1 
ATOM   3716 C CD2 . LEU   B 2 207 ? 21.832  2.513   31.234  1.00 70.27 207 B 1 
ATOM   3717 N N   . ASN   B 2 208 ? 27.264  2.105   31.788  1.00 89.86 208 B 1 
ATOM   3718 C CA  . ASN   B 2 208 ? 28.590  2.352   31.215  1.00 88.46 208 B 1 
ATOM   3719 C C   . ASN   B 2 208 ? 29.168  1.076   30.595  1.00 88.98 208 B 1 
ATOM   3720 O O   . ASN   B 2 208 ? 29.645  1.098   29.463  1.00 87.96 208 B 1 
ATOM   3721 C CB  . ASN   B 2 208 ? 29.526  2.919   32.293  1.00 87.03 208 B 1 
ATOM   3722 C CG  . ASN   B 2 208 ? 29.124  4.312   32.746  1.00 80.86 208 B 1 
ATOM   3723 O OD1 . ASN   B 2 208 ? 28.945  5.222   31.960  1.00 71.42 208 B 1 
ATOM   3724 N ND2 . ASN   B 2 208 ? 28.986  4.512   34.042  1.00 69.30 208 B 1 
ATOM   3725 N N   . GLU   B 2 209 ? 29.074  -0.043  31.304  1.00 90.02 209 B 1 
ATOM   3726 C CA  . GLU   B 2 209 ? 29.494  -1.346  30.790  1.00 89.49 209 B 1 
ATOM   3727 C C   . GLU   B 2 209 ? 28.691  -1.744  29.543  1.00 90.19 209 B 1 
ATOM   3728 O O   . GLU   B 2 209 ? 29.263  -2.228  28.568  1.00 89.25 209 B 1 
ATOM   3729 C CB  . GLU   B 2 209 ? 29.349  -2.416  31.874  1.00 88.94 209 B 1 
ATOM   3730 C CG  . GLU   B 2 209 ? 30.320  -2.201  33.045  1.00 79.95 209 B 1 
ATOM   3731 C CD  . GLU   B 2 209 ? 30.259  -3.333  34.079  1.00 72.11 209 B 1 
ATOM   3732 O OE1 . GLU   B 2 209 ? 31.183  -3.385  34.922  1.00 64.04 209 B 1 
ATOM   3733 O OE2 . GLU   B 2 209 ? 29.322  -4.166  34.006  1.00 67.47 209 B 1 
ATOM   3734 N N   . ALA   B 2 210 ? 27.391  -1.441  29.529  1.00 93.42 210 B 1 
ATOM   3735 C CA  . ALA   B 2 210 ? 26.526  -1.708  28.387  1.00 93.19 210 B 1 
ATOM   3736 C C   . ALA   B 2 210 ? 27.002  -1.013  27.099  1.00 92.82 210 B 1 
ATOM   3737 O O   . ALA   B 2 210 ? 26.855  -1.584  26.021  1.00 91.78 210 B 1 
ATOM   3738 C CB  . ALA   B 2 210 ? 25.092  -1.300  28.742  1.00 92.80 210 B 1 
ATOM   3739 N N   . GLN   B 2 211 ? 27.620  0.168   27.189  1.00 91.22 211 B 1 
ATOM   3740 C CA  . GLN   B 2 211 ? 28.162  0.847   26.003  1.00 89.76 211 B 1 
ATOM   3741 C C   . GLN   B 2 211 ? 29.336  0.066   25.396  1.00 89.69 211 B 1 
ATOM   3742 O O   . GLN   B 2 211 ? 29.413  -0.084  24.178  1.00 88.15 211 B 1 
ATOM   3743 C CB  . GLN   B 2 211 ? 28.592  2.291   26.315  1.00 88.91 211 B 1 
ATOM   3744 C CG  . GLN   B 2 211 ? 27.525  3.178   26.982  1.00 87.53 211 B 1 
ATOM   3745 C CD  . GLN   B 2 211 ? 26.114  2.945   26.448  1.00 88.65 211 B 1 
ATOM   3746 O OE1 . GLN   B 2 211 ? 25.817  3.160   25.287  1.00 81.51 211 B 1 
ATOM   3747 N NE2 . GLN   B 2 211 ? 25.203  2.472   27.284  1.00 80.88 211 B 1 
ATOM   3748 N N   . ASN   B 2 212 ? 30.230  -0.455  26.226  1.00 90.75 212 B 1 
ATOM   3749 C CA  . ASN   B 2 212 ? 31.326  -1.310  25.757  1.00 89.75 212 B 1 
ATOM   3750 C C   . ASN   B 2 212 ? 30.810  -2.642  25.204  1.00 90.04 212 B 1 
ATOM   3751 O O   . ASN   B 2 212 ? 31.251  -3.097  24.150  1.00 89.55 212 B 1 
ATOM   3752 C CB  . ASN   B 2 212 ? 32.307  -1.574  26.911  1.00 88.57 212 B 1 
ATOM   3753 C CG  . ASN   B 2 212 ? 33.181  -0.376  27.221  1.00 77.55 212 B 1 
ATOM   3754 O OD1 . ASN   B 2 212 ? 34.057  -0.025  26.451  1.00 69.16 212 B 1 
ATOM   3755 N ND2 . ASN   B 2 212 ? 32.983  0.258   28.357  1.00 66.03 212 B 1 
ATOM   3756 N N   . MET   B 2 213 ? 29.862  -3.243  25.917  1.00 91.93 213 B 1 
ATOM   3757 C CA  . MET   B 2 213 ? 29.239  -4.504  25.533  1.00 92.17 213 B 1 
ATOM   3758 C C   . MET   B 2 213 ? 28.572  -4.390  24.157  1.00 91.82 213 B 1 
ATOM   3759 O O   . MET   B 2 213 ? 28.882  -5.176  23.257  1.00 90.98 213 B 1 
ATOM   3760 C CB  . MET   B 2 213 ? 28.261  -4.922  26.649  1.00 92.63 213 B 1 
ATOM   3761 C CG  . MET   B 2 213 ? 27.488  -6.210  26.350  1.00 90.49 213 B 1 
ATOM   3762 S SD  . MET   B 2 213 ? 26.077  -6.026  25.227  1.00 89.80 213 B 1 
ATOM   3763 C CE  . MET   B 2 213 ? 24.947  -5.065  26.258  1.00 82.30 213 B 1 
ATOM   3764 N N   . ILE   B 2 214 ? 27.711  -3.396  23.954  1.00 92.79 214 B 1 
ATOM   3765 C CA  . ILE   B 2 214 ? 26.970  -3.252  22.694  1.00 92.06 214 B 1 
ATOM   3766 C C   . ILE   B 2 214 ? 27.885  -2.881  21.526  1.00 90.44 214 B 1 
ATOM   3767 O O   . ILE   B 2 214 ? 27.669  -3.350  20.410  1.00 89.64 214 B 1 
ATOM   3768 C CB  . ILE   B 2 214 ? 25.784  -2.276  22.850  1.00 92.33 214 B 1 
ATOM   3769 C CG1 . ILE   B 2 214 ? 24.688  -2.522  21.798  1.00 90.66 214 B 1 
ATOM   3770 C CG2 . ILE   B 2 214 ? 26.222  -0.794  22.791  1.00 91.19 214 B 1 
ATOM   3771 C CD1 . ILE   B 2 214 ? 24.036  -3.904  21.922  1.00 89.89 214 B 1 
ATOM   3772 N N   . ALA   B 2 215 ? 28.942  -2.096  21.776  1.00 90.44 215 B 1 
ATOM   3773 C CA  . ALA   B 2 215 ? 29.937  -1.792  20.752  1.00 88.36 215 B 1 
ATOM   3774 C C   . ALA   B 2 215 ? 30.647  -3.068  20.268  1.00 88.15 215 B 1 
ATOM   3775 O O   . ALA   B 2 215 ? 30.729  -3.305  19.062  1.00 87.67 215 B 1 
ATOM   3776 C CB  . ALA   B 2 215 ? 30.926  -0.756  21.301  1.00 86.58 215 B 1 
ATOM   3777 N N   . LYS   B 2 216 ? 31.090  -3.924  21.194  1.00 88.44 216 B 1 
ATOM   3778 C CA  . LYS   B 2 216 ? 31.668  -5.235  20.850  1.00 88.48 216 B 1 
ATOM   3779 C C   . LYS   B 2 216 ? 30.662  -6.128  20.125  1.00 88.99 216 B 1 
ATOM   3780 O O   . LYS   B 2 216 ? 30.998  -6.706  19.097  1.00 88.87 216 B 1 
ATOM   3781 C CB  . LYS   B 2 216 ? 32.183  -5.952  22.107  1.00 88.53 216 B 1 
ATOM   3782 C CG  . LYS   B 2 216 ? 33.540  -5.415  22.587  1.00 78.42 216 B 1 
ATOM   3783 C CD  . LYS   B 2 216 ? 34.026  -6.249  23.777  1.00 75.26 216 B 1 
ATOM   3784 C CE  . LYS   B 2 216 ? 35.435  -5.830  24.208  1.00 65.32 216 B 1 
ATOM   3785 N NZ  . LYS   B 2 216 ? 35.917  -6.651  25.344  1.00 58.33 216 B 1 
ATOM   3786 N N   . TYR   B 2 217 ? 29.438  -6.206  20.639  1.00 91.62 217 B 1 
ATOM   3787 C CA  . TYR   B 2 217 ? 28.378  -7.021  20.046  1.00 91.85 217 B 1 
ATOM   3788 C C   . TYR   B 2 217 ? 28.040  -6.575  18.617  1.00 91.10 217 B 1 
ATOM   3789 O O   . TYR   B 2 217 ? 27.926  -7.414  17.730  1.00 90.27 217 B 1 
ATOM   3790 C CB  . TYR   B 2 217 ? 27.149  -6.980  20.952  1.00 92.66 217 B 1 
ATOM   3791 C CG  . TYR   B 2 217 ? 26.040  -7.888  20.467  1.00 93.10 217 B 1 
ATOM   3792 C CD1 . TYR   B 2 217 ? 24.947  -7.357  19.760  1.00 90.13 217 B 1 
ATOM   3793 C CD2 . TYR   B 2 217 ? 26.113  -9.279  20.694  1.00 90.76 217 B 1 
ATOM   3794 C CE1 . TYR   B 2 217 ? 23.934  -8.205  19.287  1.00 91.02 217 B 1 
ATOM   3795 C CE2 . TYR   B 2 217 ? 25.106  -10.133 20.221  1.00 90.82 217 B 1 
ATOM   3796 C CZ  . TYR   B 2 217 ? 24.014  -9.590  19.516  1.00 93.36 217 B 1 
ATOM   3797 O OH  . TYR   B 2 217 ? 23.031  -10.411 19.042  1.00 92.95 217 B 1 
ATOM   3798 N N   . ARG   B 2 218 ? 27.973  -5.274  18.363  1.00 90.63 218 B 1 
ATOM   3799 C CA  . ARG   B 2 218 ? 27.766  -4.716  17.019  1.00 88.79 218 B 1 
ATOM   3800 C C   . ARG   B 2 218 ? 28.816  -5.207  16.019  1.00 88.49 218 B 1 
ATOM   3801 O O   . ARG   B 2 218 ? 28.463  -5.540  14.891  1.00 87.84 218 B 1 
ATOM   3802 C CB  . ARG   B 2 218 ? 27.748  -3.181  17.117  1.00 86.84 218 B 1 
ATOM   3803 C CG  . ARG   B 2 218 ? 27.703  -2.489  15.739  1.00 82.98 218 B 1 
ATOM   3804 C CD  . ARG   B 2 218 ? 27.375  -1.007  15.865  1.00 80.39 218 B 1 
ATOM   3805 N NE  . ARG   B 2 218 ? 28.344  -0.260  16.685  1.00 76.61 218 B 1 
ATOM   3806 C CZ  . ARG   B 2 218 ? 29.366  0.459   16.249  1.00 74.27 218 B 1 
ATOM   3807 N NH1 . ARG   B 2 218 ? 29.684  0.536   14.985  1.00 67.01 218 B 1 
ATOM   3808 N NH2 . ARG   B 2 218 ? 30.091  1.141   17.085  1.00 68.39 218 B 1 
ATOM   3809 N N   . PHE   B 2 219 ? 30.080  -5.255  16.423  1.00 87.81 219 B 1 
ATOM   3810 C CA  . PHE   B 2 219 ? 31.138  -5.780  15.559  1.00 86.35 219 B 1 
ATOM   3811 C C   . PHE   B 2 219 ? 31.062  -7.303  15.406  1.00 87.39 219 B 1 
ATOM   3812 O O   . PHE   B 2 219 ? 31.218  -7.792  14.289  1.00 86.59 219 B 1 
ATOM   3813 C CB  . PHE   B 2 219 ? 32.514  -5.316  16.051  1.00 83.51 219 B 1 
ATOM   3814 C CG  . PHE   B 2 219 ? 32.792  -3.860  15.741  1.00 77.51 219 B 1 
ATOM   3815 C CD1 . PHE   B 2 219 ? 33.075  -3.464  14.424  1.00 71.30 219 B 1 
ATOM   3816 C CD2 . PHE   B 2 219 ? 32.741  -2.893  16.755  1.00 69.51 219 B 1 
ATOM   3817 C CE1 . PHE   B 2 219 ? 33.299  -2.111  14.117  1.00 66.43 219 B 1 
ATOM   3818 C CE2 . PHE   B 2 219 ? 32.963  -1.537  16.453  1.00 65.68 219 B 1 
ATOM   3819 C CZ  . PHE   B 2 219 ? 33.237  -1.149  15.132  1.00 66.13 219 B 1 
ATOM   3820 N N   . ALA   B 2 220 ? 30.720  -8.039  16.457  1.00 87.90 220 B 1 
ATOM   3821 C CA  . ALA   B 2 220 ? 30.495  -9.483  16.355  1.00 88.86 220 B 1 
ATOM   3822 C C   . ALA   B 2 220 ? 29.338  -9.820  15.393  1.00 88.99 220 B 1 
ATOM   3823 O O   . ALA   B 2 220 ? 29.452  -10.734 14.575  1.00 88.59 220 B 1 
ATOM   3824 C CB  . ALA   B 2 220 ? 30.243  -10.038 17.758  1.00 89.76 220 B 1 
ATOM   3825 N N   . VAL   B 2 221 ? 28.248  -9.039  15.436  1.00 90.86 221 B 1 
ATOM   3826 C CA  . VAL   B 2 221 ? 27.140  -9.149  14.474  1.00 90.25 221 B 1 
ATOM   3827 C C   . VAL   B 2 221 ? 27.624  -8.853  13.055  1.00 89.26 221 B 1 
ATOM   3828 O O   . VAL   B 2 221 ? 27.331  -9.629  12.150  1.00 88.68 221 B 1 
ATOM   3829 C CB  . VAL   B 2 221 ? 25.973  -8.220  14.862  1.00 90.67 221 B 1 
ATOM   3830 C CG1 . VAL   B 2 221 ? 24.916  -8.094  13.753  1.00 88.38 221 B 1 
ATOM   3831 C CG2 . VAL   B 2 221 ? 25.263  -8.736  16.119  1.00 88.33 221 B 1 
ATOM   3832 N N   . ARG   B 2 222 ? 28.384  -7.768  12.856  1.00 86.73 222 B 1 
ATOM   3833 C CA  . ARG   B 2 222 ? 28.985  -7.445  11.548  1.00 84.91 222 B 1 
ATOM   3834 C C   . ARG   B 2 222 ? 29.821  -8.611  11.019  1.00 84.86 222 B 1 
ATOM   3835 O O   . ARG   B 2 222 ? 29.619  -9.033  9.887   1.00 84.59 222 B 1 
ATOM   3836 C CB  . ARG   B 2 222 ? 29.835  -6.177  11.671  1.00 82.97 222 B 1 
ATOM   3837 C CG  . ARG   B 2 222 ? 30.537  -5.788  10.356  1.00 77.50 222 B 1 
ATOM   3838 C CD  . ARG   B 2 222 ? 31.777  -4.940  10.617  1.00 74.58 222 B 1 
ATOM   3839 N NE  . ARG   B 2 222 ? 32.816  -5.727  11.290  1.00 68.55 222 B 1 
ATOM   3840 C CZ  . ARG   B 2 222 ? 33.922  -5.270  11.851  1.00 64.88 222 B 1 
ATOM   3841 N NH1 . ARG   B 2 222 ? 34.235  -4.004  11.835  1.00 59.82 222 B 1 
ATOM   3842 N NH2 . ARG   B 2 222 ? 34.726  -6.101  12.435  1.00 58.56 222 B 1 
ATOM   3843 N N   . ASP   B 2 223 ? 30.718  -9.128  11.840  1.00 84.13 223 B 1 
ATOM   3844 C CA  . ASP   B 2 223 ? 31.623  -10.212 11.451  1.00 83.68 223 B 1 
ATOM   3845 C C   . ASP   B 2 223 ? 30.833  -11.472 11.083  1.00 83.71 223 B 1 
ATOM   3846 O O   . ASP   B 2 223 ? 31.113  -12.113 10.068  1.00 83.84 223 B 1 
ATOM   3847 C CB  . ASP   B 2 223 ? 32.627  -10.482 12.582  1.00 83.11 223 B 1 
ATOM   3848 C CG  . ASP   B 2 223 ? 33.556  -9.293  12.902  1.00 81.61 223 B 1 
ATOM   3849 O OD1 . ASP   B 2 223 ? 33.653  -8.345  12.089  1.00 78.88 223 B 1 
ATOM   3850 O OD2 . ASP   B 2 223 ? 34.163  -9.306  13.996  1.00 78.03 223 B 1 
ATOM   3851 N N   . LYS   B 2 224 ? 29.772  -11.777 11.839  1.00 86.57 224 B 1 
ATOM   3852 C CA  . LYS   B 2 224 ? 28.884  -12.895 11.521  1.00 86.75 224 B 1 
ATOM   3853 C C   . LYS   B 2 224 ? 28.117  -12.685 10.214  1.00 86.20 224 B 1 
ATOM   3854 O O   . LYS   B 2 224 ? 27.999  -13.619 9.422   1.00 85.84 224 B 1 
ATOM   3855 C CB  . LYS   B 2 224 ? 27.926  -13.165 12.694  1.00 87.29 224 B 1 
ATOM   3856 C CG  . LYS   B 2 224 ? 27.125  -14.476 12.526  1.00 86.04 224 B 1 
ATOM   3857 C CD  . LYS   B 2 224 ? 28.076  -15.678 12.462  1.00 84.08 224 B 1 
ATOM   3858 C CE  . LYS   B 2 224 ? 27.380  -17.018 12.272  1.00 81.70 224 B 1 
ATOM   3859 N NZ  . LYS   B 2 224 ? 28.396  -18.092 12.148  1.00 76.92 224 B 1 
ATOM   3860 N N   . LEU   B 2 225 ? 27.627  -11.480 9.957   1.00 85.09 225 B 1 
ATOM   3861 C CA  . LEU   B 2 225 ? 26.976  -11.149 8.685   1.00 84.09 225 B 1 
ATOM   3862 C C   . LEU   B 2 225 ? 27.948  -11.304 7.503   1.00 82.60 225 B 1 
ATOM   3863 O O   . LEU   B 2 225 ? 27.581  -11.898 6.492   1.00 82.17 225 B 1 
ATOM   3864 C CB  . LEU   B 2 225 ? 26.400  -9.726  8.740   1.00 84.45 225 B 1 
ATOM   3865 C CG  . LEU   B 2 225 ? 25.179  -9.542  9.663   1.00 83.71 225 B 1 
ATOM   3866 C CD1 . LEU   B 2 225 ? 24.828  -8.055  9.739   1.00 81.50 225 B 1 
ATOM   3867 C CD2 . LEU   B 2 225 ? 23.950  -10.297 9.167   1.00 81.31 225 B 1 
ATOM   3868 N N   . LEU   B 2 226 ? 29.187  -10.835 7.643   1.00 82.26 226 B 1 
ATOM   3869 C CA  . LEU   B 2 226 ? 30.229  -10.994 6.624   1.00 80.64 226 B 1 
ATOM   3870 C C   . LEU   B 2 226 ? 30.562  -12.475 6.371   1.00 80.13 226 B 1 
ATOM   3871 O O   . LEU   B 2 226 ? 30.711  -12.884 5.218   1.00 79.00 226 B 1 
ATOM   3872 C CB  . LEU   B 2 226 ? 31.491  -10.224 7.051   1.00 79.00 226 B 1 
ATOM   3873 C CG  . LEU   B 2 226 ? 31.366  -8.688  7.028   1.00 75.58 226 B 1 
ATOM   3874 C CD1 . LEU   B 2 226 ? 32.619  -8.065  7.640   1.00 72.35 226 B 1 
ATOM   3875 C CD2 . LEU   B 2 226 ? 31.213  -8.154  5.608   1.00 71.98 226 B 1 
ATOM   3876 N N   . GLU   B 2 227 ? 30.629  -13.286 7.423   1.00 79.22 227 B 1 
ATOM   3877 C CA  . GLU   B 2 227 ? 30.821  -14.740 7.318   1.00 79.00 227 B 1 
ATOM   3878 C C   . GLU   B 2 227 ? 29.662  -15.403 6.553   1.00 77.38 227 B 1 
ATOM   3879 O O   . GLU   B 2 227 ? 29.892  -16.155 5.599   1.00 77.24 227 B 1 
ATOM   3880 C CB  . GLU   B 2 227 ? 30.954  -15.321 8.738   1.00 79.28 227 B 1 
ATOM   3881 C CG  . GLU   B 2 227 ? 31.262  -16.826 8.787   1.00 74.87 227 B 1 
ATOM   3882 C CD  . GLU   B 2 227 ? 30.800  -17.456 10.109  1.00 73.44 227 B 1 
ATOM   3883 O OE1 . GLU   B 2 227 ? 30.280  -18.591 10.086  1.00 67.96 227 B 1 
ATOM   3884 O OE2 . GLU   B 2 227 ? 30.832  -16.794 11.167  1.00 69.93 227 B 1 
ATOM   3885 N N   . LEU   B 2 228 ? 28.415  -15.078 6.904   1.00 81.02 228 B 1 
ATOM   3886 C CA  . LEU   B 2 228 ? 27.223  -15.602 6.229   1.00 79.13 228 B 1 
ATOM   3887 C C   . LEU   B 2 228 ? 27.179  -15.201 4.746   1.00 77.02 228 B 1 
ATOM   3888 O O   . LEU   B 2 228 ? 26.822  -16.018 3.897   1.00 75.61 228 B 1 
ATOM   3889 C CB  . LEU   B 2 228 ? 25.963  -15.107 6.955   1.00 79.45 228 B 1 
ATOM   3890 C CG  . LEU   B 2 228 ? 25.737  -15.717 8.353   1.00 78.56 228 B 1 
ATOM   3891 C CD1 . LEU   B 2 228 ? 24.624  -14.953 9.071   1.00 76.61 228 B 1 
ATOM   3892 C CD2 . LEU   B 2 228 ? 25.342  -17.189 8.282   1.00 76.13 228 B 1 
ATOM   3893 N N   . GLN   B 2 229 ? 27.579  -13.975 4.420   1.00 79.64 229 B 1 
ATOM   3894 C CA  . GLN   B 2 229 ? 27.653  -13.507 3.029   1.00 76.68 229 B 1 
ATOM   3895 C C   . GLN   B 2 229 ? 28.694  -14.265 2.194   1.00 73.06 229 B 1 
ATOM   3896 O O   . GLN   B 2 229 ? 28.477  -14.486 1.002   1.00 68.78 229 B 1 
ATOM   3897 C CB  . GLN   B 2 229 ? 27.958  -12.005 2.991   1.00 75.34 229 B 1 
ATOM   3898 C CG  . GLN   B 2 229 ? 26.784  -11.116 3.433   1.00 71.82 229 B 1 
ATOM   3899 C CD  . GLN   B 2 229 ? 25.602  -11.216 2.477   1.00 71.99 229 B 1 
ATOM   3900 O OE1 . GLN   B 2 229 ? 24.634  -11.900 2.731   1.00 65.16 229 B 1 
ATOM   3901 N NE2 . GLN   B 2 229 ? 25.672  -10.547 1.346   1.00 64.88 229 B 1 
ATOM   3902 N N   . LYS   B 2 230 ? 29.808  -14.672 2.791   1.00 76.20 230 B 1 
ATOM   3903 C CA  . LYS   B 2 230 ? 30.862  -15.447 2.120   1.00 73.54 230 B 1 
ATOM   3904 C C   . LYS   B 2 230 ? 30.439  -16.898 1.888   1.00 69.90 230 B 1 
ATOM   3905 O O   . LYS   B 2 230 ? 30.621  -17.415 0.791   1.00 65.09 230 B 1 
ATOM   3906 C CB  . LYS   B 2 230 ? 32.159  -15.382 2.940   1.00 70.78 230 B 1 
ATOM   3907 C CG  . LYS   B 2 230 ? 32.840  -14.006 2.855   1.00 63.76 230 B 1 
ATOM   3908 C CD  . LYS   B 2 230 ? 34.056  -13.950 3.786   1.00 57.87 230 B 1 
ATOM   3909 C CE  . LYS   B 2 230 ? 34.699  -12.561 3.734   1.00 51.22 230 B 1 
ATOM   3910 N NZ  . LYS   B 2 230 ? 35.860  -12.457 4.653   1.00 46.29 230 B 1 
ATOM   3911 N N   . ASN   B 2 231 ? 29.833  -17.517 2.886   1.00 68.82 231 B 1 
ATOM   3912 C CA  . ASN   B 2 231 ? 29.547  -18.956 2.879   1.00 64.36 231 B 1 
ATOM   3913 C C   . ASN   B 2 231 ? 28.190  -19.326 2.261   1.00 59.62 231 B 1 
ATOM   3914 O O   . ASN   B 2 231 ? 27.986  -20.464 1.849   1.00 54.48 231 B 1 
ATOM   3915 C CB  . ASN   B 2 231 ? 29.674  -19.472 4.320   1.00 61.51 231 B 1 
ATOM   3916 C CG  . ASN   B 2 231 ? 31.097  -19.352 4.861   1.00 56.42 231 B 1 
ATOM   3917 O OD1 . ASN   B 2 231 ? 32.065  -19.243 4.132   1.00 51.51 231 B 1 
ATOM   3918 N ND2 . ASN   B 2 231 ? 31.252  -19.370 6.169   1.00 50.07 231 B 1 
ATOM   3919 N N   . GLY   B 2 232 ? 27.267  -18.388 2.159   1.00 52.35 232 B 1 
ATOM   3920 C CA  . GLY   B 2 232 ? 25.870  -18.671 1.813   1.00 49.43 232 B 1 
ATOM   3921 C C   . GLY   B 2 232 ? 25.608  -19.226 0.405   1.00 47.70 232 B 1 
ATOM   3922 O O   . GLY   B 2 232 ? 24.529  -19.759 0.159   1.00 45.13 232 B 1 
ATOM   3923 N N   . ASN   B 2 233 ? 26.567  -19.149 -0.518  1.00 41.91 233 B 1 
ATOM   3924 C CA  . ASN   B 2 233 ? 26.426  -19.780 -1.839  1.00 40.29 233 B 1 
ATOM   3925 C C   . ASN   B 2 233 ? 26.383  -21.315 -1.773  1.00 39.25 233 B 1 
ATOM   3926 O O   . ASN   B 2 233 ? 25.797  -21.938 -2.648  1.00 36.96 233 B 1 
ATOM   3927 C CB  . ASN   B 2 233 ? 27.564  -19.322 -2.765  1.00 38.05 233 B 1 
ATOM   3928 C CG  . ASN   B 2 233 ? 27.292  -18.001 -3.472  1.00 34.83 233 B 1 
ATOM   3929 O OD1 . ASN   B 2 233 ? 26.190  -17.500 -3.556  1.00 32.82 233 B 1 
ATOM   3930 N ND2 . ASN   B 2 233 ? 28.324  -17.401 -4.027  1.00 31.90 233 B 1 
ATOM   3931 N N   . THR   B 2 234 ? 26.972  -21.918 -0.751  1.00 32.63 234 B 1 
ATOM   3932 C CA  . THR   B 2 234 ? 27.016  -23.383 -0.615  1.00 31.20 234 B 1 
ATOM   3933 C C   . THR   B 2 234 ? 25.649  -24.018 -0.348  1.00 30.60 234 B 1 
ATOM   3934 O O   . THR   B 2 234 ? 25.494  -25.216 -0.540  1.00 29.32 234 B 1 
ATOM   3935 C CB  . THR   B 2 234 ? 27.990  -23.807 0.490   1.00 29.72 234 B 1 
ATOM   3936 O OG1 . THR   B 2 234 ? 27.640  -23.219 1.719   1.00 27.52 234 B 1 
ATOM   3937 C CG2 . THR   B 2 234 ? 29.430  -23.389 0.174   1.00 27.33 234 B 1 
ATOM   3938 N N   . LEU   B 2 235 ? 24.648  -23.231 0.043   1.00 30.00 235 B 1 
ATOM   3939 C CA  . LEU   B 2 235 ? 23.284  -23.723 0.290   1.00 29.37 235 B 1 
ATOM   3940 C C   . LEU   B 2 235 ? 22.492  -24.039 -0.989  1.00 28.54 235 B 1 
ATOM   3941 O O   . LEU   B 2 235 ? 21.423  -24.644 -0.902  1.00 27.73 235 B 1 
ATOM   3942 C CB  . LEU   B 2 235 ? 22.530  -22.693 1.139   1.00 28.74 235 B 1 
ATOM   3943 C CG  . LEU   B 2 235 ? 22.967  -22.685 2.615   1.00 27.48 235 B 1 
ATOM   3944 C CD1 . LEU   B 2 235 ? 22.545  -21.380 3.269   1.00 24.85 235 B 1 
ATOM   3945 C CD2 . LEU   B 2 235 ? 22.322  -23.843 3.381   1.00 25.75 235 B 1 
ATOM   3946 N N   . TYR   B 2 236 ? 22.978  -23.611 -2.154  1.00 27.08 236 B 1 
ATOM   3947 C CA  . TYR   B 2 236 ? 22.380  -23.953 -3.447  1.00 25.99 236 B 1 
ATOM   3948 C C   . TYR   B 2 236 ? 23.066  -25.135 -4.139  1.00 25.10 236 B 1 
ATOM   3949 O O   . TYR   B 2 236 ? 22.562  -25.594 -5.165  1.00 24.35 236 B 1 
ATOM   3950 C CB  . TYR   B 2 236 ? 22.391  -22.726 -4.362  1.00 26.14 236 B 1 
ATOM   3951 C CG  . TYR   B 2 236 ? 21.383  -21.649 -4.035  1.00 25.28 236 B 1 
ATOM   3952 C CD1 . TYR   B 2 236 ? 20.013  -21.960 -3.923  1.00 23.42 236 B 1 
ATOM   3953 C CD2 . TYR   B 2 236 ? 21.799  -20.313 -3.921  1.00 23.26 236 B 1 
ATOM   3954 C CE1 . TYR   B 2 236 ? 19.065  -20.946 -3.709  1.00 21.46 236 B 1 
ATOM   3955 C CE2 . TYR   B 2 236 ? 20.859  -19.293 -3.708  1.00 21.78 236 B 1 
ATOM   3956 C CZ  . TYR   B 2 236 ? 19.492  -19.613 -3.607  1.00 21.26 236 B 1 
ATOM   3957 O OH  . TYR   B 2 236 ? 18.576  -18.620 -3.409  1.00 20.04 236 B 1 
ATOM   3958 N N   . CYS   B 2 237 ? 24.192  -25.581 -3.625  1.00 22.03 237 B 1 
ATOM   3959 C CA  . CYS   B 2 237 ? 24.946  -26.702 -4.164  1.00 18.86 237 B 1 
ATOM   3960 C C   . CYS   B 2 237 ? 24.424  -28.036 -3.635  1.00 18.16 237 B 1 
ATOM   3961 O O   . CYS   B 2 237 ? 24.097  -28.115 -2.442  1.00 16.08 237 B 1 
ATOM   3962 C CB  . CYS   B 2 237 ? 26.433  -26.530 -3.857  1.00 17.72 237 B 1 
ATOM   3963 S SG  . CYS   B 2 237 ? 27.093  -25.019 -4.655  1.00 16.19 237 B 1 
ATOM   3964 O OXT . CYS   B 2 237 ? 24.398  -28.999 -4.455  1.00 15.21 237 B 1 
ATOM   3965 N N   . SER   C 3 1   ? 80.597  34.098  23.934  1.00 20.63 1   C 1 
ATOM   3966 C CA  . SER   C 3 1   ? 79.429  34.410  23.092  1.00 25.37 1   C 1 
ATOM   3967 C C   . SER   C 3 1   ? 78.189  33.869  23.792  1.00 29.03 1   C 1 
ATOM   3968 O O   . SER   C 3 1   ? 78.029  32.660  23.899  1.00 28.04 1   C 1 
ATOM   3969 C CB  . SER   C 3 1   ? 79.600  33.790  21.703  1.00 24.94 1   C 1 
ATOM   3970 O OG  . SER   C 3 1   ? 78.475  34.094  20.916  1.00 21.18 1   C 1 
ATOM   3971 N N   . LEU   C 3 2   ? 77.382  34.772  24.366  1.00 29.01 2   C 1 
ATOM   3972 C CA  . LEU   C 3 2   ? 76.195  34.430  25.161  1.00 31.13 2   C 1 
ATOM   3973 C C   . LEU   C 3 2   ? 75.046  34.087  24.203  1.00 31.15 2   C 1 
ATOM   3974 O O   . LEU   C 3 2   ? 74.232  34.935  23.862  1.00 29.60 2   C 1 
ATOM   3975 C CB  . LEU   C 3 2   ? 75.852  35.614  26.088  1.00 31.03 2   C 1 
ATOM   3976 C CG  . LEU   C 3 2   ? 76.726  35.698  27.346  1.00 27.58 2   C 1 
ATOM   3977 C CD1 . LEU   C 3 2   ? 76.667  37.104  27.944  1.00 25.87 2   C 1 
ATOM   3978 C CD2 . LEU   C 3 2   ? 76.261  34.699  28.411  1.00 30.25 2   C 1 
ATOM   3979 N N   . THR   C 3 3   ? 75.017  32.856  23.727  1.00 25.11 3   C 1 
ATOM   3980 C CA  . THR   C 3 3   ? 73.912  32.368  22.888  1.00 26.67 3   C 1 
ATOM   3981 C C   . THR   C 3 3   ? 72.634  32.325  23.724  1.00 26.76 3   C 1 
ATOM   3982 O O   . THR   C 3 3   ? 72.385  31.368  24.459  1.00 25.00 3   C 1 
ATOM   3983 C CB  . THR   C 3 3   ? 74.230  30.989  22.295  1.00 25.54 3   C 1 
ATOM   3984 O OG1 . THR   C 3 3   ? 74.767  30.134  23.269  1.00 21.75 3   C 1 
ATOM   3985 C CG2 . THR   C 3 3   ? 75.257  31.089  21.167  1.00 22.46 3   C 1 
ATOM   3986 N N   . SER   C 3 4   ? 71.851  33.410  23.659  1.00 27.22 4   C 1 
ATOM   3987 C CA  . SER   C 3 4   ? 70.579  33.522  24.377  1.00 29.40 4   C 1 
ATOM   3988 C C   . SER   C 3 4   ? 69.617  32.471  23.834  1.00 29.76 4   C 1 
ATOM   3989 O O   . SER   C 3 4   ? 69.085  32.608  22.734  1.00 28.60 4   C 1 
ATOM   3990 C CB  . SER   C 3 4   ? 69.998  34.935  24.235  1.00 29.33 4   C 1 
ATOM   3991 O OG  . SER   C 3 4   ? 69.704  35.239  22.891  1.00 25.61 4   C 1 
ATOM   3992 N N   . LYS   C 3 5   ? 69.419  31.400  24.611  1.00 25.97 5   C 1 
ATOM   3993 C CA  . LYS   C 3 5   ? 68.406  30.386  24.298  1.00 28.25 5   C 1 
ATOM   3994 C C   . LYS   C 3 5   ? 67.039  31.059  24.401  1.00 26.74 5   C 1 
ATOM   3995 O O   . LYS   C 3 5   ? 66.531  31.254  25.498  1.00 25.90 5   C 1 
ATOM   3996 C CB  . LYS   C 3 5   ? 68.519  29.178  25.243  1.00 30.01 5   C 1 
ATOM   3997 C CG  . LYS   C 3 5   ? 69.701  28.258  24.905  1.00 27.27 5   C 1 
ATOM   3998 C CD  . LYS   C 3 5   ? 69.712  27.030  25.823  1.00 26.02 5   C 1 
ATOM   3999 C CE  . LYS   C 3 5   ? 70.832  26.056  25.433  1.00 23.36 5   C 1 
ATOM   4000 N NZ  . LYS   C 3 5   ? 70.857  24.847  26.293  1.00 21.27 5   C 1 
ATOM   4001 N N   . ALA   C 3 6   ? 66.489  31.459  23.265  1.00 28.57 6   C 1 
ATOM   4002 C CA  . ALA   C 3 6   ? 65.136  31.993  23.185  1.00 29.78 6   C 1 
ATOM   4003 C C   . ALA   C 3 6   ? 64.167  30.898  23.648  1.00 29.15 6   C 1 
ATOM   4004 O O   . ALA   C 3 6   ? 63.879  29.950  22.922  1.00 28.05 6   C 1 
ATOM   4005 C CB  . ALA   C 3 6   ? 64.868  32.466  21.749  1.00 30.44 6   C 1 
ATOM   4006 N N   . ILE   C 3 7   ? 63.730  31.018  24.910  1.00 25.12 7   C 1 
ATOM   4007 C CA  . ILE   C 3 7   ? 62.689  30.147  25.452  1.00 24.83 7   C 1 
ATOM   4008 C C   . ILE   C 3 7   ? 61.400  30.573  24.756  1.00 24.29 7   C 1 
ATOM   4009 O O   . ILE   C 3 7   ? 60.773  31.551  25.153  1.00 23.56 7   C 1 
ATOM   4010 C CB  . ILE   C 3 7   ? 62.611  30.258  26.995  1.00 25.71 7   C 1 
ATOM   4011 C CG1 . ILE   C 3 7   ? 63.951  29.840  27.645  1.00 23.56 7   C 1 
ATOM   4012 C CG2 . ILE   C 3 7   ? 61.452  29.386  27.530  1.00 26.07 7   C 1 
ATOM   4013 C CD1 . ILE   C 3 7   ? 64.017  30.069  29.159  1.00 25.29 7   C 1 
ATOM   4014 N N   . CYS   C 3 8   ? 61.018  29.854  23.697  1.00 24.69 8   C 1 
ATOM   4015 C CA  . CYS   C 3 8   ? 59.697  30.000  23.098  1.00 24.11 8   C 1 
ATOM   4016 C C   . CYS   C 3 8   ? 58.666  29.611  24.156  1.00 24.87 8   C 1 
ATOM   4017 O O   . CYS   C 3 8   ? 58.377  28.433  24.367  1.00 24.87 8   C 1 
ATOM   4018 C CB  . CYS   C 3 8   ? 59.581  29.133  21.839  1.00 25.00 8   C 1 
ATOM   4019 S SG  . CYS   C 3 8   ? 60.524  29.891  20.471  1.00 21.48 8   C 1 
ATOM   4020 N N   . ARG   C 3 9   ? 58.140  30.614  24.855  1.00 24.88 9   C 1 
ATOM   4021 C CA  . ARG   C 3 9   ? 56.951  30.446  25.688  1.00 25.83 9   C 1 
ATOM   4022 C C   . ARG   C 3 9   ? 55.805  30.138  24.731  1.00 24.70 9   C 1 
ATOM   4023 O O   . ARG   C 3 9   ? 55.197  31.053  24.193  1.00 24.79 9   C 1 
ATOM   4024 C CB  . ARG   C 3 9   ? 56.664  31.703  26.524  1.00 28.29 9   C 1 
ATOM   4025 C CG  . ARG   C 3 9   ? 57.561  31.823  27.762  1.00 25.92 9   C 1 
ATOM   4026 C CD  . ARG   C 3 9   ? 57.137  33.046  28.581  1.00 25.52 9   C 1 
ATOM   4027 N NE  . ARG   C 3 9   ? 57.870  33.143  29.860  1.00 23.94 9   C 1 
ATOM   4028 C CZ  . ARG   C 3 9   ? 57.693  34.066  30.797  1.00 22.20 9   C 1 
ATOM   4029 N NH1 . ARG   C 3 9   ? 56.840  35.039  30.652  1.00 20.23 9   C 1 
ATOM   4030 N NH2 . ARG   C 3 9   ? 58.381  34.028  31.907  1.00 19.60 9   C 1 
ATOM   4031 N N   . TYR   C 3 10  ? 55.541  28.862  24.507  1.00 23.45 10  C 1 
ATOM   4032 C CA  . TYR   C 3 10  ? 54.262  28.450  23.954  1.00 24.06 10  C 1 
ATOM   4033 C C   . TYR   C 3 10  ? 53.199  28.947  24.927  1.00 23.20 10  C 1 
ATOM   4034 O O   . TYR   C 3 10  ? 53.063  28.432  26.035  1.00 22.35 10  C 1 
ATOM   4035 C CB  . TYR   C 3 10  ? 54.215  26.934  23.748  1.00 24.80 10  C 1 
ATOM   4036 C CG  . TYR   C 3 10  ? 54.874  26.499  22.452  1.00 23.68 10  C 1 
ATOM   4037 C CD1 . TYR   C 3 10  ? 54.108  26.407  21.276  1.00 23.27 10  C 1 
ATOM   4038 C CD2 . TYR   C 3 10  ? 56.251  26.213  22.405  1.00 24.00 10  C 1 
ATOM   4039 C CE1 . TYR   C 3 10  ? 54.703  26.020  20.062  1.00 21.84 10  C 1 
ATOM   4040 C CE2 . TYR   C 3 10  ? 56.858  25.830  21.192  1.00 22.45 10  C 1 
ATOM   4041 C CZ  . TYR   C 3 10  ? 56.076  25.731  20.022  1.00 23.32 10  C 1 
ATOM   4042 O OH  . TYR   C 3 10  ? 56.661  25.352  18.843  1.00 23.22 10  C 1 
ATOM   4043 N N   . SER   C 3 11  ? 52.535  30.030  24.552  1.00 25.72 11  C 1 
ATOM   4044 C CA  . SER   C 3 11  ? 51.347  30.475  25.256  1.00 27.79 11  C 1 
ATOM   4045 C C   . SER   C 3 11  ? 50.358  29.323  25.176  1.00 27.84 11  C 1 
ATOM   4046 O O   . SER   C 3 11  ? 49.848  29.012  24.103  1.00 27.19 11  C 1 
ATOM   4047 C CB  . SER   C 3 11  ? 50.779  31.745  24.616  1.00 28.58 11  C 1 
ATOM   4048 O OG  . SER   C 3 11  ? 49.659  32.196  25.342  1.00 24.43 11  C 1 
ATOM   4049 N N   . LEU   C 3 12  ? 50.132  28.673  26.312  1.00 24.48 12  C 1 
ATOM   4050 C CA  . LEU   C 3 12  ? 48.959  27.835  26.502  1.00 25.41 12  C 1 
ATOM   4051 C C   . LEU   C 3 12  ? 47.767  28.784  26.425  1.00 25.15 12  C 1 
ATOM   4052 O O   . LEU   C 3 12  ? 47.360  29.350  27.433  1.00 24.23 12  C 1 
ATOM   4053 C CB  . LEU   C 3 12  ? 49.041  27.106  27.858  1.00 25.56 12  C 1 
ATOM   4054 C CG  . LEU   C 3 12  ? 49.982  25.887  27.864  1.00 22.72 12  C 1 
ATOM   4055 C CD1 . LEU   C 3 12  ? 50.326  25.488  29.298  1.00 21.93 12  C 1 
ATOM   4056 C CD2 . LEU   C 3 12  ? 49.332  24.679  27.178  1.00 24.66 12  C 1 
ATOM   4057 N N   . SER   C 3 13  ? 47.296  29.051  25.215  1.00 24.33 13  C 1 
ATOM   4058 C CA  . SER   C 3 13  ? 46.029  29.740  25.036  1.00 26.80 13  C 1 
ATOM   4059 C C   . SER   C 3 13  ? 45.009  28.979  25.863  1.00 26.49 13  C 1 
ATOM   4060 O O   . SER   C 3 13  ? 44.889  27.756  25.736  1.00 25.31 13  C 1 
ATOM   4061 C CB  . SER   C 3 13  ? 45.621  29.799  23.560  1.00 26.95 13  C 1 
ATOM   4062 O OG  . SER   C 3 13  ? 45.637  28.515  22.980  1.00 23.96 13  C 1 
ATOM   4063 N N   . SER   C 3 14  ? 44.344  29.690  26.762  1.00 23.26 14  C 1 
ATOM   4064 C CA  . SER   C 3 14  ? 43.258  29.122  27.545  1.00 25.30 14  C 1 
ATOM   4065 C C   . SER   C 3 14  ? 42.285  28.492  26.558  1.00 25.94 14  C 1 
ATOM   4066 O O   . SER   C 3 14  ? 41.701  29.191  25.733  1.00 25.03 14  C 1 
ATOM   4067 C CB  . SER   C 3 14  ? 42.568  30.216  28.368  1.00 24.83 14  C 1 
ATOM   4068 O OG  . SER   C 3 14  ? 42.263  31.336  27.552  1.00 21.57 14  C 1 
ATOM   4069 N N   . VAL   C 3 15  ? 42.153  27.177  26.621  1.00 25.66 15  C 1 
ATOM   4070 C CA  . VAL   C 3 15  ? 41.018  26.504  26.006  1.00 25.27 15  C 1 
ATOM   4071 C C   . VAL   C 3 15  ? 39.823  27.086  26.738  1.00 25.74 15  C 1 
ATOM   4072 O O   . VAL   C 3 15  ? 39.568  26.717  27.880  1.00 24.79 15  C 1 
ATOM   4073 C CB  . VAL   C 3 15  ? 41.108  24.974  26.164  1.00 24.48 15  C 1 
ATOM   4074 C CG1 . VAL   C 3 15  ? 39.914  24.283  25.504  1.00 20.58 15  C 1 
ATOM   4075 C CG2 . VAL   C 3 15  ? 42.390  24.427  25.520  1.00 23.15 15  C 1 
ATOM   4076 N N   . GLU   C 3 16  ? 39.193  28.094  26.133  1.00 24.27 16  C 1 
ATOM   4077 C CA  . GLU   C 3 16  ? 37.931  28.600  26.645  1.00 26.23 16  C 1 
ATOM   4078 C C   . GLU   C 3 16  ? 37.045  27.379  26.795  1.00 25.70 16  C 1 
ATOM   4079 O O   . GLU   C 3 16  ? 36.786  26.657  25.830  1.00 25.11 16  C 1 
ATOM   4080 C CB  . GLU   C 3 16  ? 37.294  29.634  25.708  1.00 27.33 16  C 1 
ATOM   4081 C CG  . GLU   C 3 16  ? 37.962  31.010  25.828  1.00 24.57 16  C 1 
ATOM   4082 C CD  . GLU   C 3 16  ? 37.248  32.093  25.004  1.00 22.89 16  C 1 
ATOM   4083 O OE1 . GLU   C 3 16  ? 37.494  33.282  25.297  1.00 20.90 16  C 1 
ATOM   4084 O OE2 . GLU   C 3 16  ? 36.471  31.735  24.090  1.00 24.99 16  C 1 
ATOM   4085 N N   . SER   C 3 17  ? 36.678  27.108  28.037  1.00 23.78 17  C 1 
ATOM   4086 C CA  . SER   C 3 17  ? 35.691  26.080  28.304  1.00 24.79 17  C 1 
ATOM   4087 C C   . SER   C 3 17  ? 34.462  26.517  27.528  1.00 25.44 17  C 1 
ATOM   4088 O O   . SER   C 3 17  ? 33.811  27.489  27.916  1.00 25.01 17  C 1 
ATOM   4089 C CB  . SER   C 3 17  ? 35.407  25.966  29.807  1.00 24.83 17  C 1 
ATOM   4090 O OG  . SER   C 3 17  ? 34.946  27.196  30.334  1.00 21.69 17  C 1 
ATOM   4091 N N   . ILE   C 3 18  ? 34.200  25.864  26.400  1.00 29.54 18  C 1 
ATOM   4092 C CA  . ILE   C 3 18  ? 32.956  26.061  25.669  1.00 29.77 18  C 1 
ATOM   4093 C C   . ILE   C 3 18  ? 31.888  25.689  26.684  1.00 30.32 18  C 1 
ATOM   4094 O O   . ILE   C 3 18  ? 31.674  24.506  26.944  1.00 29.35 18  C 1 
ATOM   4095 C CB  . ILE   C 3 18  ? 32.898  25.200  24.389  1.00 29.22 18  C 1 
ATOM   4096 C CG1 . ILE   C 3 18  ? 34.035  25.578  23.412  1.00 26.99 18  C 1 
ATOM   4097 C CG2 . ILE   C 3 18  ? 31.521  25.363  23.716  1.00 28.53 18  C 1 
ATOM   4098 C CD1 . ILE   C 3 18  ? 34.148  24.663  22.184  1.00 26.14 18  C 1 
ATOM   4099 N N   . GLN   C 3 19  ? 31.324  26.702  27.350  1.00 28.73 19  C 1 
ATOM   4100 C CA  . GLN   C 3 19  ? 30.232  26.476  28.277  1.00 30.68 19  C 1 
ATOM   4101 C C   . GLN   C 3 19  ? 29.219  25.650  27.502  1.00 30.82 19  C 1 
ATOM   4102 O O   . GLN   C 3 19  ? 28.892  26.015  26.371  1.00 29.93 19  C 1 
ATOM   4103 C CB  . GLN   C 3 19  ? 29.604  27.786  28.760  1.00 31.52 19  C 1 
ATOM   4104 C CG  . GLN   C 3 19  ? 30.411  28.451  29.887  1.00 28.24 19  C 1 
ATOM   4105 C CD  . GLN   C 3 19  ? 29.658  29.626  30.521  1.00 25.83 19  C 1 
ATOM   4106 O OE1 . GLN   C 3 19  ? 28.659  30.114  30.020  1.00 26.01 19  C 1 
ATOM   4107 N NE2 . GLN   C 3 19  ? 30.105  30.113  31.655  1.00 26.31 19  C 1 
ATOM   4108 N N   . PRO   C 3 20  ? 28.789  24.505  28.043  1.00 29.46 20  C 1 
ATOM   4109 C CA  . PRO   C 3 20  ? 27.825  23.670  27.353  1.00 30.40 20  C 1 
ATOM   4110 C C   . PRO   C 3 20  ? 26.634  24.573  27.045  1.00 32.91 20  C 1 
ATOM   4111 O O   . PRO   C 3 20  ? 26.015  25.088  27.974  1.00 32.17 20  C 1 
ATOM   4112 C CB  . PRO   C 3 20  ? 27.504  22.522  28.316  1.00 28.93 20  C 1 
ATOM   4113 C CG  . PRO   C 3 20  ? 27.902  23.067  29.688  1.00 28.62 20  C 1 
ATOM   4114 C CD  . PRO   C 3 20  ? 29.050  24.021  29.381  1.00 33.83 20  C 1 
ATOM   4115 N N   . LYS   C 3 21  ? 26.420  24.871  25.761  1.00 33.31 21  C 1 
ATOM   4116 C CA  . LYS   C 3 21  ? 25.406  25.837  25.327  1.00 34.78 21  C 1 
ATOM   4117 C C   . LYS   C 3 21  ? 24.118  25.445  26.022  1.00 34.82 21  C 1 
ATOM   4118 O O   . LYS   C 3 21  ? 23.630  24.341  25.803  1.00 33.80 21  C 1 
ATOM   4119 C CB  . LYS   C 3 21  ? 25.221  25.833  23.802  1.00 35.13 21  C 1 
ATOM   4120 C CG  . LYS   C 3 21  ? 26.273  26.665  23.056  1.00 32.23 21  C 1 
ATOM   4121 C CD  . LYS   C 3 21  ? 25.950  26.705  21.559  1.00 30.36 21  C 1 
ATOM   4122 C CE  . LYS   C 3 21  ? 26.927  27.627  20.814  1.00 26.60 21  C 1 
ATOM   4123 N NZ  . LYS   C 3 21  ? 26.621  27.723  19.365  1.00 24.22 21  C 1 
ATOM   4124 N N   . THR   C 3 22  ? 23.641  26.320  26.887  1.00 35.62 22  C 1 
ATOM   4125 C CA  . THR   C 3 22  ? 22.445  26.080  27.686  1.00 37.96 22  C 1 
ATOM   4126 C C   . THR   C 3 22  ? 21.323  25.708  26.733  1.00 38.55 22  C 1 
ATOM   4127 O O   . THR   C 3 22  ? 20.933  26.506  25.885  1.00 37.71 22  C 1 
ATOM   4128 C CB  . THR   C 3 22  ? 22.069  27.313  28.524  1.00 37.35 22  C 1 
ATOM   4129 O OG1 . THR   C 3 22  ? 22.574  28.500  27.949  1.00 33.55 22  C 1 
ATOM   4130 C CG2 . THR   C 3 22  ? 22.659  27.225  29.930  1.00 33.79 22  C 1 
ATOM   4131 N N   . GLN   C 3 23  ? 20.878  24.455  26.805  1.00 38.20 23  C 1 
ATOM   4132 C CA  . GLN   C 3 23  ? 19.906  23.952  25.853  1.00 40.74 23  C 1 
ATOM   4133 C C   . GLN   C 3 23  ? 18.613  24.737  26.061  1.00 41.26 23  C 1 
ATOM   4134 O O   . GLN   C 3 23  ? 18.054  24.727  27.155  1.00 41.59 23  C 1 
ATOM   4135 C CB  . GLN   C 3 23  ? 19.758  22.432  26.015  1.00 41.54 23  C 1 
ATOM   4136 C CG  . GLN   C 3 23  ? 18.980  21.800  24.851  1.00 38.01 23  C 1 
ATOM   4137 C CD  . GLN   C 3 23  ? 18.930  20.268  24.937  1.00 34.57 23  C 1 
ATOM   4138 O OE1 . GLN   C 3 23  ? 19.331  19.645  25.902  1.00 33.16 23  C 1 
ATOM   4139 N NE2 . GLN   C 3 23  ? 18.428  19.605  23.924  1.00 32.44 23  C 1 
ATOM   4140 N N   . VAL   C 3 24  ? 18.185  25.435  25.023  1.00 49.95 24  C 1 
ATOM   4141 C CA  . VAL   C 3 24  ? 16.947  26.220  25.062  1.00 49.44 24  C 1 
ATOM   4142 C C   . VAL   C 3 24  ? 15.806  25.266  25.390  1.00 48.66 24  C 1 
ATOM   4143 O O   . VAL   C 3 24  ? 15.667  24.222  24.752  1.00 48.61 24  C 1 
ATOM   4144 C CB  . VAL   C 3 24  ? 16.715  26.953  23.731  1.00 48.96 24  C 1 
ATOM   4145 C CG1 . VAL   C 3 24  ? 15.451  27.805  23.777  1.00 41.86 24  C 1 
ATOM   4146 C CG2 . VAL   C 3 24  ? 17.896  27.876  23.391  1.00 44.84 24  C 1 
ATOM   4147 N N   . LYS   C 3 25  ? 15.017  25.606  26.407  1.00 50.94 25  C 1 
ATOM   4148 C CA  . LYS   C 3 25  ? 13.897  24.780  26.857  1.00 53.41 25  C 1 
ATOM   4149 C C   . LYS   C 3 25  ? 12.605  25.245  26.200  1.00 51.08 25  C 1 
ATOM   4150 O O   . LYS   C 3 25  ? 12.396  26.444  26.026  1.00 53.06 25  C 1 
ATOM   4151 C CB  . LYS   C 3 25  ? 13.784  24.802  28.387  1.00 56.10 25  C 1 
ATOM   4152 C CG  . LYS   C 3 25  ? 14.968  24.099  29.073  1.00 50.67 25  C 1 
ATOM   4153 C CD  . LYS   C 3 25  ? 14.748  24.050  30.585  1.00 44.88 25  C 1 
ATOM   4154 C CE  . LYS   C 3 25  ? 15.909  23.340  31.282  1.00 39.82 25  C 1 
ATOM   4155 N NZ  . LYS   C 3 25  ? 15.678  23.232  32.742  1.00 33.82 25  C 1 
ATOM   4156 N N   . ALA   C 3 26  ? 11.740  24.293  25.908  1.00 50.83 26  C 1 
ATOM   4157 C CA  . ALA   C 3 26  ? 10.370  24.590  25.514  1.00 50.85 26  C 1 
ATOM   4158 C C   . ALA   C 3 26  ? 9.619   25.297  26.650  1.00 51.17 26  C 1 
ATOM   4159 O O   . ALA   C 3 26  ? 9.901   25.082  27.831  1.00 54.25 26  C 1 
ATOM   4160 C CB  . ALA   C 3 26  ? 9.674   23.287  25.119  1.00 51.33 26  C 1 
ATOM   4161 N N   . ILE   C 3 27  ? 8.645   26.111  26.277  1.00 49.02 27  C 1 
ATOM   4162 C CA  . ILE   C 3 27  ? 7.677   26.687  27.208  1.00 49.75 27  C 1 
ATOM   4163 C C   . ILE   C 3 27  ? 6.407   25.848  27.117  1.00 50.13 27  C 1 
ATOM   4164 O O   . ILE   C 3 27  ? 5.813   25.725  26.047  1.00 48.73 27  C 1 
ATOM   4165 C CB  . ILE   C 3 27  ? 7.448   28.179  26.911  1.00 48.67 27  C 1 
ATOM   4166 C CG1 . ILE   C 3 27  ? 8.782   28.936  27.114  1.00 43.96 27  C 1 
ATOM   4167 C CG2 . ILE   C 3 27  ? 6.345   28.760  27.821  1.00 41.53 27  C 1 
ATOM   4168 C CD1 . ILE   C 3 27  ? 8.735   30.385  26.665  1.00 38.55 27  C 1 
ATOM   4169 N N   . GLU   C 3 28  ? 6.010   25.272  28.250  1.00 45.41 28  C 1 
ATOM   4170 C CA  . GLU   C 3 28  ? 4.940   24.274  28.320  1.00 45.25 28  C 1 
ATOM   4171 C C   . GLU   C 3 28  ? 3.798   24.741  29.235  1.00 43.85 28  C 1 
ATOM   4172 O O   . GLU   C 3 28  ? 3.503   24.090  30.241  1.00 42.64 28  C 1 
ATOM   4173 C CB  . GLU   C 3 28  ? 5.509   22.905  28.736  1.00 45.41 28  C 1 
ATOM   4174 C CG  . GLU   C 3 28  ? 6.679   22.459  27.846  1.00 41.50 28  C 1 
ATOM   4175 C CD  . GLU   C 3 28  ? 7.097   21.004  28.060  1.00 37.54 28  C 1 
ATOM   4176 O OE1 . GLU   C 3 28  ? 7.740   20.474  27.128  1.00 35.70 28  C 1 
ATOM   4177 O OE2 . GLU   C 3 28  ? 6.782   20.415  29.115  1.00 38.32 28  C 1 
ATOM   4178 N N   . PRO   C 3 29  ? 3.152   25.887  28.955  1.00 42.74 29  C 1 
ATOM   4179 C CA  . PRO   C 3 29  ? 1.985   26.282  29.726  1.00 42.60 29  C 1 
ATOM   4180 C C   . PRO   C 3 29  ? 0.883   25.228  29.595  1.00 44.14 29  C 1 
ATOM   4181 O O   . PRO   C 3 29  ? 0.788   24.523  28.584  1.00 42.57 29  C 1 
ATOM   4182 C CB  . PRO   C 3 29  ? 1.561   27.639  29.170  1.00 38.57 29  C 1 
ATOM   4183 C CG  . PRO   C 3 29  ? 2.046   27.594  27.726  1.00 37.16 29  C 1 
ATOM   4184 C CD  . PRO   C 3 29  ? 3.330   26.772  27.819  1.00 40.28 29  C 1 
ATOM   4185 N N   . LYS   C 3 30  ? 0.026   25.151  30.605  1.00 45.33 30  C 1 
ATOM   4186 C CA  . LYS   C 3 30  ? -1.107  24.231  30.605  1.00 45.54 30  C 1 
ATOM   4187 C C   . LYS   C 3 30  ? -1.988  24.489  29.379  1.00 45.89 30  C 1 
ATOM   4188 O O   . LYS   C 3 30  ? -2.459  25.608  29.181  1.00 44.02 30  C 1 
ATOM   4189 C CB  . LYS   C 3 30  ? -1.886  24.359  31.924  1.00 43.76 30  C 1 
ATOM   4190 C CG  . LYS   C 3 30  ? -2.983  23.298  32.017  1.00 39.59 30  C 1 
ATOM   4191 C CD  . LYS   C 3 30  ? -3.735  23.339  33.345  1.00 35.91 30  C 1 
ATOM   4192 C CE  . LYS   C 3 30  ? -4.771  22.212  33.303  1.00 31.67 30  C 1 
ATOM   4193 N NZ  . LYS   C 3 30  ? -5.565  22.099  34.544  1.00 28.22 30  C 1 
ATOM   4194 N N   . GLY   C 3 31  ? -2.213  23.455  28.586  1.00 43.05 31  C 1 
ATOM   4195 C CA  . GLY   C 3 31  ? -3.151  23.489  27.475  1.00 44.62 31  C 1 
ATOM   4196 C C   . GLY   C 3 31  ? -4.597  23.301  27.934  1.00 46.27 31  C 1 
ATOM   4197 O O   . GLY   C 3 31  ? -4.882  23.011  29.098  1.00 44.31 31  C 1 
ATOM   4198 N N   . GLU   C 3 32  ? -5.508  23.458  26.994  1.00 47.20 32  C 1 
ATOM   4199 C CA  . GLU   C 3 32  ? -6.914  23.103  27.162  1.00 48.32 32  C 1 
ATOM   4200 C C   . GLU   C 3 32  ? -7.192  21.853  26.328  1.00 49.89 32  C 1 
ATOM   4201 O O   . GLU   C 3 32  ? -6.832  21.794  25.149  1.00 47.30 32  C 1 
ATOM   4202 C CB  . GLU   C 3 32  ? -7.786  24.293  26.748  1.00 44.98 32  C 1 
ATOM   4203 C CG  . GLU   C 3 32  ? -9.288  24.050  26.947  1.00 40.10 32  C 1 
ATOM   4204 C CD  . GLU   C 3 32  ? -10.130 25.275  26.561  1.00 36.33 32  C 1 
ATOM   4205 O OE1 . GLU   C 3 32  ? -11.369 25.167  26.639  1.00 33.50 32  C 1 
ATOM   4206 O OE2 . GLU   C 3 32  ? -9.539  26.314  26.182  1.00 34.08 32  C 1 
ATOM   4207 N N   . LYS   C 3 33  ? -7.804  20.859  26.946  1.00 48.13 33  C 1 
ATOM   4208 C CA  . LYS   C 3 33  ? -8.241  19.650  26.249  1.00 49.62 33  C 1 
ATOM   4209 C C   . LYS   C 3 33  ? -9.718  19.769  25.896  1.00 51.96 33  C 1 
ATOM   4210 O O   . LYS   C 3 33  ? -10.535 20.064  26.758  1.00 50.27 33  C 1 
ATOM   4211 C CB  . LYS   C 3 33  ? -7.940  18.403  27.107  1.00 47.61 33  C 1 
ATOM   4212 C CG  . LYS   C 3 33  ? -8.291  17.106  26.366  1.00 42.98 33  C 1 
ATOM   4213 C CD  . LYS   C 3 33  ? -7.921  15.860  27.173  1.00 39.40 33  C 1 
ATOM   4214 C CE  . LYS   C 3 33  ? -8.275  14.617  26.356  1.00 35.63 33  C 1 
ATOM   4215 N NZ  . LYS   C 3 33  ? -7.846  13.357  27.005  1.00 32.20 33  C 1 
ATOM   4216 N N   . ASP   C 3 34  ? -10.043 19.464  24.648  1.00 49.67 34  C 1 
ATOM   4217 C CA  . ASP   C 3 34  ? -11.420 19.281  24.184  1.00 50.78 34  C 1 
ATOM   4218 C C   . ASP   C 3 34  ? -11.560 17.903  23.513  1.00 52.83 34  C 1 
ATOM   4219 O O   . ASP   C 3 34  ? -10.567 17.221  23.248  1.00 51.52 34  C 1 
ATOM   4220 C CB  . ASP   C 3 34  ? -11.822 20.458  23.273  1.00 47.62 34  C 1 
ATOM   4221 C CG  . ASP   C 3 34  ? -13.339 20.609  23.067  1.00 43.41 34  C 1 
ATOM   4222 O OD1 . ASP   C 3 34  ? -14.117 19.746  23.555  1.00 41.03 34  C 1 
ATOM   4223 O OD2 . ASP   C 3 34  ? -13.736 21.586  22.404  1.00 40.73 34  C 1 
ATOM   4224 N N   . ARG   C 3 35  ? -12.783 17.491  23.232  1.00 51.49 35  C 1 
ATOM   4225 C CA  . ARG   C 3 35  ? -13.151 16.147  22.752  1.00 52.37 35  C 1 
ATOM   4226 C C   . ARG   C 3 35  ? -12.363 15.649  21.530  1.00 55.23 35  C 1 
ATOM   4227 O O   . ARG   C 3 35  ? -12.197 14.447  21.365  1.00 53.55 35  C 1 
ATOM   4228 C CB  . ARG   C 3 35  ? -14.660 16.110  22.480  1.00 48.79 35  C 1 
ATOM   4229 C CG  . ARG   C 3 35  ? -15.113 17.088  21.375  1.00 45.18 35  C 1 
ATOM   4230 C CD  . ARG   C 3 35  ? -16.627 16.999  21.150  1.00 40.80 35  C 1 
ATOM   4231 N NE  . ARG   C 3 35  ? -17.052 17.912  20.079  1.00 36.38 35  C 1 
ATOM   4232 C CZ  . ARG   C 3 35  ? -18.206 17.856  19.420  1.00 33.15 35  C 1 
ATOM   4233 N NH1 . ARG   C 3 35  ? -19.127 16.979  19.711  1.00 31.72 35  C 1 
ATOM   4234 N NH2 . ARG   C 3 35  ? -18.443 18.694  18.453  1.00 29.66 35  C 1 
ATOM   4235 N N   . PHE   C 3 36  ? -11.918 16.557  20.676  1.00 56.13 36  C 1 
ATOM   4236 C CA  . PHE   C 3 36  ? -11.170 16.217  19.466  1.00 55.90 36  C 1 
ATOM   4237 C C   . PHE   C 3 36  ? -9.651  16.439  19.582  1.00 57.29 36  C 1 
ATOM   4238 O O   . PHE   C 3 36  ? -8.919  16.116  18.650  1.00 56.20 36  C 1 
ATOM   4239 C CB  . PHE   C 3 36  ? -11.760 16.972  18.270  1.00 54.32 36  C 1 
ATOM   4240 C CG  . PHE   C 3 36  ? -11.481 18.462  18.282  1.00 52.42 36  C 1 
ATOM   4241 C CD1 . PHE   C 3 36  ? -12.373 19.344  18.917  1.00 47.25 36  C 1 
ATOM   4242 C CD2 . PHE   C 3 36  ? -10.320 18.973  17.670  1.00 48.38 36  C 1 
ATOM   4243 C CE1 . PHE   C 3 36  ? -12.100 20.721  18.944  1.00 44.73 36  C 1 
ATOM   4244 C CE2 . PHE   C 3 36  ? -10.043 20.352  17.698  1.00 46.27 36  C 1 
ATOM   4245 C CZ  . PHE   C 3 36  ? -10.933 21.224  18.340  1.00 46.68 36  C 1 
ATOM   4246 N N   . LEU   C 3 37  ? -9.175  16.997  20.691  1.00 58.18 37  C 1 
ATOM   4247 C CA  . LEU   C 3 37  ? -7.750  17.159  20.978  1.00 57.28 37  C 1 
ATOM   4248 C C   . LEU   C 3 37  ? -7.195  15.873  21.602  1.00 57.12 37  C 1 
ATOM   4249 O O   . LEU   C 3 37  ? -7.875  15.198  22.373  1.00 55.21 37  C 1 
ATOM   4250 C CB  . LEU   C 3 37  ? -7.519  18.377  21.894  1.00 54.62 37  C 1 
ATOM   4251 C CG  . LEU   C 3 37  ? -7.978  19.731  21.323  1.00 51.14 37  C 1 
ATOM   4252 C CD1 . LEU   C 3 37  ? -7.760  20.836  22.353  1.00 47.44 37  C 1 
ATOM   4253 C CD2 . LEU   C 3 37  ? -7.212  20.115  20.053  1.00 48.43 37  C 1 
ATOM   4254 N N   . ILE   C 3 38  ? -5.946  15.562  21.292  1.00 58.15 38  C 1 
ATOM   4255 C CA  . ILE   C 3 38  ? -5.282  14.360  21.821  1.00 55.24 38  C 1 
ATOM   4256 C C   . ILE   C 3 38  ? -5.052  14.501  23.326  1.00 55.83 38  C 1 
ATOM   4257 O O   . ILE   C 3 38  ? -5.410  13.620  24.109  1.00 51.41 38  C 1 
ATOM   4258 C CB  . ILE   C 3 38  ? -3.940  14.090  21.099  1.00 49.39 38  C 1 
ATOM   4259 C CG1 . ILE   C 3 38  ? -4.101  14.030  19.569  1.00 46.47 38  C 1 
ATOM   4260 C CG2 . ILE   C 3 38  ? -3.319  12.777  21.621  1.00 45.25 38  C 1 
ATOM   4261 C CD1 . ILE   C 3 38  ? -2.751  13.998  18.840  1.00 42.00 38  C 1 
ATOM   4262 N N   . ASP   C 3 39  ? -4.423  15.608  23.703  1.00 53.81 39  C 1 
ATOM   4263 C CA  . ASP   C 3 39  ? -4.032  15.890  25.079  1.00 53.77 39  C 1 
ATOM   4264 C C   . ASP   C 3 39  ? -3.986  17.404  25.368  1.00 55.20 39  C 1 
ATOM   4265 O O   . ASP   C 3 39  ? -4.209  18.250  24.499  1.00 52.04 39  C 1 
ATOM   4266 C CB  . ASP   C 3 39  ? -2.709  15.163  25.399  1.00 48.63 39  C 1 
ATOM   4267 C CG  . ASP   C 3 39  ? -1.444  15.699  24.710  1.00 44.01 39  C 1 
ATOM   4268 O OD1 . ASP   C 3 39  ? -1.471  16.812  24.154  1.00 41.41 39  C 1 
ATOM   4269 O OD2 . ASP   C 3 39  ? -0.392  15.029  24.826  1.00 40.88 39  C 1 
ATOM   4270 N N   . GLU   C 3 40  ? -3.685  17.743  26.618  1.00 54.19 40  C 1 
ATOM   4271 C CA  . GLU   C 3 40  ? -3.596  19.134  27.075  1.00 52.42 40  C 1 
ATOM   4272 C C   . GLU   C 3 40  ? -2.399  19.903  26.485  1.00 54.05 40  C 1 
ATOM   4273 O O   . GLU   C 3 40  ? -2.360  21.129  26.568  1.00 50.76 40  C 1 
ATOM   4274 C CB  . GLU   C 3 40  ? -3.521  19.186  28.609  1.00 47.31 40  C 1 
ATOM   4275 C CG  . GLU   C 3 40  ? -4.767  18.628  29.320  1.00 42.50 40  C 1 
ATOM   4276 C CD  . GLU   C 3 40  ? -4.740  18.859  30.842  1.00 37.52 40  C 1 
ATOM   4277 O OE1 . GLU   C 3 40  ? -5.771  18.592  31.498  1.00 33.59 40  C 1 
ATOM   4278 O OE2 . GLU   C 3 40  ? -3.713  19.342  31.380  1.00 34.80 40  C 1 
ATOM   4279 N N   . ARG   C 3 41  ? -1.428  19.218  25.884  1.00 60.22 41  C 1 
ATOM   4280 C CA  . ARG   C 3 41  ? -0.295  19.859  25.192  1.00 60.26 41  C 1 
ATOM   4281 C C   . ARG   C 3 41  ? -0.658  20.255  23.756  1.00 62.01 41  C 1 
ATOM   4282 O O   . ARG   C 3 41  ? 0.150   20.895  23.090  1.00 58.25 41  C 1 
ATOM   4283 C CB  . ARG   C 3 41  ? 0.935   18.950  25.214  1.00 57.17 41  C 1 
ATOM   4284 C CG  . ARG   C 3 41  ? 1.381   18.577  26.634  1.00 54.12 41  C 1 
ATOM   4285 C CD  . ARG   C 3 41  ? 2.503   17.538  26.602  1.00 50.16 41  C 1 
ATOM   4286 N NE  . ARG   C 3 41  ? 1.986   16.271  26.055  1.00 46.55 41  C 1 
ATOM   4287 C CZ  . ARG   C 3 41  ? 2.676   15.183  25.749  1.00 42.58 41  C 1 
ATOM   4288 N NH1 . ARG   C 3 41  ? 3.963   15.094  25.972  1.00 40.50 41  C 1 
ATOM   4289 N NH2 . ARG   C 3 41  ? 2.055   14.175  25.213  1.00 39.47 41  C 1 
ATOM   4290 N N   . ASN   C 3 42  ? -1.849  19.902  23.296  1.00 67.18 42  C 1 
ATOM   4291 C CA  . ASN   C 3 42  ? -2.312  20.131  21.929  1.00 66.58 42  C 1 
ATOM   4292 C C   . ASN   C 3 42  ? -1.367  19.493  20.895  1.00 70.88 42  C 1 
ATOM   4293 O O   . ASN   C 3 42  ? -0.941  20.138  19.939  1.00 67.09 42  C 1 
ATOM   4294 C CB  . ASN   C 3 42  ? -2.579  21.630  21.687  1.00 59.94 42  C 1 
ATOM   4295 C CG  . ASN   C 3 42  ? -3.518  22.238  22.710  1.00 53.29 42  C 1 
ATOM   4296 O OD1 . ASN   C 3 42  ? -4.606  21.759  22.952  1.00 48.31 42  C 1 
ATOM   4297 N ND2 . ASN   C 3 42  ? -3.117  23.324  23.339  1.00 47.39 42  C 1 
ATOM   4298 N N   . TRP   C 3 43  ? -1.009  18.222  21.102  1.00 67.95 43  C 1 
ATOM   4299 C CA  . TRP   C 3 43  ? -0.332  17.446  20.065  1.00 70.46 43  C 1 
ATOM   4300 C C   . TRP   C 3 43  ? -1.316  17.232  18.914  1.00 74.02 43  C 1 
ATOM   4301 O O   . TRP   C 3 43  ? -2.385  16.653  19.101  1.00 73.53 43  C 1 
ATOM   4302 C CB  . TRP   C 3 43  ? 0.197   16.138  20.648  1.00 66.29 43  C 1 
ATOM   4303 C CG  . TRP   C 3 43  ? 1.085   15.338  19.742  1.00 63.29 43  C 1 
ATOM   4304 C CD1 . TRP   C 3 43  ? 1.666   15.758  18.599  1.00 55.79 43  C 1 
ATOM   4305 C CD2 . TRP   C 3 43  ? 1.543   13.968  19.930  1.00 57.84 43  C 1 
ATOM   4306 N NE1 . TRP   C 3 43  ? 2.453   14.740  18.069  1.00 52.58 43  C 1 
ATOM   4307 C CE2 . TRP   C 3 43  ? 2.418   13.636  18.864  1.00 54.90 43  C 1 
ATOM   4308 C CE3 . TRP   C 3 43  ? 1.316   12.987  20.920  1.00 52.95 43  C 1 
ATOM   4309 C CZ2 . TRP   C 3 43  ? 3.070   12.382  18.792  1.00 49.32 43  C 1 
ATOM   4310 C CZ3 . TRP   C 3 43  ? 1.960   11.737  20.846  1.00 48.58 43  C 1 
ATOM   4311 C CH2 . TRP   C 3 43  ? 2.831   11.446  19.797  1.00 46.68 43  C 1 
ATOM   4312 N N   . LEU   C 3 44  ? -0.983  17.753  17.742  1.00 78.14 44  C 1 
ATOM   4313 C CA  . LEU   C 3 44  ? -1.908  17.804  16.616  1.00 81.19 44  C 1 
ATOM   4314 C C   . LEU   C 3 44  ? -1.845  16.527  15.774  1.00 81.29 44  C 1 
ATOM   4315 O O   . LEU   C 3 44  ? -0.770  16.073  15.386  1.00 80.78 44  C 1 
ATOM   4316 C CB  . LEU   C 3 44  ? -1.655  19.069  15.778  1.00 82.32 44  C 1 
ATOM   4317 C CG  . LEU   C 3 44  ? -1.766  20.407  16.543  1.00 83.59 44  C 1 
ATOM   4318 C CD1 . LEU   C 3 44  ? -1.579  21.572  15.574  1.00 77.33 44  C 1 
ATOM   4319 C CD2 . LEU   C 3 44  ? -3.115  20.592  17.247  1.00 76.72 44  C 1 
ATOM   4320 N N   . ASN   C 3 45  ? -3.017  15.997  15.448  1.00 80.39 45  C 1 
ATOM   4321 C CA  . ASN   C 3 45  ? -3.193  14.957  14.441  1.00 80.60 45  C 1 
ATOM   4322 C C   . ASN   C 3 45  ? -3.312  15.567  13.035  1.00 82.67 45  C 1 
ATOM   4323 O O   . ASN   C 3 45  ? -3.514  16.770  12.865  1.00 81.76 45  C 1 
ATOM   4324 C CB  . ASN   C 3 45  ? -4.441  14.126  14.778  1.00 77.59 45  C 1 
ATOM   4325 C CG  . ASN   C 3 45  ? -4.230  13.145  15.920  1.00 74.04 45  C 1 
ATOM   4326 O OD1 . ASN   C 3 45  ? -3.143  12.653  16.167  1.00 67.77 45  C 1 
ATOM   4327 N ND2 . ASN   C 3 45  ? -5.287  12.788  16.617  1.00 66.77 45  C 1 
ATOM   4328 N N   . ASN   C 3 46  ? -3.273  14.697  12.029  1.00 79.62 46  C 1 
ATOM   4329 C CA  . ASN   C 3 46  ? -3.532  15.075  10.640  1.00 80.08 46  C 1 
ATOM   4330 C C   . ASN   C 3 46  ? -4.881  15.794  10.438  1.00 81.17 46  C 1 
ATOM   4331 O O   . ASN   C 3 46  ? -4.956  16.708  9.622   1.00 80.90 46  C 1 
ATOM   4332 C CB  . ASN   C 3 46  ? -3.414  13.831  9.742   1.00 78.16 46  C 1 
ATOM   4333 C CG  . ASN   C 3 46  ? -4.406  12.726  10.065  1.00 76.36 46  C 1 
ATOM   4334 O OD1 . ASN   C 3 46  ? -4.811  12.520  11.193  1.00 69.41 46  C 1 
ATOM   4335 N ND2 . ASN   C 3 46  ? -4.814  11.977  9.059   1.00 70.86 46  C 1 
ATOM   4336 N N   . GLN   C 3 47  ? -5.917  15.457  11.204  1.00 80.54 47  C 1 
ATOM   4337 C CA  . GLN   C 3 47  ? -7.214  16.135  11.134  1.00 79.63 47  C 1 
ATOM   4338 C C   . GLN   C 3 47  ? -7.120  17.607  11.562  1.00 80.56 47  C 1 
ATOM   4339 O O   . GLN   C 3 47  ? -7.685  18.466  10.893  1.00 79.85 47  C 1 
ATOM   4340 C CB  . GLN   C 3 47  ? -8.267  15.422  11.998  1.00 77.12 47  C 1 
ATOM   4341 C CG  . GLN   C 3 47  ? -8.607  14.002  11.525  1.00 71.26 47  C 1 
ATOM   4342 C CD  . GLN   C 3 47  ? -7.585  12.954  11.955  1.00 67.91 47  C 1 
ATOM   4343 O OE1 . GLN   C 3 47  ? -6.762  13.158  12.838  1.00 62.19 47  C 1 
ATOM   4344 N NE2 . GLN   C 3 47  ? -7.605  11.797  11.338  1.00 60.37 47  C 1 
ATOM   4345 N N   . HIS   C 3 48  ? -6.380  17.895  12.633  1.00 83.76 48  C 1 
ATOM   4346 C CA  . HIS   C 3 48  ? -6.190  19.271  13.107  1.00 83.64 48  C 1 
ATOM   4347 C C   . HIS   C 3 48  ? -5.416  20.104  12.082  1.00 84.30 48  C 1 
ATOM   4348 O O   . HIS   C 3 48  ? -5.831  21.211  11.736  1.00 84.43 48  C 1 
ATOM   4349 C CB  . HIS   C 3 48  ? -5.439  19.269  14.451  1.00 82.63 48  C 1 
ATOM   4350 C CG  . HIS   C 3 48  ? -6.028  18.376  15.500  1.00 80.93 48  C 1 
ATOM   4351 N ND1 . HIS   C 3 48  ? -5.346  17.407  16.209  1.00 72.60 48  C 1 
ATOM   4352 C CD2 . HIS   C 3 48  ? -7.328  18.338  15.927  1.00 73.14 48  C 1 
ATOM   4353 C CE1 . HIS   C 3 48  ? -6.214  16.805  17.034  1.00 75.14 48  C 1 
ATOM   4354 N NE2 . HIS   C 3 48  ? -7.429  17.340  16.889  1.00 75.95 48  C 1 
ATOM   4355 N N   . LEU   C 3 49  ? -4.328  19.540  11.563  1.00 88.36 49  C 1 
ATOM   4356 C CA  . LEU   C 3 49  ? -3.507  20.190  10.542  1.00 89.19 49  C 1 
ATOM   4357 C C   . LEU   C 3 49  ? -4.303  20.411  9.247   1.00 88.56 49  C 1 
ATOM   4358 O O   . LEU   C 3 49  ? -4.261  21.495  8.675   1.00 87.85 49  C 1 
ATOM   4359 C CB  . LEU   C 3 49  ? -2.254  19.335  10.286  1.00 90.50 49  C 1 
ATOM   4360 C CG  . LEU   C 3 49  ? -1.353  19.106  11.514  1.00 90.63 49  C 1 
ATOM   4361 C CD1 . LEU   C 3 49  ? -0.220  18.152  11.154  1.00 81.80 49  C 1 
ATOM   4362 C CD2 . LEU   C 3 49  ? -0.742  20.393  12.044  1.00 82.17 49  C 1 
ATOM   4363 N N   . GLY   C 3 50  ? -5.065  19.406  8.822   1.00 86.62 50  C 1 
ATOM   4364 C CA  . GLY   C 3 50  ? -5.943  19.502  7.657   1.00 85.32 50  C 1 
ATOM   4365 C C   . GLY   C 3 50  ? -7.038  20.562  7.822   1.00 84.65 50  C 1 
ATOM   4366 O O   . GLY   C 3 50  ? -7.240  21.375  6.928   1.00 83.91 50  C 1 
ATOM   4367 N N   . LEU   C 3 51  ? -7.693  20.612  8.976   1.00 83.92 51  C 1 
ATOM   4368 C CA  . LEU   C 3 51  ? -8.713  21.627  9.266   1.00 83.45 51  C 1 
ATOM   4369 C C   . LEU   C 3 51  ? -8.129  23.045  9.255   1.00 83.11 51  C 1 
ATOM   4370 O O   . LEU   C 3 51  ? -8.709  23.942  8.648   1.00 83.06 51  C 1 
ATOM   4371 C CB  . LEU   C 3 51  ? -9.387  21.298  10.609  1.00 82.46 51  C 1 
ATOM   4372 C CG  . LEU   C 3 51  ? -10.482 22.302  11.029  1.00 80.57 51  C 1 
ATOM   4373 C CD1 . LEU   C 3 51  ? -11.595 22.430  9.991   1.00 75.43 51  C 1 
ATOM   4374 C CD2 . LEU   C 3 51  ? -11.110 21.855  12.346  1.00 74.67 51  C 1 
ATOM   4375 N N   . TYR   C 3 52  ? -6.981  23.236  9.891   1.00 88.46 52  C 1 
ATOM   4376 C CA  . TYR   C 3 52  ? -6.320  24.543  9.896   1.00 89.27 52  C 1 
ATOM   4377 C C   . TYR   C 3 52  ? -5.852  24.951  8.493   1.00 88.45 52  C 1 
ATOM   4378 O O   . TYR   C 3 52  ? -6.018  26.100  8.105   1.00 87.81 52  C 1 
ATOM   4379 C CB  . TYR   C 3 52  ? -5.171  24.541  10.904  1.00 90.54 52  C 1 
ATOM   4380 C CG  . TYR   C 3 52  ? -4.742  25.943  11.295  1.00 91.01 52  C 1 
ATOM   4381 C CD1 . TYR   C 3 52  ? -3.724  26.613  10.597  1.00 85.88 52  C 1 
ATOM   4382 C CD2 . TYR   C 3 52  ? -5.393  26.598  12.360  1.00 85.59 52  C 1 
ATOM   4383 C CE1 . TYR   C 3 52  ? -3.348  27.919  10.964  1.00 85.71 52  C 1 
ATOM   4384 C CE2 . TYR   C 3 52  ? -5.025  27.901  12.734  1.00 85.48 52  C 1 
ATOM   4385 C CZ  . TYR   C 3 52  ? -4.000  28.562  12.034  1.00 90.41 52  C 1 
ATOM   4386 O OH  . TYR   C 3 52  ? -3.641  29.835  12.400  1.00 90.01 52  C 1 
ATOM   4387 N N   . SER   C 3 53  ? -5.360  24.006  7.691   1.00 87.99 53  C 1 
ATOM   4388 C CA  . SER   C 3 53  ? -4.990  24.297  6.303   1.00 86.54 53  C 1 
ATOM   4389 C C   . SER   C 3 53  ? -6.191  24.710  5.441   1.00 85.11 53  C 1 
ATOM   4390 O O   . SER   C 3 53  ? -6.056  25.597  4.603   1.00 83.84 53  C 1 
ATOM   4391 C CB  . SER   C 3 53  ? -4.216  23.127  5.684   1.00 86.07 53  C 1 
ATOM   4392 O OG  . SER   C 3 53  ? -5.040  22.021  5.383   1.00 80.80 53  C 1 
ATOM   4393 N N   . LEU   C 3 54  ? -7.383  24.160  5.694   1.00 83.72 54  C 1 
ATOM   4394 C CA  . LEU   C 3 54  ? -8.615  24.610  5.026   1.00 81.84 54  C 1 
ATOM   4395 C C   . LEU   C 3 54  ? -8.985  26.052  5.402   1.00 82.13 54  C 1 
ATOM   4396 O O   . LEU   C 3 54  ? -9.450  26.802  4.545   1.00 81.34 54  C 1 
ATOM   4397 C CB  . LEU   C 3 54  ? -9.784  23.673  5.368   1.00 79.74 54  C 1 
ATOM   4398 C CG  . LEU   C 3 54  ? -9.696  22.265  4.759   1.00 75.77 54  C 1 
ATOM   4399 C CD1 . LEU   C 3 54  ? -10.830 21.414  5.332   1.00 71.26 54  C 1 
ATOM   4400 C CD2 . LEU   C 3 54  ? -9.826  22.286  3.237   1.00 70.69 54  C 1 
ATOM   4401 N N   . PHE   C 3 55  ? -8.756  26.450  6.653   1.00 82.10 55  C 1
[truncated: 297,523 more chars]
