# Supplementary material for: Reprogramming of bacterial virulence by lysine acetylation
Source: Nat Commun. 2026 Apr 27;17:3859. doi: 10.1038/s41467-026-72244-8 (PMC13125535; doi:10.1038/s41467-026-72244-8)
Supplement: Supplementary file 3 — Supplementary Data 1 [file 41467_2026_72244_MOESM3_ESM.zip › Supplementary_Data_1/SnCE1_CoA_Tetramer/snce1__4_snce1_74_310_4_coa_summary_confidences.json]

{
 "chain_iptm": [
  0.28,
  0.28,
  0.27,
  0.27,
  0.18,
  0.18,
  0.18,
  0.18
 ],
 "chain_pair_iptm": [
  [
   0.77,
   0.57,
   0.15,
   0.16,
   0.13,
   0.43,
   0.13,
   0.38
  ],
  [
   0.57,
   0.77,
   0.16,
   0.15,
   0.12,
   0.38,
   0.13,
   0.43
  ],
  [
   0.15,
   0.16,
   0.77,
   0.55,
   0.42,
   0.13,
   0.36,
   0.13
  ],
  [
   0.16,
   0.15,
   0.55,
   0.77,
   0.37,
   0.12,
   0.41,
   0.12
  ],
  [
   0.13,
   0.12,
   0.42,
   0.37,
   0.48,
   0.04,
   0.13,
   0.04
  ],
  [
   0.43,
   0.38,
   0.13,
   0.12,
   0.04,
   0.48,
   0.04,
   0.13
  ],
  [
   0.13,
   0.13,
   0.36,
   0.41,
   0.13,
   0.04,
   0.47,
   0.04
  ],
  [
   0.38,
   0.43,
   0.13,
   0.12,
   0.04,
   0.13,
   0.04,
   0.48
  ]
 ],
 "chain_pair_pae_min": [
  [
   0.76,
   4.64,
   20.28,
   20.01,
   20.91,
   12.01,
   20.53,
   12.28
  ],
  [
   4.52,
   0.76,
   19.86,
   20.45,
   20.73,
   12.24,
   20.57,
   12.13
  ],
  [
   20.53,
   20.03,
   0.76,
   4.98,
   12.04,
   20.73,
   12.59,
   20.9
  ],
  [
   20.22,
   20.65,
   4.76,
   0.76,
   12.63,
   20.86,
   12.48,
   21.08
  ],
  [
   21.67,
   20.53,
   12.63,
   11.45,
   0.77,
   22.22,
   15.52,
   22.8
  ],
  [
   12.63,
   11.36,
   21.6,
   20.3,
   22.24,
   0.77,
   22.44,
   15.93
  ],
  [
   20.43,
   21.57,
   11.41,
   13.1,
   15.55,
   22.57,
   0.77,
   22.4
  ],
  [
   11.33,
   12.75,
   20.52,
   21.98,
   22.58,
   15.75,
   22.26,
   0.77
  ]
 ],
 "chain_ptm": [
  0.77,
  0.77,
  0.77,
  0.77,
  0.48,
  0.48,
  0.47,
  0.48
 ],
 "fraction_disordered": 0.11,
 "has_clash": 0.0,
 "iptm": 0.38,
 "ptm": 0.48,
 "ranking_score": 0.45
}
