# Supplementary material for: Reprogramming of bacterial virulence by lysine acetylation
Source: Nat Commun. 2026 Apr 27;17:3859. doi: 10.1038/s41467-026-72244-8 (PMC13125535; doi:10.1038/s41467-026-72244-8)
Supplement: Supplementary file 3 — Supplementary Data 1 [file 41467_2026_72244_MOESM3_ESM.zip › Supplementary_Data_1/SnCE1_CoA_Tetramer/snce1__4_snce1_74_310_4_coa_data.json]

{
  "dialect": "alphafold3",
  "version": 1,
  "name": "SnCE1__4_SnCE1_74_310_4_CoA",
  "sequences": [
    {
      "protein": {
        "id": "A",
        "sequence": "SLTSKAICRYSLSSVESIQPKTQVKAIEPKGEKDRFLIDERNWLNNQHLGLYSLFLQEKYGPEVFFPFGGWTYVFPGLTDRFFKEDSYHILDVRAKRIKSFLDYKSITYPLFIGGNHWGLLFIDREKRTVEYYDSKINYGNYEEGLQGIKDVAAKFTKYDPGEKPYTYLEKIKKKLQPDGYQCGPWALYFLEHRLENPEVDFNQLDLNEAQNMIAKYRFAVRDKLLELQKNGNTLYC",
        "modifications": [],
        "unpairedMsa": ">query\nSLTSKAICRYSLSSVESIQPKTQVKAIEPKGEKDRFLIDERNWLNNQHLGLYSLFLQEKYGPEVFFPFGGWTYVFPGLTDRFFKEDSYHILDVRAKRIKSFLDYKSITYPLFIGGNHWGLLFIDREKRTVEYYDSKINYGNYEEGLQGIKDVAAKFTKYDPGEKPYTYLEKIKKKLQPDGYQCGPWALYFLEHRLENPEVDFNQLDLNEAQNMIAKYRFAVRDKLLELQKNGNTLYC\n>UniRef90_A0A0N4ZN50/326-501 [subseq from] ULP_PROTEASE domain-containing protein n=1 Tax=Parastrongyloides trichosuri TaxID=131310 RepID=A0A0N4ZN50_PARTI\n-------------------------------KRDLKLLDDRNWLNDTIINFYLELIMDRAKNSSKYPkvYAFNTFFYKSLVDP---NKGFKIVGRFTRKIN-IFDMKYVFVPINLSDVHWCIAIIDMTKKEIRYYDSM--FGKNENALQSLKEYikteADDKLKLNIDLNEWTAIHAQDIPEQQNGYDCGVFSCMFAEYTSRERDFEFTQKDM------------------------------\n>UniRef90_A0A0N4ZN50/540-718 [subseq from] ULP_PROTEASE domain-containing protein n=1 Tax=Parastrongyloides trichosuri TaxID=131310 RepID=A0A0N4ZN50_PARTI\n--------------------------------SDIKLLDNKNWINDTIFNFYLELIVERSKKSLKYPkvYAFNTYFYKSLIDP---KKGFKLVS-RYTRGVNIFDMKYVFVPINVDDNHWCLAIIDIFKKEIRYYDSMFGKNlkVIRSLKKYIKDEAADKLNEDIDiDKWIGYHA-QDIPEQENDYDCGIFSCMFAEYTSREKDFTFTQKDIPKIQ--------------------------\n>UniRef90_S7J360/164-272 [subseq from] Ulp1 protease family, C-terminal catalytic domain protein n=2 Tax=Chlamydia ibidis TaxID=1405396 RepID=S7J360_9CHLA\n---------------------------------------------------------------------------------------------------------------HIGLSHWTLLIVNTELREVVFFDSLANYINNsvlDPMLSDIAKVSGQMYPLENQTQDFTIKKAAATPLQQDGTSCGIWVAWYLDKYLSNPEFSLSNLDANRAQSLLHQF--------------------\n>UniRef90_UPI001BCB4B0B/196-314 [subseq from] Ulp1 family isopeptidase n=1 Tax=Chlamydiifrater phoenicopteri TaxID=2681469 RepID=UPI001BCB4B0B\n-----------------------------------------------------------------------------------------------------------FSPTFTGGaaNHWVLVALDMQLRKILYFNSLCNYTGQTELLKKLQETAELLSTSYPGDRPFTV-ENItaNTTLQTDGVSCGAFTCWFLYNHLQNPlsstQETYNRISSEKANRLLQQFRE------------------\n>UniRef90_UPI001C9CA909/274-455 [subseq from] sentrin-specific protease 2-like n=1 Tax=Venturia canescens TaxID=32260 RepID=UPI001C9CA909\n---------------------------------SLITLQGKNWVNDEVINTYLTLItnQSKASPEKHVKVHAMSsFFYPRL-----QAGGYPAVQRWTKKIDLF-SFDKILMPLHF-GNHWCLISIDTKKKIIGFFDSLH--GGDRGSLTTTMNYLTQeaRERKNPGFKPEEWAMIIRKKIprQRNSFDCGVFVCLFAEYEVANRRIDFTPEDMKEQRKRIVRD--------------------\n>UniRef90_A0A345PMP7/164-349 [subseq from] C-terminal catalytic domain n=1 Tax=Cardinium endosymbiont of Sogatella furcifera TaxID=650378 RepID=A0A345PMP7_9BACT\n---------------------THVEGIEIR-QEDLIRLKASRWLNDHIINAYMGMIHKRSEdqENVVLPkvYAFNTYFFTKLS---QKDQSYQTMKNWIKKIDLF-SYDIVLVPIHL-GNHWCLVVIDLRKKTIRYYDSlgNANDGGLKKLLQFFTDAVANkqATKKDTKAWRCSY---LKEPAQSNGSDCGVFICQFADYVSRDLPINFTEHDMP-----------------------------\n>UniRef90_A0A2H9TKH4/80-253 [subseq from] Putative sentrin/sumo-specific protease n=1 Tax=Paramicrosporidium saccamoebae TaxID=1246581 RepID=A0A2H9TKH4_9FUNG\n----------------------------------LLTLRSPRWLNDEVINFYMQLIMErSLSKRTGLPSVHvfSTFFYPKLRDR-----GYDLVRTSTRRVSpSVLKKDLILFPIHLG-MHWCMAAIDFRSRTISYYDSL--HGSNKQCLSVLRDWIAKESmdklKCDFDFTGWTLSCPKDIPAQQNGYDCGVFALAFAEHLSRDAQFDFSQSNML-----------------------------\n>UniRef90_UPI001C9C3180/46-215 [subseq from] sentrin-specific protease 1-like n=1 Tax=Venturia canescens TaxID=32260 RepID=UPI001C9C3180\n---------------------------------DLETLDEGKCLNDEIINSYLdlICKRETFGQRVY---GMNSFFFPRLY-----VNGYPAIKRWTKKVNLF-EFEKVMVPIHLG-HHWCLAVIDLKKKTISYYDSLGgeNQQYLEKLFQYLILEAGEKGKIRPRREEWTLTTRKSIPRQLNGQDCGVFACMFARYEAENKDFDFCQMDMPI----------------------------\n>UniRef90_A0A6M1ZD32/83-236 [subseq from] ULP_PROTEASE domain-containing protein n=1 Tax=Chlamydiae bacterium TaxID=2081524 RepID=A0A6M1ZD32_9BACT\n------------------------------------------SLDQSHMSSYLRFLQRSEFPNFCFR-PQIAYMDKHLFENFFSHKT--ALDHY---MKHGLPRKQLfFYPINNYDNHWRVIHINPTLKTIEYFDSLATWRPQEE-IQKLLDRIN--DKLGGG---YQTKFTISEPLQQDVHNCGIWALYFILKCLRGEKIEYANMDA------------------------------\n>UniRef90_UPI001C9C95EA/167-343 [subseq from] sentrin-specific protease-like n=1 Tax=Venturia canescens TaxID=32260 RepID=UPI001C9C95EA\n------------------------------------TLKDKNWLNDEVINAYFELIAKRanQNPDKCKkVYCMNTFFFPRLQ-----SGGYEAVRRWTKKIKIF-SFDLILVPIHL-GNHWCLATIDMKDSKIKYYDSLF--GENIDCLTRLFDyItckAAeeECTNWQPEMWNFVFKKKIPK--QRNGYDCGVFVCLFAEHEAAEKRINFTQKDTKEKRMEIA----------------------\n>UniRef90_UPI001C9CB13C/221-390 [subseq from] sentrin-specific protease 1-like n=2 Tax=Venturia canescens TaxID=32260 RepID=UPI001C9CB13C\n---------------------------------DLETLDEGKCLNDEIINSYLdlICKRETFGQRVY---GMNSFFFPRLY-----VNGYPAIKRWTKKVNLF-EFEKVMVPIHLG-HHWCLAVIDLKKKTISYYDSLGGEnPQYlEKLFQYLILEAGEKGKIRPRREEWTLTTRKSIPRQLNGQDCGVFACMFARYEAENKDFDFCQMDMPI----------------------------\n>UniRef90_UPI001C9C2003/221-399 [subseq from] sentrin-specific protease 1-like n=1 Tax=Venturia canescens TaxID=32260 RepID=UPI001C9C2003\n-------------------------------REDLETLQEKKWLNDEIINSYLDLLSEdeTLGHRI---YGMNSFFFPRLH-----ISGYQAIKRWTKKINLF-EFDKVIVPIHLG-HHWCLAVINFGNKTIKYYDSLGgeNRQYLEELLQYLMLEASKKGQRDFNKEEWKLVIKKNIPRQLNTYDCGVFICMFARYEAEGKRVDFDQRDMSQLRRKIKK---------------------\n>UniRef90_UPI001C9D1983/240-418 [subseq from] sentrin-specific protease 1-like n=2 Tax=Venturia canescens TaxID=32260 RepID=UPI001C9D1983\n----------------------------------LVTLEKNNWINDEVINIYLELIMERANRvRGnFKVHCMNTFFFPRL-----KAGGYDAVK-RWKKNTKLLSFDLILIPLHF-GNHWCLASIDLTKKNINYFDSLL--GENEDCLVTLFDYITRKAEeegckeWQPQQW--NFIYKKRIPRQNNNHDCGVFVCLFAEYEAAGRELDFTQKDIANKRKKIAS---------------------\n>UniRef90_UPI001BCFF672/237-351 [subseq from] Ulp1 family isopeptidase n=1 Tax=Chlamydia sp. No. 12 TaxID=2766982 RepID=UPI001BCFF672\n---------------------------------------------------------------------------------------------------------------YAGISHWTLVVVNLDRREVLFFDSLAHFVAGDKIDPALNSIATRLGNCHPdangAHSPFNVKKAINTPIQQDGSSCGIWISIFLEKYLENPDYTFPPMGYTQTQNFVQNYLDTLR---------------\n>UniRef90_UPI0020C25BE7/345-515 [subseq from] uncharacterized protein n=1 Tax=Candida oxycetoniae TaxID=497107 RepID=UPI0020C25BE7\n-------------------------------------LKDNRWLNDNAIDFYINLIMQE-IPRIF----GWtTHFYTTLEERGYKG-----VERWAKRKKLdLFTMEKILVPVNIHNTHWALAVIDNKEKSIVYYDSLDGSgrGNIEavSNLQMYMDKEAQRLG--RDSITYKLVPSRKAPQQRNGTDCGVFTLVAARYIAENKELNYSQTDMKTLRRRI-----------------------\n>UniRef90_A0A367Y3A7/263-429 [subseq from] Sentrin-specific protease 2 n=4 Tax=Candida viswanathii TaxID=5486 RepID=A0A367Y3A7_9ASCO\n------------------------------------TLREPSWLNDNVIDYYFNLIMNAY-PDVF----GWTtHFYTALES-----KGYAGVQRWAKRKKVNLfEKSKVLVPVNISNTHWALAVIDNLEKTIAYYDSLNTVGNPRavENLAAYMDGEAKRLSHE--KVTYTLVPHMKSPQQKNGSDCGVFTCTAARYISRNKPLGYSQNDMKVIR--------------------------\n>UniRef90_A0A8B8GAW4/24-216 [subseq from] sentrin-specific protease 1-like n=1 Tax=Sipha flava TaxID=143950 RepID=A0A8B8GAW4_9HEMI\n-------------------------------------FQYRSWLNNEAISSYMQLIGER-DPNKVYVFNTYFYSLlSKSTVSFFSQDNFRDNTTRTVVFhstcgydaveswefpKDLFDYDRVLIPVHE-KFHWSLVCVHFNEKSIKYYDSlkRTNMRCVKLVLDYLTMASWKRTRneFNSDEWQLFHAEDCPKQFNSD--DCGVFTCINAEYLARGVKLNFSQSDIRKFRHRI-----------------------\n>UniRef90_A0A8B8GAW4/457-628 [subseq from] sentrin-specific protease 1-like n=1 Tax=Sipha flava TaxID=143950 RepID=A0A8B8GAW4_9HEMI\n-----------------------------------TVFQYRSWLNDEAISSYMQLIGDRD-PCKVYAFN--TYFYPMLS--LF---DYHAI-ISWGFPKDIFDYDRVLIPVHE-KSHWSLVCVQFNEKTIKYYDSlgKTNMQCLKLVLDYLKMESRKMIsnEFNSNEWQLLHAEDCPKQLNFD--DCGVFTCVNAEYLARGVKLNFNQSDMPKFRHRIC----------------------\n>UniRef90_C4Y3X1/343-517 [subseq from] ULP_PROTEASE domain-containing protein n=2 Tax=Clavispora lusitaniae TaxID=36911 RepID=C4Y3X1_CLAL4\n--------------------------------RDLLTLSDGHWLNDNVIDFYLSLVAEKNN-NVYC----WTtHFFST-----LKSKGYQGVARWAKRRKVNVTEKNiIIVPINIMSTHWALAVVDNVAKEIRYYDSLASSGNMN-AVQLLAQYMQKeAERLQVVPIEYQLFPSTKTPQQQNGYDCGVFTCTVAKYISGNMDLTFSQKDMKTIRRRMA----------------------\n>UniRef90_W8JM30/247-335 [subseq from] Ulp1 protease family, C-terminal catalytic domain protein n=2 Tax=Chlamydia avium TaxID=1457141 RepID=W8JM30_9CHLA\n-------------------------------------------------------------------------------------------------------------------SHWCLVIVNLDLREVVYFDSLSEFINNKLINPTLTSIAKRLGKqfpLSPGrQKPFTIKKVVQTPIQSDGFSCGVWITIFLERYLENPQN-------------------------------------\n>UniRef90_A0A1I7Y033/526-696 [subseq from] ULP_PROTEASE domain-containing protein n=1 Tax=Steinernema glaseri TaxID=37863 RepID=A0A1I7Y033_9BILA\n--------------------------------KDLMTLKGLDWLNDEVINFYMNLICERSTAEGDMPkvYAFNTFFYPNLTTKGFASVR------RWTRKLDIFSYNVILVPVHLG-AHWCLAVIDMDRKTIDYYDSML--GNNNNGLEKLREYLALEMKDKKKEVLDTSEWRLntRKDIprQMNGSDCGMFTCKFAEYASRRADINFTQNH-------------------------------\n>UniRef90_A0A4P6XU45/314-478 [subseq from] Sentrin-specific protease 1 n=1 Tax=Metschnikowia aff. pulcherrima TaxID=2163413 RepID=A0A4P6XU45_9ASCO\n-------------------------------------LSEACWLNDNVIDFYLNLVT-SRSSNIFC---WTTHFFSALKDKGY-----EGVARWAKRKKvNLLEKDLVIVPINIMRTHWALSVIDNKAKLIAYYDSLSSRGNQ-RAIDLIKDYMAKeIDRLGLPQIAYKLYPNMKTPQQQNGSDCGVFTCTVAKHLAENLPLSFSQKDMPLI---------------------------\n>UniRef90_UPI001BCC395A/211-320 [subseq from] Ulp1 family isopeptidase n=1 Tax=Chlamydiifrater volucris TaxID=2681470 RepID=UPI001BCC395A\n-----------------------------------------------------------------------------------------------------------------FGNHWALVILDMQMRKILYFNSLSNYLGQKELLEQLHLIAELLSqKYPQG-QAFS-LENVteDRALQIDGDSCGAFTCWFLYNHLQNPSSSsrstYGNLSTKQANQLLQRFR-------------------\n>UniRef90_A0A1D3UAM0/922-1111 [subseq from] Sentrin-specific protease 1, putative n=3 Tax=Plasmodium ovale TaxID=36330 RepID=A0A1D3UAM0_9APIC\n-----------------------------------CLIDTR-WLNDEVINFYLSMIQEYNEQntkdEIsILPkiFTFSTFFFQSLSSNGCYNYSKVSRWTKRKKVD-IFSFDLILIPLHVGGNHWTLGAINIKEKNIKLYDSL-NMPNkkfFEYIKQYIVDEMRDKKKMEINISVWEYSKEGKSEngipCQENGYDCGVFACMFAKCLSFNREFDFNQKDIKEIRMKM-----------------------\n>UniRef90_A0A0Z0B4Q1/744-929 [subseq from] Sentrin-specific protease 1, putative n=2 Tax=Plasmodium berghei TaxID=5821 RepID=A0A0Z0B4Q1_PLABE\n------------------------------------LID-TCWLNDEIINFYFSMLQEYNETSIKNGLTHFPKMFTFST-FFFQslnfNDSYNYSKVSrwTKRKKiNILEYDLILIPLHVGGNHWTLGAISIKDKHIKLYDSL-NMPNkkfFEYMRRYIVDEVKDKTQITIDISPWKYdsngLPEDGMPCQENGYDCGVFTCMFAKCLTFNRDFDFNQKDIKEIR--------------------------\n>UniRef90_M3K0A0/269-433 [subseq from] ULP_PROTEASE domain-containing protein n=1 Tax=Candida maltosa (strain Xu316) TaxID=1245528 RepID=M3K0A0_CANMX\n------------------------------------TLREPKWLNDNVIDYYFNLIMKEY-PEVF---GWTTHFYTALESRGYQGVAR---WAKRKKIDLFQKA-KVLVPVNIANTHWALAVIDNMDRTITYYDSLNTVGNPQAvaNLATYMDGEAKRLGLEPI--TYDLIPHVTSPQQKNGSDCGVFTCTTARYISGDKKLNFSQDDMKV----------------------------\n>UniRef90_Q822G4/231-340 [subseq from] ULP_PROTEASE domain-containing protein n=1 Tax=Chlamydia caviae (strain ATCC VR-813 / DSM 19441 / 03DC25 / GPIC) TaxID=227941 RepID=Q822G4_CHLCV\n---------------------------------------------------------------------------------------------------------------YAGISHWTSVIVNLDRREVLFFDSLAHFVENNKIDPVLKSLATRLGNchLDanGARSPFTVKKVVKTPVQKDGSSCGMWVALFLEKYLENPNYVPPTMGYTETQNFIQNY--------------------\n>UniRef90_A0A1C3L5N7/928-1117 [subseq from] Sentrin-specific protease 1, putative n=3 Tax=Plasmodium ovale TaxID=36330 RepID=A0A1C3L5N7_9APIC\n-----------------------------------CLIDTR-WLNDEVINFYLSMIQEYNEqntkDEIsFLPkiFTFSTFFFQSLSSNGGY--NYNKVARWTKRKKvDIFSFDLILIPLHVGGNHWTLGAINIKEKNIKLYDSL-NMPNkkfFEYIKQYIVDEMRDKKKMEINISLWEYNKEGKSEngipCQENGYDCGVFACMFAKCLSFNREFDFNQKDIREIRMKM-----------------------\n>UniRef90_C5M3U8/265-431 [subseq from] ULP_PROTEASE domain-containing protein n=1 Tax=Candida tropicalis (strain ATCC MYA-3404 / T1) TaxID=294747 RepID=C5M3U8_CANTT\n------------------------------------TLREPSWLNDNVIDYYFNLIMNA-HPDIF----GWTtHFYTALESKGYTGVQ---RWARRKKVNLF-EKSKVLVPVNISNTHWALAVIDNLEKTISYYDSLNTVGNPR-AVQNLAIyMDGEANRLNRDKITYELIPHVKSPQQKNGSDCGVFTCTAARYIAENKPLGYSQNDMKVIR--------------------------\n>UniRef90_A0A1D3S4N6/767-953 [subseq from] Sentrin-specific protease 1, putative n=5 Tax=Plasmodium chabaudi TaxID=5825 RepID=A0A1D3S4N6_PLACH\n-----------------------------------CLIDSR-WLNDEIINFYLSMLQEYNEAGIksgvaYLPkmFTFSTFFFQSLN--F--NGSYNYSKVarWTKRKKiDILEYDLILIPLHVGGNHWTLGAINIKDKQIKLYDS-LNMPNrkfFEYMKRYIVDEVKDKKQINIDISPWTYnpsgLPEEGIPCQENGYDCGVFTCMFAKCLTFNRDFDFSQSDIKEIR--------------------------\n>UniRef90_UPI001C9CD250/273-447 [subseq from] sentrin-specific protease-like n=3 Tax=Venturia canescens TaxID=32260 RepID=UPI001C9CD250\n-------------------------------EEDLQTLEGTRWLNDEIINSYfDLISKERtFGQRVYA---MSSFFFPRLH-----LNGYEAVRRWTKKINIF-KYDKVLVPVHL-GNHWCLAIINFENKTIIYYDSfKGKNPRYLETLlQYlIKEAGQKEEKPIIKEE-WHLATKQDIPRQTNGYDCGVFVCMYARNEIFGGEMDFTQNDMPQVRQ-------------------------\n>UniRef90_A0A1J1HFY6/751-936 [subseq from] Sentrin-specific protease 1, putative n=1 Tax=Plasmodium relictum TaxID=85471 RepID=A0A1J1HFY6_PLARL\n------------------------------------LID-TQWLNDEVINFYLSMLQEYNEQKVkndssYFPkiFTFSTFFFQSLSSN----GCYNYCKVSrwTKRKKvDIFSFDLILIPLHVGGNHWTLGSINIKDKKIKLYDSLnMPNKNFFEYIrRYIVDEAKDKKQIDINISTWEYDKngnsEIGAPFQENGYDCGVFTCMFAKCLSFNREFDFNQNDIKEIR--------------------------\n>UniRef90_A5DSE9/281-452 [subseq from] ULP_PROTEASE domain-containing protein n=1 Tax=Lodderomyces elongisporus (strain ATCC 11503 / CBS 2605 / JCM 1781 / NBRC 1676 / NRRL YB-4239) TaxID=379508 RepID=A5DSE9_LODEL\n---------------------------------DLLTLRDGNWLNDIVIDFYINLLMDASNDKVF----GWTTHFYTTLERR----GYQGVAKWAkKRKLNLFKKEKVIVPVNISQTHWALAVIDNVAKTITYYDSLDSSGmgNSQavSNLQMYMNGEAK----QLGIQPilYEQISHIKCPQQSNGFDCGVFVCAASRYIVENKTMNYSQKDMKMF---------------------------\n>UniRef90_UPI001C9C097A/124-298 [subseq from] sentrin-specific protease 1-like n=1 Tax=Venturia canescens TaxID=32260 RepID=UPI001C9C097A\n-------------------------------EEDLNTLEGRRWLNDEVINGYLELIVEKYE--KTFAFS--TFFFSRLLSGGFSA-----VQ-RWTRKFNIFEFDLVLIPLHLG-AHWCLATIDLKNRKVNYFDSLMgNNKEYPTLIfEYlmMEAASKKQTSFDSSKWSIVIKRDIPKQL--NNFGCGVFVCSFAEYEAAGREIDFDQSSMAEKRQFIK----------------------\n>UniRef90_A0A8J5UXR6/320-486 [subseq from] ULP_PROTEASE domain-containing protein n=1 Tax=[Candida] subhashii TaxID=561895 RepID=A0A8J5UXR6_9ASCO\n------------------------------------TLRDGSWLNDNIIDYYFNLIMKEY-PDVF----GWtTHFYTALESKGYQGVAR---WAKRKKLNSF-EKKMILVPVNISNTHWALAVINNTAKTITYFDSldRYNSGNPQ-AVANLNEyMKSEAARLGLGEVEYQLIAHSKTPQQNNGSDCGVFTCTAAKHIAGGRSLNYGQKDMKL----------------------------\n>UniRef90_A0A1B6H0M9/258-429 [subseq from] ULP_PROTEASE domain-containing protein (Fragment) n=1 Tax=Cuerna arida TaxID=1464854 RepID=A0A1B6H0M9_9HEMI\n--------------------------------KDIQTLDKLNWLNDEVINFYLNLIIERGkQDKNMAVYAFNTFFYPKLVSQ-----GYNSLKRWTKKVDIF-DKEFLLVPIHLG-MHWCMATVDFRDRTVRYYDSMGSENN--KCLNALLNYLNE-ESLDKKKKPYDIsdwkTENVKDiPQQMNGSDCGMFSCMFAEYLSRNVKITFSQKDMP-----------------------------\n>UniRef90_A0A3B0QHG5/254-367 [subseq from] Deubiquitinase and deneddylase Dub2,Protease, Ulp1 family,Ulp1 protease family, C-terminal catalytic domain n=2 Tax=Chlamydia poikilotherma TaxID=1967783 RepID=A0A3B0QHG5_9CHLA\n---------------------------------------------------------------------------------------------------------------YAGLSHWTLVIVNLDRKEILYFDSLAHFVPNNEIDPALNSIATRLGNCHPdangAGSPFTVKKVVETPIQRDGSSCGIWVSLFLEKYLENPNYTIPPMGDTETENYLQSFLNTI----------------\n>UniRef90_A0A0C5X4H2/204-298 [subseq from] Deubiquitinase and deneddylase Dub2 n=2 Tax=Chlamydia muridarum TaxID=83560 RepID=A0A0C5X4H2_CHLMR\n----------------------------------------------------------------------------------------------------------------VGNSHWALIIVDICRRCVTYFDSLYDFVWHPEQTQAqLNELASALgNIYPEGESNTPFQTCIgsTFQVQPLGeLSCGVWCCQFLEWYLENPDFSL-----------------------------------\n>UniRef90_A0A4P9ZAQ6/231-395 [subseq from] Cysteine proteinase n=1 Tax=Metschnikowia bicuspidata TaxID=27322 RepID=A0A4P9ZAQ6_9ASCO\n------------------------------------TLADGRWLNDNVIDFYLNMVAERY-PDVYC----WTtHFFTTL-----KSKGYAGVARWAKRRKvTLTDKKLIAVPINIMSTHWAMAVVDNEAETISYYDSLASKGNLN-AVQLLQHYMAKeCERLQVAPVWYTLQPHMETPQQLNGFDCGVFSCSVAKFVCGRMALSFSQSDMAT----------------------------\n>UniRef90_A0A173DXZ8/205-291 [subseq from] Peptidase n=3 Tax=Chlamydia gallinacea TaxID=1457153 RepID=A0A173DXZ8_9CHLA\n-------------------------------------------------------------------------------------------------------------------SHWCLVIVNLDLREVIYFDSLACFIQTQLIDSKLKEIAERLEKQFPSPKsdtPFTIKKVVQTPIQEDGFSCGIWITIFLEKYLENPQ--------------------------------------\n>UniRef90_Q255G6/233-343 [subseq from] ULP_PROTEASE domain-containing protein n=1 Tax=Chlamydia felis (strain Fe/C-56) TaxID=264202 RepID=Q255G6_CHLFF\n---------------------------------------------------------------------------------------------------------------YAGISHWTLVIVNLDLREVVYFDSLAHFIPNESLDPMLKSIAIRLgTQYPNnsGnPSPFA-VRKISKtVVQKDGASCGIWVSLFLEKYLENPQYIIPTMGCTQTQRFLQNFL-------------------\n>UniRef90_A0A449C0R5/792-978 [subseq from] Sentrin-specific protease 1, putative n=5 Tax=Plasmodium vinckei TaxID=5860 RepID=A0A449C0R5_PLAVN\n-----------------------------------CLIDSR-WLNDEIINFYLSMLQEYNEAG--I-KSGVTYLPKMFTfsTFFFQslnfNGSYNYSKVArwTKRKKiDILEYDLILIPLHVGGNHWTLGAINIKDKHIKLYDS-LNMPNrkfFEYMKRYIVDEVKDKKQINIDISPWTYnpsgLPEEGIPCQENGYDCGVFTCMFAKCLTFNRDFDFSQSDIKEIR--------------------------\n>UniRef90_A3M0D9/154-316 [subseq from] ULP_PROTEASE domain-containing protein (Fragment) n=1 Tax=Scheffersomyces stipitis (strain ATCC 58785 / CBS 6054 / NBRC 10063 / NRRL Y-11545) TaxID=322104 RepID=A3M0D9_PICST\n--------------------------------------RDGKWLNDNIIDYYLNLIMESQNQKVF----GWTTHFyTTLETK-----GYSGVARWAKRKKiNLFEKKKILVPINILNTHWALAVIDNVDKSIRYYDSLSSSGN-ENAMLNLKDYMKqEASRLNVPVIDYELYPHMETPQQANGYDCGVFTCTAAKYIALSKSLTYSQKDMK-----------------------------\n>UniRef90_A0A7S2IU42/108-293 [subseq from] ULP_PROTEASE domain-containing protein n=1 Tax=Brandtodinium nutricula TaxID=1333877 RepID=A0A7S2IU42_9DINO\n---------------------------------------PKTWLNDEVINFYFKLLQERSKKIEASPSCWFTnsFFWNKLSGGPLKGNaEYNYKEVRRWTTKAKVDVFALDYvifPMNIGEMHWAMGAIDFKKRGFRYFDSMISrpHPNFVPFLRRYIDDEHKAKKNGPlpDAESWDLL-AIEPpvPQQSNGYDCGVFTCCFAEYFSAGKQLEFDQEDMGDLRVRL-----------------------\n>UniRef90_A0A653HMN2/447-630 [subseq from] Sentrin-specific protease 1, putative (Fragment) n=1 Tax=Hepatocystis sp. ex Piliocolobus tephrosceles TaxID=2600580 RepID=A0A653HMN2_9APIC\n---------------------------------------NNNWLNDEVINFYLSILQEYNqDGEKRNQYNlPKIYTFSTFFYQsLSMNGSYNYNKVsrWTKRKKvDIFTYDLILIPLHIGGNHWTLGAIDMKNKKIKLYDSlnKQNKNFFYHISQYVVDEMmdKKNIKMTLDDWQYDKEGKSEQGIpqQHNGYDCGVFTCMFAKCLSFNREFDFNQQDIREIR--------------------------\n>UniRef90_A0A1I7Z7S2/176-346 [subseq from] ULP_PROTEASE domain-containing protein n=2 Tax=Steinernema glaseri TaxID=37863 RepID=A0A1I7Z7S2_9BILA\n--------------------------------KDLRTLMDHQWLNDEVINFYLNLIVERsrNDPDLPKVYTYNTFFYPNLVTKGYE-----SVKRWTRKV-DIFSYELLLVPIRID-QHWSLAVVDMTEKTIDYYDS-MHLGNG-GGLRKLRKYLASEMqdkKkqvLDTDEWILQTREDIPR--QLNGSDCGVFACRFAEYASRRAEIDFSQQH-------------------------------\n>UniRef90_A0A1D8PSK4/306-474 [subseq from] SUMO protease n=4 Tax=Candida albicans TaxID=5476 RepID=A0A1D8PSK4_CANAL\n----------------------------------LHTLKDSNWLNDNIIDYYFN-LIMKANPNVF---GWTTHFYTTLVQRGYQGVAR---WAKRKKINVFTMEK-ILTPINIGNMHWALAVIDNIKKTITYYDSLGG--THNSGnPQAVQTLAHYMTEeakrLGVMGNEYKLIPHMEAPQQKNGSDCGVFTCTAARYISANKPLSYSQNDMK-----------------------------\n>UniRef90_A0A6P8YA31/415-574 [subseq from] ubiquitin-like-specific protease 1 n=1 Tax=Thrips palmi TaxID=161013 RepID=A0A6P8YA31_THRPL\n-----------------------------------------GWLNDMVVDFYFKLIQNECNSV--YAF--TAFFFPKLSACGY-----DDVSDWTKKVDIF-AYDLLMVPVFLHGNHWALAVIDNVNHQIRYYDSLNGPHNVASNiLLQYLDLEMLMKKDAIFERnAWTTIKMENIPMQTNGYDCGMFVCMFGEYEGRRATVDFTQDDMVT----------------------------\n>UniRef90_A0A131XI03/35-207 [subseq from] Putative sentrin/sumo-specific protease (Fragment) n=1 Tax=Hyalomma excavatum TaxID=257692 RepID=A0A131XI03_9ACAR\n--------------------------------KDMETLGGLNWLNDEVINFYMNMLMERGRTEPGLPsvYAFNTFFYPKL-----LASGYSAIKRWTRRVDIF-SYDLILVPVHLG-VHWCLAVIDFRHNTIRYYDSMGGRNsKCLEALRKYLQEESRDKKQkELDMSNWTYETVQDIPHQMNGSDCGMFALKYAEYITRDAKITFEQLNMP-----------------------------\n>UniRef90_UPI000E6E2061/174-288 [subseq from] sentrin-specific protease-like n=1 Tax=Ctenocephalides felis TaxID=7515 RepID=UPI000E6E2061\n----------------------------------------------------------------------------------------------TKNVDIF-TYDLMPIPVHVNGFHWCMLIIDFTHKSIKYYDSLD---GSDQGVLDMMESYLKDESLDKKKIPLdtsTWTKEIVKDIpqQENGYDCGVFSCMFAEYICRGAKIDFSQNDME-----------------------------\n>UniRef90_D2UYS9/26-189 [subseq from] Predicted protein n=1 Tax=Naegleria gruberi TaxID=5762 RepID=D2UYS9_NAEGR\n-------------------------------EEDVSLLLGNYWLNDNIINFYYLFLENEKFREYCFVAPSVSFIISMVDDDEIK-NTLHSLNAKDKKLVFF-PVTDNTDISSSGGTHWSLLVFESNSGKFYYFDSM---GSMNK--SAAKYLASKVAPYFGVKAS--NLHIAKAPQQKNGYDCGIYVLamseYIAEHGLSDAQI-------------------------------------\n>UniRef90_UPI001E1D162D/136-305 [subseq from] sentrin-specific protease 1-like isoform X1 n=3 Tax=Portunus trituberculatus TaxID=210409 RepID=UPI001E1D162D\n--------------------------------RDIKTLDGLNWLNDEVINFYMNLLMERSQKNVNYPrvYAFNTFFYPK-----LSKSGYHSVRRWTKKVDLF-SYDMLLVPIHLG-MHWCMSVVDFKTKCISYYDSMLHNNQ--WCLESLLEYL-KAEHQDKKGLPYdTDVWKLQNKkdipQQMNGSDCGMFACKFADYLSRRAKIMFDQQ--------------------------------\n>UniRef90_UPI001C9BECEF/126-296 [subseq from] sentrin-specific protease-like n=1 Tax=Venturia canescens TaxID=32260 RepID=UPI001C9BECEF\n--------------------------------KDLDSLRGMNWLNDEIINQYFELISETY--EGVYPFNS--FFFPRLH-----IGGYNAIKRWTRKIDIF-KYALIMVPIH-PGNHWCVITISPPTETVTYFDSFQ--GKNSQYLKTVMGFIMEETREKKGVtiKmgSWTLTMRKDTPKQLNGYDCGVFACLFTRYEAARLEIDFTQRNIPQIRE-------------------------\n>UniRef90_UPI001C9C7D15/276-452 [subseq from] sentrin-specific protease 1-like n=1 Tax=Venturia canescens TaxID=32260 RepID=UPI001C9C7D15\n-------------------------------EEDLETLDGRKWLNDEVINGYLELIVEKYE--KTFAFS--TFFFSRLLSGGF-----SVVR-RWTRKFNIFDFDLVLIPLHLG-AHWCLATIDLRNCRVNYFDSLMgNNKEYPTLIfEYlMMEAASKqQTSFDSSKW--SIVIKKDIPRQTNNFDCGVFVCSFAEYEAAGREIDFCQNDMA-AKRQIIKNR-------------------\n>UniRef90_UPI00193CEA96/157-322 [subseq from] sentrin-specific protease 1-like n=1 Tax=Nilaparvata lugens TaxID=108931 RepID=UPI00193CEA96\n-------------------------------------LANCNWLNDEVINFYMNLLIERSKKEGLPKvYAFNTFFYPKLM-----ESGHASLKRWTRKIDIF-SQDLIIVPVHLG-VHWCMAIMDFRSKRVEYYDSMGSHNNKclTALLKYLEEESkdKKKTPYDTSDWKAVNMEDIPQQ--MNGSDCGMFACTFAEYKCRNAKITFSQKEM------------------------------\n>UniRef90_UPI001C9CE06B/176-376 [subseq from] sentrin-specific protease 1-like n=2 Tax=Venturia canescens TaxID=32260 RepID=UPI001C9CE06B\n--------------IQEITPSKRIKGIQchKKGrqinEKDLQTLVEKNWVNDEVINIYLDMIMERGNLEqIQFEkvFCFNTFFFPRLHL--NGEEAGRR---WTKKVNI-FKYDKVFFPIHL-GNHWRMIIADFGTQIITYYDSLM--GENLRHLETVRDYITfeAVQKNEDRFKENEWKFRVDKSapKQKNGYDCGVFVCLYANYISVNKPFDYDQDDIPKLR--------------------------\n>UniRef90_UPI001C9C5C60/217-398 [subseq from] sentrin-specific protease 1-like n=1 Tax=Venturia canescens TaxID=32260 RepID=UPI001C9C5C60\n----------------------KTKKIKREiKQQDLETLNGTNWLNDEVINNYLELISD----EKTYVM--SSYFFPRLH-----VNGYEAVKRWTKKVNIF-KYKKMIVPINL-GNHWCLAVIDFVASNIVYYDSFGReNPKYLITLRNYLVEEAKNKGAGPIQiEEWSLVTKMNIPRQTNGYDCGVFVCLYAKHVIERKEMNFSQQEMPQKRRQI-----------------------\n>UniRef90_I0YQG0/84-193 [subseq from] Cysteine proteinase n=1 Tax=Coccomyxa subellipsoidea (strain C-169) TaxID=574566 RepID=I0YQG0_COCSC\n---------------------------------------------------------------------------------------------------SILDVERVIVPVHL-GNHWTCALIDLVAQEIVYFDSL--GGREDKILRALRSYIAdEYrdkrnAEVDTSEWPIRYPRDV--PLQQNGCDCGVFALQFAEHLSRGAPMDFSQLDMP-----------------------------\n>UniRef90_UPI0012D48320/261-373 [subseq from] sentrin-specific protease 1-like n=1 Tax=Contarinia nasturtii TaxID=265458 RepID=UPI0012D48320\n-----------------------------------------------------------------------------------------------PRKTNIFDYDIIVVPIHRNGNHWCMAIIHIKNRIIQYYDPKgkRNKKMLENLFKYIEDC-ARERKIDVSQFKKTCV---ITPQQDNDYDCGVFSCMYAEHVTRNQAITFTQQDMLRF---------------------------\n>UniRef90_A0A512UMY0/359-488 [subseq from] ULP_PROTEASE domain-containing protein n=1 Tax=Metschnikowia sp. JCM 33374 TaxID=2562755 RepID=A0A512UMY0_9ASCO\n-----------------------------------------------------------------------------------KSKGYPGVARWAKRKKvNLLEKDLVIVPINIMGTHWALAVVDNQAKSIGYYDSLSSRGNIR-ALESLNEYMLKESeRLQVPSISYTLHPNMKTPQQQNGFDCGVFTCTVAKYISERLPLSFGQKDMQLIRR-------------------------\n>UniRef90_UPI001C9D3BD5/181-368 [subseq from] sentrin-specific protease 1-like n=1 Tax=Venturia canescens TaxID=32260 RepID=UPI001C9D3BD5\n-------------------KQKQTKLVMRISERDLMTLDNDNWLNDEVVNCYLQLIAQRGNmsQNKYkTVYAMDTYFFPRLH-----INGYSAIKRWTKKLNVF-AFQIILVPINL-GNHWCLSIIDLEKKRIRHFDSFTreNPRYFETLLEYMQQE-AVGKNVRPIIRDEWKLKTEKDiPKQNNGNDCGVFMCTYAEYVTADREMNFTQKDIPG----------------------------\n>UniRef90_A0A1I8D325/39-118 [subseq from] ULP_PROTEASE domain-containing protein n=1 Tax=Rhabditophanes sp. KR3021 TaxID=114890 RepID=A0A1I8D325_9BILA\n----------------------------------------------------------------------------------------------------------------VKDGHWSLLLIDNIRKTIESLDSLTTVS--VEDLQKIKKKLVN-AKID--VKDYVCLVK-KCTQQKNSNDCGPFCLIYAKRIINNS---------------------------------------\n>UniRef90_A0A1I8D325/140-167 [subseq from] ULP_PROTEASE domain-containing protein n=1 Tax=Rhabditophanes sp. KR3021 TaxID=114890 RepID=A0A1I8D325_9BILA\n---------------------------------------------------------------------------------------------------------------LVKGGHWSLLLIDNIRKTIESLDSLMTV--------------------------------------------------------------------------------------------------\n>UniRef90_A0A1A0HD40/145-278 [subseq from] Cysteine proteinase (Fragment) n=1 Tax=Metschnikowia bicuspidata var. bicuspidata NRRL YB-4993 TaxID=869754 RepID=A0A1A0HD40_9ASCO\n------------------------------------------------------------------------HFFST-----LKSKGYQGVARWAKRKKvNLLEKDLVIVPINIMSTHWALAVIDNQAKLISYYDSLASRGNLK-ALQLLSEYMSKESErLLMPQIAYTLHANVKTPQQQNGFDCGVFTCTVAKCLSEQLPLSFSQKDMRLI---------------------------\n>UniRef90_A0A8J9WIJ4/596-719 [subseq from] Probable Sentrin-specific protease 1 at C-terminar half n=1 Tax=Coccomyxa sp. Obi TaxID=2315456 RepID=A0A8J9WIJ4_9CHLO\n--------------------------------------------------------------------------------------------LQNQQSESILDVERVIVPVHL-GNHWTCALIDLVAKEIVYYDSL--GGREDKLLRALRSYIAdEYrdkrdAEVDTSEWPIRYPTDV--PLQQNGCDCGVFALQFAEHLSRGVDLSFSQLDMPYFRTKIA----------------------\n>ERR1700733_1025822/223-342 [subseq from] ERR1700733_1025822\n-----------------------------------------------------------------------------------------------------------------SHNHFTLVYICTKTRTIEYYDSKVNYGNREKIMANLETLAKDLDQKDPGT-GYKIVHKIKVKLQPDVYQCGPWVLYFLEQRAQNPDVDFNKLDIKKAQKMIAEFRLRIMNKLTELHKRKQS---\n>ERR1712137_28661/273-448 [subseq from] ERR1712137_28661\n-------------------------------RKDLRTLQDGEWLNDIVINSYLALIskRSKKYPKRYPKIHHMTSYFYSTLTRTNKFDYSRVRRW-TSKID-IFDMDKILIPIHL-GNHWTMLVIQMKKRHIDYYDSLGGSHRCvEDMKKYLKEEYKDKKKMDLK-DQWTHKYHTNIPHQKNGYDCGVFACRFAECEARNSPFDFSQANMT-----------------------------\n>S7KIS5_CHLPS/247-335 [subseq from] S7KIS5_CHLPS\n-------------------------------------------------------------------------------------------------------------------SHWCLVIVNLDLREVVYFDSLSGFINNKLINPTLTSIAKRLGKqfpLSPGrQKPFTIKKVVQTPIQSDSFSCGVWITIFLERYLENPQN-------------------------------------\n>ERR1712015_2096/68-235 [subseq from] ERR1712015_2096\n-----------------------------------------NWLNDSIMDEYLLKIKKRSEERDEYPSiEVLTVYFYKKLHRLGLEEGMN--QTRDWIPSDLRDKELIFFPIHIS-SHWSMVYVDTKGKTINYLNSLEGSRNYSEAPGVIKRFMEKYHRE-KGEE-VTYRVKIRtdAPLQENGVDCGVFALKCSDRISSKESLNFHQRDIPETR--------------------------\n>MGYP002783831649/173-287 [subseq from] FL=0\n--------------------------------------------------------------------------------------------------------REFFIPLHVTGNHWTLIYVNLDKRMVEYYDSKQNYGNFEEITATLKTCAADLSDKFPGEEPFTFASKIQKKLQPDPYQCGVWVLYFIEKLCENPRVDFNELEIGPAQRMIADFRK------------------\n>MGYP000485205780/130-251 [subseq from] FL=0\n------------------------------------------------------------------------------------------------------------YAFFISEfSHHTFVYVCTNTRTIEFYDSKVNYAGDQ-MKSLLEELRKTIDQHNPGSTPYRVVHKIKKELQPDSYQCGCWVLYFFENRLNNPSIDFNELDIKDSQTMIADFRLKIMDRLIEIAK-------\n>MGYP000526505732/168-281 [subseq from] FL=1\n--------------------------------------------------------------------------------------------------KEIQNYTSAALPMNITNSHWVLVFADFQKKTIEYYDSLLNYGPH-------KKIASEFTEL-ANQIGFDFICKMTTKIQQDSYQCGPWTLYFLEERLKNPQVDFNKLEIKEAQKMIANYRNH-----------------\n>MGYP002137502992/3-63 [subseq from] FL=1\n-------------------------------------------------------------------------------------------------------------------------------------------------------------------SSYTFCDKINQVLQPDSYQCGAWVCYFLEQRLQNPDTDFNALarDMDNTQNMISNYRRSIT---------------\n>MGYP000039907142/4-95 [subseq from] FL=1\n----------------------------------------------------------------------------------------------------------IPFYVSNSGNHATLVFVDLKKKTLEFYDSKFDYGNHDEINQTLTNLAR--------EMGLTYQKKVNYPIQKDCNNCVFWSYYFVKRRLENPDFDPNTIE-------------------------------\n>MGYP001803648226/101-167 [subseq from] FL=0\n-----------------------------------------------------------------------------------------------------------FYPLLISNNHWTLCVVNFDKRTVEYYDSKMHYGNHKQVCTKLETLAAHLTTQFPGEKAFTFECKIKK---------------------------------------------------------------\n>MGYP000650295972/287-390 [subseq from] FL=0\n------------------------------------------------------------------------------------DDLRHILTEVNKIKQNFPNMTSIPFYVSNSGNHATLVFVDLKKKTLEFYDSKFDYGNHDEINQTLTNLAR--------EMGLTYQKKVNYPIQKDCNNCVFWSYYFVKRRLE-----------------------------------------\n>MGYP000514655771/289-384 [subseq from] FL=1\n-------------------------------------------------------------------------------------------------------------------AHSTLVFADLEKGTLEYYDSSQNYGNHNAICANLKQVADSL--------GLEFKKKVNKQIEKDNISSGFWTCYFLQKRLEDPNFDPDKIENPQVLERQIRLEF------------------\n>MGYP000735813996/186-263 [subseq from] MGYP000735813996\n-------------------------------------------------------------------------------------------------INNFSNFRKLVIDLSF-EEHNSLIIIDKDLRTVEFYDPKISYGAHNIRQQYLNMLATKMNETDPGNTPYCVIEKINKYL-------------------------------------------------------------\n>MGYP000530466788/20-205 [subseq from] FL=0\n------------KSKKNLQTKLQKKYFRPKK-PQKWNSNEREWLNTYDINNVMKQYEKKYKCFEFIGPSPIDYDTHKMYGECVWEElCHFDLSDQIKRGKTKVGVIFNLDPHYKGGSHWVSLFINIKKQTIFFFDSVGK--TIPKQIKKFVDMIKRQGLHLPDkeQVNFSYDENHPHEHQMDDTECGVYSLYFIIHMLEDK---------------------------------------\n>MGYP000499989230/3-119 [subseq from] FL=0\n---------------------------------------------------------------------------------------------------NVKNYKKFLIPMHIDGNHWALSLVDIEQRVIIYYDSmKATEMEINLVCNKLEDVFDHYII-QKNINDYRAwrLINGKPPRQSNGYDCGVFVCRYMSYLSRGEVFDFEQCDMEYFRKLI-----------------------\n>MGYP000873736392/283-456 [subseq from] FL=1\n-------------------------------RKDIHTLIGLNWLNDEIINAYMNLLVlrgSKVGYKKVYAFN--TFFYPKL-----KESGYSSVRRWTRKVN-IFSYDYIIVPVHL-GNHWCLAFIDFTQKTISYYDSLGGRpnGACDTLLDYLRDESNDKRKQDFDDENWRLINGYSEGIpqQENCSDCGVFACTYAEYLTRNAEFDFGQEQM------------------------------\n",
        "pairedMsa": ">query\nSLTSKAICRYSLSSVESIQPKTQVKAIEPKGEKDRFLIDERNWLNNQHLGLYSLFLQEKYGPEVFFPFGGWTYVFPGLTDRFFKEDSYHILDVRAKRIKSFLDYKSITYPLFIGGNHWGLLFIDREKRTVEYYDSKINYGNYEEGLQGIKDVAAKFTKYDPGEKPYTYLEKIKKKLQPDGYQCGPWALYFLEHRLENPEVDFNQLDLNEAQNMIAKYRFAVRDKLLELQKNGNTLYC\n>tr|F8L4W9|F8L4W9_SIMNZ/74-310 [subseq from] Deubiquitinase and deneddylase ChlaDub2 OS=Simkania negevensis (strain ATCC VR-1471 / Z) OX=331113 GN=cdu2 PE=4 SV=1\nSLTSKAICRYSLSSVESIQPKTQVKAIEPKGEKDRFLIDERNWLNNQHLGLYSLFLQEKYGPEVFFPFGGWTYVFPGLTDRFFKEDSYHILDVRAKRIKSFLDYKSITYPLFIGGNHWGLLFIDREKRTVEYYDSKINYGNYEEGLQGIKDVAAKFTKYDPGEKPYTYLEKIKKKLQPDGYQCGPWALYFLEHRLENPEVDFNQLDLNEAQNMIAKYRFAVRDKLLELQKNGNTLYC\n>tr|A0A0N4ZN50|A0A0N4ZN50_PARTI/326-501 [subseq from] ULP_PROTEASE domain-containing protein OS=Parastrongyloides trichosuri OX=131310 PE=3 SV=1\n-------------------------------KRDLKLLDDRNWLNDTIINFYLELIMDRAKNSSKYPkvYAFNTFFYKSLVDP---NKGFKIVGRFTRKIN-IFDMKYVFVPINLSDVHWCIAIIDMTKKEIRYYDSM--FGKNENALQSLKEYikteADDKLKLNIDLNEWTAIHAQDIPEQQNGYDCGVFSCMFAEYTSRERDFEFTQKDM------------------------------\n>tr|A0A0N4ZN50|A0A0N4ZN50_PARTI/540-718 [subseq from] ULP_PROTEASE domain-containing protein OS=Parastrongyloides trichosuri OX=131310 PE=3 SV=1\n--------------------------------SDIKLLDNKNWINDTIFNFYLELIVERSKKSLKYPkvYAFNTYFYKSLIDP---KKGFKLVS-RYTRGVNIFDMKYVFVPINVDDNHWCLAIIDIFKKEIRYYDSMFGKNlkVIRSLKKYIKDEAADKLNEDIDiDKWIGYHA-QDIPEQENDYDCGIFSCMFAEYTSREKDFTFTQKDIPKIQ--------------------------\n>tr|S7J360|S7J360_9CHLA/164-272 [subseq from] Ulp1 protease family, C-terminal catalytic domain protein OS=Chlamydia ibidis OX=1405396 GN=CP10139811_0429 PE=4 SV=1\n---------------------------------------------------------------------------------------------------------------HIGLSHWTLLIVNTELREVVFFDSLANYINNsvlDPMLSDIAKVSGQMYPLENQTQDFTIKKAAATPLQQDGTSCGIWVAWYLDKYLSNPEFSLSNLDANRAQSLLHQF--------------------\n>tr|A0A345PMP7|A0A345PMP7_9BACT/164-349 [subseq from] C-terminal catalytic domain OS=Cardinium endosymbiont of Sogatella furcifera OX=650378 GN=CE557_034 PE=4 SV=1\n---------------------THVEGIEIR-QEDLIRLKASRWLNDHIINAYMGMIHKRSEdqENVVLPkvYAFNTYFFTKLS---QKDQSYQTMKNWIKKIDLF-SYDIVLVPIHL-GNHWCLVVIDLRKKTIRYYDSlgNANDGGLKKLLQFFTDAVANkqATKKDTKAWRCSY---LKEPAQSNGSDCGVFICQFADYVSRDLPINFTEHDMP-----------------------------\n>tr|A0A2H9TKH4|A0A2H9TKH4_9FUNG/80-253 [subseq from] Putative sentrin/sumo-specific protease OS=Paramicrosporidium saccamoebae OX=1246581 GN=PSACC_01962 PE=3 SV=1\n----------------------------------LLTLRSPRWLNDEVINFYMQLIMErSLSKRTGLPSVHvfSTFFYPKLRDR-----GYDLVRTSTRRVSpSVLKKDLILFPIHLG-MHWCMAAIDFRSRTISYYDSL--HGSNKQCLSVLRDWIAKESmdklKCDFDFTGWTLSCPKDIPAQQNGYDCGVFALAFAEHLSRDAQFDFSQSNML-----------------------------\n>tr|A0A6M1ZD32|A0A6M1ZD32_9BACT/83-236 [subseq from] ULP_PROTEASE domain-containing protein OS=Chlamydiae bacterium OX=2081524 GN=K940chlam2_00362 PE=4 SV=1\n------------------------------------------SLDQSHMSSYLRFLQRSEFPNFCFR-PQIAYMDKHLFENFFSHKT--ALDHY---MKHGLPRKQLfFYPINNYDNHWRVIHINPTLKTIEYFDSLATWRPQEE-IQKLLDRIN--DKLGGG---YQTKFTISEPLQQDVHNCGIWALYFILKCLRGEKIEYANMDA------------------------------\n>tr|A0A367YD24|A0A367YD24_9ASCO/263-428 [subseq from] Sentrin-specific protease 2 OS=Candida viswanathii OX=5486 GN=Senp2_3 PE=3 SV=1\n------------------------------------TLREPSWLNDNVIDYYFNLIMNAY-PDVF----GWTTHFYT----ALKSKGYTGVQRWAKRKKVNLFEKSkVLVPVNISNTHWALAVIDNLEKTIAYYDSLNTVGNSRavENLAAYMDGEAKRLSHE--KVTYTLVPHVKSPQQKNGSDCGVFTCTAARYISGNKPLGYSQNDMKVI---------------------------\n>tr|A0A367Y8U6|A0A367Y8U6_9ASCO/263-428 [subseq from] Sentrin-specific protease 2 OS=Candida viswanathii OX=5486 GN=Senp2_2 PE=3 SV=1\n------------------------------------TLREPSWLNDNVIDYYFNLIMNAY-PDVF----GWTtHFYTALES-----KGYTGVQRWAKRKKVNLfEKSKVLVPVNISNTHWALAVIDNLEKTIAYYDSLNTVGNPRavENLAAYMDGEAKRLSHE--KVTYTLVPHVKSPQQKNGSDCGVFTCTAARYISGNKPLGYSQNDMKVI---------------------------\n>tr|A0A367Y3A7|A0A367Y3A7_9ASCO/263-429 [subseq from] Sentrin-specific protease 2 OS=Candida viswanathii OX=5486 GN=Senp2_0 PE=3 SV=1\n------------------------------------TLREPSWLNDNVIDYYFNLIMNAY-PDVF----GWTtHFYTALES-----KGYAGVQRWAKRKKVNLfEKSKVLVPVNISNTHWALAVIDNLEKTIAYYDSLNTVGNPRavENLAAYMDGEAKRLSHE--KVTYTLVPHMKSPQQKNGSDCGVFTCTAARYISRNKPLGYSQNDMKVIR--------------------------\n>tr|A0A367Y0Q9|A0A367Y0Q9_9ASCO/263-429 [subseq from] Sentrin-specific protease 2 OS=Candida viswanathii OX=5486 GN=Senp2_1 PE=3 SV=1\n------------------------------------TLREPSWLNDNVIDYYFNLIMNAY-PDVF----GWTtHFYTALES-----KGYAGVQRWAKRKKVNLfEKSKVLVPVNISNTHWALAVIDNLEKTIAYYDSLNTVGNPRavENLAAYMDGEAKRLSHE--KVTYTLVPHMKSPQQKNGSDCGVFTCTAARYISRNKPLGYSQNDMKVIR--------------------------\n>tr|A0A6V7TFR8|A0A6V7TFR8_PLAVN/755-941 [subseq from] Sentrin-specific protease 1, putative OS=Plasmodium vinckei OX=5860 GN=PVSEL_1405160 PE=3 SV=1\n-----------------------------------CLIDSR-WLNDEIINFYLSMLQEYNEAG--I-KSGVTYLPKMFTfsTFFFQslnfNGSYNYSKVArwTKRKKiDILEYDLILIPLHVGGNHWTLGAINIKDKHIKLYDS-LNMPNrkfFEYMKRYIVDEVKDKKQINIDISPWTYnssgLPEEGIPCQENGYDCGVFTCMFAKCLTFNRDFDFNQSDIKEIR--------------------------\n>tr|A0A6V7T0C1|A0A6V7T0C1_PLAVN/751-937 [subseq from] Sentrin-specific protease 1, putative OS=Plasmodium vinckei lentum OX=138297 GN=PVLDE_1404940 PE=3 SV=1\n-----------------------------------CLIDSR-WLNDEIINFYLSMLQEYNEAG--I-KSGVTYLPKMFTfsTFFFQslnfNGSYNYSKVsrWTKRKKiDILDYDLILIPLHVGGNHWTLGAINIKDKHIKLYDS-LNMPNrkfFEYMKRYIVDEVKDKKQINIDISPWTYnpsgLPEEGIPCQENGYDCGVFTCMFAKCLTFNRDFDFSQSDIKEIR--------------------------\n>tr|A0A5Q0IIN2|A0A5Q0IIN2_CLALS/343-517 [subseq from] Putative sentrin-specific protease OS=Clavispora lusitaniae OX=36911 GN=EJF15_30940 PE=3 SV=1\n--------------------------------RDLLTLSDGHWLNDNVIDFYLSLVAEKNN-NVYC----WTtHFFST-----LKSKGYQGVARWAKRRKVNVTEKNiIIVPINIMSTHWALAVVDNVAKEIRYYDSLASSGNMN-AVQLLAQYMQKeAERLQVVPIEYQLFPSTKTPQQQNGYDCGVFTCTVAKYISGNMDLTFSQKDMKTIRRRMA----------------------\n>tr|C4Y3X1|C4Y3X1_CLAL4/343-517 [subseq from] ULP_PROTEASE domain-containing protein OS=Clavispora lusitaniae (strain ATCC 42720) OX=306902 GN=CLUG_02343 PE=3 SV=1\n--------------------------------RDLLTLSDGHWLNDNVIDFYLSLVAEKNN-NVYC----WTtHFFST-----LKSKGYQGVARWAKRRKVNVTEKNiIIVPINIMSTHWALAVVDNVAKEIRYYDSLASSGNMN-AVQLLAQYMQKeAERLQVVPIEYQLFPSTKTPQQQNGYDCGVFTCTVAKYISGNMDLTFSQKDMKTIRRRMA----------------------\n>tr|W8JM30|W8JM30_9CHLA/247-335 [subseq from] Ulp1 protease family, C-terminal catalytic domain protein OS=Chlamydia avium 10DC88 OX=1229831 GN=M832_04860 PE=4 SV=1\n-------------------------------------------------------------------------------------------------------------------SHWCLVIVNLDLREVVYFDSLSEFINNKLINPTLTSIAKRLGKqfpLSPGrQKPFTIKKVVQTPIQSDGFSCGVWITIFLERYLENPQN-------------------------------------\n>tr|A0A1I7Y033|A0A1I7Y033_9BILA/526-696 [subseq from] ULP_PROTEASE domain-containing protein OS=Steinernema glaseri OX=37863 PE=3 SV=1\n--------------------------------KDLMTLKGLDWLNDEVINFYMNLICERSTAEGDMPkvYAFNTFFYPNLTTKGFASVR------RWTRKLDIFSYNVILVPVHLG-AHWCLAVIDMDRKTIDYYDSML--GNNNNGLEKLREYLALEMKDKKKEVLDTSEWRLntRKDIprQMNGSDCGMFTCKFAEYASRRADINFTQNH-------------------------------\n>tr|A0A4P6XU45|A0A4P6XU45_9ASCO/314-478 [subseq from] Sentrin-specific protease 1 OS=Metschnikowia aff. pulcherrima OX=2163413 GN=MPUL0G01900 PE=3 SV=1\n-------------------------------------LSEACWLNDNVIDFYLNLVT-SRSSNIFC---WTTHFFSALKDKGY-----EGVARWAKRKKvNLLEKDLVIVPINIMRTHWALSVIDNKAKLIAYYDSLSSRGNQ-RAIDLIKDYMAKeIDRLGLPQIAYKLYPNMKTPQQQNGSDCGVFTCTVAKHLAENLPLSFSQKDMPLI---------------------------\n>tr|A0A1A8WAH6|A0A1A8WAH6_9APIC/922-1109 [subseq from] Ulp1 protease family C-terminal catalytic domain containing protein OS=Plasmodium ovale curtisi OX=864141 GN=POVCU2_0050090 PE=3 SV=1\n-----------------------------------CLIDTR-WLNDEVINFYLSMIQEYNEQntkdEIsILPkiFTFSTFFFQSLSSNGCYNYSKVSRWTKRKKVD-IFSFDLILIPLHVGGNHWTLGAINIKEKNIKLYDSL-NMPNkkfFEYIKQYIVDEMRDKKKMEINISVWEYSKEGKSEngipCQENGYDCGVFACMFAKCLSFNREFDFNQKDIKEIRM-------------------------\n>tr|A0A1A8X2T4|A0A1A8X2T4_9APIC/922-1109 [subseq from] Ulp1 protease family C-terminal catalytic domain containing protein OS=Plasmodium ovale curtisi OX=864141 GN=POVCU1_046470 PE=3 SV=1\n-----------------------------------CLIDTR-WLNDEVINFYLSMIQEYNEQntkdEIsILPkiFTFSTFFFQSLSSNGCYNYSKVSRWTKRKKVD-IFSFDLILIPLHVGGNHWTLGAINIKEKNIKLYDSL-NMPNkkfFEYIKQYIVDEMRDKKKMEINISVWEYSKEGKSEngipCQENGYDCGVFACMFAKCLSFNREFDFNQKDIKEIRM-------------------------\n>tr|W7ARW9|W7ARW9_PLAVN/755-941 [subseq from] Sentrin-specific protease 1, putative OS=Plasmodium vinckei petteri OX=138298 GN=PVPCR_1405170 PE=3 SV=1\n-----------------------------------CLIDSR-WLNDEIINFYLSMLQEYNEAG--I-KSGVTYLPKMFTfsTFFFQslnfNGSYNYSKVArwTKRKKiDILEYDLILIPLHVGGNHWTLGAINIKDKHIKLYDS-LNMPNrkfFEYMKRYIVDEVKDKKQINIDISPWTYnssgLPEEGIPCQENGYDCGVFTCMFAKCLTFNRDFDFSQSDIKEIR--------------------------\n>tr|A0A1D3UAM0|A0A1D3UAM0_9APIC/922-1111 [subseq from] Sentrin-specific protease 1, putative OS=Plasmodium ovale OX=36330 GN=SENP1 PE=3 SV=1\n-----------------------------------CLIDTR-WLNDEVINFYLSMIQEYNEQntkdEIsILPkiFTFSTFFFQSLSSNGCYNYSKVSRWTKRKKVD-IFSFDLILIPLHVGGNHWTLGAINIKEKNIKLYDSL-NMPNkkfFEYIKQYIVDEMRDKKKMEINISVWEYSKEGKSEngipCQENGYDCGVFACMFAKCLSFNREFDFNQKDIKEIRMKM-----------------------\n>tr|A0A0Z0B4Q1|A0A0Z0B4Q1_PLABE/744-929 [subseq from] Sentrin-specific protease 1, putative OS=Plasmodium berghei OX=5821 GN=SENP1 PE=3 SV=1\n------------------------------------LID-TCWLNDEIINFYFSMLQEYNETSIKNGLTHFPKMFTFST-FFFQslnfNDSYNYSKVSrwTKRKKiNILEYDLILIPLHVGGNHWTLGAISIKDKHIKLYDSL-NMPNkkfFEYMRRYIVDEVKDKTQITIDISPWKYdsngLPEDGMPCQENGYDCGVFTCMFAKCLTFNRDFDFNQKDIKEIR--------------------------\n>tr|A0A509ATQ5|A0A509ATQ5_PLABA/744-929 [subseq from] Sentrin-specific protease 1, putative OS=Plasmodium berghei (strain Anka) OX=5823 GN=PBANKA_1448500 PE=3 SV=1\n------------------------------------LID-TCWLNDEIINFYFSMLQEYNETSIKNGLTHFPKMFTFST-FFFQslnfNDSYNYSKVSrwTKRKKiNILEYDLILIPLHVGGNHWTLGAISIKDKHIKLYDSL-NMPNkkfFEYMRRYIVDEVKDKTQITIDISPWKYdsngLPEDGMPCQENGYDCGVFTCMFAKCLTFNRDFDFNQKDIKEIR--------------------------\n>tr|M3K0A0|M3K0A0_CANMX/269-433 [subseq from] ULP_PROTEASE domain-containing protein OS=Candida maltosa (strain Xu316) OX=1245528 GN=G210_0687 PE=3 SV=1\n------------------------------------TLREPKWLNDNVIDYYFNLIMKEY-PEVF---GWTTHFYTALESRGYQGVAR---WAKRKKIDLFQKA-KVLVPVNIANTHWALAVIDNMDRTITYYDSLNTVGNPQAvaNLATYMDGEAKRLGLEPI--TYDLIPHVTSPQQKNGSDCGVFTCTTARYISGDKKLNFSQDDMKV----------------------------\n>tr|Q822G4|Q822G4_CHLCV/231-340 [subseq from] ULP_PROTEASE domain-containing protein OS=Chlamydophila caviae (strain ATCC VR-813 / DSM 19441 / GPIC) OX=227941 GN=CCA_00718 PE=4 SV=1\n---------------------------------------------------------------------------------------------------------------YAGISHWTSVIVNLDRREVLFFDSLAHFVENNKIDPVLKSLATRLGNchLDanGARSPFTVKKVVKTPVQKDGSSCGMWVALFLEKYLENPNYVPPTMGYTETQNFIQNY--------------------\n>tr|A0A1C3L5N7|A0A1C3L5N7_9APIC/928-1117 [subseq from] Sentrin-specific protease 1, putative OS=Plasmodium ovale OX=36330 GN=SENP1 PE=3 SV=1\n-----------------------------------CLIDTR-WLNDEVINFYLSMIQEYNEqntkDEIsFLPkiFTFSTFFFQSLSSNGGY--NYNKVARWTKRKKvDIFSFDLILIPLHVGGNHWTLGAINIKEKNIKLYDSL-NMPNkkfFEYIKQYIVDEMRDKKKMEINISLWEYNKEGKSEngipCQENGYDCGVFACMFAKCLSFNREFDFNQKDIREIRMKM-----------------------\n>tr|C5M3U8|C5M3U8_CANTT/265-431 [subseq from] ULP_PROTEASE domain-containing protein OS=Candida tropicalis (strain ATCC MYA-3404 / T1) OX=294747 GN=CTRG_00737 PE=3 SV=1\n------------------------------------TLREPSWLNDNVIDYYFNLIMNA-HPDIF----GWTtHFYTALESKGYTGVQ---RWARRKKVNLF-EKSKVLVPVNISNTHWALAVIDNLEKTISYYDSLNTVGNPR-AVQNLAIyMDGEANRLNRDKITYELIPHVKSPQQKNGSDCGVFTCTAARYIAENKPLGYSQNDMKVIR--------------------------\n>tr|A0A6V7T0S1|A0A6V7T0S1_PLAVN/771-957 [subseq from] Sentrin-specific protease 1, putative OS=Plasmodium vinckei brucechwatti OX=119398 GN=PVBDA_1405100 PE=3 SV=1\n-----------------------------------CLIDSR-WLNDEIINFYLSMLQEYNEAG--I-KSGVTYLPKMFTfsTFFFQslnfNGSYNYSKVArwTKRKKiDILEYDLILIPLHVGGNHWTLGAINIKDKHIKLYDS-LNMPNrkfFEYMKRYIVDEVKDKKQINIDISPWTYnpsgLPEEGIPYQENGYDCGVFTCMFAKCLTFNRDFDFSQSDIKEIR--------------------------\n>tr|A0A1D3S4N6|A0A1D3S4N6_PLACH/767-953 [subseq from] Sentrin-specific protease 1, putative OS=Plasmodium chabaudi adami OX=5826 GN=SENP1 PE=3 SV=1\n-----------------------------------CLIDSR-WLNDEIINFYLSMLQEYNEAGIksgvaYLPkmFTFSTFFFQSLN--F--NGSYNYSKVarWTKRKKiDILEYDLILIPLHVGGNHWTLGAINIKDKQIKLYDS-LNMPNrkfFEYMKRYIVDEVKDKKQINIDISPWTYnpsgLPEEGIPCQENGYDCGVFTCMFAKCLTFNRDFDFSQSDIKEIR--------------------------\n>tr|A0A1C6YQB3|A0A1C6YQB3_PLACH/776-962 [subseq from] Sentrin-specific protease 1, putative OS=Plasmodium chabaudi adami OX=5826 GN=SENP1 PE=3 SV=1\n-----------------------------------CLIDSR-WLNDEIINFYLSMLQEYNEAGIksgvaYLPkmFTFSTFFFQSLN--F--NGSYNYSKVarWTKRKKiDILEYDLILIPLHVGGNHWTLGAINIKDKQIKLYDS-LNMPNrkfFEYMKRYIVDEVKDKKQINIDISPWTYnpsgLPEEGIPCQENGYDCGVFTCMFAKCLTFNRDFDFSQSDIKEIR--------------------------\n>tr|A0A1J1HFY6|A0A1J1HFY6_PLARL/751-936 [subseq from] Sentrin-specific protease 1, putative OS=Plasmodium relictum OX=85471 GN=SENP1 PE=3 SV=1\n------------------------------------LID-TQWLNDEVINFYLSMLQEYNEQKVkndssYFPkiFTFSTFFFQSLSSN----GCYNYCKVSrwTKRKKvDIFSFDLILIPLHVGGNHWTLGSINIKDKKIKLYDSLnMPNKNFFEYIrRYIVDEAKDKKQIDINISTWEYDKngnsEIGAPFQENGYDCGVFTCMFAKCLSFNREFDFNQNDIKEIR--------------------------\n>tr|A5DSE9|A5DSE9_LODEL/281-452 [subseq from] ULP_PROTEASE domain-containing protein OS=Lodderomyces elongisporus (strain ATCC 11503 / CBS 2605 / JCM 1781 / NBRC 1676 / NRRL YB-4239) OX=379508 GN=LELG_00285 PE=3 SV=1\n---------------------------------DLLTLRDGNWLNDIVIDFYINLLMDASNDKVF----GWTTHFYTTLERR----GYQGVAKWAkKRKLNLFKKEKVIVPVNISQTHWALAVIDNVAKTITYYDSLDSSGmgNSQavSNLQMYMNGEAK----QLGIQPilYEQISHIKCPQQSNGFDCGVFVCAASRYIVENKTMNYSQKDMKMF---------------------------\n>tr|A0A1B6H0M9|A0A1B6H0M9_9HEMI/258-429 [subseq from] ULP_PROTEASE domain-containing protein (Fragment) OS=Cuerna arida OX=1464854 GN=g.29419 PE=3 SV=1\n--------------------------------KDIQTLDKLNWLNDEVINFYLNLIIERGkQDKNMAVYAFNTFFYPKLVSQ-----GYNSLKRWTKKVDIF-DKEFLLVPIHLG-MHWCMATVDFRDRTVRYYDSMGSENN--KCLNALLNYLNE-ESLDKKKKPYDIsdwkTENVKDiPQQMNGSDCGMFSCMFAEYLSRNVKITFSQKDMP-----------------------------\n>tr|A0A3B0QHG5|A0A3B0QHG5_9CHLA/254-367 [subseq from] Deubiquitinase and deneddylase Dub2,Protease, Ulp1 family,Ulp1 protease family, C-terminal catalytic domain OS=Chlamydia sp. S15-834C OX=1967783 GN=cdu2 PE=4 SV=1\n---------------------------------------------------------------------------------------------------------------YAGLSHWTLVIVNLDRKEILYFDSLAHFVPNNEIDPALNSIATRLGNCHPdangAGSPFTVKKVVETPIQRDGSSCGIWVSLFLEKYLENPNYTIPPMGDTETENYLQSFLNTI----------------\n>tr|A0A0C5X4H2|A0A0C5X4H2_CHLMR/204-298 [subseq from] Deubiquitinase and deneddylase Dub2 OS=Chlamydia muridarum OX=83560 GN=BD36_01400 PE=4 SV=1\n----------------------------------------------------------------------------------------------------------------VGNSHWALIIVDICRRCVTYFDSLYDFVWHPEQTQAqLNELASALgNIYPEGESNTPFQTCIgsTFQVQPLGeLSCGVWCCQFLEWYLENPDFSL-----------------------------------\n>tr|Q9PL50|Q9PL50_CHLMU/204-298 [subseq from] ULP_PROTEASE domain-containing protein OS=Chlamydia muridarum (strain MoPn / Nigg) OX=243161 GN=TC_0258 PE=4 SV=1\n----------------------------------------------------------------------------------------------------------------VGNSHWALIIVDICRRCVTYFDSLYDFVWHPEQTQAqLNELASALgNIYPEGESNTPFQTCIgsTFQVQPLGeLSCGVWCCQFLEWYLENPDFSL-----------------------------------\n>tr|A0A4P9ZAQ6|A0A4P9ZAQ6_9ASCO/231-395 [subseq from] Cysteine proteinase OS=Metschnikowia bicuspidata OX=27322 GN=METBISCDRAFT_17609 PE=3 SV=1\n------------------------------------TLADGRWLNDNVIDFYLNMVAERY-PDVYC----WTtHFFTTL-----KSKGYAGVARWAKRRKvTLTDKKLIAVPINIMSTHWAMAVVDNEAETISYYDSLASKGNLN-AVQLLQHYMAKeCERLQVAPVWYTLQPHMETPQQLNGFDCGVFSCSVAKFVCGRMALSFSQSDMAT----------------------------\n>tr|A0A173DXZ8|A0A173DXZ8_9CHLA/205-291 [subseq from] Peptidase OS=Chlamydia gallinacea 08-1274/3 OX=1143323 GN=M787_000435 PE=4 SV=1\n-------------------------------------------------------------------------------------------------------------------SHWCLVIVNLDLREVIYFDSLACFIQTQLIDSKLKEIAERLEKQFPSPKsdtPFTIKKVVQTPIQEDGFSCGIWITIFLEKYLENPQ--------------------------------------\n>tr|S7KIS5|S7KIS5_CHLPS/247-335 [subseq from] Ulp1 protease family, C-terminal catalytic domain protein OS=Chlamydia psittaci 10_743_SC13 OX=1238236 GN=CP10743SC13_0817 PE=4 SV=1\n-------------------------------------------------------------------------------------------------------------------SHWCLVIVNLDLREVVYFDSLSGFINNKLINPTLTSIAKRLGKqfpLSPGrQKPFTIKKVVQTPIQSDSFSCGVWITIFLERYLENPQN-------------------------------------\n>tr|Q255G6|Q255G6_CHLFF/233-343 [subseq from] ULP_PROTEASE domain-containing protein OS=Chlamydia felis (strain Fe/C-56) OX=264202 GN=CF0300 PE=4 SV=1\n---------------------------------------------------------------------------------------------------------------YAGISHWTLVIVNLDLREVVYFDSLAHFIPNESLDPMLKSIAIRLgTQYPNnsGnPSPFA-VRKISKtVVQKDGASCGIWVSLFLEKYLENPQYIIPTMGCTQTQRFLQNFL-------------------\n>tr|A0A449C0R5|A0A449C0R5_PLAVN/792-978 [subseq from] Sentrin-specific protease 1, putative OS=Plasmodium vinckei vinckei OX=54757 GN=PVVCY_1405060 PE=3 SV=1\n-----------------------------------CLIDSR-WLNDEIINFYLSMLQEYNEAG--I-KSGVTYLPKMFTfsTFFFQslnfNGSYNYSKVArwTKRKKiDILEYDLILIPLHVGGNHWTLGAINIKDKHIKLYDS-LNMPNrkfFEYMKRYIVDEVKDKKQINIDISPWTYnpsgLPEEGIPCQENGYDCGVFTCMFAKCLTFNRDFDFSQSDIKEIR--------------------------\n>tr|A3M0D9|A3M0D9_PICST/154-316 [subseq from] ULP_PROTEASE domain-containing protein (Fragment) OS=Scheffersomyces stipitis (strain ATCC 58785 / CBS 6054 / NBRC 10063 / NRRL Y-11545) OX=322104 GN=PICST_64139 PE=3 SV=2\n--------------------------------------RDGKWLNDNIIDYYLNLIMESQNQKVF----GWTTHFyTTLETK-----GYSGVARWAKRKKiNLFEKKKILVPINILNTHWALAVIDNVDKSIRYYDSLSSSGN-ENAMLNLKDYMKqEASRLNVPVIDYELYPHMETPQQANGYDCGVFTCTAAKYIALSKSLTYSQKDMK-----------------------------\n>tr|A0A7S2IU42|A0A7S2IU42_9DINO/108-293 [subseq from] Hypothetical protein OS=Brandtodinium nutricula OX=1333877 GN=BRAN1462_LOCUS11893 PE=3 SV=1\n---------------------------------------PKTWLNDEVINFYFKLLQERSKKIEASPSCWFTnsFFWNKLSGGPLKGNaEYNYKEVRRWTTKAKVDVFALDYvifPMNIGEMHWAMGAIDFKKRGFRYFDSMISrpHPNFVPFLRRYIDDEHKAKKNGPlpDAESWDLL-AIEPpvPQQSNGYDCGVFTCCFAEYFSAGKQLEFDQEDMGDLRVRL-----------------------\n>tr|A0A653HMN2|A0A653HMN2_9APIC/447-630 [subseq from] Sentrin-specific protease 1, putative (Fragment) OS=Hepatocystis sp. ex Piliocolobus tephrosceles OX=2600580 GN=HEP_00369350 PE=3 SV=1\n---------------------------------------NNNWLNDEVINFYLSILQEYNqDGEKRNQYNlPKIYTFSTFFYQsLSMNGSYNYNKVsrWTKRKKvDIFTYDLILIPLHIGGNHWTLGAIDMKNKKIKLYDSlnKQNKNFFYHISQYVVDEMmdKKNIKMTLDDWQYDKEGKSEQGIpqQHNGYDCGVFTCMFAKCLSFNREFDFNQQDIREIR--------------------------\n>tr|Q7RM00|Q7RM00_PLAYO/854-1041 [subseq from] Similar to sentrin/SUMO-specific protease OS=Plasmodium yoelii yoelii OX=73239 GN=PY02388 PE=3 SV=1\n------------------------------------LID-TCWLNDEIINFYLSMLQEYNETSIKNGLTNFPKMFTFSTFffqslNFNGSYNYNKVSRWTKRKKiNILEYDLILIPLHVGGNHWTLGAISIKNKHIKLYDS-LNMPNkkfFEYMRRYIVDEVKDKQQITIDISPWTYdsngLPESGIPCQENGYDCGVFTCMFAKCLTFNRDFDFDQKDIKEIRLK------------------------\n>tr|A0A1I7Z7S2|A0A1I7Z7S2_9BILA/176-346 [subseq from] ULP_PROTEASE domain-containing protein OS=Steinernema glaseri OX=37863 PE=3 SV=1\n--------------------------------KDLRTLMDHQWLNDEVINFYLNLIVERsrNDPDLPKVYTYNTFFYPNLVTKGYE-----SVKRWTRKV-DIFSYELLLVPIRID-QHWSLAVVDMTEKTIDYYDS-MHLGNG-GGLRKLRKYLASEMqdkKkqvLDTDEWILQTREDIPR--QLNGSDCGVFACRFAEYASRRAEIDFSQQH-------------------------------\n>tr|A0A1I7Z7K7|A0A1I7Z7K7_9BILA/107-277 [subseq from] ULP_PROTEASE domain-containing protein OS=Steinernema glaseri OX=37863 PE=3 SV=1\n--------------------------------KDLRTLMDHQWLNDEVINFYLNLIVERsHnDPDLPKVYTYNTFFYPNLVTKGYE-----SVKRWTRKV-DIFSYELLLVPIRID-QHWSLAVVDMTEKTIDYYDS-MHLGNG-GGLRKLRKYLASEMqdkKkqvLDTDEWILQTREDIPR--QLNGSDCGVFACRFAEYASRRAEIDFSQQH-------------------------------\n>tr|A0A1D8PSK4|A0A1D8PSK4_CANAL/306-474 [subseq from] SUMO protease OS=Candida albicans (strain SC5314 / ATCC MYA-2876) OX=237561 GN=ULP2 PE=3 SV=1\n----------------------------------LHTLKDSNWLNDNIIDYYFN-LIMKANPNVF---GWTTHFYTTLVQRGYQGVAR---WAKRKKINVFTMEK-ILTPINIGNMHWALAVIDNIKKTITYYDSLGG--THNSGnPQAVQTLAHYMTEeakrLGVMGNEYKLIPHMEAPQQKNGSDCGVFTCTAARYISANKPLSYSQNDMK-----------------------------\n>tr|A0A6P8YA31|A0A6P8YA31_THRPL/415-574 [subseq from] ubiquitin-like-specific protease 1 OS=Thrips palmi OX=161013 GN=LOC117642408 PE=3 SV=1\n-----------------------------------------GWLNDMVVDFYFKLIQNECNSV--YAF--TAFFFPKLSACGY-----DDVSDWTKKVDIF-AYDLLMVPVFLHGNHWALAVIDNVNHQIRYYDSLNGPHNVASNiLLQYLDLEMLMKKDAIFERnAWTTIKMENIPMQTNGYDCGMFVCMFGEYEGRRATVDFTQDDMVT----------------------------\n>tr|A0A4V0KU52|A0A4V0KU52_PLAYE/854-1039 [subseq from] Sentrin-specific protease 1, putative OS=Plasmodium yoelii OX=5861 GN=PY17X_1451000 PE=3 SV=1\n------------------------------------LID-TCWLNDEIINFYLSMLQEYNETSIKNGLTNFPKMFTFSTFffqslNFNGSYNYNKVSRWTKRKKiNILEYDLILIPLHVGGNHWTLGAISIKNKHIKLYDS-LNMPNkkfFEYMRRYIVDEVKDKQQITIDISPWTYdsngLPESGIPCQENGYDCGVFTCMFAKCLTFNRDFDFDQKDIKEIR--------------------------\n>tr|A0A131XI03|A0A131XI03_9ACAR/35-207 [subseq from] Putative sentrin/sumo-specific protease (Fragment) OS=Hyalomma excavatum OX=257692 PE=2 SV=1\n--------------------------------KDMETLGGLNWLNDEVINFYMNMLMERGRTEPGLPsvYAFNTFFYPKL-----LASGYSAIKRWTRRVDIF-SYDLILVPVHLG-VHWCLAVIDFRHNTIRYYDSMGGRNsKCLEALRKYLQEESRDKKQkELDMSNWTYETVQDIPHQMNGSDCGMFALKYAEYITRDAKITFEQLNMP-----------------------------\n>tr|D2UYS9|D2UYS9_NAEGR/26-189 [subseq from] Predicted protein OS=Naegleria gruberi OX=5762 GN=NAEGRDRAFT_61576 PE=3 SV=1\n-------------------------------EEDVSLLLGNYWLNDNIINFYYLFLENEKFREYCFVAPSVSFIISMVDDDEIK-NTLHSLNAKDKKLVFF-PVTDNTDISSSGGTHWSLLVFESNSGKFYYFDSM---GSMNK--SAAKYLASKVAPYFGVKAS--NLHIAKAPQQKNGYDCGIYVLamseYIAEHGLSDAQI-------------------------------------\n>tr|A0A1D3S4J7|A0A1D3S4J7_PLACH/772-958 [subseq from] Sentrin-specific protease 1, putative OS=Plasmodium chabaudi chabaudi OX=31271 GN=SENP1 PE=3 SV=1\n-----------------------------------CLIDSR-WLNDEIINFYLSMLQEYNEAGIksgvaYLPkmFTFSTFFFQSLN--F--NGSYNYSKVarWTKRKKiDILEYDLILIPLHVSGNHWTLGAINIKDKQIKLYDS-LNMPNrkfFEYMKRYIVDEVKDKKQINIDISPWTYnpsgLPEEGIPCQENGYDCGVFTCMFAKCLTFNRDFDFSQSDIKEIR--------------------------\n>tr|A0A4V0KDC6|A0A4V0KDC6_PLACH/768-954 [subseq from] Sentrin-specific protease 1, putative OS=Plasmodium chabaudi chabaudi OX=31271 GN=PCHAS_1450800 PE=3 SV=1\n-----------------------------------CLIDSR-WLNDEIINFYLSMLQEYNEAGIksgvaYLPkmFTFSTFFFQSLN--F--NGSYNYSKVarWTKRKKiDILEYDLILIPLHVSGNHWTLGAINIKDKQIKLYDS-LNMPNrkfFEYMKRYIVDEVKDKKQINIDISPWTYnpsgLPEEGIPCQENGYDCGVFTCMFAKCLTFNRDFDFSQSDIKEIR--------------------------\n",
        "templates": [
          {
            "mmcif": "data_2IYC\n#\n_entry.id 2IYC\n#\nloop_\n_chem_comp.formula\n_chem_comp.formula_weight\n_chem_comp.id\n_chem_comp.mon_nstd_flag\n_chem_comp.name\n_chem_comp.pdbx_synonyms\n_chem_comp.type\n\"C3 H7 N O2\"     89.093  ALA y ALANINE         ? \"L-peptide linking\" \n\"C6 H15 N4 O2 1\" 175.209 ARG y ARGININE        ? \"L-peptide linking\" \n\"C4 H8 N2 O3\"    132.118 ASN y ASPARAGINE      ? \"L-peptide linking\" \n\"C4 H7 N O4\"     133.103 ASP y \"ASPARTIC ACID\" ? \"L-peptide linking\" \n\"C3 H7 N O2 S\"   121.158 CYS y CYSTEINE        ? \"L-peptide linking\" \n\"C5 H10 N2 O3\"   146.144 GLN y GLUTAMINE       ? \"L-peptide linking\" \n\"C5 H9 N O4\"     147.129 GLU y \"GLUTAMIC ACID\" ? \"L-peptide linking\" \n\"C2 H5 N O2\"     75.067  GLY y GLYCINE         ? \"peptide linking\"   \n\"C6 H10 N3 O2 1\" 156.162 HIS y HISTIDINE       ? \"L-peptide linking\" \n\"H2 O\"           18.015  HOH . WATER           ? non-polymer         \n\"C6 H13 N O2\"    131.173 ILE y ISOLEUCINE      ? \"L-peptide linking\" \n\"C6 H13 N O2\"    131.173 LEU y LEUCINE         ? \"L-peptide linking\" \n\"C6 H15 N2 O2 1\" 147.195 LYS y LYSINE          ? \"L-peptide linking\" \n\"C5 H11 N O2 S\"  149.211 MET y METHIONINE      ? \"L-peptide linking\" \n\"C9 H11 N O2\"    165.189 PHE y PHENYLALANINE   ? \"L-peptide linking\" \n\"C5 H9 N O2\"     115.130 PRO y PROLINE         ? \"L-peptide linking\" \n\"C3 H7 N O3\"     105.093 SER y SERINE          ? \"L-peptide linking\" \n\"C4 H9 N O3\"     119.119 THR y THREONINE       ? \"L-peptide linking\" \n\"C11 H12 N2 O2\"  204.225 TRP y TRYPTOPHAN      ? \"L-peptide linking\" \n\"C9 H11 N O3\"    181.189 TYR y TYROSINE        ? \"L-peptide linking\" \n\"C5 H11 N O2\"    117.146 VAL y VALINE          ? \"L-peptide linking\" \n#\n_entity.id               1\n_entity.pdbx_description \"SENTRIN-SPECIFIC PROTEASE 1\"\n_entity.type             polymer\n#\n_entity_poly.entity_id      1\n_entity_poly.pdbx_strand_id A\n_entity_poly.type           polypeptide(L)\n#\nloop_\n_entity_poly_seq.entity_id\n_entity_poly_seq.hetero\n_entity_poly_seq.mon_id\n_entity_poly_seq.num\n1 n GLU 1   \n1 n PHE 2   \n1 n PRO 3   \n1 n GLU 4   \n1 n ILE 5   \n1 n THR 6   \n1 n GLU 7   \n1 n GLU 8   \n1 n MET 9   \n1 n GLU 10  \n1 n LYS 11  \n1 n GLU 12  \n1 n ILE 13  \n1 n LYS 14  \n1 n ASN 15  \n1 n VAL 16  \n1 n PHE 17  \n1 n ARG 18  \n1 n ASN 19  \n1 n GLY 20  \n1 n ASN 21  \n1 n GLN 22  \n1 n ASP 23  \n1 n GLU 24  \n1 n VAL 25  \n1 n LEU 26  \n1 n SER 27  \n1 n GLU 28  \n1 n ALA 29  \n1 n PHE 30  \n1 n ARG 31  \n1 n LEU 32  \n1 n THR 33  \n1 n ILE 34  \n1 n THR 35  \n1 n ARG 36  \n1 n LYS 37  \n1 n ASP 38  \n1 n ILE 39  \n1 n GLN 40  \n1 n THR 41  \n1 n LEU 42  \n1 n ASN 43  \n1 n HIS 44  \n1 n LEU 45  \n1 n ASN 46  \n1 n TRP 47  \n1 n LEU 48  \n1 n ASN 49  \n1 n ASP 50  \n1 n GLU 51  \n1 n ILE 52  \n1 n ILE 53  \n1 n ASN 54  \n1 n PHE 55  \n1 n TYR 56  \n1 n MET 57  \n1 n ASN 58  \n1 n MET 59  \n1 n LEU 60  \n1 n MET 61  \n1 n GLU 62  \n1 n ARG 63  \n1 n SER 64  \n1 n LYS 65  \n1 n GLU 66  \n1 n LYS 67  \n1 n GLY 68  \n1 n LEU 69  \n1 n PRO 70  \n1 n SER 71  \n1 n VAL 72  \n1 n HIS 73  \n1 n ALA 74  \n1 n PHE 75  \n1 n ASN 76  \n1 n THR 77  \n1 n PHE 78  \n1 n PHE 79  \n1 n PHE 80  \n1 n THR 81  \n1 n LYS 82  \n1 n LEU 83  \n1 n LYS 84  \n1 n THR 85  \n1 n ALA 86  \n1 n GLY 87  \n1 n TYR 88  \n1 n GLN 89  \n1 n ALA 90  \n1 n VAL 91  \n1 n LYS 92  \n1 n ARG 93  \n1 n TRP 94  \n1 n THR 95  \n1 n LYS 96  \n1 n LYS 97  \n1 n VAL 98  \n1 n ASP 99  \n1 n VAL 100 \n1 n PHE 101 \n1 n SER 102 \n1 n VAL 103 \n1 n ASP 104 \n1 n ILE 105 \n1 n LEU 106 \n1 n LEU 107 \n1 n VAL 108 \n1 n PRO 109 \n1 n ILE 110 \n1 n HIS 111 \n1 n LEU 112 \n1 n GLY 113 \n1 n VAL 114 \n1 n HIS 115 \n1 n TRP 116 \n1 n CYS 117 \n1 n LEU 118 \n1 n ALA 119 \n1 n VAL 120 \n1 n VAL 121 \n1 n ASP 122 \n1 n PHE 123 \n1 n ARG 124 \n1 n LYS 125 \n1 n LYS 126 \n1 n ASN 127 \n1 n ILE 128 \n1 n THR 129 \n1 n TYR 130 \n1 n TYR 131 \n1 n ASP 132 \n1 n SER 133 \n1 n MET 134 \n1 n GLY 135 \n1 n GLY 136 \n1 n ILE 137 \n1 n ASN 138 \n1 n ASN 139 \n1 n GLU 140 \n1 n ALA 141 \n1 n CYS 142 \n1 n ARG 143 \n1 n ILE 144 \n1 n LEU 145 \n1 n LEU 146 \n1 n GLN 147 \n1 n TYR 148 \n1 n LEU 149 \n1 n LYS 150 \n1 n GLN 151 \n1 n GLU 152 \n1 n SER 153 \n1 n ILE 154 \n1 n ASP 155 \n1 n LYS 156 \n1 n LYS 157 \n1 n ARG 158 \n1 n LYS 159 \n1 n GLU 160 \n1 n PHE 161 \n1 n ASP 162 \n1 n THR 163 \n1 n ASN 164 \n1 n GLY 165 \n1 n TRP 166 \n1 n GLN 167 \n1 n LEU 168 \n1 n PHE 169 \n1 n SER 170 \n1 n LYS 171 \n1 n LYS 172 \n1 n SER 173 \n1 n GLN 174 \n1 n GLU 175 \n1 n ILE 176 \n1 n PRO 177 \n1 n GLN 178 \n1 n GLN 179 \n1 n MET 180 \n1 n ASN 181 \n1 n GLY 182 \n1 n SER 183 \n1 n ASP 184 \n1 n CYS 185 \n1 n GLY 186 \n1 n MET 187 \n1 n PHE 188 \n1 n ALA 189 \n1 n CYS 190 \n1 n LYS 191 \n1 n TYR 192 \n1 n ALA 193 \n1 n ASP 194 \n1 n CYS 195 \n1 n ILE 196 \n1 n THR 197 \n1 n LYS 198 \n1 n ASP 199 \n1 n ARG 200 \n1 n PRO 201 \n1 n ILE 202 \n1 n ASN 203 \n1 n PHE 204 \n1 n THR 205 \n1 n GLN 206 \n1 n GLN 207 \n1 n HIS 208 \n1 n MET 209 \n1 n PRO 210 \n1 n TYR 211 \n1 n PHE 212 \n1 n ARG 213 \n1 n LYS 214 \n1 n ARG 215 \n1 n MET 216 \n1 n VAL 217 \n1 n TRP 218 \n1 n GLU 219 \n1 n ILE 220 \n1 n LEU 221 \n1 n HIS 222 \n1 n ARG 223 \n1 n LYS 224 \n1 n LEU 225 \n1 n LEU 226 \n#\n_exptl.method \"X-RAY DIFFRACTION\"\n#\n_pdbx_audit_revision_history.revision_date 2006-08-08\n#\n_pdbx_database_status.recvd_initial_deposition_date 2006-08-08\n#\nloop_\n_pdbx_poly_seq_scheme.asym_id\n_pdbx_poly_seq_scheme.auth_seq_num\n_pdbx_poly_seq_scheme.entity_id\n_pdbx_poly_seq_scheme.hetero\n_pdbx_poly_seq_scheme.mon_id\n_pdbx_poly_seq_scheme.pdb_ins_code\n_pdbx_poly_seq_scheme.pdb_seq_num\n_pdbx_poly_seq_scheme.pdb_strand_id\n_pdbx_poly_seq_scheme.seq_id\nA 419 1 n GLU . 419 A 1   \nA 420 1 n PHE . 420 A 2   \nA 421 1 n PRO . 421 A 3   \nA 422 1 n GLU . 422 A 4   \nA 423 1 n ILE . 423 A 5   \nA 424 1 n THR . 424 A 6   \nA 425 1 n GLU . 425 A 7   \nA 426 1 n GLU . 426 A 8   \nA 427 1 n MET . 427 A 9   \nA 428 1 n GLU . 428 A 10  \nA 429 1 n LYS . 429 A 11  \nA 430 1 n GLU . 430 A 12  \nA 431 1 n ILE . 431 A 13  \nA 432 1 n LYS . 432 A 14  \nA 433 1 n ASN . 433 A 15  \nA 434 1 n VAL . 434 A 16  \nA 435 1 n PHE . 435 A 17  \nA 436 1 n ARG . 436 A 18  \nA 437 1 n ASN . 437 A 19  \nA 438 1 n GLY . 438 A 20  \nA 439 1 n ASN . 439 A 21  \nA 440 1 n GLN . 440 A 22  \nA 441 1 n ASP . 441 A 23  \nA 442 1 n GLU . 442 A 24  \nA 443 1 n VAL . 443 A 25  \nA 444 1 n LEU . 444 A 26  \nA 445 1 n SER . 445 A 27  \nA 446 1 n GLU . 446 A 28  \nA 447 1 n ALA . 447 A 29  \nA 448 1 n PHE . 448 A 30  \nA 449 1 n ARG . 449 A 31  \nA 450 1 n LEU . 450 A 32  \nA 451 1 n THR . 451 A 33  \nA 452 1 n ILE . 452 A 34  \nA 453 1 n THR . 453 A 35  \nA 454 1 n ARG . 454 A 36  \nA 455 1 n LYS . 455 A 37  \nA 456 1 n ASP . 456 A 38  \nA 457 1 n ILE . 457 A 39  \nA 458 1 n GLN . 458 A 40  \nA 459 1 n THR . 459 A 41  \nA 460 1 n LEU . 460 A 42  \nA 461 1 n ASN . 461 A 43  \nA 462 1 n HIS . 462 A 44  \nA 463 1 n LEU . 463 A 45  \nA 464 1 n ASN . 464 A 46  \nA 465 1 n TRP . 465 A 47  \nA 466 1 n LEU . 466 A 48  \nA 467 1 n ASN . 467 A 49  \nA 468 1 n ASP . 468 A 50  \nA 469 1 n GLU . 469 A 51  \nA 470 1 n ILE . 470 A 52  \nA 471 1 n ILE . 471 A 53  \nA 472 1 n ASN . 472 A 54  \nA 473 1 n PHE . 473 A 55  \nA 474 1 n TYR . 474 A 56  \nA 475 1 n MET . 475 A 57  \nA 476 1 n ASN . 476 A 58  \nA 477 1 n MET . 477 A 59  \nA 478 1 n LEU . 478 A 60  \nA 479 1 n MET . 479 A 61  \nA 480 1 n GLU . 480 A 62  \nA 481 1 n ARG . 481 A 63  \nA 482 1 n SER . 482 A 64  \nA 483 1 n LYS . 483 A 65  \nA 484 1 n GLU . 484 A 66  \nA 485 1 n LYS . 485 A 67  \nA 486 1 n GLY . 486 A 68  \nA 487 1 n LEU . 487 A 69  \nA 488 1 n PRO . 488 A 70  \nA 489 1 n SER . 489 A 71  \nA 490 1 n VAL . 490 A 72  \nA 491 1 n HIS . 491 A 73  \nA 492 1 n ALA . 492 A 74  \nA 493 1 n PHE . 493 A 75  \nA 494 1 n ASN . 494 A 76  \nA 495 1 n THR . 495 A 77  \nA 496 1 n PHE . 496 A 78  \nA 497 1 n PHE . 497 A 79  \nA 498 1 n PHE . 498 A 80  \nA 499 1 n THR . 499 A 81  \nA 500 1 n LYS . 500 A 82  \nA 501 1 n LEU . 501 A 83  \nA 502 1 n LYS . 502 A 84  \nA 503 1 n THR . 503 A 85  \nA 504 1 n ALA . 504 A 86  \nA 505 1 n GLY . 505 A 87  \nA 506 1 n TYR . 506 A 88  \nA 507 1 n GLN . 507 A 89  \nA 508 1 n ALA . 508 A 90  \nA 509 1 n VAL . 509 A 91  \nA 510 1 n LYS . 510 A 92  \nA 511 1 n ARG . 511 A 93  \nA 512 1 n TRP . 512 A 94  \nA 513 1 n THR . 513 A 95  \nA 514 1 n LYS . 514 A 96  \nA 515 1 n LYS . 515 A 97  \nA 516 1 n VAL . 516 A 98  \nA 517 1 n ASP . 517 A 99  \nA 518 1 n VAL . 518 A 100 \nA 519 1 n PHE . 519 A 101 \nA 520 1 n SER . 520 A 102 \nA 521 1 n VAL . 521 A 103 \nA 522 1 n ASP . 522 A 104 \nA 523 1 n ILE . 523 A 105 \nA 524 1 n LEU . 524 A 106 \nA 525 1 n LEU . 525 A 107 \nA 526 1 n VAL . 526 A 108 \nA 527 1 n PRO . 527 A 109 \nA 528 1 n ILE . 528 A 110 \nA 529 1 n HIS . 529 A 111 \nA 530 1 n LEU . 530 A 112 \nA 531 1 n GLY . 531 A 113 \nA 532 1 n VAL . 532 A 114 \nA 533 1 n HIS . 533 A 115 \nA 534 1 n TRP . 534 A 116 \nA 535 1 n CYS . 535 A 117 \nA 536 1 n LEU . 536 A 118 \nA 537 1 n ALA . 537 A 119 \nA 538 1 n VAL . 538 A 120 \nA 539 1 n VAL . 539 A 121 \nA 540 1 n ASP . 540 A 122 \nA 541 1 n PHE . 541 A 123 \nA 542 1 n ARG . 542 A 124 \nA 543 1 n LYS . 543 A 125 \nA 544 1 n LYS . 544 A 126 \nA 545 1 n ASN . 545 A 127 \nA 546 1 n ILE . 546 A 128 \nA 547 1 n THR . 547 A 129 \nA 548 1 n TYR . 548 A 130 \nA 549 1 n TYR . 549 A 131 \nA 550 1 n ASP . 550 A 132 \nA 551 1 n SER . 551 A 133 \nA 552 1 n MET . 552 A 134 \nA 553 1 n GLY . 553 A 135 \nA 554 1 n GLY . 554 A 136 \nA 555 1 n ILE . 555 A 137 \nA 556 1 n ASN . 556 A 138 \nA 557 1 n ASN . 557 A 139 \nA 558 1 n GLU . 558 A 140 \nA 559 1 n ALA . 559 A 141 \nA 560 1 n CYS . 560 A 142 \nA 561 1 n ARG . 561 A 143 \nA 562 1 n ILE . 562 A 144 \nA 563 1 n LEU . 563 A 145 \nA 564 1 n LEU . 564 A 146 \nA 565 1 n GLN . 565 A 147 \nA 566 1 n TYR . 566 A 148 \nA 567 1 n LEU . 567 A 149 \nA 568 1 n LYS . 568 A 150 \nA 569 1 n GLN . 569 A 151 \nA 570 1 n GLU . 570 A 152 \nA 571 1 n SER . 571 A 153 \nA 572 1 n ILE . 572 A 154 \nA 573 1 n ASP . 573 A 155 \nA 574 1 n LYS . 574 A 156 \nA 575 1 n LYS . 575 A 157 \nA 576 1 n ARG . 576 A 158 \nA 577 1 n LYS . 577 A 159 \nA 578 1 n GLU . 578 A 160 \nA 579 1 n PHE . 579 A 161 \nA 580 1 n ASP . 580 A 162 \nA 581 1 n THR . 581 A 163 \nA 582 1 n ASN . 582 A 164 \nA 583 1 n GLY . 583 A 165 \nA 584 1 n TRP . 584 A 166 \nA 585 1 n GLN . 585 A 167 \nA 586 1 n LEU . 586 A 168 \nA 587 1 n PHE . 587 A 169 \nA 588 1 n SER . 588 A 170 \nA 589 1 n LYS . 589 A 171 \nA 590 1 n LYS . 590 A 172 \nA 591 1 n SER . 591 A 173 \nA 592 1 n GLN . 592 A 174 \nA 593 1 n GLU . 593 A 175 \nA 594 1 n ILE . 594 A 176 \nA 595 1 n PRO . 595 A 177 \nA 596 1 n GLN . 596 A 178 \nA 597 1 n GLN . 597 A 179 \nA 598 1 n MET . 598 A 180 \nA 599 1 n ASN . 599 A 181 \nA 600 1 n GLY . 600 A 182 \nA 601 1 n SER . 601 A 183 \nA 602 1 n ASP . 602 A 184 \nA 603 1 n CYS . 603 A 185 \nA 604 1 n GLY . 604 A 186 \nA 605 1 n MET . 605 A 187 \nA 606 1 n PHE . 606 A 188 \nA 607 1 n ALA . 607 A 189 \nA 608 1 n CYS . 608 A 190 \nA 609 1 n LYS . 609 A 191 \nA 610 1 n TYR . 610 A 192 \nA 611 1 n ALA . 611 A 193 \nA 612 1 n ASP . 612 A 194 \nA 613 1 n CYS . 613 A 195 \nA 614 1 n ILE . 614 A 196 \nA 615 1 n THR . 615 A 197 \nA 616 1 n LYS . 616 A 198 \nA 617 1 n ASP . 617 A 199 \nA 618 1 n ARG . 618 A 200 \nA 619 1 n PRO . 619 A 201 \nA 620 1 n ILE . 620 A 202 \nA 621 1 n ASN . 621 A 203 \nA 622 1 n PHE . 622 A 204 \nA 623 1 n THR . 623 A 205 \nA 624 1 n GLN . 624 A 206 \nA 625 1 n GLN . 625 A 207 \nA 626 1 n HIS . 626 A 208 \nA 627 1 n MET . 627 A 209 \nA 628 1 n PRO . 628 A 210 \nA 629 1 n TYR . 629 A 211 \nA 630 1 n PHE . 630 A 212 \nA 631 1 n ARG . 631 A 213 \nA 632 1 n LYS . 632 A 214 \nA 633 1 n ARG . 633 A 215 \nA 634 1 n MET . 634 A 216 \nA 635 1 n VAL . 635 A 217 \nA 636 1 n TRP . 636 A 218 \nA 637 1 n GLU . 637 A 219 \nA 638 1 n ILE . 638 A 220 \nA 639 1 n LEU . 639 A 221 \nA 640 1 n HIS . 640 A 222 \nA 641 1 n ARG . 641 A 223 \nA 642 1 n LYS . 642 A 224 \nA 643 1 n LEU . 643 A 225 \nA 644 1 n LEU . 644 A 226 \n#\n_pdbx_struct_assembly.details            author_and_software_defined_assembly\n_pdbx_struct_assembly.id                 1\n_pdbx_struct_assembly.method_details     PQS\n_pdbx_struct_assembly.oligomeric_count   2\n_pdbx_struct_assembly.oligomeric_details dimeric\n#\n_pdbx_struct_assembly_gen.assembly_id     1\n_pdbx_struct_assembly_gen.asym_id_list    A,B,C,D\n_pdbx_struct_assembly_gen.oper_expression 1\n#\n_pdbx_struct_oper_list.id                 1\n_pdbx_struct_oper_list.matrix[1][1]       1.0000000000\n_pdbx_struct_oper_list.matrix[1][2]       0.0000000000\n_pdbx_struct_oper_list.matrix[1][3]       0.0000000000\n_pdbx_struct_oper_list.matrix[2][1]       0.0000000000\n_pdbx_struct_oper_list.matrix[2][2]       1.0000000000\n_pdbx_struct_oper_list.matrix[2][3]       0.0000000000\n_pdbx_struct_oper_list.matrix[3][1]       0.0000000000\n_pdbx_struct_oper_list.matrix[3][2]       0.0000000000\n_pdbx_struct_oper_list.matrix[3][3]       1.0000000000\n_pdbx_struct_oper_list.name               1_555\n_pdbx_struct_oper_list.symmetry_operation x,y,z\n_pdbx_struct_oper_list.type               \"identity operation\"\n_pdbx_struct_oper_list.vector[1]          0.0000000000\n_pdbx_struct_oper_list.vector[2]          0.0000000000\n_pdbx_struct_oper_list.vector[3]          0.0000000000\n#\n_refine.ls_d_res_high 2.45\n#\n_software.classification other\n_software.name           \"DeepMind Structure Class\"\n_software.pdbx_ordinal   1\n_software.version        2.0.0\n#\n_struct_asym.entity_id 1\n_struct_asym.id        A\n#\nloop_\n_atom_site.group_PDB\n_atom_site.id\n_atom_site.type_symbol\n_atom_site.label_atom_id\n_atom_site.label_alt_id\n_atom_site.label_comp_id\n_atom_site.label_asym_id\n_atom_site.label_entity_id\n_atom_site.label_seq_id\n_atom_site.pdbx_PDB_ins_code\n_atom_site.Cartn_x\n_atom_site.Cartn_y\n_atom_site.Cartn_z\n_atom_site.occupancy\n_atom_site.B_iso_or_equiv\n_atom_site.auth_seq_id\n_atom_site.auth_asym_id\n_atom_site.pdbx_PDB_model_num\nATOM 1    N N   . GLU A 1 1   ? 33.196 -28.995 -16.553 1.00 46.35 419 A 1 \nATOM 2    C CA  . GLU A 1 1   ? 33.332 -28.280 -17.853 1.00 46.13 419 A 1 \nATOM 3    C C   . GLU A 1 1   ? 33.318 -26.768 -17.627 1.00 45.37 419 A 1 \nATOM 4    O O   . GLU A 1 1   ? 32.248 -26.162 -17.470 1.00 46.21 419 A 1 \nATOM 5    C CB  . GLU A 1 1   ? 32.192 -28.670 -18.790 1.00 46.63 419 A 1 \nATOM 6    C CG  . GLU A 1 1   ? 32.593 -28.755 -20.264 1.00 48.77 419 A 1 \nATOM 7    C CD  . GLU A 1 1   ? 32.818 -27.391 -20.943 1.00 51.12 419 A 1 \nATOM 8    O OE1 . GLU A 1 1   ? 33.217 -27.408 -22.137 1.00 50.54 419 A 1 \nATOM 9    O OE2 . GLU A 1 1   ? 32.597 -26.321 -20.303 1.00 50.45 419 A 1 \nATOM 10   N N   . PHE A 1 2   ? 34.513 -26.170 -17.611 1.00 43.48 420 A 1 \nATOM 11   C CA  . PHE A 1 2   ? 34.705 -24.746 -17.359 1.00 40.33 420 A 1 \nATOM 12   C C   . PHE A 1 2   ? 35.597 -24.146 -18.452 1.00 38.34 420 A 1 \nATOM 13   O O   . PHE A 1 2   ? 36.534 -24.793 -18.919 1.00 37.94 420 A 1 \nATOM 14   C CB  . PHE A 1 2   ? 35.410 -24.552 -16.024 1.00 40.98 420 A 1 \nATOM 15   C CG  . PHE A 1 2   ? 34.593 -24.945 -14.818 1.00 41.73 420 A 1 \nATOM 16   C CD1 . PHE A 1 2   ? 33.705 -24.046 -14.237 1.00 41.59 420 A 1 \nATOM 17   C CD2 . PHE A 1 2   ? 34.757 -26.200 -14.228 1.00 42.63 420 A 1 \nATOM 18   C CE1 . PHE A 1 2   ? 32.963 -24.407 -13.103 1.00 41.89 420 A 1 \nATOM 19   C CE2 . PHE A 1 2   ? 34.022 -26.562 -13.092 1.00 42.68 420 A 1 \nATOM 20   C CZ  . PHE A 1 2   ? 33.125 -25.667 -12.532 1.00 41.59 420 A 1 \nATOM 21   N N   . PRO A 1 3   ? 35.346 -22.889 -18.839 1.00 36.22 421 A 1 \nATOM 22   C CA  . PRO A 1 3   ? 36.214 -22.343 -19.876 1.00 34.50 421 A 1 \nATOM 23   C C   . PRO A 1 3   ? 37.680 -22.387 -19.434 1.00 33.22 421 A 1 \nATOM 24   O O   . PRO A 1 3   ? 37.983 -22.043 -18.279 1.00 32.67 421 A 1 \nATOM 25   C CB  . PRO A 1 3   ? 35.746 -20.896 -19.997 1.00 34.40 421 A 1 \nATOM 26   C CG  . PRO A 1 3   ? 34.386 -20.858 -19.384 1.00 34.73 421 A 1 \nATOM 27   C CD  . PRO A 1 3   ? 34.343 -21.917 -18.360 1.00 35.67 421 A 1 \nATOM 28   N N   . GLU A 1 4   ? 38.562 -22.828 -20.331 1.00 31.37 422 A 1 \nATOM 29   C CA  . GLU A 1 4   ? 39.986 -22.954 -20.037 1.00 30.55 422 A 1 \nATOM 30   C C   . GLU A 1 4   ? 40.695 -21.609 -20.038 1.00 28.78 422 A 1 \nATOM 31   O O   . GLU A 1 4   ? 40.354 -20.689 -20.774 1.00 28.65 422 A 1 \nATOM 32   C CB  . GLU A 1 4   ? 40.683 -23.896 -21.043 1.00 30.78 422 A 1 \nATOM 33   C CG  . GLU A 1 4   ? 41.934 -24.620 -20.475 1.00 32.60 422 A 1 \nATOM 34   C CD  . GLU A 1 4   ? 42.794 -25.369 -21.524 1.00 32.75 422 A 1 \nATOM 35   O OE1 . GLU A 1 4   ? 42.243 -25.924 -22.506 1.00 35.39 422 A 1 \nATOM 36   O OE2 . GLU A 1 4   ? 44.040 -25.416 -21.349 1.00 34.93 422 A 1 \nATOM 37   N N   . ILE A 1 5   ? 41.699 -21.512 -19.193 1.00 26.96 423 A 1 \nATOM 38   C CA  . ILE A 1 5   ? 42.588 -20.396 -19.190 1.00 25.28 423 A 1 \nATOM 39   C C   . ILE A 1 5   ? 43.799 -20.864 -19.979 1.00 24.21 423 A 1 \nATOM 40   O O   . ILE A 1 5   ? 44.561 -21.683 -19.496 1.00 23.99 423 A 1 \nATOM 41   C CB  . ILE A 1 5   ? 42.976 -20.059 -17.743 1.00 24.99 423 A 1 \nATOM 42   C CG1 . ILE A 1 5   ? 41.711 -19.847 -16.910 1.00 25.47 423 A 1 \nATOM 43   C CG2 . ILE A 1 5   ? 43.881 -18.839 -17.688 1.00 24.92 423 A 1 \nATOM 44   C CD1 . ILE A 1 5   ? 41.999 -19.551 -15.405 1.00 26.60 423 A 1 \nATOM 45   N N   . THR A 1 6   ? 43.974 -20.374 -21.198 1.00 23.11 424 A 1 \nATOM 46   C CA  . THR A 1 6   ? 45.086 -20.829 -22.013 1.00 23.00 424 A 1 \nATOM 47   C C   . THR A 1 6   ? 46.418 -20.309 -21.429 1.00 23.14 424 A 1 \nATOM 48   O O   . THR A 1 6   ? 46.424 -19.390 -20.595 1.00 22.83 424 A 1 \nATOM 49   C CB  . THR A 1 6   ? 44.922 -20.383 -23.466 1.00 22.71 424 A 1 \nATOM 50   O OG1 . THR A 1 6   ? 44.948 -18.953 -23.517 1.00 23.04 424 A 1 \nATOM 51   C CG2 . THR A 1 6   ? 43.594 -20.880 -24.024 1.00 21.47 424 A 1 \nATOM 52   N N   . GLU A 1 7   ? 47.526 -20.907 -21.855 1.00 22.69 425 A 1 \nATOM 53   C CA  . GLU A 1 7   ? 48.866 -20.444 -21.488 1.00 23.37 425 A 1 \nATOM 54   C C   . GLU A 1 7   ? 48.990 -18.934 -21.674 1.00 22.73 425 A 1 \nATOM 55   O O   . GLU A 1 7   ? 49.513 -18.227 -20.808 1.00 23.35 425 A 1 \nATOM 56   C CB  . GLU A 1 7   ? 49.927 -21.146 -22.338 1.00 22.91 425 A 1 \nATOM 57   C CG  . GLU A 1 7   ? 50.241 -22.582 -21.921 1.00 24.72 425 A 1 \nATOM 58   C CD  . GLU A 1 7   ? 51.045 -23.369 -22.975 1.00 25.66 425 A 1 \nATOM 59   O OE1 . GLU A 1 7   ? 50.433 -23.984 -23.886 1.00 28.62 425 A 1 \nATOM 60   O OE2 . GLU A 1 7   ? 52.296 -23.402 -22.880 1.00 28.91 425 A 1 \nATOM 61   N N   . GLU A 1 8   ? 48.494 -18.444 -22.803 1.00 21.56 426 A 1 \nATOM 62   C CA  . GLU A 1 8   ? 48.517 -17.026 -23.104 1.00 20.70 426 A 1 \nATOM 63   C C   . GLU A 1 8   ? 47.727 -16.185 -22.069 1.00 20.88 426 A 1 \nATOM 64   O O   . GLU A 1 8   ? 48.199 -15.125 -21.658 1.00 21.10 426 A 1 \nATOM 65   C CB  . GLU A 1 8   ? 48.006 -16.804 -24.530 1.00 20.48 426 A 1 \nATOM 66   C CG  . GLU A 1 8   ? 48.860 -17.460 -25.641 1.00 20.11 426 A 1 \nATOM 67   C CD  . GLU A 1 8   ? 48.518 -18.931 -25.960 1.00 20.40 426 A 1 \nATOM 68   O OE1 . GLU A 1 8   ? 47.702 -19.547 -25.258 1.00 21.89 426 A 1 \nATOM 69   O OE2 . GLU A 1 8   ? 49.082 -19.485 -26.931 1.00 22.08 426 A 1 \nATOM 70   N N   . MET A 1 9   ? 46.557 -16.664 -21.630 1.00 19.94 427 A 1 \nATOM 71   C CA  . MET A 1 9   ? 45.797 -15.962 -20.613 1.00 20.38 427 A 1 \nATOM 72   C C   . MET A 1 9   ? 46.520 -15.992 -19.254 1.00 22.03 427 A 1 \nATOM 73   O O   . MET A 1 9   ? 46.496 -15.016 -18.502 1.00 21.11 427 A 1 \nATOM 74   C CB  . MET A 1 9   ? 44.347 -16.494 -20.499 1.00 20.43 427 A 1 \nATOM 75   C CG  . MET A 1 9   ? 43.559 -16.483 -21.826 1.00 19.12 427 A 1 \nATOM 76   S SD  . MET A 1 9   ? 42.081 -17.527 -21.864 1.00 17.15 427 A 1 \nATOM 77   C CE  . MET A 1 9   ? 41.216 -17.017 -20.386 1.00 11.97 427 A 1 \nATOM 78   N N   . GLU A 1 10  ? 47.172 -17.111 -18.969 1.00 23.77 428 A 1 \nATOM 79   C CA  . GLU A 1 10  ? 47.937 -17.300 -17.741 1.00 26.22 428 A 1 \nATOM 80   C C   . GLU A 1 10  ? 49.101 -16.314 -17.709 1.00 26.60 428 A 1 \nATOM 81   O O   . GLU A 1 10  ? 49.540 -15.876 -16.642 1.00 26.78 428 A 1 \nATOM 82   C CB  . GLU A 1 10  ? 48.501 -18.728 -17.692 1.00 26.69 428 A 1 \nATOM 83   C CG  . GLU A 1 10  ? 48.643 -19.301 -16.292 1.00 31.15 428 A 1 \nATOM 84   C CD  . GLU A 1 10  ? 47.419 -20.085 -15.858 1.00 36.61 428 A 1 \nATOM 85   O OE1 . GLU A 1 10  ? 47.003 -20.997 -16.616 1.00 40.53 428 A 1 \nATOM 86   O OE2 . GLU A 1 10  ? 46.882 -19.811 -14.761 1.00 37.65 428 A 1 \nATOM 87   N N   . LYS A 1 11  ? 49.613 -15.991 -18.888 1.00 26.76 429 A 1 \nATOM 88   C CA  . LYS A 1 11  ? 50.669 -15.026 -19.008 1.00 27.66 429 A 1 \nATOM 89   C C   . LYS A 1 11  ? 50.133 -13.630 -18.666 1.00 27.87 429 A 1 \nATOM 90   O O   . LYS A 1 11  ? 50.807 -12.896 -17.922 1.00 28.33 429 A 1 \nATOM 91   C CB  . LYS A 1 11  ? 51.267 -15.082 -20.413 1.00 28.07 429 A 1 \nATOM 92   C CG  . LYS A 1 11  ? 52.704 -14.647 -20.502 1.00 28.54 429 A 1 \nATOM 93   C CD  . LYS A 1 11  ? 53.254 -14.760 -21.937 1.00 29.53 429 A 1 \nATOM 94   C CE  . LYS A 1 11  ? 54.675 -14.143 -22.064 1.00 31.26 429 A 1 \nATOM 95   N NZ  . LYS A 1 11  ? 54.685 -12.748 -21.471 1.00 32.48 429 A 1 \nATOM 96   N N   . GLU A 1 12  ? 48.934 -13.271 -19.175 1.00 27.56 430 A 1 \nATOM 97   C CA  . GLU A 1 12  ? 48.332 -11.949 -18.894 1.00 25.73 430 A 1 \nATOM 98   C C   . GLU A 1 12  ? 48.119 -11.887 -17.349 1.00 27.80 430 A 1 \nATOM 99   O O   . GLU A 1 12  ? 48.355 -10.835 -16.702 1.00 28.20 430 A 1 \nATOM 100  C CB  . GLU A 1 12  ? 47.031 -11.653 -19.722 1.00 25.91 430 A 1 \nATOM 101  C CG  . GLU A 1 12  ? 47.059 -11.089 -21.296 1.00 20.52 430 A 1 \nATOM 102  C CD  . GLU A 1 12  ? 45.634 -11.225 -21.939 1.00 21.56 430 A 1 \nATOM 103  O OE1 . GLU A 1 12  ? 45.127 -12.331 -21.596 1.00 20.02 430 A 1 \nATOM 104  O OE2 . GLU A 1 12  ? 44.979 -10.345 -22.671 1.00 2.00  430 A 1 \nATOM 105  N N   . ILE A 1 13  ? 47.742 -13.024 -16.752 1.00 28.23 431 A 1 \nATOM 106  C CA  . ILE A 1 13  ? 47.449 -13.119 -15.299 1.00 28.34 431 A 1 \nATOM 107  C C   . ILE A 1 13  ? 48.717 -13.008 -14.420 1.00 29.60 431 A 1 \nATOM 108  O O   . ILE A 1 13  ? 48.760 -12.195 -13.476 1.00 29.64 431 A 1 \nATOM 109  C CB  . ILE A 1 13  ? 46.638 -14.417 -14.916 1.00 27.98 431 A 1 \nATOM 110  C CG1 . ILE A 1 13  ? 45.192 -14.331 -15.402 1.00 27.57 431 A 1 \nATOM 111  C CG2 . ILE A 1 13  ? 46.614 -14.671 -13.397 1.00 27.26 431 A 1 \nATOM 112  C CD1 . ILE A 1 13  ? 44.479 -15.676 -15.484 1.00 27.14 431 A 1 \nATOM 113  N N   . LYS A 1 14  ? 49.733 -13.817 -14.726 1.00 30.06 432 A 1 \nATOM 114  C CA  . LYS A 1 14  ? 51.012 -13.790 -14.002 1.00 30.81 432 A 1 \nATOM 115  C C   . LYS A 1 14  ? 51.593 -12.386 -13.992 1.00 30.91 432 A 1 \nATOM 116  O O   . LYS A 1 14  ? 52.039 -11.904 -12.950 1.00 30.85 432 A 1 \nATOM 117  C CB  . LYS A 1 14  ? 52.019 -14.745 -14.638 1.00 31.04 432 A 1 \nATOM 118  C CG  . LYS A 1 14  ? 53.201 -15.185 -13.749 1.00 33.07 432 A 1 \nATOM 119  C CD  . LYS A 1 14  ? 54.521 -14.359 -13.892 1.00 35.14 432 A 1 \nATOM 120  C CE  . LYS A 1 14  ? 54.945 -14.061 -15.341 1.00 36.20 432 A 1 \nATOM 121  N NZ  . LYS A 1 14  ? 54.949 -15.263 -16.231 1.00 36.35 432 A 1 \nATOM 122  N N   . ASN A 1 15  ? 51.583 -11.751 -15.163 1.00 31.04 433 A 1 \nATOM 123  C CA  . ASN A 1 15  ? 52.097 -10.406 -15.356 1.00 31.33 433 A 1 \nATOM 124  C C   . ASN A 1 15  ? 51.538 -9.414  -14.337 1.00 31.13 433 A 1 \nATOM 125  O O   . ASN A 1 15  ? 52.284 -8.592  -13.831 1.00 31.17 433 A 1 \nATOM 126  C CB  . ASN A 1 15  ? 51.801 -9.937  -16.787 1.00 31.90 433 A 1 \nATOM 127  C CG  . ASN A 1 15  ? 52.284 -8.506  -17.071 1.00 34.51 433 A 1 \nATOM 128  O OD1 . ASN A 1 15  ? 53.446 -8.291  -17.448 1.00 37.73 433 A 1 \nATOM 129  N ND2 . ASN A 1 15  ? 51.381 -7.524  -16.923 1.00 36.55 433 A 1 \nATOM 130  N N   . VAL A 1 16  ? 50.240 -9.490  -14.037 1.00 30.86 434 A 1 \nATOM 131  C CA  . VAL A 1 16  ? 49.611 -8.489  -13.155 1.00 31.18 434 A 1 \nATOM 132  C C   . VAL A 1 16  ? 49.751 -8.765  -11.657 1.00 31.54 434 A 1 \nATOM 133  O O   . VAL A 1 16  ? 49.521 -7.873  -10.849 1.00 31.99 434 A 1 \nATOM 134  C CB  . VAL A 1 16  ? 48.108 -8.128  -13.507 1.00 31.22 434 A 1 \nATOM 135  C CG1 . VAL A 1 16  ? 47.966 -7.719  -14.981 1.00 31.28 434 A 1 \nATOM 136  C CG2 . VAL A 1 16  ? 47.122 -9.233  -13.125 1.00 29.01 434 A 1 \nATOM 137  N N   . PHE A 1 17  ? 50.107 -9.998  -11.297 1.00 31.75 435 A 1 \nATOM 138  C CA  . PHE A 1 17  ? 50.530 -10.313 -9.937  1.00 31.80 435 A 1 \nATOM 139  C C   . PHE A 1 17  ? 51.999 -9.954  -9.742  1.00 32.10 435 A 1 \nATOM 140  O O   . PHE A 1 17  ? 52.527 -10.173 -8.665  1.00 32.61 435 A 1 \nATOM 141  C CB  . PHE A 1 17  ? 50.341 -11.799 -9.580  1.00 31.43 435 A 1 \nATOM 142  C CG  . PHE A 1 17  ? 48.912 -12.247 -9.433  1.00 30.58 435 A 1 \nATOM 143  C CD1 . PHE A 1 17  ? 47.948 -11.443 -8.826  1.00 30.98 435 A 1 \nATOM 144  C CD2 . PHE A 1 17  ? 48.547 -13.530 -9.859  1.00 29.57 435 A 1 \nATOM 145  C CE1 . PHE A 1 17  ? 46.614 -11.912 -8.670  1.00 29.72 435 A 1 \nATOM 146  C CE2 . PHE A 1 17  ? 47.250 -14.011 -9.727  1.00 27.88 435 A 1 \nATOM 147  C CZ  . PHE A 1 17  ? 46.273 -13.201 -9.122  1.00 30.78 435 A 1 \nATOM 148  N N   . ARG A 1 18  ? 52.669 -9.438  -10.776 1.00 32.54 436 A 1 \nATOM 149  C CA  . ARG A 1 18  ? 54.017 -8.898  -10.600 1.00 32.75 436 A 1 \nATOM 150  C C   . ARG A 1 18  ? 53.946 -7.669  -9.690  1.00 32.79 436 A 1 \nATOM 151  O O   . ARG A 1 18  ? 52.891 -7.083  -9.476  1.00 32.59 436 A 1 \nATOM 152  C CB  . ARG A 1 18  ? 54.677 -8.537  -11.934 1.00 32.90 436 A 1 \nATOM 153  C CG  . ARG A 1 18  ? 55.346 -9.674  -12.714 1.00 33.52 436 A 1 \nATOM 154  C CD  . ARG A 1 18  ? 55.379 -9.308  -14.228 1.00 34.30 436 A 1 \nATOM 155  N NE  . ARG A 1 18  ? 56.599 -9.700  -14.941 1.00 35.75 436 A 1 \nATOM 156  C CZ  . ARG A 1 18  ? 57.007 -9.180  -16.112 1.00 36.86 436 A 1 \nATOM 157  N NH1 . ARG A 1 18  ? 56.291 -8.242  -16.735 1.00 36.88 436 A 1 \nATOM 158  N NH2 . ARG A 1 18  ? 58.141 -9.596  -16.675 1.00 35.36 436 A 1 \nATOM 159  N N   . ASN A 1 19  ? 55.088 -7.311  -9.134  1.00 33.24 437 A 1 \nATOM 160  C CA  . ASN A 1 19  ? 55.235 -6.114  -8.337  1.00 33.63 437 A 1 \nATOM 161  C C   . ASN A 1 19  ? 55.492 -4.918  -9.267  1.00 33.44 437 A 1 \nATOM 162  O O   . ASN A 1 19  ? 55.990 -5.083  -10.391 1.00 33.58 437 A 1 \nATOM 163  C CB  . ASN A 1 19  ? 56.389 -6.334  -7.343  1.00 34.16 437 A 1 \nATOM 164  C CG  . ASN A 1 19  ? 57.435 -7.353  -7.869  1.00 36.26 437 A 1 \nATOM 165  O OD1 . ASN A 1 19  ? 58.522 -6.972  -8.335  1.00 37.47 437 A 1 \nATOM 166  N ND2 . ASN A 1 19  ? 57.087 -8.649  -7.823  1.00 37.90 437 A 1 \nATOM 167  N N   . GLY A 1 20  ? 55.158 -3.721  -8.801  1.00 33.12 438 A 1 \nATOM 168  C CA  . GLY A 1 20  ? 55.364 -2.501  -9.578  1.00 32.58 438 A 1 \nATOM 169  C C   . GLY A 1 20  ? 54.338 -1.494  -9.119  1.00 32.19 438 A 1 \nATOM 170  O O   . GLY A 1 20  ? 53.702 -1.703  -8.092  1.00 32.21 438 A 1 \nATOM 171  N N   . ASN A 1 21  ? 54.185 -0.409  -9.875  1.00 31.97 439 A 1 \nATOM 172  C CA  . ASN A 1 21  ? 53.181 0.626   -9.608  1.00 31.95 439 A 1 \nATOM 173  C C   . ASN A 1 21  ? 51.875 0.069   -8.975  1.00 31.84 439 A 1 \nATOM 174  O O   . ASN A 1 21  ? 50.952 -0.348  -9.682  1.00 31.14 439 A 1 \nATOM 175  C CB  . ASN A 1 21  ? 52.885 1.401   -10.914 1.00 32.02 439 A 1 \nATOM 176  C CG  . ASN A 1 21  ? 52.209 2.758   -10.674 1.00 31.97 439 A 1 \nATOM 177  O OD1 . ASN A 1 21  ? 51.619 3.005   -9.622  1.00 31.42 439 A 1 \nATOM 178  N ND2 . ASN A 1 21  ? 52.293 3.638   -11.664 1.00 32.44 439 A 1 \nATOM 179  N N   . GLN A 1 22  ? 51.813 0.068   -7.640  1.00 31.74 440 A 1 \nATOM 180  C CA  . GLN A 1 22  ? 50.624 -0.405  -6.924  1.00 31.93 440 A 1 \nATOM 181  C C   . GLN A 1 22  ? 49.391 0.418   -7.306  1.00 31.58 440 A 1 \nATOM 182  O O   . GLN A 1 22  ? 48.269 -0.070  -7.210  1.00 31.81 440 A 1 \nATOM 183  C CB  . GLN A 1 22  ? 50.843 -0.327  -5.416  1.00 32.11 440 A 1 \nATOM 184  C CG  . GLN A 1 22  ? 51.852 -1.313  -4.889  1.00 33.25 440 A 1 \nATOM 185  C CD  . GLN A 1 22  ? 51.189 -2.542  -4.326  1.00 36.35 440 A 1 \nATOM 186  O OE1 . GLN A 1 22  ? 51.169 -2.743  -3.105  1.00 38.14 440 A 1 \nATOM 187  N NE2 . GLN A 1 22  ? 50.612 -3.362  -5.200  1.00 36.42 440 A 1 \nATOM 188  N N   . ASP A 1 23  ? 49.618 1.657   -7.750  1.00 31.14 441 A 1 \nATOM 189  C CA  . ASP A 1 23  ? 48.560 2.567   -8.218  1.00 31.19 441 A 1 \nATOM 190  C C   . ASP A 1 23  ? 48.162 2.357   -9.683  1.00 31.47 441 A 1 \nATOM 191  O O   . ASP A 1 23  ? 47.137 2.901   -10.137 1.00 31.63 441 A 1 \nATOM 192  C CB  . ASP A 1 23  ? 49.005 4.036   -8.129  1.00 31.18 441 A 1 \nATOM 193  C CG  . ASP A 1 23  ? 49.029 4.577   -6.712  1.00 31.56 441 A 1 \nATOM 194  O OD1 . ASP A 1 23  ? 48.045 4.356   -5.958  1.00 30.56 441 A 1 \nATOM 195  O OD2 . ASP A 1 23  ? 50.038 5.239   -6.370  1.00 30.40 441 A 1 \nATOM 196  N N   . GLU A 1 24  ? 48.983 1.631   -10.439 1.00 31.03 442 A 1 \nATOM 197  C CA  . GLU A 1 24  ? 48.738 1.490   -11.863 1.00 31.26 442 A 1 \nATOM 198  C C   . GLU A 1 24  ? 47.306 1.065   -12.101 1.00 30.90 442 A 1 \nATOM 199  O O   . GLU A 1 24  ? 46.874 0.042   -11.581 1.00 30.86 442 A 1 \nATOM 200  C CB  . GLU A 1 24  ? 49.670 0.455   -12.465 1.00 31.72 442 A 1 \nATOM 201  C CG  . GLU A 1 24  ? 49.327 0.078   -13.890 1.00 33.53 442 A 1 \nATOM 202  C CD  . GLU A 1 24  ? 50.274 -0.951  -14.457 1.00 35.72 442 A 1 \nATOM 203  O OE1 . GLU A 1 24  ? 50.600 -1.929  -13.735 1.00 36.53 442 A 1 \nATOM 204  O OE2 . GLU A 1 24  ? 50.681 -0.779  -15.626 1.00 36.51 442 A 1 \nATOM 205  N N   . VAL A 1 25  ? 46.577 1.860   -12.878 1.00 30.63 443 A 1 \nATOM 206  C CA  . VAL A 1 25  ? 45.183 1.596   -13.158 1.00 30.44 443 A 1 \nATOM 207  C C   . VAL A 1 25  ? 45.084 0.492   -14.194 1.00 31.15 443 A 1 \nATOM 208  O O   . VAL A 1 25  ? 45.514 0.659   -15.328 1.00 31.14 443 A 1 \nATOM 209  C CB  . VAL A 1 25  ? 44.436 2.830   -13.699 1.00 30.65 443 A 1 \nATOM 210  C CG1 . VAL A 1 25  ? 42.955 2.474   -13.959 1.00 31.11 443 A 1 \nATOM 211  C CG2 . VAL A 1 25  ? 44.561 4.041   -12.739 1.00 29.19 443 A 1 \nATOM 212  N N   . LEU A 1 26  ? 44.502 -0.641  -13.813 1.00 31.34 444 A 1 \nATOM 213  C CA  . LEU A 1 26  ? 44.502 -1.792  -14.698 1.00 31.52 444 A 1 \nATOM 214  C C   . LEU A 1 26  ? 43.197 -1.870  -15.475 1.00 31.83 444 A 1 \nATOM 215  O O   . LEU A 1 26  ? 43.158 -2.331  -16.628 1.00 32.08 444 A 1 \nATOM 216  C CB  . LEU A 1 26  ? 44.722 -3.088  -13.910 1.00 31.38 444 A 1 \nATOM 217  C CG  . LEU A 1 26  ? 46.122 -3.384  -13.384 1.00 31.29 444 A 1 \nATOM 218  C CD1 . LEU A 1 26  ? 46.092 -4.689  -12.630 1.00 31.13 444 A 1 \nATOM 219  C CD2 . LEU A 1 26  ? 47.147 -3.443  -14.529 1.00 30.18 444 A 1 \nATOM 220  N N   . SER A 1 27  ? 42.139 -1.407  -14.829 1.00 31.62 445 A 1 \nATOM 221  C CA  . SER A 1 27  ? 40.808 -1.455  -15.372 1.00 31.99 445 A 1 \nATOM 222  C C   . SER A 1 27  ? 40.032 -0.267  -14.763 1.00 32.24 445 A 1 \nATOM 223  O O   . SER A 1 27  ? 40.108 0.020   -13.558 1.00 32.90 445 A 1 \nATOM 224  C CB  . SER A 1 27  ? 40.156 -2.793  -14.998 1.00 32.88 445 A 1 \nATOM 225  O OG  . SER A 1 27  ? 39.558 -3.441  -16.112 1.00 33.83 445 A 1 \nATOM 226  N N   . GLU A 1 28  ? 39.309 0.440   -15.611 1.00 31.81 446 A 1 \nATOM 227  C CA  . GLU A 1 28  ? 38.542 1.572   -15.200 1.00 31.35 446 A 1 \nATOM 228  C C   . GLU A 1 28  ? 37.221 1.350   -15.882 1.00 30.92 446 A 1 \nATOM 229  O O   . GLU A 1 28  ? 37.163 1.132   -17.100 1.00 31.56 446 A 1 \nATOM 230  C CB  . GLU A 1 28  ? 39.202 2.832   -15.729 1.00 32.19 446 A 1 \nATOM 231  C CG  . GLU A 1 28  ? 38.819 4.166   -15.087 1.00 31.82 446 A 1 \nATOM 232  C CD  . GLU A 1 28  ? 39.415 5.315   -15.861 1.00 33.41 446 A 1 \nATOM 233  O OE1 . GLU A 1 28  ? 39.684 6.398   -15.281 1.00 36.48 446 A 1 \nATOM 234  O OE2 . GLU A 1 28  ? 39.643 5.125   -17.078 1.00 35.53 446 A 1 \nATOM 235  N N   . ALA A 1 29  ? 36.161 1.372   -15.096 1.00 30.01 447 A 1 \nATOM 236  C CA  . ALA A 1 29  ? 34.828 1.198   -15.612 1.00 29.46 447 A 1 \nATOM 237  C C   . ALA A 1 29  ? 33.866 1.417   -14.465 1.00 29.24 447 A 1 \nATOM 238  O O   . ALA A 1 29  ? 34.247 1.367   -13.305 1.00 28.35 447 A 1 \nATOM 239  C CB  . ALA A 1 29  ? 34.656 -0.180  -16.169 1.00 28.60 447 A 1 \nATOM 240  N N   . PHE A 1 30  ? 32.616 1.665   -14.820 1.00 29.63 448 A 1 \nATOM 241  C CA  . PHE A 1 30  ? 31.505 1.748   -13.880 1.00 30.53 448 A 1 \nATOM 242  C C   . PHE A 1 30  ? 31.763 2.687   -12.700 1.00 31.67 448 A 1 \nATOM 243  O O   . PHE A 1 30  ? 31.168 2.509   -11.618 1.00 31.89 448 A 1 \nATOM 244  C CB  . PHE A 1 30  ? 31.092 0.394   -13.291 1.00 30.20 448 A 1 \nATOM 245  C CG  . PHE A 1 30  ? 31.322 -0.821  -14.185 1.00 29.44 448 A 1 \nATOM 246  C CD1 . PHE A 1 30  ? 32.276 -1.789  -13.818 1.00 28.75 448 A 1 \nATOM 247  C CD2 . PHE A 1 30  ? 30.525 -1.061  -15.307 1.00 28.45 448 A 1 \nATOM 248  C CE1 . PHE A 1 30  ? 32.456 -2.976  -14.577 1.00 27.27 448 A 1 \nATOM 249  C CE2 . PHE A 1 30  ? 30.714 -2.245  -16.091 1.00 29.58 448 A 1 \nATOM 250  C CZ  . PHE A 1 30  ? 31.681 -3.188  -15.717 1.00 27.87 448 A 1 \nATOM 251  N N   . ARG A 1 31  ? 32.621 3.691   -12.903 1.00 31.98 449 A 1 \nATOM 252  C CA  . ARG A 1 31  ? 32.943 4.640   -11.847 1.00 32.66 449 A 1 \nATOM 253  C C   . ARG A 1 31  ? 34.050 4.130   -10.944 1.00 32.35 449 A 1 \nATOM 254  O O   . ARG A 1 31  ? 34.541 4.856   -10.073 1.00 32.67 449 A 1 \nATOM 255  C CB  . ARG A 1 31  ? 31.708 4.925   -10.980 1.00 33.13 449 A 1 \nATOM 256  C CG  . ARG A 1 31  ? 30.739 5.925   -11.556 1.00 34.79 449 A 1 \nATOM 257  C CD  . ARG A 1 31  ? 30.932 7.283   -10.927 1.00 37.50 449 A 1 \nATOM 258  N NE  . ARG A 1 31  ? 30.323 8.350   -11.724 1.00 39.50 449 A 1 \nATOM 259  C CZ  . ARG A 1 31  ? 29.015 8.548   -11.855 1.00 39.81 449 A 1 \nATOM 260  N NH1 . ARG A 1 31  ? 28.153 7.752   -11.248 1.00 40.86 449 A 1 \nATOM 261  N NH2 . ARG A 1 31  ? 28.567 9.546   -12.601 1.00 41.31 449 A 1 \nATOM 262  N N   . LEU A 1 32  ? 34.437 2.888   -11.161 1.00 32.31 450 A 1 \nATOM 263  C CA  . LEU A 1 32  ? 35.365 2.207   -10.284 1.00 32.53 450 A 1 \nATOM 264  C C   . LEU A 1 32  ? 36.753 2.208   -10.876 1.00 32.68 450 A 1 \nATOM 265  O O   . LEU A 1 32  ? 36.957 2.525   -12.050 1.00 33.20 450 A 1 \nATOM 266  C CB  . LEU A 1 32  ? 34.874 0.773   -10.035 1.00 32.65 450 A 1 \nATOM 267  C CG  . LEU A 1 32  ? 33.440 0.690   -9.488  1.00 32.30 450 A 1 \nATOM 268  C CD1 . LEU A 1 32  ? 32.942 -0.727  -9.478  1.00 31.77 450 A 1 \nATOM 269  C CD2 . LEU A 1 32  ? 33.307 1.331   -8.072  1.00 30.97 450 A 1 \nATOM 270  N N   . THR A 1 33  ? 37.722 1.878   -10.047 1.00 32.95 451 A 1 \nATOM 271  C CA  . THR A 1 33  ? 39.060 1.694   -10.543 1.00 33.28 451 A 1 \nATOM 272  C C   . THR A 1 33  ? 39.673 0.468   -9.889  1.00 33.44 451 A 1 \nATOM 273  O O   . THR A 1 33  ? 39.688 0.362   -8.639  1.00 34.67 451 A 1 \nATOM 274  C CB  . THR A 1 33  ? 39.889 2.882   -10.268 1.00 33.00 451 A 1 \nATOM 275  O OG1 . THR A 1 33  ? 39.726 3.792   -11.359 1.00 33.79 451 A 1 \nATOM 276  C CG2 . THR A 1 33  ? 41.330 2.473   -10.182 1.00 34.74 451 A 1 \nATOM 277  N N   . ILE A 1 34  ? 40.142 -0.456  -10.736 1.00 32.16 452 A 1 \nATOM 278  C CA  . ILE A 1 34  ? 40.936 -1.608  -10.309 1.00 30.55 452 A 1 \nATOM 279  C C   . ILE A 1 34  ? 42.422 -1.340  -10.571 1.00 30.06 452 A 1 \nATOM 280  O O   . ILE A 1 34  ? 42.858 -1.200  -11.719 1.00 29.47 452 A 1 \nATOM 281  C CB  . ILE A 1 34  ? 40.510 -2.918  -11.041 1.00 30.29 452 A 1 \nATOM 282  C CG1 . ILE A 1 34  ? 39.041 -3.291  -10.761 1.00 29.33 452 A 1 \nATOM 283  C CG2 . ILE A 1 34  ? 41.391 -4.059  -10.642 1.00 29.74 452 A 1 \nATOM 284  C CD1 . ILE A 1 34  ? 38.670 -3.491  -9.291  1.00 28.32 452 A 1 \nATOM 285  N N   . THR A 1 35  ? 43.186 -1.256  -9.487  1.00 29.52 453 A 1 \nATOM 286  C CA  . THR A 1 35  ? 44.626 -1.150  -9.561  1.00 29.03 453 A 1 \nATOM 287  C C   . THR A 1 35  ? 45.292 -2.494  -9.356  1.00 28.82 453 A 1 \nATOM 288  O O   . THR A 1 35  ? 44.643 -3.492  -9.063  1.00 28.34 453 A 1 \nATOM 289  C CB  . THR A 1 35  ? 45.150 -0.248  -8.474  1.00 29.30 453 A 1 \nATOM 290  O OG1 . THR A 1 35  ? 44.679 -0.739  -7.210  1.00 29.95 453 A 1 \nATOM 291  C CG2 . THR A 1 35  ? 44.666 1.171   -8.712  1.00 29.86 453 A 1 \nATOM 292  N N   . ARG A 1 36  ? 46.612 -2.487  -9.498  1.00 28.64 454 A 1 \nATOM 293  C CA  . ARG A 1 36  ? 47.467 -3.618  -9.229  1.00 28.75 454 A 1 \nATOM 294  C C   . ARG A 1 36  ? 47.254 -4.131  -7.807  1.00 28.93 454 A 1 \nATOM 295  O O   . ARG A 1 36  ? 47.301 -5.339  -7.548  1.00 29.03 454 A 1 \nATOM 296  C CB  . ARG A 1 36  ? 48.893 -3.136  -9.405  1.00 29.01 454 A 1 \nATOM 297  C CG  . ARG A 1 36  ? 49.902 -4.184  -9.723  1.00 29.05 454 A 1 \nATOM 298  C CD  . ARG A 1 36  ? 51.023 -3.586  -10.528 1.00 28.73 454 A 1 \nATOM 299  N NE  . ARG A 1 36  ? 51.745 -4.672  -11.145 1.00 33.39 454 A 1 \nATOM 300  C CZ  . ARG A 1 36  ? 51.742 -4.952  -12.442 1.00 34.03 454 A 1 \nATOM 301  N NH1 . ARG A 1 36  ? 51.093 -4.177  -13.301 1.00 35.11 454 A 1 \nATOM 302  N NH2 . ARG A 1 36  ? 52.420 -6.000  -12.873 1.00 33.77 454 A 1 \nATOM 303  N N   . LYS A 1 37  ? 46.992 -3.198  -6.897  1.00 28.78 455 A 1 \nATOM 304  C CA  . LYS A 1 37  ? 46.829 -3.508  -5.498  1.00 28.85 455 A 1 \nATOM 305  C C   . LYS A 1 37  ? 45.496 -4.196  -5.226  1.00 28.91 455 A 1 \nATOM 306  O O   . LYS A 1 37  ? 45.415 -5.070  -4.359  1.00 29.75 455 A 1 \nATOM 307  C CB  . LYS A 1 37  ? 46.957 -2.223  -4.682  1.00 29.05 455 A 1 \nATOM 308  C CG  . LYS A 1 37  ? 46.954 -2.415  -3.200  1.00 29.09 455 A 1 \nATOM 309  C CD  . LYS A 1 37  ? 46.744 -1.096  -2.555  1.00 29.48 455 A 1 \nATOM 310  C CE  . LYS A 1 37  ? 46.453 -1.275  -1.103  1.00 29.69 455 A 1 \nATOM 311  N NZ  . LYS A 1 37  ? 47.085 -0.162  -0.414  1.00 30.99 455 A 1 \nATOM 312  N N   . ASP A 1 38  ? 44.451 -3.793  -5.944  1.00 28.37 456 A 1 \nATOM 313  C CA  . ASP A 1 38  ? 43.150 -4.429  -5.794  1.00 28.03 456 A 1 \nATOM 314  C C   . ASP A 1 38  ? 43.237 -5.847  -6.312  1.00 27.99 456 A 1 \nATOM 315  O O   . ASP A 1 38  ? 42.724 -6.774  -5.695  1.00 28.18 456 A 1 \nATOM 316  C CB  . ASP A 1 38  ? 42.082 -3.701  -6.604  1.00 28.19 456 A 1 \nATOM 317  C CG  . ASP A 1 38  ? 41.898 -2.255  -6.175  1.00 28.71 456 A 1 \nATOM 318  O OD1 . ASP A 1 38  ? 41.641 -2.024  -4.983  1.00 31.17 456 A 1 \nATOM 319  O OD2 . ASP A 1 38  ? 41.975 -1.357  -7.033  1.00 26.45 456 A 1 \nATOM 320  N N   . ILE A 1 39  ? 43.878 -5.986  -7.473  1.00 27.95 457 A 1 \nATOM 321  C CA  . ILE A 1 39  ? 44.022 -7.246  -8.166  1.00 27.51 457 A 1 \nATOM 322  C C   . ILE A 1 39  ? 44.788 -8.231  -7.314  1.00 27.51 457 A 1 \nATOM 323  O O   . ILE A 1 39  ? 44.491 -9.411  -7.345  1.00 27.91 457 A 1 \nATOM 324  C CB  . ILE A 1 39  ? 44.722 -7.074  -9.556  1.00 27.60 457 A 1 \nATOM 325  C CG1 . ILE A 1 39  ? 43.679 -6.815  -10.670 1.00 27.42 457 A 1 \nATOM 326  C CG2 . ILE A 1 39  ? 45.629 -8.267  -9.895  1.00 25.46 457 A 1 \nATOM 327  C CD1 . ILE A 1 39  ? 42.621 -7.893  -10.909 1.00 23.46 457 A 1 \nATOM 328  N N   . GLN A 1 40  ? 45.753 -7.740  -6.545  1.00 27.33 458 A 1 \nATOM 329  C CA  . GLN A 1 40  ? 46.526 -8.592  -5.646  1.00 27.34 458 A 1 \nATOM 330  C C   . GLN A 1 40  ? 45.675 -9.320  -4.581  1.00 27.15 458 A 1 \nATOM 331  O O   . GLN A 1 40  ? 46.063 -10.400 -4.127  1.00 26.76 458 A 1 \nATOM 332  C CB  . GLN A 1 40  ? 47.653 -7.787  -4.988  1.00 26.89 458 A 1 \nATOM 333  C CG  . GLN A 1 40  ? 48.669 -8.639  -4.233  1.00 27.93 458 A 1 \nATOM 334  C CD  . GLN A 1 40  ? 49.485 -9.574  -5.133  1.00 30.49 458 A 1 \nATOM 335  O OE1 . GLN A 1 40  ? 49.908 -10.637 -4.697  1.00 30.16 458 A 1 \nATOM 336  N NE2 . GLN A 1 40  ? 49.707 -9.175  -6.388  1.00 31.83 458 A 1 \nATOM 337  N N   . THR A 1 41  ? 44.530 -8.732  -4.197  1.00 26.74 459 A 1 \nATOM 338  C CA  . THR A 1 41  ? 43.597 -9.371  -3.244  1.00 26.77 459 A 1 \nATOM 339  C C   . THR A 1 41  ? 42.949 -10.617 -3.840  1.00 27.12 459 A 1 \nATOM 340  O O   . THR A 1 41  ? 42.300 -11.374 -3.132  1.00 27.49 459 A 1 \nATOM 341  C CB  . THR A 1 41  ? 42.451 -8.432  -2.717  1.00 27.00 459 A 1 \nATOM 342  O OG1 . THR A 1 41  ? 41.534 -8.118  -3.785  1.00 27.16 459 A 1 \nATOM 343  C CG2 . THR A 1 41  ? 43.009 -7.147  -2.068  1.00 25.29 459 A 1 \nATOM 344  N N   . LEU A 1 42  ? 43.107 -10.812 -5.141  1.00 26.89 460 A 1 \nATOM 345  C CA  . LEU A 1 42  ? 42.646 -12.028 -5.775  1.00 27.26 460 A 1 \nATOM 346  C C   . LEU A 1 42  ? 43.683 -13.152 -5.680  1.00 27.51 460 A 1 \nATOM 347  O O   . LEU A 1 42  ? 43.369 -14.312 -5.895  1.00 27.81 460 A 1 \nATOM 348  C CB  . LEU A 1 42  ? 42.229 -11.760 -7.232  1.00 26.79 460 A 1 \nATOM 349  C CG  . LEU A 1 42  ? 40.779 -11.255 -7.382  1.00 27.42 460 A 1 \nATOM 350  C CD1 . LEU A 1 42  ? 40.433 -10.871 -8.840  1.00 26.25 460 A 1 \nATOM 351  C CD2 . LEU A 1 42  ? 39.759 -12.291 -6.859  1.00 25.26 460 A 1 \nATOM 352  N N   . ASN A 1 43  ? 44.913 -12.806 -5.332  1.00 28.18 461 A 1 \nATOM 353  C CA  . ASN A 1 43  ? 46.039 -13.752 -5.367  1.00 28.90 461 A 1 \nATOM 354  C C   . ASN A 1 43  ? 45.957 -14.750 -4.221  1.00 29.30 461 A 1 \nATOM 355  O O   . ASN A 1 43  ? 45.179 -14.544 -3.275  1.00 29.17 461 A 1 \nATOM 356  C CB  . ASN A 1 43  ? 47.355 -12.963 -5.258  1.00 29.27 461 A 1 \nATOM 357  C CG  . ASN A 1 43  ? 48.523 -13.671 -5.903  1.00 30.37 461 A 1 \nATOM 358  O OD1 . ASN A 1 43  ? 48.417 -14.824 -6.298  1.00 32.73 461 A 1 \nATOM 359  N ND2 . ASN A 1 43  ? 49.649 -12.984 -6.004  1.00 30.97 461 A 1 \nATOM 360  N N   . HIS A 1 44  ? 46.768 -15.811 -4.308  1.00 29.53 462 A 1 \nATOM 361  C CA  . HIS A 1 44  ? 46.943 -16.785 -3.223  1.00 30.31 462 A 1 \nATOM 362  C C   . HIS A 1 44  ? 45.625 -17.024 -2.471  1.00 30.30 462 A 1 \nATOM 363  O O   . HIS A 1 44  ? 44.620 -17.339 -3.111  1.00 31.19 462 A 1 \nATOM 364  C CB  . HIS A 1 44  ? 48.118 -16.385 -2.318  1.00 29.97 462 A 1 \nATOM 365  C CG  . HIS A 1 44  ? 49.419 -16.282 -3.054  1.00 31.58 462 A 1 \nATOM 366  N ND1 . HIS A 1 44  ? 50.208 -15.153 -3.027  1.00 32.87 462 A 1 \nATOM 367  C CD2 . HIS A 1 44  ? 50.049 -17.159 -3.874  1.00 31.97 462 A 1 \nATOM 368  C CE1 . HIS A 1 44  ? 51.278 -15.346 -3.779  1.00 32.73 462 A 1 \nATOM 369  N NE2 . HIS A 1 44  ? 51.201 -16.553 -4.308  1.00 32.25 462 A 1 \nATOM 370  N N   . LEU A 1 45  ? 45.618 -16.869 -1.148  1.00 29.67 463 A 1 \nATOM 371  C CA  . LEU A 1 45  ? 44.374 -16.882 -0.403  1.00 29.08 463 A 1 \nATOM 372  C C   . LEU A 1 45  ? 44.215 -15.541 0.298   1.00 28.81 463 A 1 \nATOM 373  O O   . LEU A 1 45  ? 44.073 -15.459 1.525   1.00 28.97 463 A 1 \nATOM 374  C CB  . LEU A 1 45  ? 44.307 -18.070 0.566   1.00 29.26 463 A 1 \nATOM 375  C CG  . LEU A 1 45  ? 44.368 -19.476 -0.047  1.00 29.73 463 A 1 \nATOM 376  C CD1 . LEU A 1 45  ? 44.661 -20.503 1.047   1.00 31.25 463 A 1 \nATOM 377  C CD2 . LEU A 1 45  ? 43.097 -19.848 -0.799  1.00 28.57 463 A 1 \nATOM 378  N N   . ASN A 1 46  ? 44.286 -14.479 -0.498  1.00 28.15 464 A 1 \nATOM 379  C CA  . ASN A 1 46  ? 44.050 -13.128 0.001   1.00 27.63 464 A 1 \nATOM 380  C C   . ASN A 1 46  ? 42.563 -12.896 0.005   1.00 27.48 464 A 1 \nATOM 381  O O   . ASN A 1 46  ? 41.869 -13.453 -0.836  1.00 28.02 464 A 1 \nATOM 382  C CB  . ASN A 1 46  ? 44.743 -12.091 -0.892  1.00 27.30 464 A 1 \nATOM 383  C CG  . ASN A 1 46  ? 46.269 -12.193 -0.852  1.00 26.63 464 A 1 \nATOM 384  O OD1 . ASN A 1 46  ? 46.847 -12.780 0.060   1.00 25.20 464 A 1 \nATOM 385  N ND2 . ASN A 1 46  ? 46.922 -11.612 -1.849  1.00 26.09 464 A 1 \nATOM 386  N N   . TRP A 1 47  ? 42.083 -12.111 0.957   1.00 27.73 465 A 1 \nATOM 387  C CA  . TRP A 1 47  ? 40.697 -11.692 1.024   1.00 28.71 465 A 1 \nATOM 388  C C   . TRP A 1 47  ? 40.420 -10.688 -0.068  1.00 28.32 465 A 1 \nATOM 389  O O   . TRP A 1 47  ? 41.195 -9.740  -0.213  1.00 28.36 465 A 1 \nATOM 390  C CB  . TRP A 1 47  ? 40.433 -10.974 2.346   1.00 29.88 465 A 1 \nATOM 391  C CG  . TRP A 1 47  ? 39.847 -11.818 3.402   1.00 31.65 465 A 1 \nATOM 392  C CD1 . TRP A 1 47  ? 38.531 -11.855 3.811   1.00 34.05 465 A 1 \nATOM 393  C CD2 . TRP A 1 47  ? 40.542 -12.750 4.209   1.00 32.65 465 A 1 \nATOM 394  N NE1 . TRP A 1 47  ? 38.376 -12.758 4.846   1.00 33.72 465 A 1 \nATOM 395  C CE2 . TRP A 1 47  ? 39.595 -13.324 5.107   1.00 32.90 465 A 1 \nATOM 396  C CE3 . TRP A 1 47  ? 41.877 -13.157 4.275   1.00 32.83 465 A 1 \nATOM 397  C CZ2 . TRP A 1 47  ? 39.940 -14.284 6.038   1.00 31.57 465 A 1 \nATOM 398  C CZ3 . TRP A 1 47  ? 42.221 -14.111 5.207   1.00 33.78 465 A 1 \nATOM 399  C CH2 . TRP A 1 47  ? 41.251 -14.663 6.084   1.00 33.27 465 A 1 \nATOM 400  N N   . LEU A 1 48  ? 39.321 -10.864 -0.806  1.00 27.51 466 A 1 \nATOM 401  C CA  . LEU A 1 48  ? 38.941 -9.896  -1.838  1.00 27.39 466 A 1 \nATOM 402  C C   . LEU A 1 48  ? 38.643 -8.558  -1.177  1.00 27.09 466 A 1 \nATOM 403  O O   . LEU A 1 48  ? 38.155 -8.547  -0.078  1.00 27.36 466 A 1 \nATOM 404  C CB  . LEU A 1 48  ? 37.703 -10.375 -2.587  1.00 27.26 466 A 1 \nATOM 405  C CG  . LEU A 1 48  ? 37.982 -11.330 -3.740  1.00 26.89 466 A 1 \nATOM 406  C CD1 . LEU A 1 48  ? 38.537 -12.691 -3.247  1.00 23.33 466 A 1 \nATOM 407  C CD2 . LEU A 1 48  ? 36.709 -11.482 -4.588  1.00 26.20 466 A 1 \nATOM 408  N N   . ASN A 1 49  ? 38.961 -7.433  -1.807  1.00 26.71 467 A 1 \nATOM 409  C CA  . ASN A 1 49  ? 38.523 -6.166  -1.206  1.00 26.61 467 A 1 \nATOM 410  C C   . ASN A 1 49  ? 37.236 -5.752  -1.892  1.00 26.84 467 A 1 \nATOM 411  O O   . ASN A 1 49  ? 36.782 -6.456  -2.771  1.00 27.85 467 A 1 \nATOM 412  C CB  . ASN A 1 49  ? 39.615 -5.082  -1.250  1.00 25.71 467 A 1 \nATOM 413  C CG  . ASN A 1 49  ? 39.874 -4.556  -2.657  1.00 25.33 467 A 1 \nATOM 414  O OD1 . ASN A 1 49  ? 39.143 -4.857  -3.594  1.00 25.66 467 A 1 \nATOM 415  N ND2 . ASN A 1 49  ? 40.925 -3.772  -2.808  1.00 24.11 467 A 1 \nATOM 416  N N   . ASP A 1 50  ? 36.660 -4.625  -1.509  1.00 27.51 468 A 1 \nATOM 417  C CA  . ASP A 1 50  ? 35.365 -4.181  -2.032  1.00 28.35 468 A 1 \nATOM 418  C C   . ASP A 1 50  ? 35.399 -3.777  -3.487  1.00 28.23 468 A 1 \nATOM 419  O O   . ASP A 1 50  ? 34.391 -3.888  -4.175  1.00 28.26 468 A 1 \nATOM 420  C CB  . ASP A 1 50  ? 34.861 -2.975  -1.249  1.00 29.14 468 A 1 \nATOM 421  C CG  . ASP A 1 50  ? 35.007 -3.153  0.224   1.00 32.72 468 A 1 \nATOM 422  O OD1 . ASP A 1 50  ? 36.170 -3.081  0.715   1.00 38.49 468 A 1 \nATOM 423  O OD2 . ASP A 1 50  ? 33.969 -3.346  0.886   1.00 34.62 468 A 1 \nATOM 424  N N   . GLU A 1 51  ? 36.531 -3.246  -3.934  1.00 28.24 469 A 1 \nATOM 425  C CA  . GLU A 1 51  ? 36.658 -2.780  -5.297  1.00 28.94 469 A 1 \nATOM 426  C C   . GLU A 1 51  ? 36.509 -3.966  -6.259  1.00 28.31 469 A 1 \nATOM 427  O O   . GLU A 1 51  ? 35.779 -3.881  -7.238  1.00 28.05 469 A 1 \nATOM 428  C CB  . GLU A 1 51  ? 37.988 -2.050  -5.513  1.00 29.42 469 A 1 \nATOM 429  C CG  . GLU A 1 51  ? 37.969 -0.560  -5.131  1.00 33.45 469 A 1 \nATOM 430  C CD  . GLU A 1 51  ? 37.643 0.378   -6.309  1.00 38.09 469 A 1 \nATOM 431  O OE1 . GLU A 1 51  ? 36.740 0.115   -7.122  1.00 41.96 469 A 1 \nATOM 432  O OE2 . GLU A 1 51  ? 38.302 1.411   -6.427  1.00 42.59 469 A 1 \nATOM 433  N N   . ILE A 1 52  ? 37.169 -5.078  -5.964  1.00 27.45 470 A 1 \nATOM 434  C CA  . ILE A 1 52  ? 37.016 -6.254  -6.795  1.00 27.05 470 A 1 \nATOM 435  C C   . ILE A 1 52  ? 35.535 -6.683  -6.821  1.00 27.20 470 A 1 \nATOM 436  O O   . ILE A 1 52  ? 34.957 -6.942  -7.889  1.00 27.01 470 A 1 \nATOM 437  C CB  . ILE A 1 52  ? 37.932 -7.410  -6.312  1.00 27.13 470 A 1 \nATOM 438  C CG1 . ILE A 1 52  ? 39.416 -7.013  -6.406  1.00 26.36 470 A 1 \nATOM 439  C CG2 . ILE A 1 52  ? 37.601 -8.745  -7.054  1.00 26.46 470 A 1 \nATOM 440  C CD1 . ILE A 1 52  ? 39.952 -6.870  -7.833  1.00 24.67 470 A 1 \nATOM 441  N N   . ILE A 1 53  ? 34.909 -6.737  -5.651  1.00 26.83 471 A 1 \nATOM 442  C CA  . ILE A 1 53  ? 33.556 -7.285  -5.601  1.00 26.84 471 A 1 \nATOM 443  C C   . ILE A 1 53  ? 32.570 -6.402  -6.368  1.00 27.05 471 A 1 \nATOM 444  O O   . ILE A 1 53  ? 31.818 -6.896  -7.213  1.00 28.01 471 A 1 \nATOM 445  C CB  . ILE A 1 53  ? 33.110 -7.582  -4.138  1.00 27.25 471 A 1 \nATOM 446  C CG1 . ILE A 1 53  ? 34.054 -8.647  -3.539  1.00 26.58 471 A 1 \nATOM 447  C CG2 . ILE A 1 53  ? 31.636 -8.018  -4.092  1.00 25.13 471 A 1 \nATOM 448  C CD1 . ILE A 1 53  ? 33.682 -9.149  -2.175  1.00 27.33 471 A 1 \nATOM 449  N N   . ASN A 1 54  ? 32.593 -5.109  -6.083  1.00 26.48 472 A 1 \nATOM 450  C CA  . ASN A 1 54  ? 31.803 -4.135  -6.817  1.00 27.06 472 A 1 \nATOM 451  C C   . ASN A 1 54  ? 32.045 -4.166  -8.341  1.00 26.91 472 A 1 \nATOM 452  O O   . ASN A 1 54  ? 31.090 -4.165  -9.136  1.00 26.28 472 A 1 \nATOM 453  C CB  . ASN A 1 54  ? 32.022 -2.726  -6.226  1.00 26.39 472 A 1 \nATOM 454  C CG  . ASN A 1 54  ? 31.377 -2.570  -4.862  1.00 27.23 472 A 1 \nATOM 455  O OD1 . ASN A 1 54  ? 30.266 -3.074  -4.622  1.00 28.59 472 A 1 \nATOM 456  N ND2 . ASN A 1 54  ? 32.067 -1.903  -3.954  1.00 25.50 472 A 1 \nATOM 457  N N   . PHE A 1 55  ? 33.318 -4.211  -8.723  1.00 26.61 473 A 1 \nATOM 458  C CA  . PHE A 1 55  ? 33.673 -4.279  -10.110 1.00 27.10 473 A 1 \nATOM 459  C C   . PHE A 1 55  ? 33.076 -5.540  -10.746 1.00 27.41 473 A 1 \nATOM 460  O O   . PHE A 1 55  ? 32.415 -5.471  -11.783 1.00 26.87 473 A 1 \nATOM 461  C CB  . PHE A 1 55  ? 35.189 -4.194  -10.299 1.00 26.86 473 A 1 \nATOM 462  C CG  . PHE A 1 55  ? 35.591 -3.800  -11.695 1.00 27.33 473 A 1 \nATOM 463  C CD1 . PHE A 1 55  ? 35.832 -2.466  -12.013 1.00 26.94 473 A 1 \nATOM 464  C CD2 . PHE A 1 55  ? 35.690 -4.750  -12.690 1.00 24.54 473 A 1 \nATOM 465  C CE1 . PHE A 1 55  ? 36.185 -2.101  -13.303 1.00 26.78 473 A 1 \nATOM 466  C CE2 . PHE A 1 55  ? 36.046 -4.389  -13.972 1.00 25.68 473 A 1 \nATOM 467  C CZ  . PHE A 1 55  ? 36.277 -3.065  -14.289 1.00 25.72 473 A 1 \nATOM 468  N N   . TYR A 1 56  ? 33.247 -6.673  -10.079 1.00 27.84 474 A 1 \nATOM 469  C CA  . TYR A 1 56  ? 32.661 -7.903  -10.573 1.00 28.63 474 A 1 \nATOM 470  C C   . TYR A 1 56  ? 31.150 -7.773  -10.717 1.00 29.10 474 A 1 \nATOM 471  O O   . TYR A 1 56  ? 30.578 -8.084  -11.782 1.00 29.95 474 A 1 \nATOM 472  C CB  . TYR A 1 56  ? 32.994 -9.078  -9.648  1.00 28.65 474 A 1 \nATOM 473  C CG  . TYR A 1 56  ? 32.642 -10.360 -10.301 1.00 28.86 474 A 1 \nATOM 474  C CD1 . TYR A 1 56  ? 33.395 -10.834 -11.386 1.00 30.45 474 A 1 \nATOM 475  C CD2 . TYR A 1 56  ? 31.545 -11.098 -9.882  1.00 28.14 474 A 1 \nATOM 476  C CE1 . TYR A 1 56  ? 33.053 -12.031 -12.024 1.00 28.80 474 A 1 \nATOM 477  C CE2 . TYR A 1 56  ? 31.208 -12.292 -10.501 1.00 27.53 474 A 1 \nATOM 478  C CZ  . TYR A 1 56  ? 31.963 -12.746 -11.574 1.00 28.48 474 A 1 \nATOM 479  O OH  . TYR A 1 56  ? 31.621 -13.930 -12.218 1.00 31.81 474 A 1 \nATOM 480  N N   . MET A 1 57  ? 30.501 -7.338  -9.639  1.00 28.38 475 A 1 \nATOM 481  C CA  . MET A 1 57  ? 29.056 -7.239  -9.621  1.00 28.46 475 A 1 \nATOM 482  C C   . MET A 1 57  ? 28.538 -6.371  -10.781 1.00 29.18 475 A 1 \nATOM 483  O O   . MET A 1 57  ? 27.511 -6.686  -11.401 1.00 29.64 475 A 1 \nATOM 484  C CB  . MET A 1 57  ? 28.550 -6.739  -8.245  1.00 28.21 475 A 1 \nATOM 485  C CG  . MET A 1 57  ? 28.767 -7.681  -7.048  1.00 25.63 475 A 1 \nATOM 486  S SD  . MET A 1 57  ? 27.867 -9.261  -7.115  1.00 30.58 475 A 1 \nATOM 487  C CE  . MET A 1 57  ? 28.529 -10.201 -5.730  1.00 27.10 475 A 1 \nATOM 488  N N   . ASN A 1 58  ? 29.252 -5.293  -11.090 1.00 29.40 476 A 1 \nATOM 489  C CA  . ASN A 1 58  ? 28.892 -4.453  -12.217 1.00 29.73 476 A 1 \nATOM 490  C C   . ASN A 1 58  ? 29.081 -5.133  -13.565 1.00 29.47 476 A 1 \nATOM 491  O O   . ASN A 1 58  ? 28.361 -4.837  -14.506 1.00 29.59 476 A 1 \nATOM 492  C CB  . ASN A 1 58  ? 29.641 -3.121  -12.183 1.00 29.73 476 A 1 \nATOM 493  C CG  . ASN A 1 58  ? 28.943 -2.093  -11.328 1.00 31.65 476 A 1 \nATOM 494  O OD1 . ASN A 1 58  ? 28.250 -1.223  -11.846 1.00 36.29 476 A 1 \nATOM 495  N ND2 . ASN A 1 58  ? 29.106 -2.185  -10.015 1.00 31.42 476 A 1 \nATOM 496  N N   . MET A 1 59  ? 30.065 -6.015  -13.673 1.00 29.28 477 A 1 \nATOM 497  C CA  . MET A 1 59  ? 30.201 -6.852  -14.882 1.00 29.47 477 A 1 \nATOM 498  C C   . MET A 1 59  ? 28.952 -7.754  -15.066 1.00 28.63 477 A 1 \nATOM 499  O O   . MET A 1 59  ? 28.449 -7.922  -16.195 1.00 28.65 477 A 1 \nATOM 500  C CB  . MET A 1 59  ? 31.522 -7.658  -14.873 1.00 28.25 477 A 1 \nATOM 501  C CG  . MET A 1 59  ? 32.810 -6.806  -15.026 1.00 27.47 477 A 1 \nATOM 502  S SD  . MET A 1 59  ? 34.249 -7.826  -15.435 1.00 32.68 477 A 1 \nATOM 503  C CE  . MET A 1 59  ? 34.833 -8.370  -13.842 1.00 31.47 477 A 1 \nATOM 504  N N   . LEU A 1 60  ? 28.425 -8.288  -13.964 1.00 28.00 478 A 1 \nATOM 505  C CA  . LEU A 1 60  ? 27.206 -9.100  -14.054 1.00 28.28 478 A 1 \nATOM 506  C C   . LEU A 1 60  ? 26.031 -8.259  -14.494 1.00 29.37 478 A 1 \nATOM 507  O O   . LEU A 1 60  ? 25.219 -8.706  -15.309 1.00 29.57 478 A 1 \nATOM 508  C CB  . LEU A 1 60  ? 26.877 -9.833  -12.745 1.00 27.10 478 A 1 \nATOM 509  C CG  . LEU A 1 60  ? 27.991 -10.712 -12.161 1.00 24.45 478 A 1 \nATOM 510  C CD1 . LEU A 1 60  ? 27.512 -11.343 -10.891 1.00 19.14 478 A 1 \nATOM 511  C CD2 . LEU A 1 60  ? 28.513 -11.756 -13.157 1.00 19.35 478 A 1 \nATOM 512  N N   . MET A 1 61  ? 25.946 -7.046  -13.958 1.00 30.05 479 A 1 \nATOM 513  C CA  . MET A 1 61  ? 24.886 -6.116  -14.298 1.00 30.96 479 A 1 \nATOM 514  C C   . MET A 1 61  ? 24.988 -5.700  -15.789 1.00 30.80 479 A 1 \nATOM 515  O O   . MET A 1 61  ? 23.985 -5.693  -16.522 1.00 30.64 479 A 1 \nATOM 516  C CB  . MET A 1 61  ? 24.955 -4.943  -13.327 1.00 30.67 479 A 1 \nATOM 517  C CG  . MET A 1 61  ? 24.136 -3.761  -13.695 1.00 31.90 479 A 1 \nATOM 518  S SD  . MET A 1 61  ? 24.207 -2.585  -12.326 1.00 32.17 479 A 1 \nATOM 519  C CE  . MET A 1 61  ? 23.607 -1.151  -13.172 1.00 31.55 479 A 1 \nATOM 520  N N   . GLU A 1 62  ? 26.208 -5.408  -16.237 1.00 30.50 480 A 1 \nATOM 521  C CA  . GLU A 1 62  ? 26.477 -5.125  -17.637 1.00 30.96 480 A 1 \nATOM 522  C C   . GLU A 1 62  ? 26.131 -6.322  -18.536 1.00 29.95 480 A 1 \nATOM 523  O O   . GLU A 1 62  ? 25.535 -6.124  -19.594 1.00 29.97 480 A 1 \nATOM 524  C CB  . GLU A 1 62  ? 27.922 -4.661  -17.834 1.00 30.48 480 A 1 \nATOM 525  C CG  . GLU A 1 62  ? 28.201 -4.133  -19.239 1.00 33.32 480 A 1 \nATOM 526  C CD  . GLU A 1 62  ? 29.522 -3.339  -19.361 1.00 35.07 480 A 1 \nATOM 527  O OE1 . GLU A 1 62  ? 30.611 -3.903  -19.070 1.00 40.26 480 A 1 \nATOM 528  O OE2 . GLU A 1 62  ? 29.464 -2.150  -19.779 1.00 40.13 480 A 1 \nATOM 529  N N   . ARG A 1 63  ? 26.462 -7.548  -18.103 1.00 29.26 481 A 1 \nATOM 530  C CA  . ARG A 1 63  ? 26.098 -8.762  -18.860 1.00 28.92 481 A 1 \nATOM 531  C C   . ARG A 1 63  ? 24.601 -9.043  -18.962 1.00 28.70 481 A 1 \nATOM 532  O O   . ARG A 1 63  ? 24.133 -9.463  -20.013 1.00 28.32 481 A 1 \nATOM 533  C CB  . ARG A 1 63  ? 26.809 -10.004 -18.336 1.00 28.94 481 A 1 \nATOM 534  C CG  . ARG A 1 63  ? 26.471 -11.213 -19.165 1.00 28.52 481 A 1 \nATOM 535  C CD  . ARG A 1 63  ? 26.945 -12.486 -18.554 1.00 27.56 481 A 1 \nATOM 536  N NE  . ARG A 1 63  ? 26.426 -12.659 -17.214 1.00 28.03 481 A 1 \nATOM 537  C CZ  . ARG A 1 63  ? 26.901 -13.558 -16.363 1.00 29.26 481 A 1 \nATOM 538  N NH1 . ARG A 1 63  ? 27.925 -14.361 -16.701 1.00 28.35 481 A 1 \nATOM 539  N NH2 . ARG A 1 63  ? 26.372 -13.634 -15.164 1.00 29.32 481 A 1 \nATOM 540  N N   . SER A 1 64  ? 23.867 -8.839  -17.862 1.00 29.25 482 A 1 \nATOM 541  C CA  . SER A 1 64  ? 22.390 -8.868  -17.861 1.00 29.51 482 A 1 \nATOM 542  C C   . SER A 1 64  ? 22.131 -7.801  -18.846 1.00 30.08 482 A 1 \nATOM 543  O O   . SER A 1 64  ? 23.018 -6.987  -19.059 1.00 31.62 482 A 1 \nATOM 544  C CB  . SER A 1 64  ? 21.850 -8.479  -16.493 1.00 29.16 482 A 1 \nATOM 545  O OG  . SER A 1 64  ? 21.772 -7.086  -16.312 1.00 28.99 482 A 1 \nATOM 546  N N   . LYS A 1 65  ? 21.002 -7.759  -19.517 1.00 30.17 483 A 1 \nATOM 547  C CA  . LYS A 1 65  ? 20.947 -6.727  -20.594 1.00 30.80 483 A 1 \nATOM 548  C C   . LYS A 1 65  ? 21.306 -7.250  -21.976 1.00 30.23 483 A 1 \nATOM 549  O O   . LYS A 1 65  ? 20.782 -6.775  -22.962 1.00 29.94 483 A 1 \nATOM 550  C CB  . LYS A 1 65  ? 21.812 -5.502  -20.215 1.00 31.03 483 A 1 \nATOM 551  C CG  . LYS A 1 65  ? 22.462 -4.687  -21.308 1.00 31.54 483 A 1 \nATOM 552  C CD  . LYS A 1 65  ? 22.706 -3.305  -20.721 1.00 34.23 483 A 1 \nATOM 553  C CE  . LYS A 1 65  ? 24.161 -2.846  -20.860 1.00 36.39 483 A 1 \nATOM 554  N NZ  . LYS A 1 65  ? 24.381 -1.479  -20.227 1.00 37.86 483 A 1 \nATOM 555  N N   . GLU A 1 66  ? 22.175 -8.240  -22.062 1.00 30.51 484 A 1 \nATOM 556  C CA  . GLU A 1 66  ? 22.204 -8.969  -23.325 1.00 31.36 484 A 1 \nATOM 557  C C   . GLU A 1 66  ? 20.949 -9.873  -23.391 1.00 30.60 484 A 1 \nATOM 558  O O   . GLU A 1 66  ? 20.357 -10.192 -22.357 1.00 30.28 484 A 1 \nATOM 559  C CB  . GLU A 1 66  ? 23.567 -9.620  -23.616 1.00 31.03 484 A 1 \nATOM 560  C CG  . GLU A 1 66  ? 23.956 -10.771 -22.769 1.00 32.42 484 A 1 \nATOM 561  C CD  . GLU A 1 66  ? 25.463 -11.084 -22.841 1.00 33.01 484 A 1 \nATOM 562  O OE1 . GLU A 1 66  ? 26.307 -10.155 -22.957 1.00 32.88 484 A 1 \nATOM 563  O OE2 . GLU A 1 66  ? 25.795 -12.285 -22.745 1.00 37.02 484 A 1 \nATOM 564  N N   . LYS A 1 67  ? 20.497 -10.215 -24.590 1.00 30.41 485 A 1 \nATOM 565  C CA  . LYS A 1 67  ? 19.136 -10.759 -24.727 1.00 30.53 485 A 1 \nATOM 566  C C   . LYS A 1 67  ? 18.954 -12.155 -24.128 1.00 30.38 485 A 1 \nATOM 567  O O   . LYS A 1 67  ? 19.873 -12.989 -24.165 1.00 30.22 485 A 1 \nATOM 568  C CB  . LYS A 1 67  ? 18.622 -10.693 -26.176 1.00 30.45 485 A 1 \nATOM 569  C CG  . LYS A 1 67  ? 17.058 -10.681 -26.312 1.00 31.45 485 A 1 \nATOM 570  C CD  . LYS A 1 67  ? 16.317 -9.677  -25.373 1.00 31.75 485 A 1 \nATOM 571  C CE  . LYS A 1 67  ? 15.826 -10.315 -24.045 1.00 30.32 485 A 1 \nATOM 572  N NZ  . LYS A 1 67  ? 15.464 -9.284  -23.030 1.00 29.15 485 A 1 \nATOM 573  N N   . GLY A 1 68  ? 17.765 -12.380 -23.564 1.00 30.19 486 A 1 \nATOM 574  C CA  . GLY A 1 68  ? 17.429 -13.636 -22.910 1.00 29.69 486 A 1 \nATOM 575  C C   . GLY A 1 68  ? 17.751 -13.643 -21.429 1.00 29.71 486 A 1 \nATOM 576  O O   . GLY A 1 68  ? 17.049 -14.276 -20.647 1.00 30.08 486 A 1 \nATOM 577  N N   . LEU A 1 69  ? 18.813 -12.949 -21.030 1.00 29.16 487 A 1 \nATOM 578  C CA  . LEU A 1 69  ? 19.189 -12.905 -19.613 1.00 28.58 487 A 1 \nATOM 579  C C   . LEU A 1 69  ? 18.230 -12.062 -18.782 1.00 28.15 487 A 1 \nATOM 580  O O   . LEU A 1 69  ? 17.636 -11.108 -19.282 1.00 27.82 487 A 1 \nATOM 581  C CB  . LEU A 1 69  ? 20.621 -12.391 -19.437 1.00 28.57 487 A 1 \nATOM 582  C CG  . LEU A 1 69  ? 21.735 -13.308 -19.959 1.00 29.30 487 A 1 \nATOM 583  C CD1 . LEU A 1 69  ? 23.096 -12.681 -19.691 1.00 28.47 487 A 1 \nATOM 584  C CD2 . LEU A 1 69  ? 21.638 -14.706 -19.315 1.00 27.81 487 A 1 \nATOM 585  N N   . PRO A 1 70  ? 18.066 -12.416 -17.501 1.00 27.90 488 A 1 \nATOM 586  C CA  . PRO A 1 70  ? 17.294 -11.541 -16.622 1.00 27.59 488 A 1 \nATOM 587  C C   . PRO A 1 70  ? 18.057 -10.237 -16.388 1.00 27.25 488 A 1 \nATOM 588  O O   . PRO A 1 70  ? 19.288 -10.245 -16.320 1.00 26.88 488 A 1 \nATOM 589  C CB  . PRO A 1 70  ? 17.221 -12.340 -15.312 1.00 27.11 488 A 1 \nATOM 590  C CG  . PRO A 1 70  ? 18.387 -13.195 -15.337 1.00 27.40 488 A 1 \nATOM 591  C CD  . PRO A 1 70  ? 18.568 -13.595 -16.776 1.00 27.67 488 A 1 \nATOM 592  N N   . SER A 1 71  ? 17.329 -9.140  -16.272 1.00 26.70 489 A 1 \nATOM 593  C CA  . SER A 1 71  ? 17.952 -7.860  -16.066 1.00 26.52 489 A 1 \nATOM 594  C C   . SER A 1 71  ? 18.299 -7.726  -14.585 1.00 26.55 489 A 1 \nATOM 595  O O   . SER A 1 71  ? 17.575 -8.214  -13.725 1.00 26.67 489 A 1 \nATOM 596  C CB  . SER A 1 71  ? 16.992 -6.759  -16.501 1.00 26.40 489 A 1 \nATOM 597  O OG  . SER A 1 71  ? 15.771 -6.854  -15.781 1.00 24.78 489 A 1 \nATOM 598  N N   . VAL A 1 72  ? 19.389 -7.033  -14.297 1.00 26.53 490 A 1 \nATOM 599  C CA  . VAL A 1 72  ? 19.994 -7.050  -12.975 1.00 26.47 490 A 1 \nATOM 600  C C   . VAL A 1 72  ? 20.388 -5.642  -12.524 1.00 27.01 490 A 1 \nATOM 601  O O   . VAL A 1 72  ? 20.986 -4.891  -13.297 1.00 26.76 490 A 1 \nATOM 602  C CB  . VAL A 1 72  ? 21.243 -7.974  -12.994 1.00 25.78 490 A 1 \nATOM 603  C CG1 . VAL A 1 72  ? 22.093 -7.783  -11.784 1.00 25.20 490 A 1 \nATOM 604  C CG2 . VAL A 1 72  ? 20.819 -9.450  -13.096 1.00 25.88 490 A 1 \nATOM 605  N N   . HIS A 1 73  ? 20.045 -5.281  -11.285 1.00 27.03 491 A 1 \nATOM 606  C CA  . HIS A 1 73  ? 20.737 -4.169  -10.633 1.00 27.43 491 A 1 \nATOM 607  C C   . HIS A 1 73  ? 21.574 -4.673  -9.460  1.00 27.87 491 A 1 \nATOM 608  O O   . HIS A 1 73  ? 21.067 -5.414  -8.602  1.00 28.24 491 A 1 \nATOM 609  C CB  . HIS A 1 73  ? 19.775 -3.056  -10.185 1.00 27.21 491 A 1 \nATOM 610  C CG  . HIS A 1 73  ? 20.463 -1.877  -9.572  1.00 26.12 491 A 1 \nATOM 611  N ND1 . HIS A 1 73  ? 21.194 -0.969  -10.311 1.00 26.24 491 A 1 \nATOM 612  C CD2 . HIS A 1 73  ? 20.542 -1.460  -8.286  1.00 26.87 491 A 1 \nATOM 613  C CE1 . HIS A 1 73  ? 21.683 -0.040  -9.510  1.00 25.31 491 A 1 \nATOM 614  N NE2 . HIS A 1 73  ? 21.296 -0.309  -8.276  1.00 26.80 491 A 1 \nATOM 615  N N   . ALA A 1 74  ? 22.853 -4.286  -9.446  1.00 27.61 492 A 1 \nATOM 616  C CA  . ALA A 1 74  ? 23.766 -4.646  -8.370  1.00 27.57 492 A 1 \nATOM 617  C C   . ALA A 1 74  ? 23.884 -3.461  -7.438  1.00 27.88 492 A 1 \nATOM 618  O O   . ALA A 1 74  ? 24.193 -2.359  -7.872  1.00 27.80 492 A 1 \nATOM 619  C CB  . ALA A 1 74  ? 25.153 -5.023  -8.928  1.00 27.17 492 A 1 \nATOM 620  N N   . PHE A 1 75  ? 23.617 -3.669  -6.153  1.00 27.97 493 A 1 \nATOM 621  C CA  . PHE A 1 75  ? 23.896 -2.619  -5.197  1.00 27.85 493 A 1 \nATOM 622  C C   . PHE A 1 75  ? 25.361 -2.687  -4.853  1.00 27.39 493 A 1 \nATOM 623  O O   . PHE A 1 75  ? 25.943 -3.757  -4.806  1.00 27.91 493 A 1 \nATOM 624  C CB  . PHE A 1 75  ? 23.039 -2.771  -3.944  1.00 28.05 493 A 1 \nATOM 625  C CG  . PHE A 1 75  ? 21.671 -2.192  -4.096  1.00 28.13 493 A 1 \nATOM 626  C CD1 . PHE A 1 75  ? 20.585 -3.012  -4.386  1.00 28.46 493 A 1 \nATOM 627  C CD2 . PHE A 1 75  ? 21.475 -0.838  -3.981  1.00 26.46 493 A 1 \nATOM 628  C CE1 . PHE A 1 75  ? 19.336 -2.481  -4.542  1.00 27.46 493 A 1 \nATOM 629  C CE2 . PHE A 1 75  ? 20.222 -0.302  -4.139  1.00 28.09 493 A 1 \nATOM 630  C CZ  . PHE A 1 75  ? 19.158 -1.118  -4.421  1.00 28.66 493 A 1 \nATOM 631  N N   . ASN A 1 76  ? 25.953 -1.537  -4.634  1.00 27.25 494 A 1 \nATOM 632  C CA  . ASN A 1 76  ? 27.327 -1.451  -4.205  1.00 28.11 494 A 1 \nATOM 633  C C   . ASN A 1 76  ? 27.487 -2.063  -2.788  1.00 28.69 494 A 1 \nATOM 634  O O   . ASN A 1 76  ? 26.545 -2.020  -1.991  1.00 29.21 494 A 1 \nATOM 635  C CB  . ASN A 1 76  ? 27.731 0.032   -4.371  1.00 28.91 494 A 1 \nATOM 636  C CG  . ASN A 1 76  ? 28.637 0.549   -3.297  1.00 29.50 494 A 1 \nATOM 637  O OD1 . ASN A 1 76  ? 28.199 0.858   -2.198  1.00 31.66 494 A 1 \nATOM 638  N ND2 . ASN A 1 76  ? 29.907 0.706   -3.631  1.00 32.15 494 A 1 \nATOM 639  N N   . THR A 1 77  ? 28.653 -2.636  -2.480  1.00 28.75 495 A 1 \nATOM 640  C CA  . THR A 1 77  ? 28.903 -3.276  -1.168  1.00 28.78 495 A 1 \nATOM 641  C C   . THR A 1 77  ? 28.556 -2.490  0.100   1.00 29.91 495 A 1 \nATOM 642  O O   . THR A 1 77  ? 28.168 -3.098  1.113   1.00 30.27 495 A 1 \nATOM 643  C CB  . THR A 1 77  ? 30.353 -3.698  -0.970  1.00 28.81 495 A 1 \nATOM 644  O OG1 . THR A 1 77  ? 31.189 -2.536  -0.953  1.00 28.85 495 A 1 \nATOM 645  C CG2 . THR A 1 77  ? 30.793 -4.685  -2.054  1.00 28.33 495 A 1 \nATOM 646  N N   . PHE A 1 78  ? 28.702 -1.162  0.072   1.00 29.70 496 A 1 \nATOM 647  C CA  . PHE A 1 78  ? 28.451 -0.353  1.271   1.00 30.35 496 A 1 \nATOM 648  C C   . PHE A 1 78  ? 26.966 -0.155  1.561   1.00 29.67 496 A 1 \nATOM 649  O O   . PHE A 1 78  ? 26.592 0.318   2.642   1.00 29.77 496 A 1 \nATOM 650  C CB  . PHE A 1 78  ? 29.151 1.023   1.170   1.00 31.20 496 A 1 \nATOM 651  C CG  . PHE A 1 78  ? 30.611 0.930   0.769   1.00 33.62 496 A 1 \nATOM 652  C CD1 . PHE A 1 78  ? 30.981 0.912   -0.587  1.00 35.00 496 A 1 \nATOM 653  C CD2 . PHE A 1 78  ? 31.610 0.844   1.742   1.00 35.48 496 A 1 \nATOM 654  C CE1 . PHE A 1 78  ? 32.324 0.821   -0.972  1.00 35.88 496 A 1 \nATOM 655  C CE2 . PHE A 1 78  ? 32.960 0.746   1.377   1.00 36.98 496 A 1 \nATOM 656  C CZ  . PHE A 1 78  ? 33.321 0.741   0.015   1.00 35.80 496 A 1 \nATOM 657  N N   . PHE A 1 79  ? 26.128 -0.509  0.594   1.00 28.97 497 A 1 \nATOM 658  C CA  . PHE A 1 79  ? 24.708 -0.193  0.652   1.00 28.22 497 A 1 \nATOM 659  C C   . PHE A 1 79  ? 24.005 -0.832  1.856   1.00 28.17 497 A 1 \nATOM 660  O O   . PHE A 1 79  ? 23.393 -0.123  2.673   1.00 27.66 497 A 1 \nATOM 661  C CB  . PHE A 1 79  ? 24.015 -0.562  -0.659  1.00 27.91 497 A 1 \nATOM 662  C CG  . PHE A 1 79  ? 22.529 -0.605  -0.564  1.00 27.10 497 A 1 \nATOM 663  C CD1 . PHE A 1 79  ? 21.779 0.565   -0.651  1.00 26.40 497 A 1 \nATOM 664  C CD2 . PHE A 1 79  ? 21.870 -1.815  -0.395  1.00 27.00 497 A 1 \nATOM 665  C CE1 . PHE A 1 79  ? 20.388 0.532   -0.550  1.00 26.28 497 A 1 \nATOM 666  C CE2 . PHE A 1 79  ? 20.475 -1.864  -0.296  1.00 28.12 497 A 1 \nATOM 667  C CZ  . PHE A 1 79  ? 19.732 -0.681  -0.369  1.00 26.88 497 A 1 \nATOM 668  N N   . PHE A 1 80  ? 24.117 -2.148  1.964   1.00 27.74 498 A 1 \nATOM 669  C CA  . PHE A 1 80  ? 23.441 -2.878  3.010   1.00 28.39 498 A 1 \nATOM 670  C C   . PHE A 1 80  ? 23.897 -2.440  4.394   1.00 28.77 498 A 1 \nATOM 671  O O   . PHE A 1 80  ? 23.069 -2.268  5.296   1.00 28.18 498 A 1 \nATOM 672  C CB  . PHE A 1 80  ? 23.648 -4.384  2.880   1.00 28.07 498 A 1 \nATOM 673  C CG  . PHE A 1 80  ? 23.016 -5.167  3.996   1.00 28.89 498 A 1 \nATOM 674  C CD1 . PHE A 1 80  ? 21.659 -5.454  3.973   1.00 29.82 498 A 1 \nATOM 675  C CD2 . PHE A 1 80  ? 23.771 -5.593  5.083   1.00 29.18 498 A 1 \nATOM 676  C CE1 . PHE A 1 80  ? 21.057 -6.186  5.004   1.00 29.89 498 A 1 \nATOM 677  C CE2 . PHE A 1 80  ? 23.188 -6.321  6.115   1.00 29.19 498 A 1 \nATOM 678  C CZ  . PHE A 1 80  ? 21.828 -6.616  6.073   1.00 29.42 498 A 1 \nATOM 679  N N   . THR A 1 81  ? 25.211 -2.263  4.553   1.00 29.23 499 A 1 \nATOM 680  C CA  . THR A 1 81  ? 25.759 -1.892  5.854   1.00 29.92 499 A 1 \nATOM 681  C C   . THR A 1 81  ? 25.308 -0.486  6.235   1.00 29.62 499 A 1 \nATOM 682  O O   . THR A 1 81  ? 25.015 -0.220  7.390   1.00 30.12 499 A 1 \nATOM 683  C CB  . THR A 1 81  ? 27.292 -2.176  5.955   1.00 30.37 499 A 1 \nATOM 684  O OG1 . THR A 1 81  ? 27.877 -2.144  4.651   1.00 32.02 499 A 1 \nATOM 685  C CG2 . THR A 1 81  ? 27.529 -3.615  6.489   1.00 30.42 499 A 1 \nATOM 686  N N   . LYS A 1 82  ? 25.159 0.385   5.244   1.00 29.84 500 A 1 \nATOM 687  C CA  . LYS A 1 82  ? 24.656 1.734   5.485   1.00 30.13 500 A 1 \nATOM 688  C C   . LYS A 1 82  ? 23.172 1.723   5.806   1.00 29.66 500 A 1 \nATOM 689  O O   . LYS A 1 82  ? 22.701 2.519   6.639   1.00 29.92 500 A 1 \nATOM 690  C CB  . LYS A 1 82  ? 24.938 2.654   4.286   1.00 30.67 500 A 1 \nATOM 691  C CG  . LYS A 1 82  ? 24.660 4.125   4.561   1.00 32.55 500 A 1 \nATOM 692  C CD  . LYS A 1 82  ? 25.739 4.743   5.450   1.00 35.44 500 A 1 \nATOM 693  C CE  . LYS A 1 82  ? 25.714 6.263   5.377   1.00 37.36 500 A 1 \nATOM 694  N NZ  . LYS A 1 82  ? 27.047 6.855   5.719   1.00 39.12 500 A 1 \nATOM 695  N N   . LEU A 1 83  ? 22.441 0.826   5.150   1.00 28.97 501 A 1 \nATOM 696  C CA  . LEU A 1 83  ? 21.003 0.680   5.367   1.00 29.06 501 A 1 \nATOM 697  C C   . LEU A 1 83  ? 20.697 0.151   6.766   1.00 29.03 501 A 1 \nATOM 698  O O   . LEU A 1 83  ? 19.857 0.690   7.473   1.00 28.93 501 A 1 \nATOM 699  C CB  . LEU A 1 83  ? 20.384 -0.244  4.310   1.00 28.92 501 A 1 \nATOM 700  C CG  . LEU A 1 83  ? 18.970 -0.786  4.542   1.00 28.44 501 A 1 \nATOM 701  C CD1 . LEU A 1 83  ? 17.944 0.326   4.636   1.00 27.70 501 A 1 \nATOM 702  C CD2 . LEU A 1 83  ? 18.619 -1.739  3.403   1.00 28.99 501 A 1 \nATOM 703  N N   . LYS A 1 84  ? 21.398 -0.915  7.131   1.00 29.37 502 A 1 \nATOM 704  C CA  . LYS A 1 84  ? 21.286 -1.561  8.424   1.00 29.83 502 A 1 \nATOM 705  C C   . LYS A 1 84  ? 21.579 -0.550  9.535   1.00 29.32 502 A 1 \nATOM 706  O O   . LYS A 1 84  ? 20.689 -0.249  10.339  1.00 29.63 502 A 1 \nATOM 707  C CB  . LYS A 1 84  ? 22.242 -2.768  8.460   1.00 29.72 502 A 1 \nATOM 708  C CG  . LYS A 1 84  ? 22.166 -3.666  9.714   1.00 31.66 502 A 1 \nATOM 709  C CD  . LYS A 1 84  ? 22.980 -4.967  9.483   1.00 31.10 502 A 1 \nATOM 710  C CE  . LYS A 1 84  ? 23.803 -5.404  10.708  1.00 32.01 502 A 1 \nATOM 711  N NZ  . LYS A 1 84  ? 22.983 -5.507  11.936  1.00 32.05 502 A 1 \nATOM 712  N N   . THR A 1 85  ? 22.788 0.012   9.546   1.00 29.01 503 A 1 \nATOM 713  C CA  . THR A 1 85  ? 23.212 0.906   10.634  1.00 28.99 503 A 1 \nATOM 714  C C   . THR A 1 85  ? 22.455 2.242   10.679  1.00 28.70 503 A 1 \nATOM 715  O O   . THR A 1 85  ? 22.125 2.723   11.757  1.00 29.10 503 A 1 \nATOM 716  C CB  . THR A 1 85  ? 24.749 1.194   10.627  1.00 29.64 503 A 1 \nATOM 717  O OG1 . THR A 1 85  ? 25.035 2.302   9.758   1.00 31.41 503 A 1 \nATOM 718  C CG2 . THR A 1 85  ? 25.585 -0.044  10.205  1.00 28.11 503 A 1 \nATOM 719  N N   . ALA A 1 86  ? 22.169 2.842   9.527   1.00 28.41 504 A 1 \nATOM 720  C CA  . ALA A 1 86  ? 21.596 4.198   9.528   1.00 28.17 504 A 1 \nATOM 721  C C   . ALA A 1 86  ? 20.133 4.351   9.057   1.00 27.91 504 A 1 \nATOM 722  O O   . ALA A 1 86  ? 19.532 5.417   9.230   1.00 27.86 504 A 1 \nATOM 723  C CB  . ALA A 1 86  ? 22.529 5.175   8.780   1.00 28.13 504 A 1 \nATOM 724  N N   . GLY A 1 87  ? 19.566 3.306   8.460   1.00 27.86 505 A 1 \nATOM 725  C CA  . GLY A 1 87  ? 18.177 3.358   7.995   1.00 27.82 505 A 1 \nATOM 726  C C   . GLY A 1 87  ? 17.976 3.808   6.556   1.00 28.04 505 A 1 \nATOM 727  O O   . GLY A 1 87  ? 18.937 4.146   5.850   1.00 27.61 505 A 1 \nATOM 728  N N   . TYR A 1 88  ? 16.711 3.833   6.137   1.00 28.24 506 A 1 \nATOM 729  C CA  . TYR A 1 88  ? 16.342 4.088   4.738   1.00 28.62 506 A 1 \nATOM 730  C C   . TYR A 1 88  ? 16.812 5.446   4.238   1.00 28.74 506 A 1 \nATOM 731  O O   . TYR A 1 88  ? 17.158 5.606   3.079   1.00 28.33 506 A 1 \nATOM 732  C CB  . TYR A 1 88  ? 14.815 3.993   4.566   1.00 28.71 506 A 1 \nATOM 733  C CG  . TYR A 1 88  ? 14.336 4.357   3.170   1.00 28.61 506 A 1 \nATOM 734  C CD1 . TYR A 1 88  ? 14.659 3.553   2.064   1.00 28.44 506 A 1 \nATOM 735  C CD2 . TYR A 1 88  ? 13.573 5.507   2.951   1.00 27.15 506 A 1 \nATOM 736  C CE1 . TYR A 1 88  ? 14.224 3.888   0.779   1.00 27.67 506 A 1 \nATOM 737  C CE2 . TYR A 1 88  ? 13.140 5.850   1.674   1.00 27.06 506 A 1 \nATOM 738  C CZ  . TYR A 1 88  ? 13.472 5.040   0.596   1.00 28.37 506 A 1 \nATOM 739  O OH  . TYR A 1 88  ? 13.049 5.377   -0.666  1.00 29.02 506 A 1 \nATOM 740  N N   . GLN A 1 89  ? 16.784 6.430   5.125   1.00 29.49 507 A 1 \nATOM 741  C CA  . GLN A 1 89  ? 17.083 7.808   4.762   1.00 30.12 507 A 1 \nATOM 742  C C   . GLN A 1 89  ? 18.514 7.962   4.268   1.00 30.01 507 A 1 \nATOM 743  O O   . GLN A 1 89  ? 18.791 8.775   3.381   1.00 30.16 507 A 1 \nATOM 744  C CB  . GLN A 1 89  ? 16.829 8.729   5.951   1.00 30.25 507 A 1 \nATOM 745  C CG  . GLN A 1 89  ? 15.362 8.781   6.374   1.00 32.07 507 A 1 \nATOM 746  C CD  . GLN A 1 89  ? 14.451 9.407   5.261   1.00 34.38 507 A 1 \nATOM 747  O OE1 . GLN A 1 89  ? 14.882 10.279  4.458   1.00 35.38 507 A 1 \nATOM 748  N NE2 . GLN A 1 89  ? 13.190 8.983   5.235   1.00 34.95 507 A 1 \nATOM 749  N N   . ALA A 1 90  ? 19.412 7.164   4.833   1.00 29.83 508 A 1 \nATOM 750  C CA  . ALA A 1 90  ? 20.823 7.271   4.517   1.00 29.74 508 A 1 \nATOM 751  C C   . ALA A 1 90  ? 21.191 6.639   3.180   1.00 29.66 508 A 1 \nATOM 752  O O   . ALA A 1 90  ? 22.275 6.902   2.669   1.00 29.73 508 A 1 \nATOM 753  C CB  . ALA A 1 90  ? 21.652 6.694   5.639   1.00 29.92 508 A 1 \nATOM 754  N N   . VAL A 1 91  ? 20.290 5.824   2.620   1.00 29.87 509 A 1 \nATOM 755  C CA  . VAL A 1 91  ? 20.528 5.136   1.325   1.00 30.15 509 A 1 \nATOM 756  C C   . VAL A 1 91  ? 19.549 5.512   0.196   1.00 30.37 509 A 1 \nATOM 757  O O   . VAL A 1 91  ? 19.762 5.158   -0.969  1.00 30.57 509 A 1 \nATOM 758  C CB  . VAL A 1 91  ? 20.569 3.597   1.474   1.00 30.00 509 A 1 \nATOM 759  C CG1 . VAL A 1 91  ? 21.773 3.193   2.297   1.00 30.24 509 A 1 \nATOM 760  C CG2 . VAL A 1 91  ? 19.263 3.061   2.090   1.00 29.83 509 A 1 \nATOM 761  N N   . LYS A 1 92  ? 18.494 6.235   0.560   1.00 30.60 510 A 1 \nATOM 762  C CA  . LYS A 1 92  ? 17.401 6.620   -0.344  1.00 31.00 510 A 1 \nATOM 763  C C   . LYS A 1 92  ? 17.872 7.308   -1.627  1.00 31.74 510 A 1 \nATOM 764  O O   . LYS A 1 92  ? 17.241 7.177   -2.681  1.00 31.82 510 A 1 \nATOM 765  C CB  . LYS A 1 92  ? 16.414 7.509   0.423   1.00 31.15 510 A 1 \nATOM 766  C CG  . LYS A 1 92  ? 15.477 8.336   -0.440  1.00 31.47 510 A 1 \nATOM 767  C CD  . LYS A 1 92  ? 14.706 9.348   0.376   1.00 29.95 510 A 1 \nATOM 768  C CE  . LYS A 1 92  ? 14.130 10.430  -0.533  1.00 30.31 510 A 1 \nATOM 769  N NZ  . LYS A 1 92  ? 13.284 11.502  0.256   1.00 29.16 510 A 1 \nATOM 770  N N   . ARG A 1 93  ? 18.996 8.020   -1.515  1.00 32.59 511 A 1 \nATOM 771  C CA  . ARG A 1 93  ? 19.579 8.835   -2.580  1.00 32.92 511 A 1 \nATOM 772  C C   . ARG A 1 93  ? 20.327 7.991   -3.581  1.00 32.92 511 A 1 \nATOM 773  O O   . ARG A 1 93  ? 20.426 8.339   -4.761  1.00 33.58 511 A 1 \nATOM 774  C CB  . ARG A 1 93  ? 20.557 9.826   -1.952  1.00 33.54 511 A 1 \nATOM 775  C CG  . ARG A 1 93  ? 19.979 10.593  -0.762  1.00 34.51 511 A 1 \nATOM 776  C CD  . ARG A 1 93  ? 21.025 10.802  0.338   1.00 36.61 511 A 1 \nATOM 777  N NE  . ARG A 1 93  ? 20.996 12.165  0.889   1.00 37.53 511 A 1 \nATOM 778  C CZ  . ARG A 1 93  ? 21.881 13.107  0.570   1.00 38.05 511 A 1 \nATOM 779  N NH1 . ARG A 1 93  ? 22.857 12.827  -0.292  1.00 38.61 511 A 1 \nATOM 780  N NH2 . ARG A 1 93  ? 21.796 14.321  1.101   1.00 36.01 511 A 1 \nATOM 781  N N   . TRP A 1 94  ? 20.860 6.875   -3.096  1.00 32.46 512 A 1 \nATOM 782  C CA  . TRP A 1 94  ? 21.688 5.981   -3.874  1.00 31.63 512 A 1 \nATOM 783  C C   . TRP A 1 94  ? 20.948 5.439   -5.094  1.00 31.39 512 A 1 \nATOM 784  O O   . TRP A 1 94  ? 21.547 4.703   -5.920  1.00 30.99 512 A 1 \nATOM 785  C CB  . TRP A 1 94  ? 22.060 4.794   -2.986  1.00 32.15 512 A 1 \nATOM 786  C CG  . TRP A 1 94  ? 22.950 5.108   -1.810  1.00 32.74 512 A 1 \nATOM 787  C CD1 . TRP A 1 94  ? 22.895 6.207   -0.966  1.00 33.64 512 A 1 \nATOM 788  C CD2 . TRP A 1 94  ? 24.012 4.293   -1.331  1.00 31.82 512 A 1 \nATOM 789  N NE1 . TRP A 1 94  ? 23.876 6.109   -0.006  1.00 33.29 512 A 1 \nATOM 790  C CE2 . TRP A 1 94  ? 24.578 4.945   -0.216  1.00 33.15 512 A 1 \nATOM 791  C CE3 . TRP A 1 94  ? 24.561 3.086   -1.757  1.00 32.46 512 A 1 \nATOM 792  C CZ2 . TRP A 1 94  ? 25.653 4.414   0.484   1.00 32.71 512 A 1 \nATOM 793  C CZ3 . TRP A 1 94  ? 25.624 2.564   -1.064  1.00 33.26 512 A 1 \nATOM 794  C CH2 . TRP A 1 94  ? 26.154 3.220   0.049   1.00 33.49 512 A 1 \nATOM 795  N N   . THR A 1 95  ? 19.650 5.757   -5.182  1.00 30.60 513 A 1 \nATOM 796  C CA  . THR A 1 95  ? 18.791 5.232   -6.247  1.00 30.73 513 A 1 \nATOM 797  C C   . THR A 1 95  ? 18.060 6.292   -7.055  1.00 31.08 513 A 1 \nATOM 798  O O   . THR A 1 95  ? 17.111 5.966   -7.774  1.00 31.47 513 A 1 \nATOM 799  C CB  . THR A 1 95  ? 17.750 4.215   -5.740  1.00 30.69 513 A 1 \nATOM 800  O OG1 . THR A 1 95  ? 17.107 4.733   -4.565  1.00 31.77 513 A 1 \nATOM 801  C CG2 . THR A 1 95  ? 18.400 2.881   -5.441  1.00 29.87 513 A 1 \nATOM 802  N N   . LYS A 1 96  ? 18.478 7.555   -6.955  1.00 31.43 514 A 1 \nATOM 803  C CA  . LYS A 1 96  ? 18.079 8.494   -7.990  1.00 32.03 514 A 1 \nATOM 804  C C   . LYS A 1 96  ? 18.687 7.989   -9.293  1.00 32.19 514 A 1 \nATOM 805  O O   . LYS A 1 96  ? 19.719 7.253   -9.304  1.00 32.79 514 A 1 \nATOM 806  C CB  . LYS A 1 96  ? 18.436 9.953   -7.695  1.00 32.35 514 A 1 \nATOM 807  C CG  . LYS A 1 96  ? 19.624 10.205  -6.781  1.00 33.06 514 A 1 \nATOM 808  C CD  . LYS A 1 96  ? 19.921 11.720  -6.674  1.00 33.04 514 A 1 \nATOM 809  C CE  . LYS A 1 96  ? 20.684 12.248  -7.908  1.00 34.62 514 A 1 \nATOM 810  N NZ  . LYS A 1 96  ? 21.666 11.214  -8.437  1.00 35.34 514 A 1 \nATOM 811  N N   . LYS A 1 97  ? 18.017 8.317   -10.392 1.00 31.98 515 A 1 \nATOM 812  C CA  . LYS A 1 97  ? 18.339 7.716   -11.700 1.00 31.61 515 A 1 \nATOM 813  C C   . LYS A 1 97  ? 18.239 6.177   -11.786 1.00 31.06 515 A 1 \nATOM 814  O O   . LYS A 1 97  ? 18.547 5.628   -12.831 1.00 31.54 515 A 1 \nATOM 815  C CB  . LYS A 1 97  ? 19.705 8.201   -12.217 1.00 31.81 515 A 1 \nATOM 816  C CG  . LYS A 1 97  ? 19.967 9.718   -12.063 1.00 32.45 515 A 1 \nATOM 817  C CD  . LYS A 1 97  ? 19.059 10.581  -12.934 1.00 33.22 515 A 1 \nATOM 818  C CE  . LYS A 1 97  ? 18.892 11.987  -12.329 1.00 33.09 515 A 1 \nATOM 819  N NZ  . LYS A 1 97  ? 17.536 12.535  -12.547 1.00 31.80 515 A 1 \nATOM 820  N N   . VAL A 1 98  ? 17.811 5.479   -10.724 1.00 30.73 516 A 1 \nATOM 821  C CA  . VAL A 1 98  ? 17.580 4.003   -10.806 1.00 30.26 516 A 1 \nATOM 822  C C   . VAL A 1 98  ? 16.189 3.550   -10.331 1.00 29.99 516 A 1 \nATOM 823  O O   . VAL A 1 98  ? 15.796 3.801   -9.192  1.00 29.70 516 A 1 \nATOM 824  C CB  . VAL A 1 98  ? 18.701 3.166   -10.100 1.00 30.95 516 A 1 \nATOM 825  C CG1 . VAL A 1 98  ? 18.264 1.699   -9.843  1.00 30.57 516 A 1 \nATOM 826  C CG2 . VAL A 1 98  ? 20.001 3.191   -10.929 1.00 30.38 516 A 1 \nATOM 827  N N   . ASP A 1 99  ? 15.454 2.892   -11.230 1.00 29.80 517 A 1 \nATOM 828  C CA  . ASP A 1 99  ? 14.149 2.305   -10.927 1.00 29.18 517 A 1 \nATOM 829  C C   . ASP A 1 99  ? 14.373 0.835   -10.597 1.00 28.77 517 A 1 \nATOM 830  O O   . ASP A 1 99  ? 14.379 -0.040  -11.472 1.00 28.18 517 A 1 \nATOM 831  C CB  . ASP A 1 99  ? 13.185 2.477   -12.111 1.00 29.37 517 A 1 \nATOM 832  C CG  . ASP A 1 99  ? 11.812 1.824   -11.881 1.00 29.86 517 A 1 \nATOM 833  O OD1 . ASP A 1 99  ? 11.558 1.235   -10.805 1.00 30.56 517 A 1 \nATOM 834  O OD2 . ASP A 1 99  ? 10.977 1.897   -12.808 1.00 30.30 517 A 1 \nATOM 835  N N   . VAL A 1 100 ? 14.543 0.586   -9.305  1.00 28.52 518 A 1 \nATOM 836  C CA  . VAL A 1 100 ? 14.895 -0.729  -8.772  1.00 28.22 518 A 1 \nATOM 837  C C   . VAL A 1 100 ? 13.827 -1.800  -9.096  1.00 27.98 518 A 1 \nATOM 838  O O   . VAL A 1 100 ? 14.117 -2.992  -9.085  1.00 27.92 518 A 1 \nATOM 839  C CB  . VAL A 1 100 ? 15.166 -0.574  -7.238  1.00 28.53 518 A 1 \nATOM 840  C CG1 . VAL A 1 100 ? 13.969 -1.007  -6.364  1.00 28.69 518 A 1 \nATOM 841  C CG2 . VAL A 1 100 ? 16.442 -1.237  -6.825  1.00 28.43 518 A 1 \nATOM 842  N N   . PHE A 1 101 ? 12.602 -1.348  -9.398  1.00 27.81 519 A 1 \nATOM 843  C CA  . PHE A 1 101 ? 11.471 -2.211  -9.777  1.00 27.47 519 A 1 \nATOM 844  C C   . PHE A 1 101 ? 11.410 -2.590  -11.258 1.00 27.41 519 A 1 \nATOM 845  O O   . PHE A 1 101 ? 10.564 -3.385  -11.648 1.00 27.77 519 A 1 \nATOM 846  C CB  . PHE A 1 101 ? 10.124 -1.574  -9.367  1.00 26.67 519 A 1 \nATOM 847  C CG  . PHE A 1 101 ? 10.033 -1.282  -7.911  1.00 26.26 519 A 1 \nATOM 848  C CD1 . PHE A 1 101 ? 10.007 0.024   -7.454  1.00 24.48 519 A 1 \nATOM 849  C CD2 . PHE A 1 101 ? 10.041 -2.322  -6.980  1.00 25.52 519 A 1 \nATOM 850  C CE1 . PHE A 1 101 ? 9.968  0.293   -6.105  1.00 24.24 519 A 1 \nATOM 851  C CE2 . PHE A 1 101 ? 10.007 -2.061  -5.621  1.00 24.95 519 A 1 \nATOM 852  C CZ  . PHE A 1 101 ? 9.968  -0.745  -5.179  1.00 24.72 519 A 1 \nATOM 853  N N   . SER A 1 102 ? 12.271 -2.013  -12.083 1.00 27.15 520 A 1 \nATOM 854  C CA  . SER A 1 102 ? 12.212 -2.288  -13.518 1.00 27.23 520 A 1 \nATOM 855  C C   . SER A 1 102 ? 13.199 -3.382  -13.943 1.00 27.43 520 A 1 \nATOM 856  O O   . SER A 1 102 ? 13.347 -3.658  -15.132 1.00 27.55 520 A 1 \nATOM 857  C CB  . SER A 1 102 ? 12.484 -1.019  -14.301 1.00 26.89 520 A 1 \nATOM 858  O OG  . SER A 1 102 ? 13.800 -0.598  -14.042 1.00 27.25 520 A 1 \nATOM 859  N N   . VAL A 1 103 ? 13.876 -3.989  -12.970 1.00 27.31 521 A 1 \nATOM 860  C CA  . VAL A 1 103 ? 14.780 -5.100  -13.242 1.00 27.74 521 A 1 \nATOM 861  C C   . VAL A 1 103 ? 14.228 -6.383  -12.624 1.00 27.61 521 A 1 \nATOM 862  O O   . VAL A 1 103 ? 13.355 -6.333  -11.769 1.00 27.43 521 A 1 \nATOM 863  C CB  . VAL A 1 103 ? 16.246 -4.833  -12.760 1.00 27.87 521 A 1 \nATOM 864  C CG1 . VAL A 1 103 ? 16.909 -3.757  -13.607 1.00 27.04 521 A 1 \nATOM 865  C CG2 . VAL A 1 103 ? 16.289 -4.448  -11.279 1.00 28.27 521 A 1 \nATOM 866  N N   . ASP A 1 104 ? 14.752 -7.521  -13.063 1.00 27.53 522 A 1 \nATOM 867  C CA  . ASP A 1 104 ? 14.298 -8.814  -12.589 1.00 27.07 522 A 1 \nATOM 868  C C   . ASP A 1 104 ? 14.946 -9.183  -11.257 1.00 27.21 522 A 1 \nATOM 869  O O   . ASP A 1 104 ? 14.293 -9.747  -10.384 1.00 27.58 522 A 1 \nATOM 870  C CB  . ASP A 1 104 ? 14.620 -9.880  -13.628 1.00 27.32 522 A 1 \nATOM 871  C CG  . ASP A 1 104 ? 13.839 -9.706  -14.903 1.00 25.76 522 A 1 \nATOM 872  O OD1 . ASP A 1 104 ? 12.665 -9.370  -14.834 1.00 26.49 522 A 1 \nATOM 873  O OD2 . ASP A 1 104 ? 14.395 -9.908  -15.987 1.00 26.90 522 A 1 \nATOM 874  N N   . ILE A 1 105 ? 16.221 -8.839  -11.105 1.00 27.04 523 A 1 \nATOM 875  C CA  . ILE A 1 105 ? 17.033 -9.279  -9.995  1.00 26.71 523 A 1 \nATOM 876  C C   . ILE A 1 105 ? 17.774 -8.114  -9.379  1.00 26.99 523 A 1 \nATOM 877  O O   . ILE A 1 105 ? 18.312 -7.281  -10.093 1.00 27.48 523 A 1 \nATOM 878  C CB  . ILE A 1 105 ? 18.079 -10.323 -10.452 1.00 26.60 523 A 1 \nATOM 879  C CG1 . ILE A 1 105 ? 17.398 -11.665 -10.751 1.00 25.96 523 A 1 \nATOM 880  C CG2 . ILE A 1 105 ? 19.146 -10.513 -9.382  1.00 25.78 523 A 1 \nATOM 881  C CD1 . ILE A 1 105 ? 18.244 -12.630 -11.556 1.00 26.51 523 A 1 \nATOM 882  N N   . LEU A 1 106 ? 17.803 -8.063  -8.047  1.00 26.97 524 A 1 \nATOM 883  C CA  . LEU A 1 106 ? 18.643 -7.105  -7.327  1.00 26.75 524 A 1 \nATOM 884  C C   . LEU A 1 106 ? 19.709 -7.881  -6.583  1.00 26.88 524 A 1 \nATOM 885  O O   . LEU A 1 106 ? 19.382 -8.829  -5.858  1.00 27.33 524 A 1 \nATOM 886  C CB  . LEU A 1 106 ? 17.832 -6.270  -6.325  1.00 26.03 524 A 1 \nATOM 887  C CG  . LEU A 1 106 ? 16.615 -5.522  -6.853  1.00 25.91 524 A 1 \nATOM 888  C CD1 . LEU A 1 106 ? 15.908 -4.747  -5.711  1.00 25.57 524 A 1 \nATOM 889  C CD2 . LEU A 1 106 ? 17.029 -4.588  -7.963  1.00 23.80 524 A 1 \nATOM 890  N N   . LEU A 1 107 ? 20.967 -7.478  -6.745  1.00 26.35 525 A 1 \nATOM 891  C CA  . LEU A 1 107 ? 22.059 -8.127  -6.031  1.00 26.50 525 A 1 \nATOM 892  C C   . LEU A 1 107 ? 22.515 -7.247  -4.884  1.00 26.39 525 A 1 \nATOM 893  O O   . LEU A 1 107 ? 22.795 -6.074  -5.089  1.00 26.85 525 A 1 \nATOM 894  C CB  . LEU A 1 107 ? 23.247 -8.414  -6.975  1.00 26.52 525 A 1 \nATOM 895  C CG  . LEU A 1 107 ? 23.022 -9.300  -8.206  1.00 25.84 525 A 1 \nATOM 896  C CD1 . LEU A 1 107 ? 24.257 -9.229  -9.113  1.00 25.09 525 A 1 \nATOM 897  C CD2 . LEU A 1 107 ? 22.671 -10.731 -7.812  1.00 24.46 525 A 1 \nATOM 898  N N   . VAL A 1 108 ? 22.602 -7.823  -3.690  1.00 26.51 526 A 1 \nATOM 899  C CA  . VAL A 1 108 ? 22.976 -7.087  -2.486  1.00 26.92 526 A 1 \nATOM 900  C C   . VAL A 1 108 ? 24.094 -7.859  -1.786  1.00 27.92 526 A 1 \nATOM 901  O O   . VAL A 1 108 ? 23.841 -8.848  -1.072  1.00 28.27 526 A 1 \nATOM 902  C CB  . VAL A 1 108 ? 21.753 -6.877  -1.554  1.00 26.83 526 A 1 \nATOM 903  C CG1 . VAL A 1 108 ? 22.139 -6.186  -0.270  1.00 25.99 526 A 1 \nATOM 904  C CG2 . VAL A 1 108 ? 20.689 -6.081  -2.255  1.00 27.49 526 A 1 \nATOM 905  N N   . PRO A 1 109 ? 25.350 -7.465  -2.047  1.00 28.86 527 A 1 \nATOM 906  C CA  . PRO A 1 109 ? 26.481 -8.061  -1.330  1.00 29.24 527 A 1 \nATOM 907  C C   . PRO A 1 109 ? 26.399 -7.597  0.115   1.00 29.74 527 A 1 \nATOM 908  O O   . PRO A 1 109 ? 26.095 -6.429  0.357   1.00 29.85 527 A 1 \nATOM 909  C CB  . PRO A 1 109 ? 27.714 -7.459  -2.019  1.00 29.20 527 A 1 \nATOM 910  C CG  . PRO A 1 109 ? 27.239 -6.334  -2.803  1.00 28.96 527 A 1 \nATOM 911  C CD  . PRO A 1 109 ? 25.777 -6.463  -3.040  1.00 29.06 527 A 1 \nATOM 912  N N   . ILE A 1 110 ? 26.612 -8.520  1.055   1.00 30.13 528 A 1 \nATOM 913  C CA  . ILE A 1 110 ? 26.450 -8.247  2.479   1.00 30.22 528 A 1 \nATOM 914  C C   . ILE A 1 110 ? 27.803 -8.436  3.147   1.00 30.62 528 A 1 \nATOM 915  O O   . ILE A 1 110 ? 28.383 -9.530  3.106   1.00 31.08 528 A 1 \nATOM 916  C CB  . ILE A 1 110 ? 25.524 -9.253  3.188   1.00 30.49 528 A 1 \nATOM 917  C CG1 . ILE A 1 110 ? 24.154 -9.423  2.498   1.00 31.54 528 A 1 \nATOM 918  C CG2 . ILE A 1 110 ? 25.386 -8.894  4.679   1.00 31.06 528 A 1 \nATOM 919  C CD1 . ILE A 1 110 ? 23.353 -8.170  2.320   1.00 33.38 528 A 1 \nATOM 920  N N   . HIS A 1 111 ? 28.295 -7.382  3.784   1.00 30.41 529 A 1 \nATOM 921  C CA  . HIS A 1 111 ? 29.565 -7.442  4.497   1.00 30.56 529 A 1 \nATOM 922  C C   . HIS A 1 111 ? 29.311 -7.561  5.996   1.00 29.64 529 A 1 \nATOM 923  O O   . HIS A 1 111 ? 28.862 -6.605  6.610   1.00 30.04 529 A 1 \nATOM 924  C CB  . HIS A 1 111 ? 30.403 -6.176  4.206   1.00 30.49 529 A 1 \nATOM 925  C CG  . HIS A 1 111 ? 31.883 -6.368  4.355   1.00 31.66 529 A 1 \nATOM 926  N ND1 . HIS A 1 111 ? 32.483 -7.611  4.356   1.00 32.78 529 A 1 \nATOM 927  C CD2 . HIS A 1 111 ? 32.892 -5.466  4.456   1.00 33.15 529 A 1 \nATOM 928  C CE1 . HIS A 1 111 ? 33.793 -7.466  4.481   1.00 34.32 529 A 1 \nATOM 929  N NE2 . HIS A 1 111 ? 34.067 -6.174  4.541   1.00 33.61 529 A 1 \nATOM 930  N N   . LEU A 1 112 ? 29.596 -8.722  6.580   1.00 29.18 530 A 1 \nATOM 931  C CA  . LEU A 1 112 ? 29.456 -8.906  8.041   1.00 28.89 530 A 1 \nATOM 932  C C   . LEU A 1 112 ? 30.819 -9.125  8.673   1.00 28.69 530 A 1 \nATOM 933  O O   . LEU A 1 112 ? 31.332 -10.248 8.675   1.00 28.40 530 A 1 \nATOM 934  C CB  . LEU A 1 112 ? 28.562 -10.097 8.358   1.00 29.07 530 A 1 \nATOM 935  C CG  . LEU A 1 112 ? 27.036 -10.008 8.236   1.00 29.90 530 A 1 \nATOM 936  C CD1 . LEU A 1 112 ? 26.516 -11.381 7.830   1.00 30.51 530 A 1 \nATOM 937  C CD2 . LEU A 1 112 ? 26.361 -9.550  9.551   1.00 31.65 530 A 1 \nATOM 938  N N   . GLY A 1 113 ? 31.402 -8.044  9.197   1.00 28.61 531 A 1 \nATOM 939  C CA  . GLY A 1 113 ? 32.771 -8.054  9.703   1.00 28.62 531 A 1 \nATOM 940  C C   . GLY A 1 113 ? 33.741 -8.358  8.591   1.00 28.71 531 A 1 \nATOM 941  O O   . GLY A 1 113 ? 33.733 -7.691  7.558   1.00 29.44 531 A 1 \nATOM 942  N N   . VAL A 1 114 ? 34.542 -9.401  8.791   1.00 28.91 532 A 1 \nATOM 943  C CA  . VAL A 1 114 ? 35.499 -9.914  7.783   1.00 29.02 532 A 1 \nATOM 944  C C   . VAL A 1 114 ? 34.844 -10.721 6.652   1.00 28.78 532 A 1 \nATOM 945  O O   . VAL A 1 114 ? 35.457 -10.978 5.608   1.00 29.51 532 A 1 \nATOM 946  C CB  . VAL A 1 114 ? 36.598 -10.777 8.487   1.00 29.36 532 A 1 \nATOM 947  C CG1 . VAL A 1 114 ? 36.949 -10.185 9.883   1.00 29.19 532 A 1 \nATOM 948  C CG2 . VAL A 1 114 ? 36.154 -12.226 8.662   1.00 29.17 532 A 1 \nATOM 949  N N   . HIS A 1 115 ? 33.588 -11.089 6.861   1.00 28.53 533 A 1 \nATOM 950  C CA  . HIS A 1 115 ? 32.921 -12.099 6.045   1.00 28.40 533 A 1 \nATOM 951  C C   . HIS A 1 115 ? 32.007 -11.537 4.941   1.00 28.10 533 A 1 \nATOM 952  O O   . HIS A 1 115 ? 31.380 -10.489 5.109   1.00 28.59 533 A 1 \nATOM 953  C CB  . HIS A 1 115 ? 32.132 -13.035 6.990   1.00 28.04 533 A 1 \nATOM 954  C CG  . HIS A 1 115 ? 31.503 -14.201 6.299   1.00 27.50 533 A 1 \nATOM 955  N ND1 . HIS A 1 115 ? 32.211 -15.049 5.474   1.00 27.22 533 A 1 \nATOM 956  C CD2 . HIS A 1 115 ? 30.226 -14.643 6.285   1.00 27.85 533 A 1 \nATOM 957  C CE1 . HIS A 1 115 ? 31.394 -15.964 4.986   1.00 27.04 533 A 1 \nATOM 958  N NE2 . HIS A 1 115 ? 30.183 -15.736 5.457   1.00 26.96 533 A 1 \nATOM 959  N N   . TRP A 1 116 ? 31.910 -12.251 3.830   1.00 27.78 534 A 1 \nATOM 960  C CA  . TRP A 1 116 ? 30.984 -11.871 2.752   1.00 27.74 534 A 1 \nATOM 961  C C   . TRP A 1 116 ? 29.847 -12.877 2.566   1.00 28.26 534 A 1 \nATOM 962  O O   . TRP A 1 116 ? 30.045 -14.106 2.667   1.00 28.60 534 A 1 \nATOM 963  C CB  . TRP A 1 116 ? 31.724 -11.706 1.421   1.00 27.09 534 A 1 \nATOM 964  C CG  . TRP A 1 116 ? 32.596 -10.524 1.392   1.00 25.93 534 A 1 \nATOM 965  C CD1 . TRP A 1 116 ? 33.947 -10.502 1.569   1.00 26.33 534 A 1 \nATOM 966  C CD2 . TRP A 1 116 ? 32.192 -9.174  1.184   1.00 24.46 534 A 1 \nATOM 967  N NE1 . TRP A 1 116 ? 34.418 -9.215  1.470   1.00 26.22 534 A 1 \nATOM 968  C CE2 . TRP A 1 116 ? 33.359 -8.376  1.249   1.00 25.61 534 A 1 \nATOM 969  C CE3 . TRP A 1 116 ? 30.955 -8.556  0.957   1.00 23.95 534 A 1 \nATOM 970  C CZ2 . TRP A 1 116 ? 33.328 -6.975  1.105   1.00 26.55 534 A 1 \nATOM 971  C CZ3 . TRP A 1 116 ? 30.921 -7.184  0.786   1.00 26.91 534 A 1 \nATOM 972  C CH2 . TRP A 1 116 ? 32.112 -6.395  0.868   1.00 26.25 534 A 1 \nATOM 973  N N   . CYS A 1 117 ? 28.667 -12.330 2.292   1.00 28.10 535 A 1 \nATOM 974  C CA  . CYS A 1 117 ? 27.485 -13.095 1.951   1.00 27.68 535 A 1 \nATOM 975  C C   . CYS A 1 117 ? 26.747 -12.260 0.913   1.00 27.23 535 A 1 \nATOM 976  O O   . CYS A 1 117 ? 27.179 -11.167 0.559   1.00 26.64 535 A 1 \nATOM 977  C CB  . CYS A 1 117 ? 26.604 -13.299 3.181   1.00 28.00 535 A 1 \nATOM 978  S SG  . CYS A 1 117 ? 27.426 -14.063 4.588   1.00 28.72 535 A 1 \nATOM 979  N N   . LEU A 1 118 ? 25.614 -12.774 0.463   1.00 27.13 536 A 1 \nATOM 980  C CA  . LEU A 1 118 ? 24.867 -12.161 -0.610  1.00 26.67 536 A 1 \nATOM 981  C C   . LEU A 1 118 ? 23.383 -12.363 -0.403  1.00 26.99 536 A 1 \nATOM 982  O O   . LEU A 1 118 ? 22.945 -13.480 -0.104  1.00 27.11 536 A 1 \nATOM 983  C CB  . LEU A 1 118 ? 25.272 -12.816 -1.939  1.00 26.65 536 A 1 \nATOM 984  C CG  . LEU A 1 118 ? 24.463 -12.505 -3.200  1.00 24.92 536 A 1 \nATOM 985  C CD1 . LEU A 1 118 ? 24.812 -11.115 -3.685  1.00 23.68 536 A 1 \nATOM 986  C CD2 . LEU A 1 118 ? 24.718 -13.546 -4.310  1.00 24.84 536 A 1 \nATOM 987  N N   . ALA A 1 119 ? 22.618 -11.295 -0.591  1.00 26.70 537 A 1 \nATOM 988  C CA  . ALA A 1 119 ? 21.167 -11.410 -0.715  1.00 26.81 537 A 1 \nATOM 989  C C   . ALA A 1 119 ? 20.701 -11.038 -2.137  1.00 26.95 537 A 1 \nATOM 990  O O   . ALA A 1 119 ? 21.315 -10.197 -2.802  1.00 26.91 537 A 1 \nATOM 991  C CB  . ALA A 1 119 ? 20.494 -10.558 0.295   1.00 26.24 537 A 1 \nATOM 992  N N   . VAL A 1 120 ? 19.622 -11.676 -2.588  1.00 26.90 538 A 1 \nATOM 993  C CA  . VAL A 1 120 ? 19.106 -11.520 -3.950  1.00 26.55 538 A 1 \nATOM 994  C C   . VAL A 1 120 ? 17.600 -11.360 -3.926  1.00 26.50 538 A 1 \nATOM 995  O O   . VAL A 1 120 ? 16.879 -12.208 -3.411  1.00 27.17 538 A 1 \nATOM 996  C CB  . VAL A 1 120 ? 19.450 -12.749 -4.841  1.00 26.23 538 A 1 \nATOM 997  C CG1 . VAL A 1 120 ? 18.713 -12.703 -6.154  1.00 24.99 538 A 1 \nATOM 998  C CG2 . VAL A 1 120 ? 20.941 -12.838 -5.078  1.00 26.41 538 A 1 \nATOM 999  N N   . VAL A 1 121 ? 17.140 -10.251 -4.477  1.00 26.52 539 A 1 \nATOM 1000 C CA  . VAL A 1 121 ? 15.731 -10.039 -4.753  1.00 26.36 539 A 1 \nATOM 1001 C C   . VAL A 1 121 ? 15.492 -10.512 -6.166  1.00 27.07 539 A 1 \nATOM 1002 O O   . VAL A 1 121 ? 16.132 -10.022 -7.106  1.00 27.19 539 A 1 \nATOM 1003 C CB  . VAL A 1 121 ? 15.359 -8.551  -4.666  1.00 25.67 539 A 1 \nATOM 1004 C CG1 . VAL A 1 121 ? 13.861 -8.355  -4.893  1.00 24.44 539 A 1 \nATOM 1005 C CG2 . VAL A 1 121 ? 15.809 -7.972  -3.318  1.00 25.35 539 A 1 \nATOM 1006 N N   . ASP A 1 122 ? 14.601 -11.485 -6.311  1.00 27.26 540 A 1 \nATOM 1007 C CA  . ASP A 1 122 ? 14.163 -11.910 -7.609  1.00 27.18 540 A 1 \nATOM 1008 C C   . ASP A 1 122 ? 12.676 -11.563 -7.727  1.00 27.48 540 A 1 \nATOM 1009 O O   . ASP A 1 122 ? 11.825 -12.194 -7.064  1.00 27.88 540 A 1 \nATOM 1010 C CB  . ASP A 1 122 ? 14.419 -13.405 -7.757  1.00 26.60 540 A 1 \nATOM 1011 C CG  . ASP A 1 122 ? 14.265 -13.885 -9.177  1.00 27.98 540 A 1 \nATOM 1012 O OD1 . ASP A 1 122 ? 13.367 -13.377 -9.900  1.00 29.27 540 A 1 \nATOM 1013 O OD2 . ASP A 1 122 ? 15.057 -14.775 -9.587  1.00 29.86 540 A 1 \nATOM 1014 N N   . PHE A 1 123 ? 12.359 -10.571 -8.563  1.00 27.32 541 A 1 \nATOM 1015 C CA  . PHE A 1 123 ? 10.962 -10.139 -8.733  1.00 27.42 541 A 1 \nATOM 1016 C C   . PHE A 1 123 ? 10.124 -11.125 -9.535  1.00 27.31 541 A 1 \nATOM 1017 O O   . PHE A 1 123 ? 8.914  -11.154 -9.380  1.00 27.64 541 A 1 \nATOM 1018 C CB  . PHE A 1 123 ? 10.866 -8.764  -9.388  1.00 27.28 541 A 1 \nATOM 1019 C CG  . PHE A 1 123 ? 11.399 -7.643  -8.550  1.00 27.44 541 A 1 \nATOM 1020 C CD1 . PHE A 1 123 ? 10.654 -7.124  -7.500  1.00 27.20 541 A 1 \nATOM 1021 C CD2 . PHE A 1 123 ? 12.649 -7.073  -8.836  1.00 27.55 541 A 1 \nATOM 1022 C CE1 . PHE A 1 123 ? 11.145 -6.045  -6.721  1.00 27.49 541 A 1 \nATOM 1023 C CE2 . PHE A 1 123 ? 13.147 -5.995  -8.074  1.00 27.43 541 A 1 \nATOM 1024 C CZ  . PHE A 1 123 ? 12.388 -5.481  -7.013  1.00 27.01 541 A 1 \nATOM 1025 N N   . ARG A 1 124 ? 10.764 -11.930 -10.382 1.00 27.35 542 A 1 \nATOM 1026 C CA  . ARG A 1 124 ? 10.058 -12.963 -11.147 1.00 27.22 542 A 1 \nATOM 1027 C C   . ARG A 1 124 ? 9.540  -14.047 -10.215 1.00 27.00 542 A 1 \nATOM 1028 O O   . ARG A 1 124 ? 8.386  -14.399 -10.266 1.00 26.89 542 A 1 \nATOM 1029 C CB  . ARG A 1 124 ? 10.978 -13.582 -12.195 1.00 27.09 542 A 1 \nATOM 1030 C CG  . ARG A 1 124 ? 11.568 -12.592 -13.176 1.00 26.78 542 A 1 \nATOM 1031 C CD  . ARG A 1 124 ? 12.670 -13.260 -13.945 1.00 26.40 542 A 1 \nATOM 1032 N NE  . ARG A 1 124 ? 13.661 -13.790 -13.014 1.00 26.69 542 A 1 \nATOM 1033 C CZ  . ARG A 1 124 ? 14.707 -14.534 -13.353 1.00 24.97 542 A 1 \nATOM 1034 N NH1 . ARG A 1 124 ? 14.919 -14.848 -14.624 1.00 23.37 542 A 1 \nATOM 1035 N NH2 . ARG A 1 124 ? 15.545 -14.953 -12.409 1.00 24.05 542 A 1 \nATOM 1036 N N   . LYS A 1 125 ? 10.421 -14.546 -9.356  1.00 27.42 543 A 1 \nATOM 1037 C CA  . LYS A 1 125 ? 10.104 -15.580 -8.381  1.00 27.61 543 A 1 \nATOM 1038 C C   . LYS A 1 125 ? 9.366  -14.991 -7.187  1.00 27.98 543 A 1 \nATOM 1039 O O   . LYS A 1 125 ? 8.925  -15.730 -6.310  1.00 27.95 543 A 1 \nATOM 1040 C CB  . LYS A 1 125 ? 11.380 -16.239 -7.858  1.00 27.80 543 A 1 \nATOM 1041 C CG  . LYS A 1 125 ? 12.176 -17.062 -8.858  1.00 27.75 543 A 1 \nATOM 1042 C CD  . LYS A 1 125 ? 13.382 -17.680 -8.160  1.00 27.50 543 A 1 \nATOM 1043 C CE  . LYS A 1 125 ? 14.331 -18.369 -9.140  1.00 27.35 543 A 1 \nATOM 1044 N NZ  . LYS A 1 125 ? 15.660 -18.600 -8.480  1.00 27.01 543 A 1 \nATOM 1045 N N   . LYS A 1 126 ? 9.247  -13.661 -7.151  1.00 28.30 544 A 1 \nATOM 1046 C CA  . LYS A 1 126 ? 8.603  -12.934 -6.035  1.00 28.26 544 A 1 \nATOM 1047 C C   . LYS A 1 126 ? 9.173  -13.316 -4.683  1.00 28.52 544 A 1 \nATOM 1048 O O   . LYS A 1 126 ? 8.427  -13.545 -3.732  1.00 28.78 544 A 1 \nATOM 1049 C CB  . LYS A 1 126 ? 7.081  -13.103 -6.022  1.00 27.70 544 A 1 \nATOM 1050 C CG  . LYS A 1 126 ? 6.331  -12.091 -6.835  1.00 27.31 544 A 1 \nATOM 1051 C CD  . LYS A 1 126 ? 4.843  -12.234 -6.605  1.00 26.04 544 A 1 \nATOM 1052 C CE  . LYS A 1 126 ? 4.051  -11.698 -7.782  1.00 26.85 544 A 1 \nATOM 1053 N NZ  . LYS A 1 126 ? 4.097  -10.216 -7.901  1.00 25.74 544 A 1 \nATOM 1054 N N   . ASN A 1 127 ? 10.498 -13.359 -4.584  1.00 28.95 545 A 1 \nATOM 1055 C CA  . ASN A 1 127 ? 11.117 -13.734 -3.313  1.00 29.39 545 A 1 \nATOM 1056 C C   . ASN A 1 127 ? 12.510 -13.098 -3.037  1.00 28.87 545 A 1 \nATOM 1057 O O   . ASN A 1 127 ? 13.103 -12.464 -3.919  1.00 28.75 545 A 1 \nATOM 1058 C CB  . ASN A 1 127 ? 11.102 -15.273 -3.174  1.00 29.90 545 A 1 \nATOM 1059 C CG  . ASN A 1 127 ? 12.296 -15.915 -3.820  1.00 31.47 545 A 1 \nATOM 1060 O OD1 . ASN A 1 127 ? 13.384 -15.344 -3.797  1.00 33.17 545 A 1 \nATOM 1061 N ND2 . ASN A 1 127 ? 12.114 -17.099 -4.397  1.00 30.65 545 A 1 \nATOM 1062 N N   . ILE A 1 128 ? 12.990 -13.224 -1.797  1.00 28.65 546 A 1 \nATOM 1063 C CA  . ILE A 1 128 ? 14.231 -12.586 -1.339  1.00 28.53 546 A 1 \nATOM 1064 C C   . ILE A 1 128 ? 15.070 -13.624 -0.607  1.00 28.51 546 A 1 \nATOM 1065 O O   . ILE A 1 128 ? 14.653 -14.169 0.420   1.00 28.79 546 A 1 \nATOM 1066 C CB  . ILE A 1 128 ? 13.978 -11.367 -0.393  1.00 28.91 546 A 1 \nATOM 1067 C CG1 . ILE A 1 128 ? 13.245 -10.232 -1.117  1.00 28.88 546 A 1 \nATOM 1068 C CG2 . ILE A 1 128 ? 15.303 -10.805 0.157   1.00 28.79 546 A 1 \nATOM 1069 C CD1 . ILE A 1 128 ? 12.971 -9.000  -0.232  1.00 28.57 546 A 1 \nATOM 1070 N N   . THR A 1 129 ? 16.269 -13.880 -1.120  1.00 28.39 547 A 1 \nATOM 1071 C CA  . THR A 1 129 ? 17.047 -15.042 -0.698  1.00 27.91 547 A 1 \nATOM 1072 C C   . THR A 1 129 ? 18.438 -14.682 -0.210  1.00 27.88 547 A 1 \nATOM 1073 O O   . THR A 1 129 ? 19.116 -13.855 -0.811  1.00 27.61 547 A 1 \nATOM 1074 C CB  . THR A 1 129 ? 17.207 -15.982 -1.868  1.00 27.93 547 A 1 \nATOM 1075 O OG1 . THR A 1 129 ? 15.936 -16.148 -2.496  1.00 27.42 547 A 1 \nATOM 1076 C CG2 . THR A 1 129 ? 17.748 -17.311 -1.423  1.00 28.04 547 A 1 \nATOM 1077 N N   . TYR A 1 130 ? 18.874 -15.352 0.855   1.00 27.74 548 A 1 \nATOM 1078 C CA  . TYR A 1 130 ? 20.203 -15.128 1.429   1.00 27.38 548 A 1 \nATOM 1079 C C   . TYR A 1 130 ? 21.112 -16.332 1.195   1.00 27.42 548 A 1 \nATOM 1080 O O   . TYR A 1 130 ? 20.718 -17.488 1.445   1.00 27.84 548 A 1 \nATOM 1081 C CB  . TYR A 1 130 ? 20.061 -14.861 2.928   1.00 27.02 548 A 1 \nATOM 1082 C CG  . TYR A 1 130 ? 21.320 -14.516 3.700   1.00 26.58 548 A 1 \nATOM 1083 C CD1 . TYR A 1 130 ? 21.822 -13.187 3.731   1.00 25.81 548 A 1 \nATOM 1084 C CD2 . TYR A 1 130 ? 21.978 -15.490 4.459   1.00 24.77 548 A 1 \nATOM 1085 C CE1 . TYR A 1 130 ? 22.972 -12.856 4.484   1.00 24.87 548 A 1 \nATOM 1086 C CE2 . TYR A 1 130 ? 23.115 -15.179 5.214   1.00 25.69 548 A 1 \nATOM 1087 C CZ  . TYR A 1 130 ? 23.608 -13.860 5.224   1.00 27.65 548 A 1 \nATOM 1088 O OH  . TYR A 1 130 ? 24.732 -13.575 5.979   1.00 28.17 548 A 1 \nATOM 1089 N N   . TYR A 1 131 ? 22.326 -16.038 0.753   1.00 26.85 549 A 1 \nATOM 1090 C CA  . TYR A 1 131 ? 23.354 -17.028 0.444   1.00 26.62 549 A 1 \nATOM 1091 C C   . TYR A 1 131 ? 24.609 -16.770 1.277   1.00 26.49 549 A 1 \nATOM 1092 O O   . TYR A 1 131 ? 25.198 -15.689 1.187   1.00 26.02 549 A 1 \nATOM 1093 C CB  . TYR A 1 131 ? 23.745 -16.894 -1.026  1.00 26.50 549 A 1 \nATOM 1094 C CG  . TYR A 1 131 ? 22.620 -17.099 -1.995  1.00 26.18 549 A 1 \nATOM 1095 C CD1 . TYR A 1 131 ? 22.472 -18.316 -2.642  1.00 25.80 549 A 1 \nATOM 1096 C CD2 . TYR A 1 131 ? 21.715 -16.083 -2.275  1.00 24.81 549 A 1 \nATOM 1097 C CE1 . TYR A 1 131 ? 21.445 -18.536 -3.532  1.00 26.73 549 A 1 \nATOM 1098 C CE2 . TYR A 1 131 ? 20.685 -16.287 -3.173  1.00 27.40 549 A 1 \nATOM 1099 C CZ  . TYR A 1 131 ? 20.548 -17.533 -3.797  1.00 26.78 549 A 1 \nATOM 1100 O OH  . TYR A 1 131 ? 19.540 -17.781 -4.705  1.00 25.00 549 A 1 \nATOM 1101 N N   . ASP A 1 132 ? 25.016 -17.757 2.068   1.00 26.47 550 A 1 \nATOM 1102 C CA  . ASP A 1 132 ? 26.199 -17.644 2.903   1.00 26.81 550 A 1 \nATOM 1103 C C   . ASP A 1 132 ? 26.972 -18.947 2.742   1.00 27.36 550 A 1 \nATOM 1104 O O   . ASP A 1 132 ? 26.439 -20.032 3.011   1.00 27.41 550 A 1 \nATOM 1105 C CB  . ASP A 1 132 ? 25.777 -17.402 4.353   1.00 26.83 550 A 1 \nATOM 1106 C CG  . ASP A 1 132 ? 26.934 -17.422 5.341   1.00 26.89 550 A 1 \nATOM 1107 O OD1 . ASP A 1 132 ? 28.104 -17.505 4.957   1.00 28.55 550 A 1 \nATOM 1108 O OD2 . ASP A 1 132 ? 26.670 -17.316 6.547   1.00 28.78 550 A 1 \nATOM 1109 N N   . SER A 1 133 ? 28.228 -18.837 2.311   1.00 27.47 551 A 1 \nATOM 1110 C CA  . SER A 1 133 ? 29.060 -20.012 2.048   1.00 28.04 551 A 1 \nATOM 1111 C C   . SER A 1 133 ? 29.632 -20.662 3.312   1.00 28.47 551 A 1 \nATOM 1112 O O   . SER A 1 133 ? 30.460 -21.572 3.225   1.00 28.22 551 A 1 \nATOM 1113 C CB  . SER A 1 133 ? 30.190 -19.653 1.090   1.00 28.52 551 A 1 \nATOM 1114 O OG  . SER A 1 133 ? 30.964 -18.560 1.585   1.00 29.38 551 A 1 \nATOM 1115 N N   . MET A 1 134 ? 29.184 -20.187 4.470   1.00 28.85 552 A 1 \nATOM 1116 C CA  . MET A 1 134 ? 29.508 -20.795 5.751   1.00 30.29 552 A 1 \nATOM 1117 C C   . MET A 1 134 ? 28.254 -21.451 6.285   1.00 29.64 552 A 1 \nATOM 1118 O O   . MET A 1 134 ? 28.321 -22.196 7.243   1.00 29.68 552 A 1 \nATOM 1119 C CB  . MET A 1 134 ? 29.969 -19.751 6.766   1.00 30.39 552 A 1 \nATOM 1120 C CG  . MET A 1 134 ? 31.402 -19.314 6.653   1.00 31.08 552 A 1 \nATOM 1121 S SD  . MET A 1 134 ? 31.933 -18.581 8.226   1.00 33.81 552 A 1 \nATOM 1122 C CE  . MET A 1 134 ? 33.503 -17.905 7.713   1.00 32.57 552 A 1 \nATOM 1123 N N   . GLY A 1 135 ? 27.109 -21.143 5.673   1.00 29.52 553 A 1 \nATOM 1124 C CA  . GLY A 1 135 ? 25.840 -21.771 6.034   1.00 28.76 553 A 1 \nATOM 1125 C C   . GLY A 1 135 ? 25.064 -21.047 7.118   1.00 28.28 553 A 1 \nATOM 1126 O O   . GLY A 1 135 ? 24.066 -21.551 7.607   1.00 28.01 553 A 1 \nATOM 1127 N N   . GLY A 1 136 ? 25.534 -19.863 7.492   1.00 28.20 554 A 1 \nATOM 1128 C CA  . GLY A 1 136 ? 24.801 -18.970 8.385   1.00 27.98 554 A 1 \nATOM 1129 C C   . GLY A 1 136 ? 23.451 -18.558 7.841   1.00 28.06 554 A 1 \nATOM 1130 O O   . GLY A 1 136 ? 23.256 -18.483 6.636   1.00 28.54 554 A 1 \nATOM 1131 N N   . ILE A 1 137 ? 22.512 -18.299 8.741   1.00 28.68 555 A 1 \nATOM 1132 C CA  . ILE A 1 137 ? 21.160 -17.913 8.370   1.00 28.72 555 A 1 \nATOM 1133 C C   . ILE A 1 137 ? 20.992 -16.456 8.738   1.00 28.90 555 A 1 \nATOM 1134 O O   . ILE A 1 137 ? 21.483 -16.006 9.775   1.00 28.94 555 A 1 \nATOM 1135 C CB  . ILE A 1 137 ? 20.096 -18.783 9.085   1.00 28.76 555 A 1 \nATOM 1136 C CG1 . ILE A 1 137 ? 20.247 -20.273 8.702   1.00 28.90 555 A 1 \nATOM 1137 C CG2 . ILE A 1 137 ? 18.677 -18.284 8.783   1.00 28.02 555 A 1 \nATOM 1138 C CD1 . ILE A 1 137 ? 19.553 -21.263 9.738   1.00 28.86 555 A 1 \nATOM 1139 N N   . ASN A 1 138 ? 20.321 -15.706 7.880   1.00 28.84 556 A 1 \nATOM 1140 C CA  . ASN A 1 138 ? 20.184 -14.287 8.134   1.00 29.24 556 A 1 \nATOM 1141 C C   . ASN A 1 138 ? 18.811 -13.804 7.702   1.00 29.53 556 A 1 \nATOM 1142 O O   . ASN A 1 138 ? 18.653 -12.993 6.767   1.00 29.32 556 A 1 \nATOM 1143 C CB  . ASN A 1 138 ? 21.331 -13.508 7.474   1.00 29.18 556 A 1 \nATOM 1144 C CG  . ASN A 1 138 ? 21.627 -12.185 8.160   1.00 28.64 556 A 1 \nATOM 1145 O OD1 . ASN A 1 138 ? 20.737 -11.508 8.659   1.00 27.11 556 A 1 \nATOM 1146 N ND2 . ASN A 1 138 ? 22.891 -11.796 8.146   1.00 28.83 556 A 1 \nATOM 1147 N N   . ASN A 1 139 ? 17.834 -14.373 8.399   1.00 29.68 557 A 1 \nATOM 1148 C CA  . ASN A 1 139 ? 16.471 -13.925 8.452   1.00 29.89 557 A 1 \nATOM 1149 C C   . ASN A 1 139 ? 16.368 -12.407 8.377   1.00 29.72 557 A 1 \nATOM 1150 O O   . ASN A 1 139 ? 15.784 -11.858 7.435   1.00 29.60 557 A 1 \nATOM 1151 C CB  . ASN A 1 139 ? 15.864 -14.456 9.757   1.00 30.61 557 A 1 \nATOM 1152 C CG  . ASN A 1 139 ? 16.828 -14.326 10.974  1.00 32.88 557 A 1 \nATOM 1153 O OD1 . ASN A 1 139 ? 16.698 -13.400 11.787  1.00 35.36 557 A 1 \nATOM 1154 N ND2 . ASN A 1 139 ? 17.787 -15.257 11.093  1.00 33.16 557 A 1 \nATOM 1155 N N   . GLU A 1 140 ? 16.975 -11.747 9.365   1.00 29.51 558 A 1 \nATOM 1156 C CA  . GLU A 1 140 ? 16.973 -10.296 9.487   1.00 29.61 558 A 1 \nATOM 1157 C C   . GLU A 1 140 ? 17.272 -9.569  8.171   1.00 29.50 558 A 1 \nATOM 1158 O O   . GLU A 1 140 ? 16.492 -8.728  7.704   1.00 29.75 558 A 1 \nATOM 1159 C CB  . GLU A 1 140 ? 17.988 -9.862  10.551  1.00 29.58 558 A 1 \nATOM 1160 C CG  . GLU A 1 140 ? 17.425 -8.787  11.478  1.00 30.55 558 A 1 \nATOM 1161 C CD  . GLU A 1 140 ? 18.472 -7.869  12.091  1.00 30.88 558 A 1 \nATOM 1162 O OE1 . GLU A 1 140 ? 19.693 -8.085  11.901  1.00 30.05 558 A 1 \nATOM 1163 O OE2 . GLU A 1 140 ? 18.050 -6.913  12.772  1.00 31.31 558 A 1 \nATOM 1164 N N   . ALA A 1 141 ? 18.407 -9.900  7.571   1.00 29.25 559 A 1 \nATOM 1165 C CA  . ALA A 1 141 ? 18.840 -9.239  6.349   1.00 29.09 559 A 1 \nATOM 1166 C C   . ALA A 1 141 ? 17.772 -9.227  5.250   1.00 29.08 559 A 1 \nATOM 1167 O O   . ALA A 1 141 ? 17.624 -8.233  4.557   1.00 29.36 559 A 1 \nATOM 1168 C CB  . ALA A 1 141 ? 20.147 -9.850  5.838   1.00 29.31 559 A 1 \nATOM 1169 N N   . CYS A 1 142 ? 17.028 -10.320 5.090   1.00 29.21 560 A 1 \nATOM 1170 C CA  . CYS A 1 142 ? 15.929 -10.343 4.123   1.00 29.21 560 A 1 \nATOM 1171 C C   . CYS A 1 142 ? 14.768 -9.424  4.496   1.00 29.27 560 A 1 \nATOM 1172 O O   . CYS A 1 142 ? 14.188 -8.790  3.606   1.00 29.26 560 A 1 \nATOM 1173 C CB  . CYS A 1 142 ? 15.413 -11.757 3.918   1.00 29.58 560 A 1 \nATOM 1174 S SG  . CYS A 1 142 ? 16.676 -12.906 3.462   1.00 29.32 560 A 1 \nATOM 1175 N N   . ARG A 1 143 ? 14.433 -9.362  5.790   1.00 28.90 561 A 1 \nATOM 1176 C CA  . ARG A 1 143 ? 13.364 -8.479  6.283   1.00 29.06 561 A 1 \nATOM 1177 C C   . ARG A 1 143 ? 13.758 -7.025  6.077   1.00 28.63 561 A 1 \nATOM 1178 O O   . ARG A 1 143 ? 12.960 -6.209  5.617   1.00 28.31 561 A 1 \nATOM 1179 C CB  . ARG A 1 143 ? 13.059 -8.725  7.776   1.00 28.95 561 A 1 \nATOM 1180 C CG  . ARG A 1 143 ? 12.444 -10.085 8.095   1.00 29.14 561 A 1 \nATOM 1181 C CD  . ARG A 1 143 ? 11.859 -10.128 9.508   1.00 29.82 561 A 1 \nATOM 1182 N NE  . ARG A 1 143 ? 12.839 -9.827  10.562  1.00 32.20 561 A 1 \nATOM 1183 C CZ  . ARG A 1 143 ? 13.648 -10.715 11.145  1.00 33.38 561 A 1 \nATOM 1184 N NH1 . ARG A 1 143 ? 13.627 -11.999 10.785  1.00 34.22 561 A 1 \nATOM 1185 N NH2 . ARG A 1 143 ? 14.489 -10.313 12.094  1.00 33.47 561 A 1 \nATOM 1186 N N   . ILE A 1 144 ? 15.010 -6.725  6.412   1.00 28.69 562 A 1 \nATOM 1187 C CA  . ILE A 1 144 ? 15.594 -5.405  6.203   1.00 28.54 562 A 1 \nATOM 1188 C C   . ILE A 1 144 ? 15.492 -4.992  4.735   1.00 28.31 562 A 1 \nATOM 1189 O O   . ILE A 1 144 ? 15.211 -3.842  4.427   1.00 28.55 562 A 1 \nATOM 1190 C CB  . ILE A 1 144 ? 17.060 -5.356  6.691   1.00 28.23 562 A 1 \nATOM 1191 C CG1 . ILE A 1 144 ? 17.087 -5.116  8.202   1.00 28.56 562 A 1 \nATOM 1192 C CG2 . ILE A 1 144 ? 17.817 -4.245  6.007   1.00 27.44 562 A 1 \nATOM 1193 C CD1 . ILE A 1 144 ? 18.474 -5.255  8.815   1.00 29.74 562 A 1 \nATOM 1194 N N   . LEU A 1 145 ? 15.684 -5.937  3.832   1.00 27.88 563 A 1 \nATOM 1195 C CA  . LEU A 1 145 ? 15.516 -5.629  2.422   1.00 28.07 563 A 1 \nATOM 1196 C C   . LEU A 1 145 ? 14.043 -5.474  2.002   1.00 27.90 563 A 1 \nATOM 1197 O O   . LEU A 1 145 ? 13.702 -4.560  1.245   1.00 27.83 563 A 1 \nATOM 1198 C CB  . LEU A 1 145 ? 16.288 -6.622  1.539   1.00 27.68 563 A 1 \nATOM 1199 C CG  . LEU A 1 145 ? 17.797 -6.431  1.692   1.00 27.69 563 A 1 \nATOM 1200 C CD1 . LEU A 1 145 ? 18.565 -7.654  1.200   1.00 26.93 563 A 1 \nATOM 1201 C CD2 . LEU A 1 145 ? 18.275 -5.175  0.984   1.00 27.22 563 A 1 \nATOM 1202 N N   . LEU A 1 146 ? 13.181 -6.363  2.494   1.00 27.86 564 A 1 \nATOM 1203 C CA  . LEU A 1 146 ? 11.739 -6.216  2.282   1.00 27.86 564 A 1 \nATOM 1204 C C   . LEU A 1 146 ? 11.295 -4.838  2.741   1.00 27.72 564 A 1 \nATOM 1205 O O   . LEU A 1 146 ? 10.631 -4.104  2.008   1.00 27.94 564 A 1 \nATOM 1206 C CB  . LEU A 1 146 ? 10.959 -7.294  3.033   1.00 27.63 564 A 1 \nATOM 1207 C CG  . LEU A 1 146 ? 9.446  -7.221  2.807   1.00 28.20 564 A 1 \nATOM 1208 C CD1 . LEU A 1 146 ? 9.098  -7.308  1.309   1.00 28.45 564 A 1 \nATOM 1209 C CD2 . LEU A 1 146 ? 8.709  -8.292  3.618   1.00 27.92 564 A 1 \nATOM 1210 N N   . GLN A 1 147 ? 11.691 -4.485  3.956   1.00 27.48 565 A 1 \nATOM 1211 C CA  . GLN A 1 147 ? 11.345 -3.201  4.519   1.00 27.49 565 A 1 \nATOM 1212 C C   . GLN A 1 147 ? 11.865 -2.072  3.626   1.00 27.53 565 A 1 \nATOM 1213 O O   . GLN A 1 147 ? 11.164 -1.068  3.432   1.00 27.55 565 A 1 \nATOM 1214 C CB  . GLN A 1 147 ? 11.874 -3.102  5.954   1.00 27.58 565 A 1 \nATOM 1215 C CG  . GLN A 1 147 ? 11.435 -1.887  6.731   1.00 28.42 565 A 1 \nATOM 1216 C CD  . GLN A 1 147 ? 9.933  -1.852  7.019   1.00 30.26 565 A 1 \nATOM 1217 O OE1 . GLN A 1 147 ? 9.232  -2.874  6.950   1.00 30.99 565 A 1 \nATOM 1218 N NE2 . GLN A 1 147 ? 9.439  -0.670  7.357   1.00 30.65 565 A 1 \nATOM 1219 N N   . TYR A 1 148 ? 13.063 -2.247  3.054   1.00 27.27 566 A 1 \nATOM 1220 C CA  . TYR A 1 148 ? 13.630 -1.240  2.150   1.00 26.81 566 A 1 \nATOM 1221 C C   . TYR A 1 148 ? 12.800 -1.120  0.887   1.00 26.61 566 A 1 \nATOM 1222 O O   . TYR A 1 148 ? 12.580 -0.018  0.408   1.00 26.57 566 A 1 \nATOM 1223 C CB  . TYR A 1 148 ? 15.112 -1.508  1.803   1.00 27.27 566 A 1 \nATOM 1224 C CG  . TYR A 1 148 ? 15.602 -0.788  0.551   1.00 26.03 566 A 1 \nATOM 1225 C CD1 . TYR A 1 148 ? 16.162 0.487   0.626   1.00 26.36 566 A 1 \nATOM 1226 C CD2 . TYR A 1 148 ? 15.480 -1.377  -0.701  1.00 26.29 566 A 1 \nATOM 1227 C CE1 . TYR A 1 148 ? 16.596 1.157   -0.524  1.00 26.07 566 A 1 \nATOM 1228 C CE2 . TYR A 1 148 ? 15.914 -0.725  -1.857  1.00 26.81 566 A 1 \nATOM 1229 C CZ  . TYR A 1 148 ? 16.472 0.538   -1.760  1.00 26.93 566 A 1 \nATOM 1230 O OH  . TYR A 1 148 ? 16.901 1.172   -2.902  1.00 27.14 566 A 1 \nATOM 1231 N N   . LEU A 1 149 ? 12.344 -2.248  0.354   1.00 26.48 567 A 1 \nATOM 1232 C CA  . LEU A 1 149 ? 11.579 -2.236  -0.887  1.00 26.73 567 A 1 \nATOM 1233 C C   . LEU A 1 149 ? 10.289 -1.474  -0.692  1.00 27.50 567 A 1 \nATOM 1234 O O   . LEU A 1 149 ? 9.892  -0.688  -1.555  1.00 27.89 567 A 1 \nATOM 1235 C CB  . LEU A 1 149 ? 11.316 -3.649  -1.382  1.00 26.22 567 A 1 \nATOM 1236 C CG  . LEU A 1 149 ? 12.558 -4.347  -1.950  1.00 26.13 567 A 1 \nATOM 1237 C CD1 . LEU A 1 149 ? 12.207 -5.758  -2.339  1.00 25.71 567 A 1 \nATOM 1238 C CD2 . LEU A 1 149 ? 13.154 -3.587  -3.143  1.00 23.70 567 A 1 \nATOM 1239 N N   . LYS A 1 150 ? 9.654  -1.699  0.461   1.00 27.75 568 A 1 \nATOM 1240 C CA  . LYS A 1 150 ? 8.463  -0.986  0.841   1.00 27.96 568 A 1 \nATOM 1241 C C   . LYS A 1 150 ? 8.734  0.511   0.847   1.00 28.13 568 A 1 \nATOM 1242 O O   . LYS A 1 150 ? 7.995  1.290   0.228   1.00 28.47 568 A 1 \nATOM 1243 C CB  . LYS A 1 150 ? 8.003  -1.422  2.233   1.00 28.24 568 A 1 \nATOM 1244 C CG  . LYS A 1 150 ? 7.451  -2.838  2.326   1.00 28.33 568 A 1 \nATOM 1245 C CD  . LYS A 1 150 ? 7.304  -3.250  3.783   1.00 27.82 568 A 1 \nATOM 1246 C CE  . LYS A 1 150 ? 6.755  -4.655  3.911   1.00 27.96 568 A 1 \nATOM 1247 N NZ  . LYS A 1 150 ? 6.710  -5.111  5.332   1.00 28.36 568 A 1 \nATOM 1248 N N   . GLN A 1 151 ? 9.789  0.923   1.545   1.00 27.91 569 A 1 \nATOM 1249 C CA  . GLN A 1 151 ? 10.042 2.353   1.686   1.00 27.83 569 A 1 \nATOM 1250 C C   . GLN A 1 151 ? 10.504 2.979   0.374   1.00 27.87 569 A 1 \nATOM 1251 O O   . GLN A 1 151 ? 10.287 4.172   0.155   1.00 27.88 569 A 1 \nATOM 1252 C CB  . GLN A 1 151 ? 11.002 2.650   2.833   1.00 27.67 569 A 1 \nATOM 1253 C CG  . GLN A 1 151 ? 10.359 2.493   4.214   1.00 28.28 569 A 1 \nATOM 1254 C CD  . GLN A 1 151 ? 11.373 2.603   5.335   1.00 29.45 569 A 1 \nATOM 1255 O OE1 . GLN A 1 151 ? 11.241 3.435   6.233   1.00 30.07 569 A 1 \nATOM 1256 N NE2 . GLN A 1 151 ? 12.420 1.781   5.267   1.00 31.94 569 A 1 \nATOM 1257 N N   . GLU A 1 152 ? 11.111 2.170   -0.499  1.00 27.51 570 A 1 \nATOM 1258 C CA  . GLU A 1 152 ? 11.469 2.618   -1.833  1.00 27.46 570 A 1 \nATOM 1259 C C   . GLU A 1 152 ? 10.240 2.724   -2.729  1.00 27.35 570 A 1 \nATOM 1260 O O   . GLU A 1 152 ? 10.144 3.615   -3.554  1.00 27.36 570 A 1 \nATOM 1261 C CB  . GLU A 1 152 ? 12.540 1.704   -2.458  1.00 27.61 570 A 1 \nATOM 1262 C CG  . GLU A 1 152 ? 13.086 2.194   -3.794  1.00 26.90 570 A 1 \nATOM 1263 C CD  . GLU A 1 152 ? 13.949 3.444   -3.688  1.00 27.72 570 A 1 \nATOM 1264 O OE1 . GLU A 1 152 ? 14.782 3.643   -4.602  1.00 29.45 570 A 1 \nATOM 1265 O OE2 . GLU A 1 152 ? 13.804 4.231   -2.720  1.00 26.99 570 A 1 \nATOM 1266 N N   . SER A 1 153 ? 9.301  1.805   -2.557  1.00 27.70 571 A 1 \nATOM 1267 C CA  . SER A 1 153 ? 8.091  1.795   -3.349  1.00 27.94 571 A 1 \nATOM 1268 C C   . SER A 1 153 ? 7.284  3.046   -3.037  1.00 27.89 571 A 1 \nATOM 1269 O O   . SER A 1 153 ? 6.815  3.743   -3.950  1.00 27.66 571 A 1 \nATOM 1270 C CB  . SER A 1 153 ? 7.277  0.537   -3.052  1.00 28.34 571 A 1 \nATOM 1271 O OG  . SER A 1 153 ? 6.144  0.442   -3.910  1.00 28.77 571 A 1 \nATOM 1272 N N   . ILE A 1 154 ? 7.150  3.340   -1.744  1.00 27.98 572 A 1 \nATOM 1273 C CA  . ILE A 1 154 ? 6.438  4.540   -1.290  1.00 28.03 572 A 1 \nATOM 1274 C C   . ILE A 1 154 ? 7.134  5.781   -1.821  1.00 28.11 572 A 1 \nATOM 1275 O O   . ILE A 1 154 ? 6.489  6.658   -2.387  1.00 28.25 572 A 1 \nATOM 1276 C CB  . ILE A 1 154 ? 6.270  4.575   0.265   1.00 28.08 572 A 1 \nATOM 1277 C CG1 . ILE A 1 154 ? 5.020  3.793   0.678   1.00 27.88 572 A 1 \nATOM 1278 C CG2 . ILE A 1 154 ? 6.157  6.002   0.805   1.00 27.67 572 A 1 \nATOM 1279 C CD1 . ILE A 1 154 ? 5.213  2.976   1.926   1.00 28.76 572 A 1 \nATOM 1280 N N   . ASP A 1 155 ? 8.455  5.830   -1.685  1.00 28.18 573 A 1 \nATOM 1281 C CA  . ASP A 1 155 ? 9.185  7.042   -2.025  1.00 28.20 573 A 1 \nATOM 1282 C C   . ASP A 1 155 ? 9.362  7.279   -3.520  1.00 28.18 573 A 1 \nATOM 1283 O O   . ASP A 1 155 ? 9.421  8.416   -3.957  1.00 27.76 573 A 1 \nATOM 1284 C CB  . ASP A 1 155 ? 10.540 7.073   -1.337  1.00 28.40 573 A 1 \nATOM 1285 C CG  . ASP A 1 155 ? 11.158 8.450   -1.369  1.00 28.34 573 A 1 \nATOM 1286 O OD1 . ASP A 1 155 ? 10.671 9.335   -0.571  1.00 27.73 573 A 1 \nATOM 1287 O OD2 . ASP A 1 155 ? 12.113 8.642   -2.204  1.00 27.92 573 A 1 \nATOM 1288 N N   . LYS A 1 156 ? 9.463  6.213   -4.305  1.00 28.63 574 A 1 \nATOM 1289 C CA  . LYS A 1 156 ? 9.758  6.381   -5.726  1.00 28.75 574 A 1 \nATOM 1290 C C   . LYS A 1 156 ? 8.536  6.321   -6.632  1.00 28.84 574 A 1 \nATOM 1291 O O   . LYS A 1 156 ? 8.488  7.008   -7.651  1.00 28.84 574 A 1 \nATOM 1292 C CB  . LYS A 1 156 ? 10.833 5.404   -6.174  1.00 28.66 574 A 1 \nATOM 1293 C CG  . LYS A 1 156 ? 12.211 5.729   -5.604  1.00 29.09 574 A 1 \nATOM 1294 C CD  . LYS A 1 156 ? 12.850 6.953   -6.291  1.00 30.07 574 A 1 \nATOM 1295 C CE  . LYS A 1 156 ? 13.809 7.673   -5.353  1.00 30.01 574 A 1 \nATOM 1296 N NZ  . LYS A 1 156 ? 14.930 6.777   -4.893  1.00 30.80 574 A 1 \nATOM 1297 N N   . LYS A 1 157 ? 7.548  5.510   -6.256  1.00 28.85 575 A 1 \nATOM 1298 C CA  . LYS A 1 157 ? 6.402  5.279   -7.128  1.00 28.72 575 A 1 \nATOM 1299 C C   . LYS A 1 157 ? 5.032  5.657   -6.530  1.00 28.72 575 A 1 \nATOM 1300 O O   . LYS A 1 157 ? 3.991  5.506   -7.185  1.00 28.25 575 A 1 \nATOM 1301 C CB  . LYS A 1 157 ? 6.444  3.864   -7.720  1.00 28.80 575 A 1 \nATOM 1302 C CG  . LYS A 1 157 ? 7.328  3.795   -8.962  1.00 29.41 575 A 1 \nATOM 1303 C CD  . LYS A 1 157 ? 7.460  2.384   -9.505  1.00 31.13 575 A 1 \nATOM 1304 C CE  . LYS A 1 157 ? 8.329  2.360   -10.762 1.00 31.61 575 A 1 \nATOM 1305 N NZ  . LYS A 1 157 ? 7.708  3.129   -11.880 1.00 32.01 575 A 1 \nATOM 1306 N N   . ARG A 1 158 ? 5.050  6.179   -5.304  1.00 28.71 576 A 1 \nATOM 1307 C CA  . ARG A 1 158 ? 3.833  6.656   -4.628  1.00 28.77 576 A 1 \nATOM 1308 C C   . ARG A 1 158 ? 2.855  5.522   -4.266  1.00 28.78 576 A 1 \nATOM 1309 O O   . ARG A 1 158 ? 1.686  5.792   -3.997  1.00 28.74 576 A 1 \nATOM 1310 C CB  . ARG A 1 158 ? 3.091  7.700   -5.494  1.00 28.59 576 A 1 \nATOM 1311 C CG  . ARG A 1 158 ? 3.305  9.197   -5.159  1.00 28.34 576 A 1 \nATOM 1312 C CD  . ARG A 1 158 ? 2.032  9.946   -5.740  1.00 29.13 576 A 1 \nATOM 1313 N NE  . ARG A 1 158 ? 2.070  11.417  -5.711  1.00 28.65 576 A 1 \nATOM 1314 C CZ  . ARG A 1 158 ? 2.862  12.177  -6.481  1.00 28.97 576 A 1 \nATOM 1315 N NH1 . ARG A 1 158 ? 3.733  11.618  -7.333  1.00 29.46 576 A 1 \nATOM 1316 N NH2 . ARG A 1 158 ? 2.807  13.500  -6.383  1.00 27.47 576 A 1 \nATOM 1317 N N   . LYS A 1 159 ? 3.321  4.269   -4.276  1.00 28.87 577 A 1 \nATOM 1318 C CA  . LYS A 1 159 ? 2.460  3.110   -3.969  1.00 28.97 577 A 1 \nATOM 1319 C C   . LYS A 1 159 ? 3.118  2.211   -2.927  1.00 28.78 577 A 1 \nATOM 1320 O O   . LYS A 1 159 ? 4.337  2.116   -2.879  1.00 28.87 577 A 1 \nATOM 1321 C CB  . LYS A 1 159 ? 2.180  2.264   -5.219  1.00 29.19 577 A 1 \nATOM 1322 C CG  . LYS A 1 159 ? 2.295  2.975   -6.563  1.00 29.99 577 A 1 \nATOM 1323 C CD  . LYS A 1 159 ? 2.586  1.970   -7.674  1.00 30.59 577 A 1 \nATOM 1324 C CE  . LYS A 1 159 ? 2.913  2.648   -9.011  1.00 30.77 577 A 1 \nATOM 1325 N NZ  . LYS A 1 159 ? 3.510  1.668   -9.990  1.00 29.50 577 A 1 \nATOM 1326 N N   . GLU A 1 160 ? 2.319  1.535   -2.103  1.00 28.77 578 A 1 \nATOM 1327 C CA  . GLU A 1 160 ? 2.875  0.559   -1.152  1.00 28.67 578 A 1 \nATOM 1328 C C   . GLU A 1 160 ? 3.317  -0.690  -1.899  1.00 28.61 578 A 1 \nATOM 1329 O O   . GLU A 1 160 ? 2.847  -0.961  -3.005  1.00 28.54 578 A 1 \nATOM 1330 C CB  . GLU A 1 160 ? 1.863  0.180   -0.057  1.00 28.91 578 A 1 \nATOM 1331 C CG  . GLU A 1 160 ? 2.467  -0.568  1.184   1.00 28.82 578 A 1 \nATOM 1332 C CD  . GLU A 1 160 ? 1.317  -0.943  2.186   1.00 28.36 578 A 1 \nATOM 1333 O OE1 . GLU A 1 160 ? 1.219  -2.176  2.551   1.00 27.68 578 A 1 \nATOM 1334 O OE2 . GLU A 1 160 ? 0.517  -0.015  2.617   1.00 28.30 578 A 1 \nATOM 1335 N N   . PHE A 1 161 ? 4.230  -1.443  -1.296  1.00 28.75 579 A 1 \nATOM 1336 C CA  . PHE A 1 161 ? 4.725  -2.667  -1.904  1.00 28.62 579 A 1 \nATOM 1337 C C   . PHE A 1 161 ? 3.831  -3.857  -1.579  1.00 28.50 579 A 1 \nATOM 1338 O O   . PHE A 1 161 ? 3.370  -4.006  -0.441  1.00 28.67 579 A 1 \nATOM 1339 C CB  . PHE A 1 161 ? 6.145  -2.956  -1.446  1.00 28.91 579 A 1 \nATOM 1340 C CG  . PHE A 1 161 ? 6.856  -3.977  -2.305  1.00 30.04 579 A 1 \nATOM 1341 C CD1 . PHE A 1 161 ? 6.865  -3.846  -3.703  1.00 30.29 579 A 1 \nATOM 1342 C CD2 . PHE A 1 161 ? 7.512  -5.057  -1.726  1.00 29.80 579 A 1 \nATOM 1343 C CE1 . PHE A 1 161 ? 7.502  -4.769  -4.502  1.00 30.57 579 A 1 \nATOM 1344 C CE2 . PHE A 1 161 ? 8.167  -5.985  -2.518  1.00 31.44 579 A 1 \nATOM 1345 C CZ  . PHE A 1 161 ? 8.163  -5.843  -3.911  1.00 30.86 579 A 1 \nATOM 1346 N N   . ASP A 1 162 ? 3.600  -4.698  -2.585  1.00 28.14 580 A 1 \nATOM 1347 C CA  . ASP A 1 162 ? 2.701  -5.832  -2.470  1.00 27.82 580 A 1 \nATOM 1348 C C   . ASP A 1 162 ? 3.467  -7.073  -2.065  1.00 27.86 580 A 1 \nATOM 1349 O O   . ASP A 1 162 ? 4.089  -7.726  -2.897  1.00 27.95 580 A 1 \nATOM 1350 C CB  . ASP A 1 162 ? 1.989  -6.080  -3.797  1.00 27.54 580 A 1 \nATOM 1351 C CG  . ASP A 1 162 ? 0.736  -6.933  -3.642  1.00 27.69 580 A 1 \nATOM 1352 O OD1 . ASP A 1 162 ? 0.590  -7.642  -2.620  1.00 26.55 580 A 1 \nATOM 1353 O OD2 . ASP A 1 162 ? -0.112 -6.889  -4.558  1.00 27.51 580 A 1 \nATOM 1354 N N   . THR A 1 163 ? 3.393  -7.406  -0.785  1.00 27.98 581 A 1 \nATOM 1355 C CA  . THR A 1 163 ? 4.113  -8.546  -0.225  1.00 28.08 581 A 1 \nATOM 1356 C C   . THR A 1 163 ? 3.440  -9.922  -0.445  1.00 28.30 581 A 1 \nATOM 1357 O O   . THR A 1 163 ? 4.039  -10.952 -0.126  1.00 28.55 581 A 1 \nATOM 1358 C CB  . THR A 1 163 ? 4.408  -8.322  1.277   1.00 28.14 581 A 1 \nATOM 1359 O OG1 . THR A 1 163 ? 3.191  -8.008  1.972   1.00 28.25 581 A 1 \nATOM 1360 C CG2 . THR A 1 163 ? 5.376  -7.166  1.455   1.00 27.49 581 A 1 \nATOM 1361 N N   . ASN A 1 164 ? 2.220  -9.942  -0.993  1.00 28.25 582 A 1 \nATOM 1362 C CA  . ASN A 1 164 ? 1.513  -11.205 -1.283  1.00 28.39 582 A 1 \nATOM 1363 C C   . ASN A 1 164 ? 2.337  -12.169 -2.138  1.00 28.37 582 A 1 \nATOM 1364 O O   . ASN A 1 164 ? 2.834  -11.803 -3.204  1.00 28.42 582 A 1 \nATOM 1365 C CB  . ASN A 1 164 ? 0.172  -10.952 -1.986  1.00 28.38 582 A 1 \nATOM 1366 C CG  . ASN A 1 164 ? -0.930 -10.526 -1.030  1.00 29.23 582 A 1 \nATOM 1367 O OD1 . ASN A 1 164 ? -1.685 -9.598  -1.320  1.00 29.85 582 A 1 \nATOM 1368 N ND2 . ASN A 1 164 ? -1.037 -11.209 0.109   1.00 29.73 582 A 1 \nATOM 1369 N N   . GLY A 1 165 ? 2.469  -13.403 -1.662  1.00 28.38 583 A 1 \nATOM 1370 C CA  . GLY A 1 165 ? 3.248  -14.425 -2.356  1.00 28.15 583 A 1 \nATOM 1371 C C   . GLY A 1 165 ? 4.751  -14.277 -2.159  1.00 28.14 583 A 1 \nATOM 1372 O O   . GLY A 1 165 ? 5.528  -15.133 -2.599  1.00 28.30 583 A 1 \nATOM 1373 N N   . TRP A 1 166 ? 5.176  -13.198 -1.502  1.00 27.69 584 A 1 \nATOM 1374 C CA  . TRP A 1 166 ? 6.608  -12.964 -1.319  1.00 27.24 584 A 1 \nATOM 1375 C C   . TRP A 1 166 ? 7.164  -13.792 -0.171  1.00 27.57 584 A 1 \nATOM 1376 O O   . TRP A 1 166 ? 6.565  -13.881 0.897   1.00 27.71 584 A 1 \nATOM 1377 C CB  . TRP A 1 166 ? 6.919  -11.472 -1.149  1.00 26.41 584 A 1 \nATOM 1378 C CG  . TRP A 1 166 ? 6.983  -10.719 -2.461  1.00 25.35 584 A 1 \nATOM 1379 C CD1 . TRP A 1 166 ? 5.931  -10.220 -3.180  1.00 24.33 584 A 1 \nATOM 1380 C CD2 . TRP A 1 166 ? 8.159  -10.387 -3.197  1.00 24.08 584 A 1 \nATOM 1381 N NE1 . TRP A 1 166 ? 6.384  -9.597  -4.315  1.00 23.08 584 A 1 \nATOM 1382 C CE2 . TRP A 1 166 ? 7.749  -9.695  -4.353  1.00 24.05 584 A 1 \nATOM 1383 C CE3 . TRP A 1 166 ? 9.527  -10.606 -2.991  1.00 24.27 584 A 1 \nATOM 1384 C CZ2 . TRP A 1 166 ? 8.663  -9.218  -5.301  1.00 24.89 584 A 1 \nATOM 1385 C CZ3 . TRP A 1 166 ? 10.432 -10.125 -3.936  1.00 24.04 584 A 1 \nATOM 1386 C CH2 . TRP A 1 166 ? 9.995  -9.447  -5.073  1.00 24.15 584 A 1 \nATOM 1387 N N   . GLN A 1 167 ? 8.322  -14.394 -0.414  1.00 28.12 585 A 1 \nATOM 1388 C CA  . GLN A 1 167 ? 8.930  -15.354 0.496   1.00 28.44 585 A 1 \nATOM 1389 C C   . GLN A 1 167 ? 10.363 -14.936 0.830   1.00 28.30 585 A 1 \nATOM 1390 O O   . GLN A 1 167 ? 11.153 -14.668 -0.084  1.00 27.57 585 A 1 \nATOM 1391 C CB  . GLN A 1 167 ? 9.001  -16.678 -0.232  1.00 28.54 585 A 1 \nATOM 1392 C CG  . GLN A 1 167 ? 8.294  -17.801 0.435   1.00 29.99 585 A 1 \nATOM 1393 C CD  . GLN A 1 167 ? 8.237  -18.999 -0.478  1.00 30.94 585 A 1 \nATOM 1394 O OE1 . GLN A 1 167 ? 7.178  -19.607 -0.661  1.00 30.37 585 A 1 \nATOM 1395 N NE2 . GLN A 1 167 ? 9.384  -19.333 -1.083  1.00 29.97 585 A 1 \nATOM 1396 N N   . LEU A 1 168 ? 10.702 -14.909 2.122   1.00 28.08 586 A 1 \nATOM 1397 C CA  . LEU A 1 168 ? 12.051 -14.525 2.557   1.00 27.98 586 A 1 \nATOM 1398 C C   . LEU A 1 168 ? 12.781 -15.720 3.152   1.00 28.18 586 A 1 \nATOM 1399 O O   . LEU A 1 168 ? 12.247 -16.405 4.023   1.00 27.95 586 A 1 \nATOM 1400 C CB  . LEU A 1 168 ? 12.004 -13.377 3.574   1.00 28.04 586 A 1 \nATOM 1401 C CG  . LEU A 1 168 ? 11.062 -12.170 3.392   1.00 27.97 586 A 1 \nATOM 1402 C CD1 . LEU A 1 168 ? 11.398 -11.065 4.398   1.00 28.49 586 A 1 \nATOM 1403 C CD2 . LEU A 1 168 ? 11.030 -11.599 1.979   1.00 26.65 586 A 1 \nATOM 1404 N N   . PHE A 1 169 ? 14.000 -15.989 2.686   1.00 28.40 587 A 1 \nATOM 1405 C CA  . PHE A 1 169 ? 14.717 -17.140 3.241   1.00 28.63 587 A 1 \nATOM 1406 C C   . PHE A 1 169 ? 16.218 -17.253 3.004   1.00 28.39 587 A 1 \nATOM 1407 O O   . PHE A 1 169 ? 16.785 -16.647 2.092   1.00 29.00 587 A 1 \nATOM 1408 C CB  . PHE A 1 169 ? 13.992 -18.454 2.908   1.00 28.77 587 A 1 \nATOM 1409 C CG  . PHE A 1 169 ? 14.040 -18.819 1.452   1.00 29.67 587 A 1 \nATOM 1410 C CD1 . PHE A 1 169 ? 14.976 -19.741 0.988   1.00 28.68 587 A 1 \nATOM 1411 C CD2 . PHE A 1 169 ? 13.149 -18.247 0.545   1.00 30.11 587 A 1 \nATOM 1412 C CE1 . PHE A 1 169 ? 15.018 -20.092 -0.337  1.00 27.78 587 A 1 \nATOM 1413 C CE2 . PHE A 1 169 ? 13.191 -18.603 -0.799  1.00 29.89 587 A 1 \nATOM 1414 C CZ  . PHE A 1 169 ? 14.126 -19.522 -1.233  1.00 28.72 587 A 1 \nATOM 1415 N N   . SER A 1 170 ? 16.846 -18.035 3.869   1.00 28.29 588 A 1 \nATOM 1416 C CA  . SER A 1 170 ? 18.245 -18.369 3.752   1.00 28.48 588 A 1 \nATOM 1417 C C   . SER A 1 170 ? 18.420 -19.755 3.128   1.00 28.32 588 A 1 \nATOM 1418 O O   . SER A 1 170 ? 17.661 -20.673 3.415   1.00 28.23 588 A 1 \nATOM 1419 C CB  . SER A 1 170 ? 18.931 -18.295 5.102   1.00 28.26 588 A 1 \nATOM 1420 O OG  . SER A 1 170 ? 18.871 -16.973 5.602   1.00 30.50 588 A 1 \nATOM 1421 N N   . LYS A 1 171 ? 19.408 -19.874 2.240   1.00 28.31 589 A 1 \nATOM 1422 C CA  . LYS A 1 171 ? 19.785 -21.157 1.674   1.00 28.23 589 A 1 \nATOM 1423 C C   . LYS A 1 171 ? 20.620 -21.934 2.700   1.00 28.37 589 A 1 \nATOM 1424 O O   . LYS A 1 171 ? 21.571 -21.399 3.284   1.00 28.86 589 A 1 \nATOM 1425 C CB  . LYS A 1 171 ? 20.562 -20.962 0.368   1.00 27.69 589 A 1 \nATOM 1426 C CG  . LYS A 1 171 ? 19.708 -20.520 -0.780  1.00 27.02 589 A 1 \nATOM 1427 C CD  . LYS A 1 171 ? 19.230 -21.677 -1.608  1.00 26.67 589 A 1 \nATOM 1428 C CE  . LYS A 1 171 ? 18.165 -21.206 -2.574  1.00 27.42 589 A 1 \nATOM 1429 N NZ  . LYS A 1 171 ? 17.554 -22.332 -3.324  1.00 27.20 589 A 1 \nATOM 1430 N N   . LYS A 1 172 ? 20.282 -23.194 2.919   1.00 28.17 590 A 1 \nATOM 1431 C CA  . LYS A 1 172 ? 21.000 -23.944 3.928   1.00 28.38 590 A 1 \nATOM 1432 C C   . LYS A 1 172 ? 22.287 -24.569 3.414   1.00 28.39 590 A 1 \nATOM 1433 O O   . LYS A 1 172 ? 22.525 -24.611 2.205   1.00 28.17 590 A 1 \nATOM 1434 C CB  . LYS A 1 172 ? 20.095 -24.936 4.626   1.00 28.44 590 A 1 \nATOM 1435 C CG  . LYS A 1 172 ? 19.383 -24.288 5.786   1.00 29.34 590 A 1 \nATOM 1436 C CD  . LYS A 1 172 ? 18.379 -25.223 6.371   1.00 30.56 590 A 1 \nATOM 1437 C CE  . LYS A 1 172 ? 17.094 -25.207 5.570   1.00 31.30 590 A 1 \nATOM 1438 N NZ  . LYS A 1 172 ? 16.076 -25.938 6.366   1.00 32.69 590 A 1 \nATOM 1439 N N   . SER A 1 173 ? 23.114 -25.024 4.355   1.00 28.45 591 A 1 \nATOM 1440 C CA  . SER A 1 173 ? 24.463 -25.510 4.066   1.00 28.57 591 A 1 \nATOM 1441 C C   . SER A 1 173 ? 24.530 -26.630 3.022   1.00 28.66 591 A 1 \nATOM 1442 O O   . SER A 1 173 ? 25.493 -26.686 2.261   1.00 28.68 591 A 1 \nATOM 1443 C CB  . SER A 1 173 ? 25.194 -25.935 5.346   1.00 28.31 591 A 1 \nATOM 1444 O OG  . SER A 1 173 ? 24.696 -27.171 5.835   1.00 28.91 591 A 1 \nATOM 1445 N N   . GLN A 1 174 ? 23.525 -27.508 2.975   1.00 28.79 592 A 1 \nATOM 1446 C CA  . GLN A 1 174 ? 23.526 -28.604 1.986   1.00 29.01 592 A 1 \nATOM 1447 C C   . GLN A 1 174 ? 23.063 -28.166 0.585   1.00 29.07 592 A 1 \nATOM 1448 O O   . GLN A 1 174 ? 23.242 -28.898 -0.395  1.00 28.74 592 A 1 \nATOM 1449 C CB  . GLN A 1 174 ? 22.722 -29.815 2.470   1.00 28.64 592 A 1 \nATOM 1450 C CG  . GLN A 1 174 ? 21.214 -29.602 2.543   1.00 30.04 592 A 1 \nATOM 1451 C CD  . GLN A 1 174 ? 20.748 -28.867 3.810   1.00 30.78 592 A 1 \nATOM 1452 O OE1 . GLN A 1 174 ? 21.186 -29.160 4.926   1.00 30.96 592 A 1 \nATOM 1453 N NE2 . GLN A 1 174 ? 19.841 -27.923 3.630   1.00 31.82 592 A 1 \nATOM 1454 N N   . GLU A 1 175 ? 22.496 -26.965 0.496   1.00 29.23 593 A 1 \nATOM 1455 C CA  . GLU A 1 175 ? 21.883 -26.498 -0.739  1.00 29.29 593 A 1 \nATOM 1456 C C   . GLU A 1 175 ? 22.830 -25.743 -1.625  1.00 29.10 593 A 1 \nATOM 1457 O O   . GLU A 1 175 ? 22.610 -25.625 -2.827  1.00 29.44 593 A 1 \nATOM 1458 C CB  . GLU A 1 175 ? 20.703 -25.608 -0.426  1.00 29.40 593 A 1 \nATOM 1459 C CG  . GLU A 1 175 ? 19.600 -26.339 0.255   1.00 31.89 593 A 1 \nATOM 1460 C CD  . GLU A 1 175 ? 18.310 -25.586 0.163   1.00 35.02 593 A 1 \nATOM 1461 O OE1 . GLU A 1 175 ? 18.226 -24.456 0.711   1.00 35.14 593 A 1 \nATOM 1462 O OE2 . GLU A 1 175 ? 17.377 -26.136 -0.462  1.00 37.55 593 A 1 \nATOM 1463 N N   . ILE A 1 176 ? 23.858 -25.167 -1.028  1.00 28.71 594 A 1 \nATOM 1464 C CA  . ILE A 1 176 ? 24.849 -24.448 -1.806  1.00 28.29 594 A 1 \nATOM 1465 C C   . ILE A 1 176 ? 26.236 -24.925 -1.373  1.00 28.01 594 A 1 \nATOM 1466 O O   . ILE A 1 176 ? 26.434 -25.301 -0.206  1.00 28.01 594 A 1 \nATOM 1467 C CB  . ILE A 1 176 ? 24.711 -22.877 -1.697  1.00 28.55 594 A 1 \nATOM 1468 C CG1 . ILE A 1 176 ? 24.865 -22.379 -0.257  1.00 27.82 594 A 1 \nATOM 1469 C CG2 . ILE A 1 176 ? 23.398 -22.377 -2.331  1.00 28.20 594 A 1 \nATOM 1470 C CD1 . ILE A 1 176 ? 24.335 -20.943 -0.041  1.00 28.43 594 A 1 \nATOM 1471 N N   . PRO A 1 177 ? 27.202 -24.911 -2.303  1.00 27.52 595 A 1 \nATOM 1472 C CA  . PRO A 1 177 ? 28.519 -25.370 -1.924  1.00 27.17 595 A 1 \nATOM 1473 C C   . PRO A 1 177 ? 29.129 -24.432 -0.870  1.00 27.25 595 A 1 \nATOM 1474 O O   . PRO A 1 177 ? 28.939 -23.214 -0.914  1.00 27.10 595 A 1 \nATOM 1475 C CB  . PRO A 1 177 ? 29.289 -25.334 -3.242  1.00 27.27 595 A 1 \nATOM 1476 C CG  . PRO A 1 177 ? 28.607 -24.302 -4.058  1.00 27.33 595 A 1 \nATOM 1477 C CD  . PRO A 1 177 ? 27.163 -24.432 -3.699  1.00 27.67 595 A 1 \nATOM 1478 N N   . GLN A 1 178 ? 29.847 -25.027 0.071   1.00 27.20 596 A 1 \nATOM 1479 C CA  . GLN A 1 178 ? 30.361 -24.343 1.242   1.00 26.78 596 A 1 \nATOM 1480 C C   . GLN A 1 178 ? 31.845 -24.062 1.075   1.00 27.15 596 A 1 \nATOM 1481 O O   . GLN A 1 178 ? 32.545 -24.756 0.323   1.00 27.08 596 A 1 \nATOM 1482 C CB  . GLN A 1 178 ? 30.099 -25.217 2.462   1.00 26.28 596 A 1 \nATOM 1483 C CG  . GLN A 1 178 ? 28.602 -25.447 2.684   1.00 25.27 596 A 1 \nATOM 1484 C CD  . GLN A 1 178 ? 27.906 -24.207 3.224   1.00 23.53 596 A 1 \nATOM 1485 O OE1 . GLN A 1 178 ? 28.013 -23.898 4.404   1.00 24.34 596 A 1 \nATOM 1486 N NE2 . GLN A 1 178 ? 27.200 -23.495 2.364   1.00 22.84 596 A 1 \nATOM 1487 N N   . GLN A 1 179 ? 32.323 -23.028 1.751   1.00 27.47 597 A 1 \nATOM 1488 C CA  . GLN A 1 179 ? 33.741 -22.702 1.729   1.00 27.67 597 A 1 \nATOM 1489 C C   . GLN A 1 179 ? 34.527 -23.595 2.700   1.00 27.71 597 A 1 \nATOM 1490 O O   . GLN A 1 179 ? 33.964 -24.155 3.607   1.00 27.56 597 A 1 \nATOM 1491 C CB  . GLN A 1 179 ? 33.947 -21.235 2.092   1.00 27.51 597 A 1 \nATOM 1492 C CG  . GLN A 1 179 ? 33.623 -20.934 3.563   1.00 27.00 597 A 1 \nATOM 1493 C CD  . GLN A 1 179 ? 33.679 -19.463 3.873   1.00 27.18 597 A 1 \nATOM 1494 O OE1 . GLN A 1 179 ? 33.156 -18.637 3.121   1.00 26.16 597 A 1 \nATOM 1495 N NE2 . GLN A 1 179 ? 34.308 -19.121 4.989   1.00 27.63 597 A 1 \nATOM 1496 N N   . MET A 1 180 ? 35.827 -23.721 2.475   1.00 28.27 598 A 1 \nATOM 1497 C CA  . MET A 1 180 ? 36.751 -24.300 3.433   1.00 29.15 598 A 1 \nATOM 1498 C C   . MET A 1 180 ? 37.723 -23.206 3.885   1.00 29.12 598 A 1 \nATOM 1499 O O   . MET A 1 180 ? 38.067 -23.125 5.064   1.00 29.21 598 A 1 \nATOM 1500 C CB  . MET A 1 180 ? 37.511 -25.493 2.835   1.00 29.47 598 A 1 \nATOM 1501 C CG  . MET A 1 180 ? 36.964 -26.848 3.252   1.00 31.75 598 A 1 \nATOM 1502 S SD  . MET A 1 180 ? 37.403 -27.356 4.957   1.00 37.73 598 A 1 \nATOM 1503 C CE  . MET A 1 180 ? 38.525 -28.749 4.701   1.00 36.02 598 A 1 \nATOM 1504 N N   . ASN A 1 181 ? 38.160 -22.373 2.938   1.00 28.98 599 A 1 \nATOM 1505 C CA  . ASN A 1 181 ? 39.019 -21.232 3.219   1.00 28.97 599 A 1 \nATOM 1506 C C   . ASN A 1 181 ? 38.207 -19.988 3.514   1.00 28.52 599 A 1 \nATOM 1507 O O   . ASN A 1 181 ? 37.595 -19.439 2.595   1.00 28.67 599 A 1 \nATOM 1508 C CB  . ASN A 1 181 ? 39.865 -20.869 1.998   1.00 29.24 599 A 1 \nATOM 1509 C CG  . ASN A 1 181 ? 40.610 -22.045 1.409   1.00 31.25 599 A 1 \nATOM 1510 O OD1 . ASN A 1 181 ? 40.605 -22.230 0.189   1.00 32.82 599 A 1 \nATOM 1511 N ND2 . ASN A 1 181 ? 41.268 -22.834 2.256   1.00 31.32 599 A 1 \nATOM 1512 N N   . GLY A 1 182 ? 38.252 -19.507 4.754   1.00 27.88 600 A 1 \nATOM 1513 C CA  . GLY A 1 182 ? 37.707 -18.195 5.090   1.00 27.83 600 A 1 \nATOM 1514 C C   . GLY A 1 182 ? 37.887 -17.120 4.023   1.00 27.79 600 A 1 \nATOM 1515 O O   . GLY A 1 182 ? 36.930 -16.432 3.675   1.00 27.71 600 A 1 \nATOM 1516 N N   . SER A 1 183 ? 39.090 -17.002 3.468   1.00 27.42 601 A 1 \nATOM 1517 C CA  . SER A 1 183 ? 39.370 -15.939 2.524   1.00 27.64 601 A 1 \nATOM 1518 C C   . SER A 1 183 ? 38.602 -16.061 1.193   1.00 27.49 601 A 1 \nATOM 1519 O O   . SER A 1 183 ? 38.489 -15.090 0.447   1.00 27.17 601 A 1 \nATOM 1520 C CB  . SER A 1 183 ? 40.882 -15.809 2.307   1.00 27.92 601 A 1 \nATOM 1521 O OG  . SER A 1 183 ? 41.377 -16.782 1.416   1.00 29.27 601 A 1 \nATOM 1522 N N   . ASP A 1 184 ? 38.065 -17.249 0.915   1.00 27.39 602 A 1 \nATOM 1523 C CA  . ASP A 1 184 ? 37.287 -17.472 -0.307  1.00 27.23 602 A 1 \nATOM 1524 C C   . ASP A 1 184 ? 35.849 -16.931 -0.248  1.00 27.07 602 A 1 \nATOM 1525 O O   . ASP A 1 184 ? 35.149 -16.946 -1.260  1.00 27.01 602 A 1 \nATOM 1526 C CB  . ASP A 1 184 ? 37.267 -18.957 -0.675  1.00 27.14 602 A 1 \nATOM 1527 C CG  . ASP A 1 184 ? 38.531 -19.396 -1.357  1.00 26.81 602 A 1 \nATOM 1528 O OD1 . ASP A 1 184 ? 39.158 -18.551 -2.009  1.00 27.78 602 A 1 \nATOM 1529 O OD2 . ASP A 1 184 ? 38.907 -20.577 -1.226  1.00 27.48 602 A 1 \nATOM 1530 N N   . CYS A 1 185 ? 35.414 -16.433 0.911   1.00 26.69 603 A 1 \nATOM 1531 C CA  . CYS A 1 185 ? 34.014 -15.994 1.049   1.00 26.31 603 A 1 \nATOM 1532 C C   . CYS A 1 185 ? 33.541 -15.005 -0.009  1.00 26.53 603 A 1 \nATOM 1533 O O   . CYS A 1 185 ? 32.458 -15.156 -0.547  1.00 26.90 603 A 1 \nATOM 1534 C CB  . CYS A 1 185 ? 33.701 -15.463 2.451   1.00 26.35 603 A 1 \nATOM 1535 S SG  . CYS A 1 185 ? 34.601 -14.009 2.971   1.00 23.08 603 A 1 \nATOM 1536 N N   . GLY A 1 186 ? 34.348 -13.997 -0.312  1.00 26.77 604 A 1 \nATOM 1537 C CA  . GLY A 1 186 ? 34.003 -13.024 -1.363  1.00 26.51 604 A 1 \nATOM 1538 C C   . GLY A 1 186 ? 33.868 -13.685 -2.727  1.00 26.61 604 A 1 \nATOM 1539 O O   . GLY A 1 186 ? 33.002 -13.319 -3.529  1.00 26.60 604 A 1 \nATOM 1540 N N   . MET A 1 187 ? 34.719 -14.671 -2.983  1.00 26.77 605 A 1 \nATOM 1541 C CA  . MET A 1 187 ? 34.637 -15.466 -4.206  1.00 27.47 605 A 1 \nATOM 1542 C C   . MET A 1 187 ? 33.335 -16.247 -4.323  1.00 26.47 605 A 1 \nATOM 1543 O O   . MET A 1 187 ? 32.754 -16.309 -5.406  1.00 25.86 605 A 1 \nATOM 1544 C CB  . MET A 1 187 ? 35.843 -16.415 -4.333  1.00 28.65 605 A 1 \nATOM 1545 C CG  . MET A 1 187 ? 37.177 -15.719 -4.719  1.00 30.57 605 A 1 \nATOM 1546 S SD  . MET A 1 187 ? 37.102 -14.840 -6.291  1.00 37.56 605 A 1 \nATOM 1547 C CE  . MET A 1 187 ? 36.359 -16.107 -7.305  1.00 33.00 605 A 1 \nATOM 1548 N N   . PHE A 1 188 ? 32.876 -16.834 -3.222  1.00 26.14 606 A 1 \nATOM 1549 C CA  . PHE A 1 188 ? 31.584 -17.548 -3.230  1.00 26.31 606 A 1 \nATOM 1550 C C   . PHE A 1 188 ? 30.415 -16.582 -3.542  1.00 26.74 606 A 1 \nATOM 1551 O O   . PHE A 1 188 ? 29.631 -16.836 -4.464  1.00 27.08 606 A 1 \nATOM 1552 C CB  . PHE A 1 188 ? 31.368 -18.336 -1.938  1.00 26.10 606 A 1 \nATOM 1553 C CG  . PHE A 1 188 ? 32.073 -19.684 -1.915  1.00 24.60 606 A 1 \nATOM 1554 C CD1 . PHE A 1 188 ? 33.416 -19.779 -1.556  1.00 22.13 606 A 1 \nATOM 1555 C CD2 . PHE A 1 188 ? 31.378 -20.848 -2.231  1.00 22.42 606 A 1 \nATOM 1556 C CE1 . PHE A 1 188 ? 34.063 -21.005 -1.536  1.00 22.71 606 A 1 \nATOM 1557 C CE2 . PHE A 1 188 ? 31.997 -22.096 -2.203  1.00 23.24 606 A 1 \nATOM 1558 C CZ  . PHE A 1 188 ? 33.349 -22.186 -1.860  1.00 24.13 606 A 1 \nATOM 1559 N N   . ALA A 1 189 ? 30.365 -15.448 -2.842  1.00 26.37 607 A 1 \nATOM 1560 C CA  . ALA A 1 189 ? 29.399 -14.375 -3.129  1.00 26.66 607 A 1 \nATOM 1561 C C   . ALA A 1 189 ? 29.351 -13.978 -4.619  1.00 27.23 607 A 1 \nATOM 1562 O O   . ALA A 1 189 ? 28.259 -13.896 -5.207  1.00 27.42 607 A 1 \nATOM 1563 C CB  . ALA A 1 189 ? 29.694 -13.151 -2.274  1.00 25.57 607 A 1 \nATOM 1564 N N   . CYS A 1 190 ? 30.523 -13.733 -5.213  1.00 26.83 608 A 1 \nATOM 1565 C CA  . CYS A 1 190 ? 30.619 -13.376 -6.627  1.00 27.23 608 A 1 \nATOM 1566 C C   . CYS A 1 190 ? 30.126 -14.487 -7.550  1.00 27.98 608 A 1 \nATOM 1567 O O   . CYS A 1 190 ? 29.377 -14.228 -8.492  1.00 28.18 608 A 1 \nATOM 1568 C CB  . CYS A 1 190 ? 32.059 -13.020 -6.997  1.00 26.86 608 A 1 \nATOM 1569 S SG  . CYS A 1 190 ? 32.524 -11.386 -6.400  1.00 25.92 608 A 1 \nATOM 1570 N N   . LYS A 1 191 ? 30.541 -15.720 -7.264  1.00 27.83 609 A 1 \nATOM 1571 C CA  . LYS A 1 191 ? 30.190 -16.853 -8.110  1.00 28.21 609 A 1 \nATOM 1572 C C   . LYS A 1 191 ? 28.744 -17.333 -7.886  1.00 27.99 609 A 1 \nATOM 1573 O O   . LYS A 1 191 ? 28.088 -17.746 -8.842  1.00 28.44 609 A 1 \nATOM 1574 C CB  . LYS A 1 191 ? 31.209 -18.011 -7.984  1.00 27.50 609 A 1 \nATOM 1575 C CG  . LYS A 1 191 ? 32.659 -17.648 -8.329  1.00 29.06 609 A 1 \nATOM 1576 C CD  . LYS A 1 191 ? 32.833 -16.857 -9.674  1.00 30.66 609 A 1 \nATOM 1577 C CE  . LYS A 1 191 ? 32.377 -17.678 -10.901 1.00 32.16 609 A 1 \nATOM 1578 N NZ  . LYS A 1 191 ? 33.035 -17.171 -12.149 1.00 35.33 609 A 1 \nATOM 1579 N N   . TYR A 1 192 ? 28.247 -17.293 -6.646  1.00 27.59 610 A 1 \nATOM 1580 C CA  . TYR A 1 192 ? 26.794 -17.448 -6.429  1.00 26.91 610 A 1 \nATOM 1581 C C   . TYR A 1 192 ? 26.053 -16.531 -7.394  1.00 27.54 610 A 1 \nATOM 1582 O O   . TYR A 1 192 ? 25.194 -17.000 -8.153  1.00 27.80 610 A 1 \nATOM 1583 C CB  . TYR A 1 192 ? 26.388 -17.132 -4.991  1.00 25.82 610 A 1 \nATOM 1584 C CG  . TYR A 1 192 ? 26.863 -18.138 -3.954  1.00 24.72 610 A 1 \nATOM 1585 C CD1 . TYR A 1 192 ? 27.171 -19.448 -4.310  1.00 23.88 610 A 1 \nATOM 1586 C CD2 . TYR A 1 192 ? 26.977 -17.779 -2.604  1.00 24.78 610 A 1 \nATOM 1587 C CE1 . TYR A 1 192 ? 27.607 -20.375 -3.365  1.00 24.89 610 A 1 \nATOM 1588 C CE2 . TYR A 1 192 ? 27.386 -18.708 -1.628  1.00 24.19 610 A 1 \nATOM 1589 C CZ  . TYR A 1 192 ? 27.710 -20.003 -2.026  1.00 25.36 610 A 1 \nATOM 1590 O OH  . TYR A 1 192 ? 28.127 -20.927 -1.106  1.00 25.28 610 A 1 \nATOM 1591 N N   . ALA A 1 193 ? 26.449 -15.247 -7.425  1.00 27.62 611 A 1 \nATOM 1592 C CA  . ALA A 1 193 ? 25.743 -14.224 -8.221  1.00 28.26 611 A 1 \nATOM 1593 C C   . ALA A 1 193 ? 25.856 -14.467 -9.737  1.00 28.64 611 A 1 \nATOM 1594 O O   . ALA A 1 193 ? 24.920 -14.206 -10.501 1.00 28.62 611 A 1 \nATOM 1595 C CB  . ALA A 1 193 ? 26.226 -12.817 -7.870  1.00 28.21 611 A 1 \nATOM 1596 N N   . ASP A 1 194 ? 27.003 -14.985 -10.158 1.00 29.25 612 A 1 \nATOM 1597 C CA  . ASP A 1 194 ? 27.248 -15.305 -11.564 1.00 29.33 612 A 1 \nATOM 1598 C C   . ASP A 1 194 ? 26.179 -16.318 -12.055 1.00 29.26 612 A 1 \nATOM 1599 O O   . ASP A 1 194 ? 25.435 -16.022 -12.999 1.00 28.76 612 A 1 \nATOM 1600 C CB  . ASP A 1 194 ? 28.691 -15.818 -11.743 1.00 29.10 612 A 1 \nATOM 1601 C CG  . ASP A 1 194 ? 29.013 -16.210 -13.178 1.00 29.74 612 A 1 \nATOM 1602 O OD1 . ASP A 1 194 ? 28.336 -15.772 -14.119 1.00 32.62 612 A 1 \nATOM 1603 O OD2 . ASP A 1 194 ? 29.963 -16.971 -13.384 1.00 32.11 612 A 1 \nATOM 1604 N N   . CYS A 1 195 ? 26.080 -17.470 -11.382 1.00 29.20 613 A 1 \nATOM 1605 C CA  . CYS A 1 195 ? 25.079 -18.501 -11.712 1.00 29.34 613 A 1 \nATOM 1606 C C   . CYS A 1 195 ? 23.649 -17.975 -11.666 1.00 28.94 613 A 1 \nATOM 1607 O O   . CYS A 1 195 ? 22.875 -18.203 -12.596 1.00 28.59 613 A 1 \nATOM 1608 C CB  . CYS A 1 195 ? 25.200 -19.692 -10.768 1.00 29.62 613 A 1 \nATOM 1609 S SG  . CYS A 1 195 ? 26.792 -20.534 -10.893 1.00 32.87 613 A 1 \nATOM 1610 N N   . ILE A 1 196 ? 23.320 -17.254 -10.593 1.00 28.73 614 A 1 \nATOM 1611 C CA  . ILE A 1 196 ? 21.954 -16.768 -10.350 1.00 28.73 614 A 1 \nATOM 1612 C C   . ILE A 1 196 ? 21.537 -15.781 -11.427 1.00 28.83 614 A 1 \nATOM 1613 O O   . ILE A 1 196 ? 20.412 -15.815 -11.903 1.00 28.82 614 A 1 \nATOM 1614 C CB  . ILE A 1 196 ? 21.859 -16.058 -8.991  1.00 28.91 614 A 1 \nATOM 1615 C CG1 . ILE A 1 196 ? 21.902 -17.069 -7.849  1.00 28.49 614 A 1 \nATOM 1616 C CG2 . ILE A 1 196 ? 20.606 -15.178 -8.897  1.00 28.39 614 A 1 \nATOM 1617 C CD1 . ILE A 1 196 ? 22.352 -16.366 -6.506  1.00 30.29 614 A 1 \nATOM 1618 N N   . THR A 1 197 ? 22.442 -14.894 -11.816 1.00 29.14 615 A 1 \nATOM 1619 C CA  . THR A 1 197 ? 22.084 -13.899 -12.824 1.00 29.43 615 A 1 \nATOM 1620 C C   . THR A 1 197 ? 21.946 -14.516 -14.221 1.00 30.25 615 A 1 \nATOM 1621 O O   . THR A 1 197 ? 21.377 -13.898 -15.119 1.00 30.37 615 A 1 \nATOM 1622 C CB  . THR A 1 197 ? 23.055 -12.672 -12.839 1.00 29.88 615 A 1 \nATOM 1623 O OG1 . THR A 1 197 ? 24.386 -13.079 -13.206 1.00 26.20 615 A 1 \nATOM 1624 C CG2 . THR A 1 197 ? 23.040 -11.964 -11.460 1.00 27.98 615 A 1 \nATOM 1625 N N   . LYS A 1 198 ? 22.468 -15.728 -14.382 1.00 30.46 616 A 1 \nATOM 1626 C CA  . LYS A 1 198 ? 22.329 -16.503 -15.605 1.00 31.13 616 A 1 \nATOM 1627 C C   . LYS A 1 198 ? 21.187 -17.516 -15.519 1.00 30.68 616 A 1 \nATOM 1628 O O   . LYS A 1 198 ? 20.941 -18.206 -16.487 1.00 30.46 616 A 1 \nATOM 1629 C CB  . LYS A 1 198 ? 23.610 -17.301 -15.843 1.00 31.57 616 A 1 \nATOM 1630 C CG  . LYS A 1 198 ? 24.515 -16.832 -16.931 1.00 33.84 616 A 1 \nATOM 1631 C CD  . LYS A 1 198 ? 25.929 -17.115 -16.454 1.00 38.68 616 A 1 \nATOM 1632 C CE  . LYS A 1 198 ? 26.763 -17.961 -17.413 1.00 41.70 616 A 1 \nATOM 1633 N NZ  . LYS A 1 198 ? 28.090 -18.282 -16.734 1.00 43.77 616 A 1 \nATOM 1634 N N   . ASP A 1 199 ? 20.515 -17.629 -14.366 1.00 30.90 617 A 1 \nATOM 1635 C CA  . ASP A 1 199 ? 19.486 -18.678 -14.140 1.00 31.22 617 A 1 \nATOM 1636 C C   . ASP A 1 199 ? 20.029 -20.102 -14.343 1.00 31.22 617 A 1 \nATOM 1637 O O   . ASP A 1 199 ? 19.340 -20.972 -14.873 1.00 31.13 617 A 1 \nATOM 1638 C CB  . ASP A 1 199 ? 18.259 -18.472 -15.044 1.00 31.60 617 A 1 \nATOM 1639 C CG  . ASP A 1 199 ? 17.425 -17.271 -14.642 1.00 33.66 617 A 1 \nATOM 1640 O OD1 . ASP A 1 199 ? 17.358 -16.942 -13.435 1.00 35.63 617 A 1 \nATOM 1641 O OD2 . ASP A 1 199 ? 16.824 -16.651 -15.545 1.00 36.01 617 A 1 \nATOM 1642 N N   . ARG A 1 200 ? 21.286 -20.300 -13.955 1.00 31.35 618 A 1 \nATOM 1643 C CA  . ARG A 1 200 ? 21.977 -21.577 -14.026 1.00 31.23 618 A 1 \nATOM 1644 C C   . ARG A 1 200 ? 22.047 -22.104 -12.610 1.00 30.85 618 A 1 \nATOM 1645 O O   . ARG A 1 200 ? 22.083 -21.314 -11.683 1.00 31.58 618 A 1 \nATOM 1646 C CB  . ARG A 1 200 ? 23.398 -21.373 -14.553 1.00 30.92 618 A 1 \nATOM 1647 C CG  . ARG A 1 200 ? 23.482 -21.085 -16.016 1.00 32.30 618 A 1 \nATOM 1648 C CD  . ARG A 1 200 ? 22.994 -22.291 -16.792 1.00 36.56 618 A 1 \nATOM 1649 N NE  . ARG A 1 200 ? 22.617 -21.981 -18.165 1.00 38.47 618 A 1 \nATOM 1650 C CZ  . ARG A 1 200 ? 22.225 -22.899 -19.048 1.00 40.43 618 A 1 \nATOM 1651 N NH1 . ARG A 1 200 ? 22.157 -24.181 -18.692 1.00 40.60 618 A 1 \nATOM 1652 N NH2 . ARG A 1 200 ? 21.907 -22.538 -20.288 1.00 39.92 618 A 1 \nATOM 1653 N N   . PRO A 1 201 ? 22.061 -23.433 -12.429 1.00 30.77 619 A 1 \nATOM 1654 C CA  . PRO A 1 201 ? 22.195 -23.959 -11.064 1.00 30.68 619 A 1 \nATOM 1655 C C   . PRO A 1 201 ? 23.610 -23.687 -10.551 1.00 30.93 619 A 1 \nATOM 1656 O O   . PRO A 1 201 ? 24.537 -23.689 -11.345 1.00 31.00 619 A 1 \nATOM 1657 C CB  . PRO A 1 201 ? 21.962 -25.475 -11.235 1.00 30.50 619 A 1 \nATOM 1658 C CG  . PRO A 1 201 ? 22.251 -25.765 -12.672 1.00 29.96 619 A 1 \nATOM 1659 C CD  . PRO A 1 201 ? 21.989 -24.499 -13.453 1.00 30.36 619 A 1 \nATOM 1660 N N   . ILE A 1 202 ? 23.772 -23.452 -9.245  1.00 31.47 620 A 1 \nATOM 1661 C CA  . ILE A 1 202 ? 25.078 -23.201 -8.651  1.00 31.72 620 A 1 \nATOM 1662 C C   . ILE A 1 202 ? 25.834 -24.504 -8.598  1.00 32.32 620 A 1 \nATOM 1663 O O   . ILE A 1 202 ? 25.595 -25.310 -7.724  1.00 32.68 620 A 1 \nATOM 1664 C CB  . ILE A 1 202 ? 24.962 -22.678 -7.241  1.00 31.85 620 A 1 \nATOM 1665 C CG1 . ILE A 1 202 ? 24.109 -21.410 -7.226  1.00 32.56 620 A 1 \nATOM 1666 C CG2 . ILE A 1 202 ? 26.346 -22.411 -6.696  1.00 33.72 620 A 1 \nATOM 1667 C CD1 . ILE A 1 202 ? 23.746 -20.915 -5.871  1.00 34.17 620 A 1 \nATOM 1668 N N   . ASN A 1 203 ? 26.772 -24.700 -9.524  1.00 32.75 621 A 1 \nATOM 1669 C CA  . ASN A 1 203 ? 27.246 -26.026 -9.823  1.00 33.11 621 A 1 \nATOM 1670 C C   . ASN A 1 203 ? 28.779 -26.170 -9.697  1.00 32.74 621 A 1 \nATOM 1671 O O   . ASN A 1 203 ? 29.397 -26.923 -10.447 1.00 33.65 621 A 1 \nATOM 1672 C CB  . ASN A 1 203 ? 26.786 -26.352 -11.251 1.00 34.25 621 A 1 \nATOM 1673 C CG  . ASN A 1 203 ? 26.271 -27.756 -11.405 1.00 36.33 621 A 1 \nATOM 1674 O OD1 . ASN A 1 203 ? 25.197 -28.109 -10.895 1.00 39.14 621 A 1 \nATOM 1675 N ND2 . ASN A 1 203 ? 27.017 -28.570 -12.146 1.00 40.01 621 A 1 \nATOM 1676 N N   . PHE A 1 204 ? 29.388 -25.439 -8.772  1.00 31.49 622 A 1 \nATOM 1677 C CA  . PHE A 1 204 ? 30.821 -25.547 -8.485  1.00 30.18 622 A 1 \nATOM 1678 C C   . PHE A 1 204 ? 31.003 -25.976 -7.022  1.00 29.93 622 A 1 \nATOM 1679 O O   . PHE A 1 204 ? 30.024 -26.135 -6.291  1.00 29.67 622 A 1 \nATOM 1680 C CB  . PHE A 1 204 ? 31.533 -24.202 -8.721  1.00 29.88 622 A 1 \nATOM 1681 C CG  . PHE A 1 204 ? 30.916 -23.042 -7.972  1.00 28.95 622 A 1 \nATOM 1682 C CD1 . PHE A 1 204 ? 31.294 -22.755 -6.641  1.00 28.69 622 A 1 \nATOM 1683 C CD2 . PHE A 1 204 ? 29.965 -22.238 -8.588  1.00 27.69 622 A 1 \nATOM 1684 C CE1 . PHE A 1 204 ? 30.711 -21.691 -5.937  1.00 25.49 622 A 1 \nATOM 1685 C CE2 . PHE A 1 204 ? 29.382 -21.166 -7.903  1.00 27.57 622 A 1 \nATOM 1686 C CZ  . PHE A 1 204 ? 29.758 -20.891 -6.570  1.00 26.77 622 A 1 \nATOM 1687 N N   . THR A 1 205 ? 32.254 -26.173 -6.607  1.00 29.47 623 A 1 \nATOM 1688 C CA  . THR A 1 205 ? 32.589 -26.393 -5.200  1.00 28.83 623 A 1 \nATOM 1689 C C   . THR A 1 205 ? 33.867 -25.629 -4.862  1.00 28.47 623 A 1 \nATOM 1690 O O   . THR A 1 205 ? 34.460 -24.980 -5.739  1.00 28.05 623 A 1 \nATOM 1691 C CB  . THR A 1 205 ? 32.834 -27.875 -4.855  1.00 28.76 623 A 1 \nATOM 1692 O OG1 . THR A 1 205 ? 34.163 -28.232 -5.237  1.00 28.12 623 A 1 \nATOM 1693 C CG2 . THR A 1 205 ? 31.830 -28.809 -5.518  1.00 28.49 623 A 1 \nATOM 1694 N N   . GLN A 1 206 ? 34.288 -25.762 -3.602  1.00 28.12 624 A 1 \nATOM 1695 C CA  . GLN A 1 206 ? 35.490 -25.145 -3.051  1.00 28.10 624 A 1 \nATOM 1696 C C   . GLN A 1 206 ? 36.719 -25.428 -3.911  1.00 28.24 624 A 1 \nATOM 1697 O O   . GLN A 1 206 ? 37.577 -24.561 -4.048  1.00 28.21 624 A 1 \nATOM 1698 C CB  . GLN A 1 206 ? 35.697 -25.629 -1.584  1.00 28.72 624 A 1 \nATOM 1699 C CG  . GLN A 1 206 ? 36.989 -25.146 -0.812  1.00 28.93 624 A 1 \nATOM 1700 C CD  . GLN A 1 206 ? 37.246 -23.604 -0.830  1.00 31.10 624 A 1 \nATOM 1701 O OE1 . GLN A 1 206 ? 36.623 -22.814 -0.088  1.00 28.51 624 A 1 \nATOM 1702 N NE2 . GLN A 1 206 ? 38.201 -23.193 -1.662  1.00 32.05 624 A 1 \nATOM 1703 N N   . GLN A 1 207 ? 36.810 -26.632 -4.488  1.00 28.19 625 A 1 \nATOM 1704 C CA  . GLN A 1 207 ? 37.969 -26.978 -5.320  1.00 28.48 625 A 1 \nATOM 1705 C C   . GLN A 1 207 ? 38.145 -26.094 -6.568  1.00 27.91 625 A 1 \nATOM 1706 O O   . GLN A 1 207 ? 39.247 -25.997 -7.097  1.00 27.15 625 A 1 \nATOM 1707 C CB  . GLN A 1 207 ? 38.050 -28.484 -5.641  1.00 28.55 625 A 1 \nATOM 1708 C CG  . GLN A 1 207 ? 38.528 -29.357 -4.441  1.00 29.55 625 A 1 \nATOM 1709 C CD  . GLN A 1 207 ? 39.237 -30.667 -4.855  1.00 30.90 625 A 1 \nATOM 1710 O OE1 . GLN A 1 207 ? 40.134 -30.667 -5.715  1.00 33.73 625 A 1 \nATOM 1711 N NE2 . GLN A 1 207 ? 38.845 -31.786 -4.227  1.00 31.97 625 A 1 \nATOM 1712 N N   . HIS A 1 208 ? 37.091 -25.404 -7.009  1.00 27.85 626 A 1 \nATOM 1713 C CA  . HIS A 1 208 ? 37.217 -24.592 -8.220  1.00 27.49 626 A 1 \nATOM 1714 C C   . HIS A 1 208 ? 37.735 -23.200 -7.915  1.00 27.31 626 A 1 \nATOM 1715 O O   . HIS A 1 208 ? 37.948 -22.409 -8.838  1.00 27.39 626 A 1 \nATOM 1716 C CB  . HIS A 1 208 ? 35.903 -24.502 -9.002  1.00 27.39 626 A 1 \nATOM 1717 C CG  . HIS A 1 208 ? 35.232 -25.818 -9.221  1.00 29.14 626 A 1 \nATOM 1718 N ND1 . HIS A 1 208 ? 35.750 -26.797 -10.041 1.00 32.39 626 A 1 \nATOM 1719 C CD2 . HIS A 1 208 ? 34.088 -26.326 -8.705  1.00 29.46 626 A 1 \nATOM 1720 C CE1 . HIS A 1 208 ? 34.945 -27.846 -10.029 1.00 31.58 626 A 1 \nATOM 1721 N NE2 . HIS A 1 208 ? 33.923 -27.577 -9.233  1.00 29.38 626 A 1 \nATOM 1722 N N   . MET A 1 209 ? 37.947 -22.900 -6.634  1.00 26.89 627 A 1 \nATOM 1723 C CA  . MET A 1 209 ? 38.222 -21.532 -6.231  1.00 27.05 627 A 1 \nATOM 1724 C C   . MET A 1 209 ? 39.580 -21.007 -6.735  1.00 26.59 627 A 1 \nATOM 1725 O O   . MET A 1 209 ? 39.635 -19.907 -7.271  1.00 27.06 627 A 1 \nATOM 1726 C CB  . MET A 1 209 ? 37.999 -21.335 -4.720  1.00 27.76 627 A 1 \nATOM 1727 C CG  . MET A 1 209 ? 36.514 -21.332 -4.315  1.00 27.73 627 A 1 \nATOM 1728 S SD  . MET A 1 209 ? 35.648 -19.909 -4.992  1.00 32.97 627 A 1 \nATOM 1729 C CE  . MET A 1 209 ? 33.929 -20.400 -5.035  1.00 27.82 627 A 1 \nATOM 1730 N N   . PRO A 1 210 ? 40.669 -21.782 -6.587  1.00 26.03 628 A 1 \nATOM 1731 C CA  . PRO A 1 210 ? 41.902 -21.304 -7.225  1.00 26.25 628 A 1 \nATOM 1732 C C   . PRO A 1 210 ? 41.733 -20.926 -8.706  1.00 26.38 628 A 1 \nATOM 1733 O O   . PRO A 1 210 ? 42.190 -19.852 -9.140  1.00 26.69 628 A 1 \nATOM 1734 C CB  . PRO A 1 210 ? 42.870 -22.487 -7.045  1.00 25.61 628 A 1 \nATOM 1735 C CG  . PRO A 1 210 ? 42.416 -23.107 -5.737  1.00 24.46 628 A 1 \nATOM 1736 C CD  . PRO A 1 210 ? 40.910 -23.028 -5.821  1.00 25.99 628 A 1 \nATOM 1737 N N   . TYR A 1 211 ? 41.066 -21.788 -9.455  1.00 25.85 629 A 1 \nATOM 1738 C CA  . TYR A 1 211 ? 40.741 -21.492 -10.831 1.00 25.84 629 A 1 \nATOM 1739 C C   . TYR A 1 211 ? 39.896 -20.217 -10.972 1.00 26.28 629 A 1 \nATOM 1740 O O   . TYR A 1 211 ? 40.185 -19.403 -11.859 1.00 26.40 629 A 1 \nATOM 1741 C CB  . TYR A 1 211 ? 40.062 -22.702 -11.475 1.00 25.46 629 A 1 \nATOM 1742 C CG  . TYR A 1 211 ? 39.238 -22.376 -12.685 1.00 24.93 629 A 1 \nATOM 1743 C CD1 . TYR A 1 211 ? 39.819 -22.335 -13.964 1.00 23.95 629 A 1 \nATOM 1744 C CD2 . TYR A 1 211 ? 37.870 -22.133 -12.568 1.00 24.00 629 A 1 \nATOM 1745 C CE1 . TYR A 1 211 ? 39.064 -22.027 -15.079 1.00 23.54 629 A 1 \nATOM 1746 C CE2 . TYR A 1 211 ? 37.101 -21.822 -13.689 1.00 24.28 629 A 1 \nATOM 1747 C CZ  . TYR A 1 211 ? 37.705 -21.764 -14.928 1.00 24.84 629 A 1 \nATOM 1748 O OH  . TYR A 1 211 ? 36.940 -21.484 -16.025 1.00 27.01 629 A 1 \nATOM 1749 N N   . PHE A 1 212 ? 38.883 -20.034 -10.107 1.00 26.35 630 A 1 \nATOM 1750 C CA  . PHE A 1 212 ? 37.985 -18.865 -10.216 1.00 26.68 630 A 1 \nATOM 1751 C C   . PHE A 1 212 ? 38.705 -17.532 -9.958  1.00 26.71 630 A 1 \nATOM 1752 O O   . PHE A 1 212 ? 38.333 -16.496 -10.543 1.00 26.81 630 A 1 \nATOM 1753 C CB  . PHE A 1 212 ? 36.774 -18.954 -9.272  1.00 26.87 630 A 1 \nATOM 1754 C CG  . PHE A 1 212 ? 35.682 -19.895 -9.729  1.00 27.66 630 A 1 \nATOM 1755 C CD1 . PHE A 1 212 ? 35.372 -20.048 -11.081 1.00 28.86 630 A 1 \nATOM 1756 C CD2 . PHE A 1 212 ? 34.941 -20.602 -8.794  1.00 28.19 630 A 1 \nATOM 1757 C CE1 . PHE A 1 212 ? 34.358 -20.923 -11.498 1.00 29.04 630 A 1 \nATOM 1758 C CE2 . PHE A 1 212 ? 33.926 -21.469 -9.192  1.00 28.99 630 A 1 \nATOM 1759 C CZ  . PHE A 1 212 ? 33.638 -21.630 -10.554 1.00 28.76 630 A 1 \nATOM 1760 N N   . ARG A 1 213 ? 39.706 -17.559 -9.070  1.00 26.00 631 A 1 \nATOM 1761 C CA  . ARG A 1 213 ? 40.462 -16.359 -8.724  1.00 25.55 631 A 1 \nATOM 1762 C C   . ARG A 1 213 ? 41.266 -15.940 -9.931  1.00 26.43 631 A 1 \nATOM 1763 O O   . ARG A 1 213 ? 41.192 -14.787 -10.356 1.00 25.83 631 A 1 \nATOM 1764 C CB  . ARG A 1 213 ? 41.400 -16.577 -7.519  1.00 24.89 631 A 1 \nATOM 1765 C CG  . ARG A 1 213 ? 40.701 -16.676 -6.202  1.00 22.79 631 A 1 \nATOM 1766 C CD  . ARG A 1 213 ? 41.551 -17.314 -5.094  1.00 23.99 631 A 1 \nATOM 1767 N NE  . ARG A 1 213 ? 40.920 -17.081 -3.792  1.00 25.38 631 A 1 \nATOM 1768 C CZ  . ARG A 1 213 ? 41.131 -16.003 -3.026  1.00 27.24 631 A 1 \nATOM 1769 N NH1 . ARG A 1 213 ? 41.996 -15.042 -3.403  1.00 27.78 631 A 1 \nATOM 1770 N NH2 . ARG A 1 213 ? 40.484 -15.879 -1.877  1.00 25.28 631 A 1 \nATOM 1771 N N   . LYS A 1 214 ? 42.000 -16.899 -10.497 1.00 27.23 632 A 1 \nATOM 1772 C CA  . LYS A 1 214 ? 42.803 -16.645 -11.683 1.00 29.28 632 A 1 \nATOM 1773 C C   . LYS A 1 214 ? 41.905 -16.099 -12.799 1.00 28.95 632 A 1 \nATOM 1774 O O   . LYS A 1 214 ? 42.216 -15.074 -13.405 1.00 29.15 632 A 1 \nATOM 1775 C CB  . LYS A 1 214 ? 43.585 -17.893 -12.115 1.00 28.82 632 A 1 \nATOM 1776 C CG  . LYS A 1 214 ? 44.727 -18.238 -11.168 1.00 31.09 632 A 1 \nATOM 1777 C CD  . LYS A 1 214 ? 45.726 -19.287 -11.737 1.00 32.01 632 A 1 \nATOM 1778 C CE  . LYS A 1 214 ? 45.041 -20.625 -12.049 1.00 37.31 632 A 1 \nATOM 1779 N NZ  . LYS A 1 214 ? 45.928 -21.827 -11.919 1.00 38.18 632 A 1 \nATOM 1780 N N   . ARG A 1 215 ? 40.766 -16.752 -13.006 1.00 28.78 633 A 1 \nATOM 1781 C CA  . ARG A 1 215 ? 39.813 -16.341 -14.003 1.00 28.90 633 A 1 \nATOM 1782 C C   . ARG A 1 215 ? 39.262 -14.929 -13.803 1.00 29.15 633 A 1 \nATOM 1783 O O   . ARG A 1 215 ? 39.113 -14.159 -14.778 1.00 29.25 633 A 1 \nATOM 1784 C CB  . ARG A 1 215 ? 38.658 -17.339 -14.054 1.00 29.89 633 A 1 \nATOM 1785 C CG  . ARG A 1 215 ? 37.711 -17.125 -15.220 1.00 30.36 633 A 1 \nATOM 1786 C CD  . ARG A 1 215 ? 36.767 -18.255 -15.349 1.00 31.41 633 A 1 \nATOM 1787 N NE  . ARG A 1 215 ? 35.466 -17.759 -15.758 1.00 31.30 633 A 1 \nATOM 1788 C CZ  . ARG A 1 215 ? 34.371 -18.496 -15.824 1.00 30.89 633 A 1 \nATOM 1789 N NH1 . ARG A 1 215 ? 34.389 -19.784 -15.516 1.00 30.60 633 A 1 \nATOM 1790 N NH2 . ARG A 1 215 ? 33.247 -17.928 -16.195 1.00 34.15 633 A 1 \nATOM 1791 N N   . MET A 1 216 ? 38.954 -14.566 -12.561 1.00 28.89 634 A 1 \nATOM 1792 C CA  . MET A 1 216 ? 38.398 -13.251 -12.319 1.00 28.64 634 A 1 \nATOM 1793 C C   . MET A 1 216 ? 39.429 -12.160 -12.562 1.00 27.24 634 A 1 \nATOM 1794 O O   . MET A 1 216 ? 39.083 -11.067 -13.060 1.00 27.76 634 A 1 \nATOM 1795 C CB  . MET A 1 216 ? 37.799 -13.149 -10.919 1.00 28.24 634 A 1 \nATOM 1796 C CG  . MET A 1 216 ? 36.985 -11.864 -10.708 1.00 28.73 634 A 1 \nATOM 1797 S SD  . MET A 1 216 ? 36.353 -11.812 -9.028  1.00 34.20 634 A 1 \nATOM 1798 C CE  . MET A 1 216 ? 35.181 -13.164 -8.981  1.00 30.70 634 A 1 \nATOM 1799 N N   . VAL A 1 217 ? 40.684 -12.422 -12.215 1.00 25.95 635 A 1 \nATOM 1800 C CA  . VAL A 1 217 ? 41.753 -11.482 -12.571 1.00 25.04 635 A 1 \nATOM 1801 C C   . VAL A 1 217 ? 41.625 -11.224 -14.090 1.00 25.18 635 A 1 \nATOM 1802 O O   . VAL A 1 217 ? 41.566 -10.068 -14.560 1.00 25.33 635 A 1 \nATOM 1803 C CB  . VAL A 1 217 ? 43.170 -12.063 -12.282 1.00 24.87 635 A 1 \nATOM 1804 C CG1 . VAL A 1 217 ? 44.219 -11.188 -12.884 1.00 23.69 635 A 1 \nATOM 1805 C CG2 . VAL A 1 217 ? 43.402 -12.250 -10.822 1.00 21.60 635 A 1 \nATOM 1806 N N   . TRP A 1 218 ? 41.555 -12.317 -14.848 1.00 24.13 636 A 1 \nATOM 1807 C CA  . TRP A 1 218 ? 41.561 -12.225 -16.294 1.00 23.53 636 A 1 \nATOM 1808 C C   . TRP A 1 218 ? 40.331 -11.451 -16.791 1.00 23.98 636 A 1 \nATOM 1809 O O   . TRP A 1 218 ? 40.432 -10.580 -17.645 1.00 23.83 636 A 1 \nATOM 1810 C CB  . TRP A 1 218 ? 41.640 -13.634 -16.927 1.00 22.72 636 A 1 \nATOM 1811 C CG  . TRP A 1 218 ? 41.879 -13.550 -18.367 1.00 20.05 636 A 1 \nATOM 1812 C CD1 . TRP A 1 218 ? 43.081 -13.560 -18.998 1.00 19.29 636 A 1 \nATOM 1813 C CD2 . TRP A 1 218 ? 40.893 -13.352 -19.373 1.00 20.15 636 A 1 \nATOM 1814 N NE1 . TRP A 1 218 ? 42.911 -13.395 -20.362 1.00 19.11 636 A 1 \nATOM 1815 C CE2 . TRP A 1 218 ? 41.570 -13.268 -20.616 1.00 20.73 636 A 1 \nATOM 1816 C CE3 . TRP A 1 218 ? 39.502 -13.238 -19.353 1.00 18.71 636 A 1 \nATOM 1817 C CZ2 . TRP A 1 218 ? 40.889 -13.085 -21.831 1.00 20.80 636 A 1 \nATOM 1818 C CZ3 . TRP A 1 218 ? 38.834 -13.037 -20.561 1.00 19.40 636 A 1 \nATOM 1819 C CH2 . TRP A 1 218 ? 39.526 -12.978 -21.779 1.00 18.65 636 A 1 \nATOM 1820 N N   . GLU A 1 219 ? 39.179 -11.783 -16.225 1.00 24.30 637 A 1 \nATOM 1821 C CA  . GLU A 1 219 ? 37.926 -11.213 -16.634 1.00 24.90 637 A 1 \nATOM 1822 C C   . GLU A 1 219 ? 37.934 -9.725  -16.370 1.00 25.30 637 A 1 \nATOM 1823 O O   . GLU A 1 219 ? 37.529 -8.928  -17.226 1.00 25.84 637 A 1 \nATOM 1824 C CB  . GLU A 1 219 ? 36.773 -11.914 -15.902 1.00 24.78 637 A 1 \nATOM 1825 C CG  . GLU A 1 219 ? 36.466 -13.279 -16.493 1.00 24.82 637 A 1 \nATOM 1826 C CD  . GLU A 1 219 ? 35.511 -14.164 -15.681 1.00 25.52 637 A 1 \nATOM 1827 O OE1 . GLU A 1 219 ? 35.316 -13.996 -14.428 1.00 30.24 637 A 1 \nATOM 1828 O OE2 . GLU A 1 219 ? 34.972 -15.084 -16.319 1.00 26.51 637 A 1 \nATOM 1829 N N   . ILE A 1 220 ? 38.421 -9.347  -15.194 1.00 25.83 638 A 1 \nATOM 1830 C CA  . ILE A 1 220 ? 38.408 -7.945  -14.793 1.00 25.56 638 A 1 \nATOM 1831 C C   . ILE A 1 220 ? 39.298 -7.146  -15.694 1.00 25.53 638 A 1 \nATOM 1832 O O   . ILE A 1 220 ? 38.930 -6.063  -16.106 1.00 26.31 638 A 1 \nATOM 1833 C CB  . ILE A 1 220 ? 38.772 -7.794  -13.294 1.00 26.29 638 A 1 \nATOM 1834 C CG1 . ILE A 1 220 ? 37.590 -8.295  -12.435 1.00 25.02 638 A 1 \nATOM 1835 C CG2 . ILE A 1 220 ? 39.189 -6.364  -12.950 1.00 24.80 638 A 1 \nATOM 1836 C CD1 . ILE A 1 220 ? 37.838 -8.296  -10.904 1.00 24.58 638 A 1 \nATOM 1837 N N   . LEU A 1 221 ? 40.441 -7.717  -16.048 1.00 25.67 639 A 1 \nATOM 1838 C CA  . LEU A 1 221 ? 41.412 -7.058  -16.907 1.00 25.87 639 A 1 \nATOM 1839 C C   . LEU A 1 221 ? 40.893 -6.779  -18.317 1.00 24.87 639 A 1 \nATOM 1840 O O   . LEU A 1 221 ? 41.311 -5.830  -18.966 1.00 24.98 639 A 1 \nATOM 1841 C CB  . LEU A 1 221 ? 42.656 -7.930  -17.032 1.00 26.61 639 A 1 \nATOM 1842 C CG  . LEU A 1 221 ? 43.627 -8.078  -15.866 1.00 27.84 639 A 1 \nATOM 1843 C CD1 . LEU A 1 221 ? 44.773 -9.003  -16.356 1.00 26.86 639 A 1 \nATOM 1844 C CD2 . LEU A 1 221 ? 44.153 -6.702  -15.445 1.00 28.07 639 A 1 \nATOM 1845 N N   . HIS A 1 222 ? 39.999 -7.625  -18.787 1.00 23.75 640 A 1 \nATOM 1846 C CA  . HIS A 1 222 ? 39.476 -7.505  -20.135 1.00 22.59 640 A 1 \nATOM 1847 C C   . HIS A 1 222 ? 38.060 -6.955  -20.133 1.00 22.93 640 A 1 \nATOM 1848 O O   . HIS A 1 222 ? 37.531 -6.615  -21.183 1.00 21.92 640 A 1 \nATOM 1849 C CB  . HIS A 1 222 ? 39.530 -8.873  -20.820 1.00 21.43 640 A 1 \nATOM 1850 C CG  . HIS A 1 222 ? 40.927 -9.338  -21.096 1.00 19.97 640 A 1 \nATOM 1851 N ND1 . HIS A 1 222 ? 41.691 -10.003 -20.158 1.00 15.78 640 A 1 \nATOM 1852 C CD2 . HIS A 1 222 ? 41.703 -9.212  -22.199 1.00 16.65 640 A 1 \nATOM 1853 C CE1 . HIS A 1 222 ? 42.877 -10.269 -20.678 1.00 19.81 640 A 1 \nATOM 1854 N NE2 . HIS A 1 222 ? 42.905 -9.828  -21.927 1.00 17.40 640 A 1 \nATOM 1855 N N   . ARG A 1 223 ? 37.460 -6.893  -18.947 1.00 23.43 641 A 1 \nATOM 1856 C CA  . ARG A 1 223 ? 36.060 -6.494  -18.774 1.00 26.01 641 A 1 \nATOM 1857 C C   . ARG A 1 223 ? 35.192 -7.460  -19.608 1.00 25.78 641 A 1 \nATOM 1858 O O   . ARG A 1 223 ? 34.175 -7.050  -20.194 1.00 26.01 641 A 1 \nATOM 1859 C CB  . ARG A 1 223 ? 35.868 -5.011  -19.165 1.00 25.01 641 A 1 \nATOM 1860 C CG  . ARG A 1 223 ? 34.743 -4.193  -18.452 1.00 28.72 641 A 1 \nATOM 1861 C CD  . ARG A 1 223 ? 34.779 -2.702  -18.976 1.00 28.87 641 A 1 \nATOM 1862 N NE  . ARG A 1 223 ? 33.506 -1.985  -18.850 1.00 37.01 641 A 1 \nATOM 1863 C CZ  . ARG A 1 223 ? 33.320 -0.657  -19.075 1.00 38.82 641 A 1 \nATOM 1864 N NH1 . ARG A 1 223 ? 34.325 0.138   -19.468 1.00 39.11 641 A 1 \nATOM 1865 N NH2 . ARG A 1 223 ? 32.112 -0.108  -18.914 1.00 34.96 641 A 1 \nATOM 1866 N N   . LYS A 1 224 ? 35.621 -8.732  -19.655 1.00 25.46 642 A 1 \nATOM 1867 C CA  . LYS A 1 224 ? 34.932 -9.790  -20.374 1.00 25.35 642 A 1 \nATOM 1868 C C   . LYS A 1 224 ? 34.687 -10.944 -19.441 1.00 26.03 642 A 1 \nATOM 1869 O O   . LYS A 1 224 ? 35.622 -11.498 -18.894 1.00 25.86 642 A 1 \nATOM 1870 C CB  . LYS A 1 224 ? 35.781 -10.287 -21.546 1.00 26.10 642 A 1 \nATOM 1871 C CG  . LYS A 1 224 ? 34.984 -11.020 -22.632 1.00 27.15 642 A 1 \nATOM 1872 C CD  . LYS A 1 224 ? 33.825 -10.116 -23.066 1.00 27.90 642 A 1 \nATOM 1873 C CE  . LYS A 1 224 ? 33.084 -10.639 -24.237 1.00 27.50 642 A 1 \nATOM 1874 N NZ  . LYS A 1 224 ? 32.596 -9.482  -25.002 1.00 25.68 642 A 1 \nATOM 1875 N N   . LEU A 1 225 ? 33.424 -11.292 -19.226 1.00 26.93 643 A 1 \nATOM 1876 C CA  . LEU A 1 225 ? 33.086 -12.507 -18.475 1.00 27.24 643 A 1 \nATOM 1877 C C   . LEU A 1 225 ? 33.156 -13.679 -19.410 1.00 27.51 643 A 1 \nATOM 1878 O O   . LEU A 1 225 ? 32.662 -13.596 -20.539 1.00 27.68 643 A 1 \nATOM 1879 C CB  . LEU A 1 225 ? 31.671 -12.433 -17.955 1.00 26.70 643 A 1 \nATOM 1880 C CG  . LEU A 1 225 ? 31.415 -11.441 -16.844 1.00 26.87 643 A 1 \nATOM 1881 C CD1 . LEU A 1 225 ? 29.911 -11.276 -16.707 1.00 26.33 643 A 1 \nATOM 1882 C CD2 . LEU A 1 225 ? 32.066 -11.899 -15.541 1.00 24.26 643 A 1 \nATOM 1883 N N   . LEU A 1 226 ? 33.782 -14.767 -18.981 1.00 28.35 644 A 1 \nATOM 1884 C CA  . LEU A 1 226 ? 33.870 -15.929 -19.883 1.00 29.38 644 A 1 \nATOM 1885 C C   . LEU A 1 226 ? 32.619 -16.787 -19.746 1.00 30.13 644 A 1 \nATOM 1886 O O   . LEU A 1 226 ? 31.730 -16.570 -18.909 1.00 29.68 644 A 1 \nATOM 1887 C CB  . LEU A 1 226 ? 35.124 -16.760 -19.624 1.00 29.25 644 A 1 \nATOM 1888 C CG  . LEU A 1 226 ? 36.478 -16.067 -19.819 1.00 30.22 644 A 1 \nATOM 1889 C CD1 . LEU A 1 226 ? 37.577 -16.857 -19.156 1.00 29.33 644 A 1 \nATOM 1890 C CD2 . LEU A 1 226 ? 36.792 -15.817 -21.302 1.00 28.07 644 A 1 \nATOM 1891 O OXT . LEU A 1 226 ? 32.473 -17.735 -20.504 1.00 32.14 644 A 1 \n#\n",
            "queryIndices": [30, 31, 32, 33, 34, 35, 36, 37, 38, 39, 40, 41, 42, 43, 44, 45, 46, 47, 48, 49, 50, 51, 52, 53, 54, 55, 56, 57, 58, 59, 60, 61, 62, 63, 64, 65, 66, 67, 68, 69, 70, 71, 72, 73, 74, 75, 76, 77, 78, 84, 85, 86, 87, 88, 89, 90, 91, 92, 93, 94, 95, 96, 97, 98, 99, 100, 102, 103, 104, 105, 106, 107, 108, 109, 110, 111, 112, 114, 115, 116, 117, 118, 119, 120, 121, 122, 123, 124, 125, 126, 127, 128, 129, 130, 131, 132, 133, 134, 135, 136, 137, 138, 139, 140, 141, 142, 143, 144, 145, 146, 147, 148, 149, 150, 151, 152, 153, 154, 155, 156, 157, 158, 159, 160, 161, 162, 163, 164, 165, 166, 167, 168, 169, 170, 171, 172, 173, 174, 175, 176, 177, 178, 179, 180, 181, 182, 183, 184, 185, 186, 187, 188, 189, 190, 191, 192, 193, 194, 195, 196, 197, 198, 199, 200, 201, 202, 203, 204, 205, 206, 207, 208, 209, 210, 211, 212, 213],
            "templateIndices": [34, 35, 36, 37, 38, 39, 40, 41, 42, 43, 44, 45, 46, 47, 48, 49, 50, 51, 52, 53, 54, 55, 56, 57, 58, 59, 60, 61, 62, 63, 64, 65, 66, 67, 68, 69, 70, 72, 73, 74, 75, 76, 77, 78, 79, 80, 81, 82, 83, 84, 85, 86, 87, 88, 89, 90, 91, 92, 93, 94, 95, 96, 97, 98, 99, 100, 101, 102, 103, 104, 105, 106, 107, 108, 109, 110, 111, 112, 113, 114, 115, 116, 117, 118, 119, 120, 121, 122, 123, 124, 125, 126, 127, 128, 129, 130, 131, 132, 133, 134, 137, 138, 139, 140, 141, 142, 143, 144, 145, 146, 147, 148, 149, 150, 151, 152, 155, 156, 157, 158, 159, 160, 161, 162, 163, 164, 165, 166, 167, 168, 169, 170, 171, 172, 173, 174, 175, 176, 177, 178, 179, 180, 181, 182, 183, 184, 185, 186, 187, 188, 189, 190, 191, 192, 193, 194, 195, 196, 197, 198, 199, 200, 201, 202, 203, 204, 205, 206, 207, 208, 209, 210, 211, 212, 213, 214, 215]
          },
          {
            "mmcif": "data_6NNQ\n#\n_entry.id 6NNQ\n#\nloop_\n_chem_comp.formula\n_chem_comp.formula_weight\n_chem_comp.id\n_chem_comp.mon_nstd_flag\n_chem_comp.name\n_chem_comp.pdbx_synonyms\n_chem_comp.type\n\"C3 H7 N O2\"     89.093  ALA y ALANINE         ? \"L-peptide linking\" \n\"C6 H15 N4 O2 1\" 175.209 ARG y ARGININE        ? \"L-peptide linking\" \n\"C4 H8 N2 O3\"    132.118 ASN y ASPARAGINE      ? \"L-peptide linking\" \n\"C4 H7 N O4\"     133.103 ASP y \"ASPARTIC ACID\" ? \"L-peptide linking\" \n\"C3 H7 N O2 S\"   121.158 CYS y CYSTEINE        ? \"L-peptide linking\" \n\"C5 H10 N2 O3\"   146.144 GLN y GLUTAMINE       ? \"L-peptide linking\" \n\"C5 H9 N O4\"     147.129 GLU y \"GLUTAMIC ACID\" ? \"L-peptide linking\" \n\"C2 H5 N O2\"     75.067  GLY y GLYCINE         ? \"peptide linking\"   \n\"C6 H10 N3 O2 1\" 156.162 HIS y HISTIDINE       ? \"L-peptide linking\" \n\"H2 O\"           18.015  HOH . WATER           ? non-polymer         \n\"C6 H13 N O2\"    131.173 ILE y ISOLEUCINE      ? \"L-peptide linking\" \n\"C6 H13 N O2\"    131.173 LEU y LEUCINE         ? \"L-peptide linking\" \n\"C6 H15 N2 O2 1\" 147.195 LYS y LYSINE          ? \"L-peptide linking\" \n\"C5 H11 N O2 S\"  149.211 MET y METHIONINE      ? \"L-peptide linking\" \n\"C9 H11 N O2\"    165.189 PHE y PHENYLALANINE   ? \"L-peptide linking\" \n\"C5 H9 N O2\"     115.130 PRO y PROLINE         ? \"L-peptide linking\" \n\"C3 H7 N O3\"     105.093 SER y SERINE          ? \"L-peptide linking\" \n\"C4 H9 N O3\"     119.119 THR y THREONINE       ? \"L-peptide linking\" \n\"C11 H12 N2 O2\"  204.225 TRP y TRYPTOPHAN      ? \"L-peptide linking\" \n\"C9 H11 N O3\"    181.189 TYR y TYROSINE        ? \"L-peptide linking\" \n\"C5 H11 N O2\"    117.146 VAL y VALINE          ? \"L-peptide linking\" \n#\n_entity.id               1\n_entity.pdbx_description \"Sentrin-specific protease 1\"\n_entity.type             polymer\n#\n_entity_poly.entity_id      1\n_entity_poly.pdbx_strand_id A\n_entity_poly.type           polypeptide(L)\n#\nloop_\n_entity_poly_seq.entity_id\n_entity_poly_seq.hetero\n_entity_poly_seq.mon_id\n_entity_poly_seq.num\n1 n ALA 1   \n1 n PRO 2   \n1 n GLU 3   \n1 n ILE 4   \n1 n THR 5   \n1 n GLU 6   \n1 n GLU 7   \n1 n MET 8   \n1 n GLU 9   \n1 n LYS 10  \n1 n GLU 11  \n1 n ILE 12  \n1 n LYS 13  \n1 n ASN 14  \n1 n VAL 15  \n1 n PHE 16  \n1 n ARG 17  \n1 n ASN 18  \n1 n GLY 19  \n1 n ASN 20  \n1 n GLN 21  \n1 n ASP 22  \n1 n GLU 23  \n1 n VAL 24  \n1 n LEU 25  \n1 n SER 26  \n1 n GLU 27  \n1 n ALA 28  \n1 n PHE 29  \n1 n ARG 30  \n1 n LEU 31  \n1 n THR 32  \n1 n ILE 33  \n1 n THR 34  \n1 n ARG 35  \n1 n LYS 36  \n1 n ASP 37  \n1 n ILE 38  \n1 n GLN 39  \n1 n THR 40  \n1 n LEU 41  \n1 n ASN 42  \n1 n HIS 43  \n1 n LEU 44  \n1 n ASN 45  \n1 n TRP 46  \n1 n LEU 47  \n1 n ASN 48  \n1 n ASP 49  \n1 n GLU 50  \n1 n ILE 51  \n1 n ILE 52  \n1 n ASN 53  \n1 n PHE 54  \n1 n TYR 55  \n1 n MET 56  \n1 n ASN 57  \n1 n MET 58  \n1 n LEU 59  \n1 n MET 60  \n1 n GLU 61  \n1 n ARG 62  \n1 n SER 63  \n1 n LYS 64  \n1 n GLU 65  \n1 n LYS 66  \n1 n GLY 67  \n1 n LEU 68  \n1 n PRO 69  \n1 n SER 70  \n1 n VAL 71  \n1 n HIS 72  \n1 n ALA 73  \n1 n PHE 74  \n1 n ASN 75  \n1 n THR 76  \n1 n PHE 77  \n1 n PHE 78  \n1 n PHE 79  \n1 n THR 80  \n1 n LYS 81  \n1 n LEU 82  \n1 n LYS 83  \n1 n THR 84  \n1 n ALA 85  \n1 n GLY 86  \n1 n TYR 87  \n1 n GLN 88  \n1 n ALA 89  \n1 n VAL 90  \n1 n LYS 91  \n1 n ARG 92  \n1 n TRP 93  \n1 n THR 94  \n1 n LYS 95  \n1 n LYS 96  \n1 n VAL 97  \n1 n ASP 98  \n1 n VAL 99  \n1 n PHE 100 \n1 n SER 101 \n1 n VAL 102 \n1 n ASP 103 \n1 n ILE 104 \n1 n LEU 105 \n1 n LEU 106 \n1 n VAL 107 \n1 n PRO 108 \n1 n ILE 109 \n1 n HIS 110 \n1 n LEU 111 \n1 n GLY 112 \n1 n VAL 113 \n1 n HIS 114 \n1 n TRP 115 \n1 n CYS 116 \n1 n LEU 117 \n1 n ALA 118 \n1 n VAL 119 \n1 n VAL 120 \n1 n ASP 121 \n1 n PHE 122 \n1 n ARG 123 \n1 n LYS 124 \n1 n LYS 125 \n1 n ASN 126 \n1 n ILE 127 \n1 n THR 128 \n1 n TYR 129 \n1 n TYR 130 \n1 n ASP 131 \n1 n SER 132 \n1 n MET 133 \n1 n GLY 134 \n1 n GLY 135 \n1 n ILE 136 \n1 n ASN 137 \n1 n ASN 138 \n1 n GLU 139 \n1 n ALA 140 \n1 n CYS 141 \n1 n ARG 142 \n1 n ILE 143 \n1 n LEU 144 \n1 n LEU 145 \n1 n GLN 146 \n1 n TYR 147 \n1 n LEU 148 \n1 n LYS 149 \n1 n GLN 150 \n1 n GLU 151 \n1 n SER 152 \n1 n ILE 153 \n1 n ASP 154 \n1 n LYS 155 \n1 n LYS 156 \n1 n ARG 157 \n1 n LYS 158 \n1 n GLU 159 \n1 n PHE 160 \n1 n ASP 161 \n1 n THR 162 \n1 n ASN 163 \n1 n GLY 164 \n1 n TRP 165 \n1 n GLN 166 \n1 n LEU 167 \n1 n PHE 168 \n1 n SER 169 \n1 n LYS 170 \n1 n LYS 171 \n1 n SER 172 \n1 n GLN 173 \n1 n ILE 174 \n1 n PRO 175 \n1 n GLN 176 \n1 n GLN 177 \n1 n MET 178 \n1 n ASN 179 \n1 n GLY 180 \n1 n SER 181 \n1 n ASP 182 \n1 n CYS 183 \n1 n GLY 184 \n1 n MET 185 \n1 n PHE 186 \n1 n ALA 187 \n1 n CYS 188 \n1 n LYS 189 \n1 n TYR 190 \n1 n ALA 191 \n1 n ASP 192 \n1 n CYS 193 \n1 n ILE 194 \n1 n THR 195 \n1 n LYS 196 \n1 n ASP 197 \n1 n ARG 198 \n1 n PRO 199 \n1 n ILE 200 \n1 n ASN 201 \n1 n PHE 202 \n1 n THR 203 \n1 n GLN 204 \n1 n GLN 205 \n1 n HIS 206 \n1 n MET 207 \n1 n PRO 208 \n1 n TYR 209 \n1 n PHE 210 \n1 n ARG 211 \n1 n LYS 212 \n1 n ARG 213 \n1 n MET 214 \n1 n VAL 215 \n1 n TRP 216 \n1 n GLU 217 \n1 n ILE 218 \n1 n LEU 219 \n1 n HIS 220 \n1 n ARG 221 \n1 n LYS 222 \n1 n LEU 223 \n1 n LEU 224 \n#\n_exptl.method \"X-RAY DIFFRACTION\"\n#\n_pdbx_audit_revision_history.revision_date 2019-05-08\n#\n_pdbx_database_status.recvd_initial_deposition_date 2019-05-08\n#\nloop_\n_pdbx_poly_seq_scheme.asym_id\n_pdbx_poly_seq_scheme.auth_seq_num\n_pdbx_poly_seq_scheme.entity_id\n_pdbx_poly_seq_scheme.hetero\n_pdbx_poly_seq_scheme.mon_id\n_pdbx_poly_seq_scheme.pdb_ins_code\n_pdbx_poly_seq_scheme.pdb_seq_num\n_pdbx_poly_seq_scheme.pdb_strand_id\n_pdbx_poly_seq_scheme.seq_id\nA 420 1 n ALA . 420 A 1   \nA 421 1 n PRO . 421 A 2   \nA 422 1 n GLU . 422 A 3   \nA 423 1 n ILE . 423 A 4   \nA 424 1 n THR . 424 A 5   \nA 425 1 n GLU . 425 A 6   \nA 426 1 n GLU . 426 A 7   \nA 427 1 n MET . 427 A 8   \nA 428 1 n GLU . 428 A 9   \nA 429 1 n LYS . 429 A 10  \nA 430 1 n GLU . 430 A 11  \nA 431 1 n ILE . 431 A 12  \nA 432 1 n LYS . 432 A 13  \nA 433 1 n ASN . 433 A 14  \nA 434 1 n VAL . 434 A 15  \nA 435 1 n PHE . 435 A 16  \nA 436 1 n ARG . 436 A 17  \nA 437 1 n ASN . 437 A 18  \nA 438 1 n GLY . 438 A 19  \nA 439 1 n ASN . 439 A 20  \nA 440 1 n GLN . 440 A 21  \nA 441 1 n ASP . 441 A 22  \nA 442 1 n GLU . 442 A 23  \nA 443 1 n VAL . 443 A 24  \nA 444 1 n LEU . 444 A 25  \nA 445 1 n SER . 445 A 26  \nA 446 1 n GLU . 446 A 27  \nA 447 1 n ALA . 447 A 28  \nA 448 1 n PHE . 448 A 29  \nA 449 1 n ARG . 449 A 30  \nA 450 1 n LEU . 450 A 31  \nA 451 1 n THR . 451 A 32  \nA 452 1 n ILE . 452 A 33  \nA 453 1 n THR . 453 A 34  \nA 454 1 n ARG . 454 A 35  \nA 455 1 n LYS . 455 A 36  \nA 456 1 n ASP . 456 A 37  \nA 457 1 n ILE . 457 A 38  \nA 458 1 n GLN . 458 A 39  \nA 459 1 n THR . 459 A 40  \nA 460 1 n LEU . 460 A 41  \nA 461 1 n ASN . 461 A 42  \nA 462 1 n HIS . 462 A 43  \nA 463 1 n LEU . 463 A 44  \nA 464 1 n ASN . 464 A 45  \nA 465 1 n TRP . 465 A 46  \nA 466 1 n LEU . 466 A 47  \nA 467 1 n ASN . 467 A 48  \nA 468 1 n ASP . 468 A 49  \nA 469 1 n GLU . 469 A 50  \nA 470 1 n ILE . 470 A 51  \nA 471 1 n ILE . 471 A 52  \nA 472 1 n ASN . 472 A 53  \nA 473 1 n PHE . 473 A 54  \nA 474 1 n TYR . 474 A 55  \nA 475 1 n MET . 475 A 56  \nA 476 1 n ASN . 476 A 57  \nA 477 1 n MET . 477 A 58  \nA 478 1 n LEU . 478 A 59  \nA 479 1 n MET . 479 A 60  \nA 480 1 n GLU . 480 A 61  \nA 481 1 n ARG . 481 A 62  \nA 482 1 n SER . 482 A 63  \nA 483 1 n LYS . 483 A 64  \nA 484 1 n GLU . 484 A 65  \nA 485 1 n LYS . 485 A 66  \nA 486 1 n GLY . 486 A 67  \nA 487 1 n LEU . 487 A 68  \nA 488 1 n PRO . 488 A 69  \nA 489 1 n SER . 489 A 70  \nA 490 1 n VAL . 490 A 71  \nA 491 1 n HIS . 491 A 72  \nA 492 1 n ALA . 492 A 73  \nA 493 1 n PHE . 493 A 74  \nA 494 1 n ASN . 494 A 75  \nA 495 1 n THR . 495 A 76  \nA 496 1 n PHE . 496 A 77  \nA 497 1 n PHE . 497 A 78  \nA 498 1 n PHE . 498 A 79  \nA 499 1 n THR . 499 A 80  \nA 500 1 n LYS . 500 A 81  \nA 501 1 n LEU . 501 A 82  \nA 502 1 n LYS . 502 A 83  \nA 503 1 n THR . 503 A 84  \nA 504 1 n ALA . 504 A 85  \nA 505 1 n GLY . 505 A 86  \nA 506 1 n TYR . 506 A 87  \nA 507 1 n GLN . 507 A 88  \nA 508 1 n ALA . 508 A 89  \nA 509 1 n VAL . 509 A 90  \nA 510 1 n LYS . 510 A 91  \nA 511 1 n ARG . 511 A 92  \nA 512 1 n TRP . 512 A 93  \nA 513 1 n THR . 513 A 94  \nA 514 1 n LYS . 514 A 95  \nA 515 1 n LYS . 515 A 96  \nA 516 1 n VAL . 516 A 97  \nA 517 1 n ASP . 517 A 98  \nA 518 1 n VAL . 518 A 99  \nA 519 1 n PHE . 519 A 100 \nA 520 1 n SER . 520 A 101 \nA 521 1 n VAL . 521 A 102 \nA 522 1 n ASP . 522 A 103 \nA 523 1 n ILE . 523 A 104 \nA 524 1 n LEU . 524 A 105 \nA 525 1 n LEU . 525 A 106 \nA 526 1 n VAL . 526 A 107 \nA 527 1 n PRO . 527 A 108 \nA 528 1 n ILE . 528 A 109 \nA 529 1 n HIS . 529 A 110 \nA 530 1 n LEU . 530 A 111 \nA 531 1 n GLY . 531 A 112 \nA 532 1 n VAL . 532 A 113 \nA 533 1 n HIS . 533 A 114 \nA 534 1 n TRP . 534 A 115 \nA 535 1 n CYS . 535 A 116 \nA 536 1 n LEU . 536 A 117 \nA 537 1 n ALA . 537 A 118 \nA 538 1 n VAL . 538 A 119 \nA 539 1 n VAL . 539 A 120 \nA 540 1 n ASP . 540 A 121 \nA 541 1 n PHE . 541 A 122 \nA 542 1 n ARG . 542 A 123 \nA 543 1 n LYS . 543 A 124 \nA 544 1 n LYS . 544 A 125 \nA 545 1 n ASN . 545 A 126 \nA 546 1 n ILE . 546 A 127 \nA 547 1 n THR . 547 A 128 \nA 548 1 n TYR . 548 A 129 \nA 549 1 n TYR . 549 A 130 \nA 550 1 n ASP . 550 A 131 \nA 551 1 n SER . 551 A 132 \nA 552 1 n MET . 552 A 133 \nA 553 1 n GLY . 553 A 134 \nA 554 1 n GLY . 554 A 135 \nA 555 1 n ILE . 555 A 136 \nA 556 1 n ASN . 556 A 137 \nA 557 1 n ASN . 557 A 138 \nA 558 1 n GLU . 558 A 139 \nA 559 1 n ALA . 559 A 140 \nA 560 1 n CYS . 560 A 141 \nA 561 1 n ARG . 561 A 142 \nA 562 1 n ILE . 562 A 143 \nA 563 1 n LEU . 563 A 144 \nA 564 1 n LEU . 564 A 145 \nA 565 1 n GLN . 565 A 146 \nA 566 1 n TYR . 566 A 147 \nA 567 1 n LEU . 567 A 148 \nA 568 1 n LYS . 568 A 149 \nA 569 1 n GLN . 569 A 150 \nA 570 1 n GLU . 570 A 151 \nA 571 1 n SER . 571 A 152 \nA 572 1 n ILE . 572 A 153 \nA 573 1 n ASP . 573 A 154 \nA 574 1 n LYS . 574 A 155 \nA 575 1 n LYS . 575 A 156 \nA 576 1 n ARG . 576 A 157 \nA 577 1 n LYS . 577 A 158 \nA 578 1 n GLU . 578 A 159 \nA 579 1 n PHE . 579 A 160 \nA 580 1 n ASP . 580 A 161 \nA 581 1 n THR . 581 A 162 \nA 582 1 n ASN . 582 A 163 \nA 583 1 n GLY . 583 A 164 \nA 584 1 n TRP . 584 A 165 \nA 585 1 n GLN . 585 A 166 \nA 586 1 n LEU . 586 A 167 \nA 587 1 n PHE . 587 A 168 \nA 588 1 n SER . 588 A 169 \nA 589 1 n LYS . 589 A 170 \nA 590 1 n LYS . 590 A 171 \nA 591 1 n SER . 591 A 172 \nA 592 1 n GLN . 592 A 173 \nA 593 1 n ILE . 593 A 174 \nA 594 1 n PRO . 594 A 175 \nA 595 1 n GLN . 595 A 176 \nA 596 1 n GLN . 596 A 177 \nA 597 1 n MET . 597 A 178 \nA 598 1 n ASN . 598 A 179 \nA 599 1 n GLY . 599 A 180 \nA 600 1 n SER . 600 A 181 \nA 601 1 n ASP . 601 A 182 \nA 602 1 n CYS . 602 A 183 \nA 603 1 n GLY . 603 A 184 \nA 604 1 n MET . 604 A 185 \nA 605 1 n PHE . 605 A 186 \nA 606 1 n ALA . 606 A 187 \nA 607 1 n CYS . 607 A 188 \nA 608 1 n LYS . 608 A 189 \nA 609 1 n TYR . 609 A 190 \nA 610 1 n ALA . 610 A 191 \nA 611 1 n ASP . 611 A 192 \nA 612 1 n CYS . 612 A 193 \nA 613 1 n ILE . 613 A 194 \nA 614 1 n THR . 614 A 195 \nA 615 1 n LYS . 615 A 196 \nA 616 1 n ASP . 616 A 197 \nA 617 1 n ARG . 617 A 198 \nA 618 1 n PRO . 618 A 199 \nA 619 1 n ILE . 619 A 200 \nA 620 1 n ASN . 620 A 201 \nA 621 1 n PHE . 621 A 202 \nA 622 1 n THR . 622 A 203 \nA 623 1 n GLN . 623 A 204 \nA 624 1 n GLN . 624 A 205 \nA 625 1 n HIS . 625 A 206 \nA 626 1 n MET . 626 A 207 \nA 627 1 n PRO . 627 A 208 \nA 628 1 n TYR . 628 A 209 \nA 629 1 n PHE . 629 A 210 \nA 630 1 n ARG . 630 A 211 \nA 631 1 n LYS . 631 A 212 \nA 632 1 n ARG . 632 A 213 \nA 633 1 n MET . 633 A 214 \nA 634 1 n VAL . 634 A 215 \nA 635 1 n TRP . 635 A 216 \nA 636 1 n GLU . 636 A 217 \nA 637 1 n ILE . 637 A 218 \nA 638 1 n LEU . 638 A 219 \nA 639 1 n HIS . 639 A 220 \nA 640 1 n ARG . 640 A 221 \nA 641 1 n LYS . 641 A 222 \nA 642 1 n LEU . 642 A 223 \nA 643 1 n LEU . 643 A 224 \n#\n_pdbx_struct_assembly.details            author_and_software_defined_assembly\n_pdbx_struct_assembly.id                 1\n_pdbx_struct_assembly.method_details     PISA\n_pdbx_struct_assembly.oligomeric_count   2\n_pdbx_struct_assembly.oligomeric_details dimeric\n#\n_pdbx_struct_assembly_gen.assembly_id     1\n_pdbx_struct_assembly_gen.asym_id_list    A,B,C,D\n_pdbx_struct_assembly_gen.oper_expression 1\n#\n_pdbx_struct_oper_list.id                 1\n_pdbx_struct_oper_list.matrix[1][1]       1.0000000000\n_pdbx_struct_oper_list.matrix[1][2]       0.0000000000\n_pdbx_struct_oper_list.matrix[1][3]       0.0000000000\n_pdbx_struct_oper_list.matrix[2][1]       0.0000000000\n_pdbx_struct_oper_list.matrix[2][2]       1.0000000000\n_pdbx_struct_oper_list.matrix[2][3]       0.0000000000\n_pdbx_struct_oper_list.matrix[3][1]       0.0000000000\n_pdbx_struct_oper_list.matrix[3][2]       0.0000000000\n_pdbx_struct_oper_list.matrix[3][3]       1.0000000000\n_pdbx_struct_oper_list.name               1_555\n_pdbx_struct_oper_list.symmetry_operation x,y,z\n_pdbx_struct_oper_list.type               \"identity operation\"\n_pdbx_struct_oper_list.vector[1]          0.0000000000\n_pdbx_struct_oper_list.vector[2]          0.0000000000\n_pdbx_struct_oper_list.vector[3]          0.0000000000\n#\n_refine.ls_d_res_high 2.62\n#\n_software.classification other\n_software.name           \"DeepMind Structure Class\"\n_software.pdbx_ordinal   1\n_software.version        2.0.0\n#\n_struct_asym.entity_id 1\n_struct_asym.id        A\n#\nloop_\n_atom_site.group_PDB\n_atom_site.id\n_atom_site.type_symbol\n_atom_site.label_atom_id\n_atom_site.label_alt_id\n_atom_site.label_comp_id\n_atom_site.label_asym_id\n_atom_site.label_entity_id\n_atom_site.label_seq_id\n_atom_site.pdbx_PDB_ins_code\n_atom_site.Cartn_x\n_atom_site.Cartn_y\n_atom_site.Cartn_z\n_atom_site.occupancy\n_atom_site.B_iso_or_equiv\n_atom_site.auth_seq_id\n_atom_site.auth_asym_id\n_atom_site.pdbx_PDB_model_num\nATOM 1    N N   . ALA A 1 1   ? 44.557 4.574   17.592  1.00 157.88 420 A 1 \nATOM 2    C CA  . ALA A 1 1   ? 43.751 4.727   18.800  1.00 153.36 420 A 1 \nATOM 3    C C   . ALA A 1 1   ? 44.158 5.940   19.657  1.00 143.43 420 A 1 \nATOM 4    O O   . ALA A 1 1   ? 43.290 6.718   20.053  1.00 146.10 420 A 1 \nATOM 5    C CB  . ALA A 1 1   ? 43.797 3.442   19.633  1.00 156.56 420 A 1 \nATOM 6    N N   . PRO A 1 2   ? 45.469 6.120   19.956  1.00 124.38 421 A 1 \nATOM 7    C CA  . PRO A 1 2   ? 45.857 7.279   20.772  1.00 105.56 421 A 1 \nATOM 8    C C   . PRO A 1 2   ? 46.145 8.513   19.932  1.00 95.30  421 A 1 \nATOM 9    O O   . PRO A 1 2   ? 45.221 9.134   19.397  1.00 92.92  421 A 1 \nATOM 10   C CB  . PRO A 1 2   ? 47.118 6.793   21.504  1.00 103.25 421 A 1 \nATOM 11   C CG  . PRO A 1 2   ? 47.467 5.441   20.898  1.00 101.32 421 A 1 \nATOM 12   C CD  . PRO A 1 2   ? 46.645 5.286   19.662  1.00 111.46 421 A 1 \nATOM 13   N N   . GLU A 1 3   ? 47.428 8.871   19.821  1.00 91.33  422 A 1 \nATOM 14   C CA  . GLU A 1 3   ? 47.909 10.029  19.070  1.00 86.21  422 A 1 \nATOM 15   C C   . GLU A 1 3   ? 47.468 11.335  19.727  1.00 84.52  422 A 1 \nATOM 16   O O   . GLU A 1 3   ? 46.402 11.407  20.348  1.00 90.45  422 A 1 \nATOM 17   C CB  . GLU A 1 3   ? 47.471 9.943   17.604  1.00 85.74  422 A 1 \nATOM 18   C CG  . GLU A 1 3   ? 47.752 8.574   16.979  1.00 98.28  422 A 1 \nATOM 19   C CD  . GLU A 1 3   ? 48.608 8.651   15.727  1.00 112.02 422 A 1 \nATOM 20   O OE1 . GLU A 1 3   ? 48.177 8.129   14.676  1.00 113.14 422 A 1 \nATOM 21   O OE2 . GLU A 1 3   ? 49.715 9.225   15.795  1.00 116.08 422 A 1 \nATOM 22   N N   . ILE A 1 4   ? 48.282 12.377  19.580  1.00 82.51  423 A 1 \nATOM 23   C CA  . ILE A 1 4   ? 48.340 13.459  20.561  1.00 92.40  423 A 1 \nATOM 24   C C   . ILE A 1 4   ? 47.466 14.645  20.168  1.00 90.66  423 A 1 \nATOM 25   O O   . ILE A 1 4   ? 46.651 15.102  20.975  1.00 102.58 423 A 1 \nATOM 26   C CB  . ILE A 1 4   ? 49.807 13.896  20.772  1.00 106.68 423 A 1 \nATOM 27   C CG1 . ILE A 1 4   ? 50.736 12.679  20.845  1.00 108.91 423 A 1 \nATOM 28   C CG2 . ILE A 1 4   ? 49.931 14.754  22.019  1.00 108.43 423 A 1 \nATOM 29   C CD1 . ILE A 1 4   ? 51.473 12.369  19.548  1.00 104.39 423 A 1 \nATOM 30   N N   . THR A 1 5   ? 47.635 15.143  18.936  1.00 76.05  424 A 1 \nATOM 31   C CA  . THR A 1 5   ? 47.228 16.476  18.482  1.00 74.07  424 A 1 \nATOM 32   C C   . THR A 1 5   ? 48.220 17.505  19.020  1.00 82.79  424 A 1 \nATOM 33   O O   . THR A 1 5   ? 48.223 17.818  20.216  1.00 77.21  424 A 1 \nATOM 34   C CB  . THR A 1 5   ? 45.792 16.834  18.886  1.00 68.59  424 A 1 \nATOM 35   O OG1 . THR A 1 5   ? 44.922 15.739  18.577  1.00 73.86  424 A 1 \nATOM 36   C CG2 . THR A 1 5   ? 45.320 18.070  18.139  1.00 57.04  424 A 1 \nATOM 37   N N   . GLU A 1 6   ? 49.055 18.029  18.134  1.00 88.82  425 A 1 \nATOM 38   C CA  . GLU A 1 6   ? 50.249 18.785  18.492  1.00 91.27  425 A 1 \nATOM 39   C C   . GLU A 1 6   ? 49.968 20.278  18.284  1.00 91.20  425 A 1 \nATOM 40   O O   . GLU A 1 6   ? 48.972 20.765  18.831  1.00 86.38  425 A 1 \nATOM 41   C CB  . GLU A 1 6   ? 51.417 18.246  17.666  1.00 103.76 425 A 1 \nATOM 42   C CG  . GLU A 1 6   ? 51.104 18.253  16.174  1.00 116.00 425 A 1 \nATOM 43   C CD  . GLU A 1 6   ? 52.262 17.866  15.284  1.00 127.60 425 A 1 \nATOM 44   O OE1 . GLU A 1 6   ? 52.611 18.670  14.396  1.00 131.00 425 A 1 \nATOM 45   O OE2 . GLU A 1 6   ? 52.809 16.757  15.457  1.00 130.55 425 A 1 \nATOM 46   N N   . GLU A 1 7   ? 50.798 21.015  17.546  1.00 94.49  426 A 1 \nATOM 47   C CA  . GLU A 1 7   ? 50.469 22.326  17.006  1.00 80.83  426 A 1 \nATOM 48   C C   . GLU A 1 7   ? 49.301 22.287  16.033  1.00 78.93  426 A 1 \nATOM 49   O O   . GLU A 1 7   ? 48.965 23.327  15.458  1.00 63.11  426 A 1 \nATOM 50   C CB  . GLU A 1 7   ? 51.704 22.918  16.324  1.00 81.24  426 A 1 \nATOM 51   C CG  . GLU A 1 7   ? 53.024 22.549  17.005  1.00 101.78 426 A 1 \nATOM 52   C CD  . GLU A 1 7   ? 54.223 22.703  16.091  1.00 114.88 426 A 1 \nATOM 53   O OE1 . GLU A 1 7   ? 55.361 22.632  16.599  1.00 114.63 426 A 1 \nATOM 54   O OE2 . GLU A 1 7   ? 54.031 22.899  14.871  1.00 116.79 426 A 1 \nATOM 55   N N   . MET A 1 8   ? 48.683 21.119  15.840  1.00 79.84  427 A 1 \nATOM 56   C CA  . MET A 1 8   ? 47.488 21.024  15.009  1.00 79.66  427 A 1 \nATOM 57   C C   . MET A 1 8   ? 46.324 21.801  15.607  1.00 75.65  427 A 1 \nATOM 58   O O   . MET A 1 8   ? 45.455 22.278  14.868  1.00 78.04  427 A 1 \nATOM 59   C CB  . MET A 1 8   ? 47.069 19.561  14.822  1.00 83.77  427 A 1 \nATOM 60   C CG  . MET A 1 8   ? 48.171 18.621  14.366  1.00 87.34  427 A 1 \nATOM 61   S SD  . MET A 1 8   ? 47.576 16.930  14.103  1.00 97.39  427 A 1 \nATOM 62   C CE  . MET A 1 8   ? 48.682 15.974  15.141  1.00 76.53  427 A 1 \nATOM 63   N N   . GLU A 1 9   ? 46.273 21.917  16.940  1.00 73.58  428 A 1 \nATOM 64   C CA  . GLU A 1 9   ? 45.188 22.653  17.583  1.00 72.38  428 A 1 \nATOM 65   C C   . GLU A 1 9   ? 45.112 24.081  17.062  1.00 79.76  428 A 1 \nATOM 66   O O   . GLU A 1 9   ? 44.019 24.609  16.827  1.00 79.21  428 A 1 \nATOM 67   C CB  . GLU A 1 9   ? 45.372 22.648  19.101  1.00 76.32  428 A 1 \nATOM 68   C CG  . GLU A 1 9   ? 45.733 21.293  19.682  1.00 88.06  428 A 1 \nATOM 69   C CD  . GLU A 1 9   ? 44.598 20.686  20.482  1.00 95.95  428 A 1 \nATOM 70   O OE1 . GLU A 1 9   ? 43.493 21.269  20.483  1.00 98.00  428 A 1 \nATOM 71   O OE2 . GLU A 1 9   ? 44.809 19.628  21.111  1.00 96.97  428 A 1 \nATOM 72   N N   . LYS A 1 10  ? 46.267 24.723  16.877  1.00 86.23  429 A 1 \nATOM 73   C CA  . LYS A 1 10  ? 46.289 26.043  16.256  1.00 93.28  429 A 1 \nATOM 74   C C   . LYS A 1 10  ? 45.766 25.980  14.828  1.00 92.72  429 A 1 \nATOM 75   O O   . LYS A 1 10  ? 44.989 26.844  14.406  1.00 104.72 429 A 1 \nATOM 76   C CB  . LYS A 1 10  ? 47.706 26.615  16.290  1.00 95.16  429 A 1 \nATOM 77   C CG  . LYS A 1 10  ? 47.858 27.945  15.569  1.00 99.10  429 A 1 \nATOM 78   C CD  . LYS A 1 10  ? 49.319 28.329  15.415  1.00 102.25 429 A 1 \nATOM 79   C CE  . LYS A 1 10  ? 50.073 27.295  14.599  1.00 108.15 429 A 1 \nATOM 80   N NZ  . LYS A 1 10  ? 51.482 27.153  15.056  1.00 103.42 429 A 1 \nATOM 81   N N   . GLU A 1 11  ? 46.168 24.951  14.077  1.00 80.79  430 A 1 \nATOM 82   C CA  . GLU A 1 11  ? 45.663 24.784  12.718  1.00 74.56  430 A 1 \nATOM 83   C C   . GLU A 1 11  ? 44.170 24.476  12.715  1.00 80.31  430 A 1 \nATOM 84   O O   . GLU A 1 11  ? 43.437 24.930  11.827  1.00 83.26  430 A 1 \nATOM 85   C CB  . GLU A 1 11  ? 46.441 23.680  12.005  1.00 66.64  430 A 1 \nATOM 86   C CG  . GLU A 1 11  ? 46.214 23.625  10.504  1.00 74.93  430 A 1 \nATOM 87   C CD  . GLU A 1 11  ? 47.128 22.635  9.807   1.00 86.96  430 A 1 \nATOM 88   O OE1 . GLU A 1 11  ? 48.001 22.046  10.479  1.00 88.46  430 A 1 \nATOM 89   O OE2 . GLU A 1 11  ? 46.972 22.446  8.581   1.00 90.72  430 A 1 \nATOM 90   N N   . ILE A 1 12  ? 43.701 23.705  13.698  1.00 79.59  431 A 1 \nATOM 91   C CA  . ILE A 1 12  ? 42.276 23.397  13.782  1.00 65.35  431 A 1 \nATOM 92   C C   . ILE A 1 12  ? 41.482 24.648  14.139  1.00 65.47  431 A 1 \nATOM 93   O O   . ILE A 1 12  ? 40.423 24.915  13.559  1.00 60.44  431 A 1 \nATOM 94   C CB  . ILE A 1 12  ? 42.033 22.261  14.792  1.00 55.93  431 A 1 \nATOM 95   C CG1 . ILE A 1 12  ? 42.579 20.939  14.249  1.00 48.33  431 A 1 \nATOM 96   C CG2 . ILE A 1 12  ? 40.552 22.131  15.110  1.00 53.17  431 A 1 \nATOM 97   C CD1 . ILE A 1 12  ? 43.038 19.981  15.327  1.00 48.27  431 A 1 \nATOM 98   N N   . LYS A 1 13  ? 41.984 25.438  15.092  1.00 68.19  432 A 1 \nATOM 99   C CA  . LYS A 1 13  ? 41.312 26.680  15.459  1.00 71.94  432 A 1 \nATOM 100  C C   . LYS A 1 13  ? 41.358 27.701  14.329  1.00 76.08  432 A 1 \nATOM 101  O O   . LYS A 1 13  ? 40.482 28.570  14.245  1.00 66.01  432 A 1 \nATOM 102  C CB  . LYS A 1 13  ? 41.946 27.259  16.726  1.00 73.11  432 A 1 \nATOM 103  C CG  . LYS A 1 13  ? 41.129 28.350  17.403  1.00 77.78  432 A 1 \nATOM 104  C CD  . LYS A 1 13  ? 41.416 28.404  18.897  1.00 85.28  432 A 1 \nATOM 105  C CE  . LYS A 1 13  ? 42.170 29.670  19.272  1.00 89.68  432 A 1 \nATOM 106  N NZ  . LYS A 1 13  ? 42.724 29.601  20.653  1.00 92.64  432 A 1 \nATOM 107  N N   . ASN A 1 14  ? 42.361 27.608  13.450  1.00 87.72  433 A 1 \nATOM 108  C CA  . ASN A 1 14  ? 42.496 28.577  12.366  1.00 102.28 433 A 1 \nATOM 109  C C   . ASN A 1 14  ? 41.344 28.473  11.375  1.00 95.61  433 A 1 \nATOM 110  O O   . ASN A 1 14  ? 40.838 29.493  10.894  1.00 99.85  433 A 1 \nATOM 111  C CB  . ASN A 1 14  ? 43.832 28.382  11.648  1.00 117.14 433 A 1 \nATOM 112  C CG  . ASN A 1 14  ? 45.002 28.946  12.428  1.00 133.02 433 A 1 \nATOM 113  O OD1 . ASN A 1 14  ? 46.161 28.669  12.117  1.00 139.47 433 A 1 \nATOM 114  N ND2 . ASN A 1 14  ? 44.705 29.732  13.455  1.00 136.44 433 A 1 \nATOM 115  N N   . VAL A 1 15  ? 40.922 27.252  11.047  1.00 89.41  434 A 1 \nATOM 116  C CA  . VAL A 1 15  ? 39.814 27.074  10.115  1.00 81.94  434 A 1 \nATOM 117  C C   . VAL A 1 15  ? 38.461 27.035  10.817  1.00 79.35  434 A 1 \nATOM 118  O O   . VAL A 1 15  ? 37.428 27.222  10.158  1.00 83.01  434 A 1 \nATOM 119  C CB  . VAL A 1 15  ? 39.999 25.798  9.275   1.00 80.12  434 A 1 \nATOM 120  C CG1 . VAL A 1 15  ? 41.235 25.920  8.397   1.00 85.61  434 A 1 \nATOM 121  C CG2 . VAL A 1 15  ? 40.094 24.578  10.176  1.00 77.82  434 A 1 \nATOM 122  N N   . PHE A 1 16  ? 38.435 26.796  12.130  1.00 82.86  435 A 1 \nATOM 123  C CA  . PHE A 1 16  ? 37.172 26.838  12.858  1.00 84.61  435 A 1 \nATOM 124  C C   . PHE A 1 16  ? 36.652 28.265  12.964  1.00 91.01  435 A 1 \nATOM 125  O O   . PHE A 1 16  ? 35.452 28.510  12.789  1.00 98.48  435 A 1 \nATOM 126  C CB  . PHE A 1 16  ? 37.343 26.219  14.244  1.00 83.23  435 A 1 \nATOM 127  C CG  . PHE A 1 16  ? 37.060 24.746  14.286  1.00 77.13  435 A 1 \nATOM 128  C CD1 . PHE A 1 16  ? 36.625 24.078  13.153  1.00 72.56  435 A 1 \nATOM 129  C CD2 . PHE A 1 16  ? 37.230 24.028  15.457  1.00 76.99  435 A 1 \nATOM 130  C CE1 . PHE A 1 16  ? 36.364 22.723  13.188  1.00 72.15  435 A 1 \nATOM 131  C CE2 . PHE A 1 16  ? 36.971 22.672  15.499  1.00 73.64  435 A 1 \nATOM 132  C CZ  . PHE A 1 16  ? 36.537 22.019  14.363  1.00 73.36  435 A 1 \nATOM 133  N N   . ARG A 1 17  ? 37.573 29.195  13.197  1.00 91.69  436 A 1 \nATOM 134  C CA  . ARG A 1 17  ? 37.180 30.615  13.291  1.00 98.91  436 A 1 \nATOM 135  C C   . ARG A 1 17  ? 36.593 31.034  11.946  1.00 105.81 436 A 1 \nATOM 136  O O   . ARG A 1 17  ? 36.850 30.368  10.947  1.00 102.05 436 A 1 \nATOM 137  C CB  . ARG A 1 17  ? 38.327 31.489  13.793  1.00 105.46 436 A 1 \nATOM 138  C CG  . ARG A 1 17  ? 39.395 31.833  12.767  1.00 109.33 436 A 1 \nATOM 139  C CD  . ARG A 1 17  ? 40.431 32.715  13.438  1.00 111.65 436 A 1 \nATOM 140  N NE  . ARG A 1 17  ? 41.619 32.093  14.010  1.00 108.55 436 A 1 \nATOM 141  C CZ  . ARG A 1 17  ? 41.830 31.902  15.307  1.00 102.19 436 A 1 \nATOM 142  N NH1 . ARG A 1 17  ? 40.913 32.248  16.187  1.00 99.50  436 A 1 \nATOM 143  N NH2 . ARG A 1 17  ? 42.950 31.348  15.722  1.00 99.75  436 A 1 \nATOM 144  N N   . ASN A 1 18  ? 35.842 32.123  11.950  1.00 112.10 437 A 1 \nATOM 145  C CA  . ASN A 1 18  ? 35.112 32.586  10.750  1.00 124.06 437 A 1 \nATOM 146  C C   . ASN A 1 18  ? 36.049 33.132  9.667   1.00 125.72 437 A 1 \nATOM 147  O O   . ASN A 1 18  ? 37.006 33.846  9.990   1.00 131.23 437 A 1 \nATOM 148  C CB  . ASN A 1 18  ? 33.978 33.533  11.154  1.00 135.09 437 A 1 \nATOM 149  C CG  . ASN A 1 18  ? 33.357 34.263  9.987   1.00 143.60 437 A 1 \nATOM 150  O OD1 . ASN A 1 18  ? 32.764 33.639  9.110   1.00 142.02 437 A 1 \nATOM 151  N ND2 . ASN A 1 18  ? 33.549 35.570  9.935   1.00 149.83 437 A 1 \nATOM 152  N N   . GLY A 1 19  ? 35.739 32.755  8.428   1.00 122.45 438 A 1 \nATOM 153  C CA  . GLY A 1 19  ? 36.344 33.175  7.155   1.00 117.64 438 A 1 \nATOM 154  C C   . GLY A 1 19  ? 35.266 33.168  6.082   1.00 115.88 438 A 1 \nATOM 155  O O   . GLY A 1 19  ? 34.111 32.835  6.397   1.00 105.46 438 A 1 \nATOM 156  N N   . ASN A 1 20  ? 35.574 33.501  4.833   1.00 121.93 439 A 1 \nATOM 157  C CA  . ASN A 1 20  ? 34.423 33.433  3.944   1.00 125.48 439 A 1 \nATOM 158  C C   . ASN A 1 20  ? 34.085 31.971  3.682   1.00 118.76 439 A 1 \nATOM 159  O O   . ASN A 1 20  ? 34.972 31.140  3.465   1.00 127.25 439 A 1 \nATOM 160  C CB  . ASN A 1 20  ? 34.686 34.179  2.634   1.00 132.82 439 A 1 \nATOM 161  C CG  . ASN A 1 20  ? 35.629 33.437  1.720   1.00 135.06 439 A 1 \nATOM 162  O OD1 . ASN A 1 20  ? 35.212 32.845  0.724   1.00 129.46 439 A 1 \nATOM 163  N ND2 . ASN A 1 20  ? 36.911 33.465  2.052   1.00 141.39 439 A 1 \nATOM 164  N N   . GLN A 1 21  ? 32.799 31.645  3.760   1.00 97.16  440 A 1 \nATOM 165  C CA  . GLN A 1 21  ? 32.382 30.280  3.495   1.00 73.89  440 A 1 \nATOM 166  C C   . GLN A 1 21  ? 32.572 29.956  2.015   1.00 77.61  440 A 1 \nATOM 167  O O   . GLN A 1 21  ? 32.934 30.813  1.203   1.00 93.12  440 A 1 \nATOM 168  C CB  . GLN A 1 21  ? 30.927 30.061  3.917   1.00 64.71  440 A 1 \nATOM 169  C CG  . GLN A 1 21  ? 30.677 30.224  5.414   1.00 75.36  440 A 1 \nATOM 170  C CD  . GLN A 1 21  ? 29.773 29.141  5.982   1.00 85.01  440 A 1 \nATOM 171  O OE1 . GLN A 1 21  ? 28.714 28.842  5.428   1.00 92.40  440 A 1 \nATOM 172  N NE2 . GLN A 1 21  ? 30.185 28.555  7.100   1.00 78.41  440 A 1 \nATOM 173  N N   . ASP A 1 22  ? 32.350 28.684  1.676   1.00 70.32  441 A 1 \nATOM 174  C CA  . ASP A 1 22  ? 32.490 28.171  0.314   1.00 75.47  441 A 1 \nATOM 175  C C   . ASP A 1 22  ? 33.934 28.210  -0.179  1.00 64.84  441 A 1 \nATOM 176  O O   . ASP A 1 22  ? 34.226 27.727  -1.278  1.00 68.25  441 A 1 \nATOM 177  C CB  . ASP A 1 22  ? 31.584 28.940  -0.653  1.00 85.68  441 A 1 \nATOM 178  C CG  . ASP A 1 22  ? 30.164 28.410  -0.666  1.00 94.90  441 A 1 \nATOM 179  O OD1 . ASP A 1 22  ? 29.863 27.490  0.123   1.00 97.70  441 A 1 \nATOM 180  O OD2 . ASP A 1 22  ? 29.346 28.917  -1.464  1.00 95.58  441 A 1 \nATOM 181  N N   . GLU A 1 23  ? 34.843 28.775  0.614   1.00 58.08  442 A 1 \nATOM 182  C CA  . GLU A 1 23  ? 36.261 28.747  0.276   1.00 60.63  442 A 1 \nATOM 183  C C   . GLU A 1 23  ? 36.781 27.321  0.414   1.00 74.17  442 A 1 \nATOM 184  O O   . GLU A 1 23  ? 36.697 26.726  1.494   1.00 76.59  442 A 1 \nATOM 185  C CB  . GLU A 1 23  ? 37.044 29.698  1.177   1.00 62.64  442 A 1 \nATOM 186  C CG  . GLU A 1 23  ? 38.538 29.425  1.209   1.00 68.38  442 A 1 \nATOM 187  C CD  . GLU A 1 23  ? 39.239 30.137  2.350   1.00 82.21  442 A 1 \nATOM 188  O OE1 . GLU A 1 23  ? 38.550 30.592  3.287   1.00 88.36  442 A 1 \nATOM 189  O OE2 . GLU A 1 23  ? 40.483 30.239  2.309   1.00 86.49  442 A 1 \nATOM 190  N N   . VAL A 1 24  ? 37.314 26.770  -0.677  1.00 74.20  443 A 1 \nATOM 191  C CA  . VAL A 1 24  ? 37.670 25.359  -0.688  1.00 66.05  443 A 1 \nATOM 192  C C   . VAL A 1 24  ? 38.950 25.133  0.108   1.00 59.80  443 A 1 \nATOM 193  O O   . VAL A 1 24  ? 39.915 25.905  0.019   1.00 57.02  443 A 1 \nATOM 194  C CB  . VAL A 1 24  ? 37.790 24.840  -2.133  1.00 64.05  443 A 1 \nATOM 195  C CG1 . VAL A 1 24  ? 36.556 25.218  -2.938  1.00 75.40  443 A 1 \nATOM 196  C CG2 . VAL A 1 24  ? 39.049 25.361  -2.816  1.00 56.48  443 A 1 \nATOM 197  N N   . LEU A 1 25  ? 38.939 24.088  0.933   1.00 55.17  444 A 1 \nATOM 198  C CA  . LEU A 1 25  ? 40.121 23.580  1.609   1.00 50.42  444 A 1 \nATOM 199  C C   . LEU A 1 25  ? 40.132 22.070  1.445   1.00 59.40  444 A 1 \nATOM 200  O O   . LEU A 1 25  ? 39.079 21.435  1.513   1.00 80.85  444 A 1 \nATOM 201  C CB  . LEU A 1 25  ? 40.135 23.947  3.100   1.00 51.43  444 A 1 \nATOM 202  C CG  . LEU A 1 25  ? 39.646 25.339  3.508   1.00 61.83  444 A 1 \nATOM 203  C CD1 . LEU A 1 25  ? 39.112 25.325  4.932   1.00 47.39  444 A 1 \nATOM 204  C CD2 . LEU A 1 25  ? 40.758 26.367  3.365   1.00 73.18  444 A 1 \nATOM 205  N N   . SER A 1 26  ? 41.318 21.503  1.216   1.00 55.25  445 A 1 \nATOM 206  C CA  . SER A 1 26  ? 41.465 20.064  1.012   1.00 65.68  445 A 1 \nATOM 207  C C   . SER A 1 26  ? 40.736 19.594  -0.244  1.00 58.68  445 A 1 \nATOM 208  O O   . SER A 1 26  ? 39.502 19.597  -0.296  1.00 62.17  445 A 1 \nATOM 209  C CB  . SER A 1 26  ? 40.962 19.290  2.237   1.00 40.59  445 A 1 \nATOM 210  O OG  . SER A 1 26  ? 41.348 17.929  2.180   1.00 64.55  445 A 1 \nATOM 211  N N   . GLU A 1 27  ? 41.488 19.181  -1.262  1.00 58.37  446 A 1 \nATOM 212  C CA  . GLU A 1 27  ? 40.905 18.625  -2.476  1.00 59.80  446 A 1 \nATOM 213  C C   . GLU A 1 27  ? 41.591 17.308  -2.800  1.00 63.42  446 A 1 \nATOM 214  O O   . GLU A 1 27  ? 42.813 17.265  -2.974  1.00 69.46  446 A 1 \nATOM 215  C CB  . GLU A 1 27  ? 41.024 19.591  -3.658  1.00 76.09  446 A 1 \nATOM 216  C CG  . GLU A 1 27  ? 40.434 19.029  -4.946  1.00 92.37  446 A 1 \nATOM 217  C CD  . GLU A 1 27  ? 39.935 20.105  -5.888  1.00 103.94 446 A 1 \nATOM 218  O OE1 . GLU A 1 27  ? 40.328 21.278  -5.719  1.00 106.15 446 A 1 \nATOM 219  O OE2 . GLU A 1 27  ? 39.145 19.775  -6.798  1.00 104.87 446 A 1 \nATOM 220  N N   . ALA A 1 28  ? 40.801 16.241  -2.874  1.00 60.93  447 A 1 \nATOM 221  C CA  . ALA A 1 28  ? 41.280 14.937  -3.303  1.00 53.88  447 A 1 \nATOM 222  C C   . ALA A 1 28  ? 40.090 14.158  -3.836  1.00 52.71  447 A 1 \nATOM 223  O O   . ALA A 1 28  ? 38.938 14.459  -3.512  1.00 57.20  447 A 1 \nATOM 224  C CB  . ALA A 1 28  ? 41.968 14.179  -2.163  1.00 47.96  447 A 1 \nATOM 225  N N   . PHE A 1 29  ? 40.383 13.158  -4.669  1.00 50.24  448 A 1 \nATOM 226  C CA  . PHE A 1 29  ? 39.354 12.307  -5.266  1.00 43.81  448 A 1 \nATOM 227  C C   . PHE A 1 29  ? 38.330 13.127  -6.045  1.00 40.85  448 A 1 \nATOM 228  O O   . PHE A 1 29  ? 37.153 12.761  -6.116  1.00 51.40  448 A 1 \nATOM 229  C CB  . PHE A 1 29  ? 38.663 11.455  -4.198  1.00 33.35  448 A 1 \nATOM 230  C CG  . PHE A 1 29  ? 39.607 10.890  -3.178  1.00 46.75  448 A 1 \nATOM 231  C CD1 . PHE A 1 29  ? 40.557 9.951   -3.542  1.00 71.87  448 A 1 \nATOM 232  C CD2 . PHE A 1 29  ? 39.563 11.317  -1.862  1.00 37.35  448 A 1 \nATOM 233  C CE1 . PHE A 1 29  ? 41.430 9.433   -2.607  1.00 74.09  448 A 1 \nATOM 234  C CE2 . PHE A 1 29  ? 40.434 10.800  -0.921  1.00 48.35  448 A 1 \nATOM 235  C CZ  . PHE A 1 29  ? 41.369 9.858   -1.295  1.00 63.12  448 A 1 \nATOM 236  N N   . ARG A 1 30  ? 38.779 14.241  -6.628  1.00 42.52  449 A 1 \nATOM 237  C CA  . ARG A 1 30  ? 37.909 15.177  -7.341  1.00 46.52  449 A 1 \nATOM 238  C C   . ARG A 1 30  ? 36.787 15.686  -6.437  1.00 55.07  449 A 1 \nATOM 239  O O   . ARG A 1 30  ? 35.649 15.875  -6.872  1.00 61.73  449 A 1 \nATOM 240  C CB  . ARG A 1 30  ? 37.342 14.551  -8.619  1.00 41.59  449 A 1 \nATOM 241  C CG  . ARG A 1 30  ? 38.361 13.769  -9.435  1.00 40.11  449 A 1 \nATOM 242  C CD  . ARG A 1 30  ? 39.418 14.684  -10.033 1.00 50.82  449 A 1 \nATOM 243  N NE  . ARG A 1 30  ? 38.845 15.634  -10.982 1.00 56.41  449 A 1 \nATOM 244  C CZ  . ARG A 1 30  ? 38.525 15.338  -12.238 1.00 63.97  449 A 1 \nATOM 245  N NH1 . ARG A 1 30  ? 38.723 14.113  -12.706 1.00 69.17  449 A 1 \nATOM 246  N NH2 . ARG A 1 30  ? 38.008 16.268  -13.027 1.00 67.80  449 A 1 \nATOM 247  N N   . LEU A 1 31  ? 37.114 15.911  -5.166  1.00 56.93  450 A 1 \nATOM 248  C CA  . LEU A 1 31  ? 36.160 16.393  -4.178  1.00 47.88  450 A 1 \nATOM 249  C C   . LEU A 1 31  ? 36.760 17.569  -3.422  1.00 49.71  450 A 1 \nATOM 250  O O   . LEU A 1 31  ? 37.973 17.633  -3.204  1.00 50.83  450 A 1 \nATOM 251  C CB  . LEU A 1 31  ? 35.764 15.286  -3.191  1.00 33.70  450 A 1 \nATOM 252  C CG  . LEU A 1 31  ? 35.012 14.087  -3.772  1.00 42.27  450 A 1 \nATOM 253  C CD1 . LEU A 1 31  ? 35.073 12.902  -2.819  1.00 31.49  450 A 1 \nATOM 254  C CD2 . LEU A 1 31  ? 33.569 14.456  -4.083  1.00 36.18  450 A 1 \nATOM 255  N N   . THR A 1 32  ? 35.898 18.499  -3.020  1.00 51.26  451 A 1 \nATOM 256  C CA  . THR A 1 32  ? 36.307 19.695  -2.300  1.00 48.70  451 A 1 \nATOM 257  C C   . THR A 1 32  ? 35.586 19.775  -0.961  1.00 49.43  451 A 1 \nATOM 258  O O   . THR A 1 32  ? 34.442 19.331  -0.825  1.00 53.15  451 A 1 \nATOM 259  C CB  . THR A 1 32  ? 36.019 20.966  -3.112  1.00 52.58  451 A 1 \nATOM 260  O OG1 . THR A 1 32  ? 34.610 21.078  -3.345  1.00 62.98  451 A 1 \nATOM 261  C CG2 . THR A 1 32  ? 36.748 20.925  -4.446  1.00 40.29  451 A 1 \nATOM 262  N N   . ILE A 1 33  ? 36.267 20.351  0.026   1.00 50.04  452 A 1 \nATOM 263  C CA  . ILE A 1 33  ? 35.718 20.551  1.364   1.00 52.60  452 A 1 \nATOM 264  C C   . ILE A 1 33  ? 35.745 22.051  1.630   1.00 59.77  452 A 1 \nATOM 265  O O   . ILE A 1 33  ? 36.793 22.618  1.960   1.00 41.35  452 A 1 \nATOM 266  C CB  . ILE A 1 33  ? 36.496 19.777  2.434   1.00 46.98  452 A 1 \nATOM 267  C CG1 . ILE A 1 33  ? 36.368 18.271  2.201   1.00 47.99  452 A 1 \nATOM 268  C CG2 . ILE A 1 33  ? 36.000 20.140  3.827   1.00 46.84  452 A 1 \nATOM 269  C CD1 . ILE A 1 33  ? 34.955 17.751  2.350   1.00 44.53  452 A 1 \nATOM 270  N N   . THR A 1 34  ? 34.596 22.705  1.488   1.00 63.37  453 A 1 \nATOM 271  C CA  . THR A 1 34  ? 34.540 24.140  1.702   1.00 59.24  453 A 1 \nATOM 272  C C   . THR A 1 34  ? 34.656 24.465  3.191   1.00 58.02  453 A 1 \nATOM 273  O O   . THR A 1 34  ? 34.631 23.585  4.057   1.00 59.13  453 A 1 \nATOM 274  C CB  . THR A 1 34  ? 33.245 24.717  1.134   1.00 63.21  453 A 1 \nATOM 275  O OG1 . THR A 1 34  ? 32.151 24.388  1.999   1.00 62.63  453 A 1 \nATOM 276  C CG2 . THR A 1 34  ? 32.978 24.155  -0.254  1.00 64.81  453 A 1 \nATOM 277  N N   . ARG A 1 35  ? 34.795 25.761  3.483   1.00 65.99  454 A 1 \nATOM 278  C CA  . ARG A 1 35  ? 34.815 26.204  4.873   1.00 66.82  454 A 1 \nATOM 279  C C   . ARG A 1 35  ? 33.495 25.905  5.568   1.00 65.70  454 A 1 \nATOM 280  O O   . ARG A 1 35  ? 33.472 25.642  6.776   1.00 57.46  454 A 1 \nATOM 281  C CB  . ARG A 1 35  ? 35.131 27.697  4.942   1.00 68.77  454 A 1 \nATOM 282  C CG  . ARG A 1 35  ? 35.252 28.242  6.352   1.00 70.40  454 A 1 \nATOM 283  C CD  . ARG A 1 35  ? 35.968 29.577  6.363   1.00 67.22  454 A 1 \nATOM 284  N NE  . ARG A 1 35  ? 37.102 29.581  7.282   1.00 76.32  454 A 1 \nATOM 285  C CZ  . ARG A 1 35  ? 38.369 29.721  6.905   1.00 80.65  454 A 1 \nATOM 286  N NH1 . ARG A 1 35  ? 38.668 29.872  5.622   1.00 81.59  454 A 1 \nATOM 287  N NH2 . ARG A 1 35  ? 39.337 29.712  7.811   1.00 80.40  454 A 1 \nATOM 288  N N   . LYS A 1 36  ? 32.387 25.937  4.823   1.00 63.89  455 A 1 \nATOM 289  C CA  . LYS A 1 36  ? 31.098 25.563  5.394   1.00 59.78  455 A 1 \nATOM 290  C C   . LYS A 1 36  ? 31.067 24.084  5.758   1.00 63.91  455 A 1 \nATOM 291  O O   . LYS A 1 36  ? 30.458 23.697  6.763   1.00 58.06  455 A 1 \nATOM 292  C CB  . LYS A 1 36  ? 29.979 25.905  4.410   1.00 62.07  455 A 1 \nATOM 293  C CG  . LYS A 1 36  ? 28.645 25.242  4.711   1.00 68.08  455 A 1 \nATOM 294  C CD  . LYS A 1 36  ? 28.122 24.489  3.500   1.00 72.98  455 A 1 \nATOM 295  C CE  . LYS A 1 36  ? 26.643 24.170  3.644   1.00 69.62  455 A 1 \nATOM 296  N NZ  . LYS A 1 36  ? 26.076 23.587  2.397   1.00 69.54  455 A 1 \nATOM 297  N N   . ASP A 1 37  ? 31.730 23.244  4.959   1.00 64.62  456 A 1 \nATOM 298  C CA  . ASP A 1 37  ? 31.731 21.807  5.220   1.00 55.60  456 A 1 \nATOM 299  C C   . ASP A 1 37  ? 32.441 21.485  6.529   1.00 49.12  456 A 1 \nATOM 300  O O   . ASP A 1 37  ? 31.899 20.776  7.386   1.00 43.65  456 A 1 \nATOM 301  C CB  . ASP A 1 37  ? 32.387 21.064  4.056   1.00 54.37  456 A 1 \nATOM 302  C CG  . ASP A 1 37  ? 31.591 21.173  2.771   1.00 57.01  456 A 1 \nATOM 303  O OD1 . ASP A 1 37  ? 30.345 21.173  2.841   1.00 59.93  456 A 1 \nATOM 304  O OD2 . ASP A 1 37  ? 32.213 21.257  1.691   1.00 58.54  456 A 1 \nATOM 305  N N   . ILE A 1 38  ? 33.662 22.001  6.702   1.00 50.95  457 A 1 \nATOM 306  C CA  . ILE A 1 38  ? 34.432 21.713  7.907   1.00 50.36  457 A 1 \nATOM 307  C C   . ILE A 1 38  ? 33.777 22.302  9.151   1.00 50.72  457 A 1 \nATOM 308  O O   . ILE A 1 38  ? 34.048 21.842  10.266  1.00 49.64  457 A 1 \nATOM 309  C CB  . ILE A 1 38  ? 35.878 22.222  7.741   1.00 52.45  457 A 1 \nATOM 310  C CG1 . ILE A 1 38  ? 36.792 21.626  8.816   1.00 55.64  457 A 1 \nATOM 311  C CG2 . ILE A 1 38  ? 35.925 23.742  7.774   1.00 56.82  457 A 1 \nATOM 312  C CD1 . ILE A 1 38  ? 37.451 20.329  8.405   1.00 55.53  457 A 1 \nATOM 313  N N   . GLN A 1 39  ? 32.905 23.301  8.990   1.00 54.55  458 A 1 \nATOM 314  C CA  . GLN A 1 39  ? 32.204 23.875  10.132  1.00 56.49  458 A 1 \nATOM 315  C C   . GLN A 1 39  ? 31.257 22.880  10.792  1.00 57.91  458 A 1 \nATOM 316  O O   . GLN A 1 39  ? 30.908 23.059  11.963  1.00 57.56  458 A 1 \nATOM 317  C CB  . GLN A 1 39  ? 31.431 25.123  9.700   1.00 64.56  458 A 1 \nATOM 318  C CG  . GLN A 1 39  ? 31.105 26.081  10.835  1.00 67.08  458 A 1 \nATOM 319  C CD  . GLN A 1 39  ? 32.347 26.636  11.504  1.00 73.78  458 A 1 \nATOM 320  O OE1 . GLN A 1 39  ? 32.457 26.640  12.730  1.00 65.29  458 A 1 \nATOM 321  N NE2 . GLN A 1 39  ? 33.292 27.109  10.699  1.00 82.04  458 A 1 \nATOM 322  N N   . THR A 1 40  ? 30.839 21.838  10.071  1.00 62.79  459 A 1 \nATOM 323  C CA  . THR A 1 40  ? 29.956 20.829  10.643  1.00 51.99  459 A 1 \nATOM 324  C C   . THR A 1 40  ? 30.653 19.947  11.670  1.00 52.77  459 A 1 \nATOM 325  O O   . THR A 1 40  ? 29.970 19.225  12.405  1.00 60.53  459 A 1 \nATOM 326  C CB  . THR A 1 40  ? 29.364 19.959  9.532   1.00 40.68  459 A 1 \nATOM 327  O OG1 . THR A 1 40  ? 30.392 19.139  8.962   1.00 40.73  459 A 1 \nATOM 328  C CG2 . THR A 1 40  ? 28.754 20.830  8.444   1.00 37.04  459 A 1 \nATOM 329  N N   . LEU A 1 41  ? 31.983 19.982  11.738  1.00 48.94  460 A 1 \nATOM 330  C CA  . LEU A 1 41  ? 32.730 19.244  12.747  1.00 49.14  460 A 1 \nATOM 331  C C   . LEU A 1 41  ? 32.958 20.049  14.019  1.00 48.22  460 A 1 \nATOM 332  O O   . LEU A 1 41  ? 33.415 19.484  15.019  1.00 54.75  460 A 1 \nATOM 333  C CB  . LEU A 1 41  ? 34.081 18.792  12.181  1.00 44.87  460 A 1 \nATOM 334  C CG  . LEU A 1 41  ? 34.022 18.042  10.848  1.00 41.71  460 A 1 \nATOM 335  C CD1 . LEU A 1 41  ? 35.412 17.665  10.361  1.00 41.74  460 A 1 \nATOM 336  C CD2 . LEU A 1 41  ? 33.156 16.809  10.984  1.00 41.08  460 A 1 \nATOM 337  N N   . ASN A 1 42  ? 32.652 21.343  14.006  1.00 45.19  461 A 1 \nATOM 338  C CA  . ASN A 1 42  ? 32.849 22.190  15.171  1.00 52.79  461 A 1 \nATOM 339  C C   . ASN A 1 42  ? 31.726 21.986  16.182  1.00 48.97  461 A 1 \nATOM 340  O O   . ASN A 1 42  ? 30.579 21.706  15.821  1.00 51.98  461 A 1 \nATOM 341  C CB  . ASN A 1 42  ? 32.915 23.661  14.755  1.00 45.36  461 A 1 \nATOM 342  C CG  . ASN A 1 42  ? 33.404 24.562  15.871  1.00 57.56  461 A 1 \nATOM 343  O OD1 . ASN A 1 42  ? 33.828 24.091  16.926  1.00 64.03  461 A 1 \nATOM 344  N ND2 . ASN A 1 42  ? 33.347 25.869  15.642  1.00 60.54  461 A 1 \nATOM 345  N N   . HIS A 1 43  ? 32.075 22.137  17.462  1.00 51.65  462 A 1 \nATOM 346  C CA  . HIS A 1 43  ? 31.136 21.973  18.568  1.00 55.21  462 A 1 \nATOM 347  C C   . HIS A 1 43  ? 30.409 20.637  18.481  1.00 52.41  462 A 1 \nATOM 348  O O   . HIS A 1 43  ? 31.042 19.576  18.445  1.00 45.94  462 A 1 \nATOM 349  C CB  . HIS A 1 43  ? 30.122 23.121  18.594  1.00 56.27  462 A 1 \nATOM 350  C CG  . HIS A 1 43  ? 30.739 24.481  18.478  1.00 62.08  462 A 1 \nATOM 351  N ND1 . HIS A 1 43  ? 31.699 24.941  19.353  1.00 64.09  462 A 1 \nATOM 352  C CD2 . HIS A 1 43  ? 30.525 25.483  17.593  1.00 60.89  462 A 1 \nATOM 353  C CE1 . HIS A 1 43  ? 32.053 26.167  19.009  1.00 62.17  462 A 1 \nATOM 354  N NE2 . HIS A 1 43  ? 31.355 26.519  17.945  1.00 60.85  462 A 1 \nATOM 355  N N   . LEU A 1 44  ? 29.081 20.684  18.444  1.00 54.58  463 A 1 \nATOM 356  C CA  . LEU A 1 44  ? 28.237 19.508  18.278  1.00 52.10  463 A 1 \nATOM 357  C C   . LEU A 1 44  ? 27.353 19.658  17.046  1.00 49.41  463 A 1 \nATOM 358  O O   . LEU A 1 44  ? 26.166 19.331  17.064  1.00 53.90  463 A 1 \nATOM 359  C CB  . LEU A 1 44  ? 27.390 19.264  19.525  1.00 55.19  463 A 1 \nATOM 360  C CG  . LEU A 1 44  ? 28.092 18.604  20.713  1.00 52.84  463 A 1 \nATOM 361  C CD1 . LEU A 1 44  ? 27.208 18.652  21.951  1.00 54.81  463 A 1 \nATOM 362  C CD2 . LEU A 1 44  ? 28.480 17.172  20.382  1.00 40.71  463 A 1 \nATOM 363  N N   . ASN A 1 45  ? 27.926 20.167  15.960  1.00 48.18  464 A 1 \nATOM 364  C CA  . ASN A 1 45  ? 27.171 20.388  14.738  1.00 43.78  464 A 1 \nATOM 365  C C   . ASN A 1 45  ? 26.937 19.074  14.002  1.00 39.52  464 A 1 \nATOM 366  O O   . ASN A 1 45  ? 27.704 18.116  14.134  1.00 36.89  464 A 1 \nATOM 367  C CB  . ASN A 1 45  ? 27.901 21.374  13.826  1.00 43.78  464 A 1 \nATOM 368  C CG  . ASN A 1 45  ? 27.903 22.786  14.378  1.00 50.59  464 A 1 \nATOM 369  O OD1 . ASN A 1 45  ? 27.013 23.169  15.138  1.00 49.57  464 A 1 \nATOM 370  N ND2 . ASN A 1 45  ? 28.904 23.570  13.997  1.00 58.88  464 A 1 \nATOM 371  N N   . TRP A 1 46  ? 25.861 19.040  13.220  1.00 39.07  465 A 1 \nATOM 372  C CA  . TRP A 1 46  ? 25.520 17.856  12.445  1.00 38.92  465 A 1 \nATOM 373  C C   . TRP A 1 46  ? 26.442 17.738  11.238  1.00 41.05  465 A 1 \nATOM 374  O O   . TRP A 1 46  ? 26.565 18.676  10.445  1.00 45.35  465 A 1 \nATOM 375  C CB  . TRP A 1 46  ? 24.063 17.916  11.987  1.00 38.68  465 A 1 \nATOM 376  C CG  . TRP A 1 46  ? 23.068 17.636  13.072  1.00 41.02  465 A 1 \nATOM 377  C CD1 . TRP A 1 46  ? 23.291 17.667  14.418  1.00 43.05  465 A 1 \nATOM 378  C CD2 . TRP A 1 46  ? 21.690 17.284  12.902  1.00 42.65  465 A 1 \nATOM 379  N NE1 . TRP A 1 46  ? 22.138 17.356  15.096  1.00 37.37  465 A 1 \nATOM 380  C CE2 . TRP A 1 46  ? 21.140 17.116  14.189  1.00 42.18  465 A 1 \nATOM 381  C CE3 . TRP A 1 46  ? 20.868 17.094  11.787  1.00 35.75  465 A 1 \nATOM 382  C CZ2 . TRP A 1 46  ? 19.806 16.767  14.390  1.00 37.41  465 A 1 \nATOM 383  C CZ3 . TRP A 1 46  ? 19.544 16.748  11.990  1.00 36.21  465 A 1 \nATOM 384  C CH2 . TRP A 1 46  ? 19.027 16.588  13.281  1.00 41.04  465 A 1 \nATOM 385  N N   . LEU A 1 47  ? 27.088 16.583  11.102  1.00 40.37  466 A 1 \nATOM 386  C CA  . LEU A 1 47  ? 27.943 16.332  9.952   1.00 37.26  466 A 1 \nATOM 387  C C   . LEU A 1 47  ? 27.113 16.267  8.675   1.00 42.02  466 A 1 \nATOM 388  O O   . LEU A 1 47  ? 25.961 15.824  8.677   1.00 41.86  466 A 1 \nATOM 389  C CB  . LEU A 1 47  ? 28.717 15.026  10.135  1.00 37.04  466 A 1 \nATOM 390  C CG  . LEU A 1 47  ? 30.004 15.073  10.962  1.00 42.28  466 A 1 \nATOM 391  C CD1 . LEU A 1 47  ? 29.705 15.166  12.451  1.00 32.78  466 A 1 \nATOM 392  C CD2 . LEU A 1 47  ? 30.875 13.861  10.663  1.00 41.96  466 A 1 \nATOM 393  N N   . ASN A 1 48  ? 27.709 16.713  7.576   1.00 43.77  467 A 1 \nATOM 394  C CA  . ASN A 1 48  ? 27.045 16.718  6.282   1.00 50.19  467 A 1 \nATOM 395  C C   . ASN A 1 48  ? 27.654 15.653  5.373   1.00 44.97  467 A 1 \nATOM 396  O O   . ASN A 1 48  ? 28.587 14.936  5.746   1.00 50.55  467 A 1 \nATOM 397  C CB  . ASN A 1 48  ? 27.110 18.109  5.646   1.00 48.81  467 A 1 \nATOM 398  C CG  . ASN A 1 48  ? 28.510 18.497  5.209   1.00 49.34  467 A 1 \nATOM 399  O OD1 . ASN A 1 48  ? 29.500 17.933  5.671   1.00 59.44  467 A 1 \nATOM 400  N ND2 . ASN A 1 48  ? 28.596 19.474  4.313   1.00 38.39  467 A 1 \nATOM 401  N N   . ASP A 1 49  ? 27.108 15.557  4.158   1.00 37.71  468 A 1 \nATOM 402  C CA  . ASP A 1 49  ? 27.518 14.498  3.242   1.00 33.01  468 A 1 \nATOM 403  C C   . ASP A 1 49  ? 28.931 14.710  2.717   1.00 41.40  468 A 1 \nATOM 404  O O   . ASP A 1 49  ? 29.648 13.734  2.466   1.00 37.60  468 A 1 \nATOM 405  C CB  . ASP A 1 49  ? 26.533 14.404  2.077   1.00 36.05  468 A 1 \nATOM 406  C CG  . ASP A 1 49  ? 26.323 15.735  1.384   1.00 49.22  468 A 1 \nATOM 407  O OD1 . ASP A 1 49  ? 25.797 16.666  2.030   1.00 51.63  468 A 1 \nATOM 408  O OD2 . ASP A 1 49  ? 26.685 15.852  0.195   1.00 50.37  468 A 1 \nATOM 409  N N   . GLU A 1 50  ? 29.348 15.966  2.541   1.00 46.39  469 A 1 \nATOM 410  C CA  . GLU A 1 50  ? 30.671 16.233  1.985   1.00 46.13  469 A 1 \nATOM 411  C C   . GLU A 1 50  ? 31.773 15.749  2.919   1.00 52.24  469 A 1 \nATOM 412  O O   . GLU A 1 50  ? 32.798 15.228  2.464   1.00 59.17  469 A 1 \nATOM 413  C CB  . GLU A 1 50  ? 30.829 17.726  1.695   1.00 51.25  469 A 1 \nATOM 414  C CG  . GLU A 1 50  ? 29.841 18.271  0.675   1.00 54.09  469 A 1 \nATOM 415  C CD  . GLU A 1 50  ? 30.322 18.107  -0.754  1.00 63.61  469 A 1 \nATOM 416  O OE1 . GLU A 1 50  ? 29.649 18.622  -1.671  1.00 70.87  469 A 1 \nATOM 417  O OE2 . GLU A 1 50  ? 31.373 17.465  -0.962  1.00 71.03  469 A 1 \nATOM 418  N N   . ILE A 1 51  ? 31.580 15.908  4.229   1.00 54.95  470 A 1 \nATOM 419  C CA  . ILE A 1 51  ? 32.589 15.465  5.186   1.00 40.92  470 A 1 \nATOM 420  C C   . ILE A 1 51  ? 32.652 13.944  5.233   1.00 40.33  470 A 1 \nATOM 421  O O   . ILE A 1 51  ? 33.739 13.354  5.277   1.00 52.34  470 A 1 \nATOM 422  C CB  . ILE A 1 51  ? 32.304 16.064  6.575   1.00 40.06  470 A 1 \nATOM 423  C CG1 . ILE A 1 51  ? 32.556 17.574  6.570   1.00 44.80  470 A 1 \nATOM 424  C CG2 . ILE A 1 51  ? 33.154 15.384  7.638   1.00 32.91  470 A 1 \nATOM 425  C CD1 . ILE A 1 51  ? 34.016 17.951  6.457   1.00 48.71  470 A 1 \nATOM 426  N N   . ILE A 1 52  ? 31.493 13.284  5.211   1.00 39.72  471 A 1 \nATOM 427  C CA  . ILE A 1 52  ? 31.458 11.831  5.349   1.00 28.44  471 A 1 \nATOM 428  C C   . ILE A 1 52  ? 32.031 11.160  4.105   1.00 36.58  471 A 1 \nATOM 429  O O   . ILE A 1 52  ? 32.870 10.257  4.200   1.00 32.49  471 A 1 \nATOM 430  C CB  . ILE A 1 52  ? 30.024 11.357  5.641   1.00 33.92  471 A 1 \nATOM 431  C CG1 . ILE A 1 52  ? 29.640 11.700  7.082   1.00 28.28  471 A 1 \nATOM 432  C CG2 . ILE A 1 52  ? 29.890 9.862   5.389   1.00 29.15  471 A 1 \nATOM 433  C CD1 . ILE A 1 52  ? 28.343 11.077  7.534   1.00 30.96  471 A 1 \nATOM 434  N N   . ASN A 1 53  ? 31.590 11.594  2.922   1.00 32.95  472 A 1 \nATOM 435  C CA  . ASN A 1 53  ? 32.072 10.982  1.687   1.00 35.41  472 A 1 \nATOM 436  C C   . ASN A 1 53  ? 33.565 11.218  1.497   1.00 39.89  472 A 1 \nATOM 437  O O   . ASN A 1 53  ? 34.277 10.352  0.975   1.00 44.09  472 A 1 \nATOM 438  C CB  . ASN A 1 53  ? 31.284 11.519  0.493   1.00 32.76  472 A 1 \nATOM 439  C CG  . ASN A 1 53  ? 29.951 10.824  0.319   1.00 41.41  472 A 1 \nATOM 440  O OD1 . ASN A 1 53  ? 29.854 9.605   0.451   1.00 48.56  472 A 1 \nATOM 441  N ND2 . ASN A 1 53  ? 28.912 11.597  0.023   1.00 36.89  472 A 1 \nATOM 442  N N   . PHE A 1 54  ? 34.057 12.387  1.914   1.00 37.98  473 A 1 \nATOM 443  C CA  . PHE A 1 54  ? 35.491 12.649  1.850   1.00 35.74  473 A 1 \nATOM 444  C C   . PHE A 1 54  ? 36.261 11.704  2.763   1.00 38.42  473 A 1 \nATOM 445  O O   . PHE A 1 54  ? 37.336 11.213  2.398   1.00 38.99  473 A 1 \nATOM 446  C CB  . PHE A 1 54  ? 35.773 14.105  2.223   1.00 31.69  473 A 1 \nATOM 447  C CG  . PHE A 1 54  ? 37.120 14.598  1.777   1.00 32.92  473 A 1 \nATOM 448  C CD1 . PHE A 1 54  ? 37.298 15.109  0.502   1.00 37.00  473 A 1 \nATOM 449  C CD2 . PHE A 1 54  ? 38.205 14.559  2.637   1.00 40.22  473 A 1 \nATOM 450  C CE1 . PHE A 1 54  ? 38.536 15.568  0.091   1.00 40.75  473 A 1 \nATOM 451  C CE2 . PHE A 1 54  ? 39.445 15.016  2.232   1.00 41.05  473 A 1 \nATOM 452  C CZ  . PHE A 1 54  ? 39.610 15.521  0.957   1.00 45.69  473 A 1 \nATOM 453  N N   . TYR A 1 55  ? 35.723 11.434  3.954   1.00 37.59  474 A 1 \nATOM 454  C CA  . TYR A 1 55  ? 36.389 10.529  4.884   1.00 38.69  474 A 1 \nATOM 455  C C   . TYR A 1 55  ? 36.354 9.092   4.379   1.00 36.10  474 A 1 \nATOM 456  O O   . TYR A 1 55  ? 37.332 8.351   4.531   1.00 39.36  474 A 1 \nATOM 457  C CB  . TYR A 1 55  ? 35.742 10.630  6.264   1.00 29.44  474 A 1 \nATOM 458  C CG  . TYR A 1 55  ? 36.467 9.863   7.345   1.00 31.86  474 A 1 \nATOM 459  C CD1 . TYR A 1 55  ? 37.596 10.389  7.959   1.00 33.27  474 A 1 \nATOM 460  C CD2 . TYR A 1 55  ? 36.023 8.612   7.752   1.00 28.76  474 A 1 \nATOM 461  C CE1 . TYR A 1 55  ? 38.261 9.691   8.949   1.00 43.61  474 A 1 \nATOM 462  C CE2 . TYR A 1 55  ? 36.681 7.906   8.741   1.00 34.87  474 A 1 \nATOM 463  C CZ  . TYR A 1 55  ? 37.800 8.450   9.335   1.00 48.13  474 A 1 \nATOM 464  O OH  . TYR A 1 55  ? 38.460 7.752   10.320  1.00 42.72  474 A 1 \nATOM 465  N N   . MET A 1 56  ? 35.233 8.679   3.780   1.00 36.22  475 A 1 \nATOM 466  C CA  . MET A 1 56  ? 35.138 7.327   3.237   1.00 40.79  475 A 1 \nATOM 467  C C   . MET A 1 56  ? 36.147 7.112   2.118   1.00 40.49  475 A 1 \nATOM 468  O O   . MET A 1 56  ? 36.730 6.028   1.994   1.00 51.33  475 A 1 \nATOM 469  C CB  . MET A 1 56  ? 33.719 7.059   2.735   1.00 35.98  475 A 1 \nATOM 470  C CG  . MET A 1 56  ? 32.655 7.100   3.815   1.00 26.50  475 A 1 \nATOM 471  S SD  . MET A 1 56  ? 32.760 5.706   4.950   1.00 42.66  475 A 1 \nATOM 472  C CE  . MET A 1 56  ? 31.991 6.403   6.409   1.00 44.50  475 A 1 \nATOM 473  N N   . ASN A 1 57  ? 36.367 8.135   1.289   1.00 33.80  476 A 1 \nATOM 474  C CA  . ASN A 1 57  ? 37.354 8.022   0.223   1.00 39.83  476 A 1 \nATOM 475  C C   . ASN A 1 57  ? 38.771 7.950   0.778   1.00 48.69  476 A 1 \nATOM 476  O O   . ASN A 1 57  ? 39.648 7.340   0.155   1.00 46.87  476 A 1 \nATOM 477  C CB  . ASN A 1 57  ? 37.216 9.195   -0.744  1.00 37.65  476 A 1 \nATOM 478  C CG  . ASN A 1 57  ? 36.163 8.955   -1.805  1.00 40.88  476 A 1 \nATOM 479  O OD1 . ASN A 1 57  ? 36.480 8.628   -2.948  1.00 47.62  476 A 1 \nATOM 480  N ND2 . ASN A 1 57  ? 34.899 9.118   -1.431  1.00 40.53  476 A 1 \nATOM 481  N N   . MET A 1 58  ? 39.014 8.564   1.938   1.00 51.06  477 A 1 \nATOM 482  C CA  . MET A 1 58  ? 40.321 8.442   2.574   1.00 47.29  477 A 1 \nATOM 483  C C   . MET A 1 58  ? 40.542 7.031   3.102   1.00 42.31  477 A 1 \nATOM 484  O O   . MET A 1 58  ? 41.637 6.473   2.959   1.00 33.07  477 A 1 \nATOM 485  C CB  . MET A 1 58  ? 40.457 9.470   3.697   1.00 31.92  477 A 1 \nATOM 486  C CG  . MET A 1 58  ? 40.515 10.908  3.209   1.00 32.79  477 A 1 \nATOM 487  S SD  . MET A 1 58  ? 40.455 12.107  4.553   1.00 48.58  477 A 1 \nATOM 488  C CE  . MET A 1 58  ? 41.871 11.593  5.520   1.00 41.58  477 A 1 \nATOM 489  N N   . LEU A 1 59  ? 39.515 6.438   3.718   1.00 46.31  478 A 1 \nATOM 490  C CA  . LEU A 1 59  ? 39.593 5.029   4.089   1.00 47.39  478 A 1 \nATOM 491  C C   . LEU A 1 59  ? 39.782 4.156   2.857   1.00 44.83  478 A 1 \nATOM 492  O O   . LEU A 1 59  ? 40.529 3.170   2.890   1.00 36.11  478 A 1 \nATOM 493  C CB  . LEU A 1 59  ? 38.334 4.613   4.849   1.00 38.88  478 A 1 \nATOM 494  C CG  . LEU A 1 59  ? 37.953 5.425   6.088   1.00 35.71  478 A 1 \nATOM 495  C CD1 . LEU A 1 59  ? 36.594 4.985   6.609   1.00 35.15  478 A 1 \nATOM 496  C CD2 . LEU A 1 59  ? 39.012 5.287   7.168   1.00 35.05  478 A 1 \nATOM 497  N N   . MET A 1 60  ? 39.109 4.505   1.757   1.00 43.82  479 A 1 \nATOM 498  C CA  . MET A 1 60  ? 39.304 3.789   0.502   1.00 40.59  479 A 1 \nATOM 499  C C   . MET A 1 60  ? 40.746 3.902   0.024   1.00 34.09  479 A 1 \nATOM 500  O O   . MET A 1 60  ? 41.315 2.936   -0.497  1.00 33.36  479 A 1 \nATOM 501  C CB  . MET A 1 60  ? 38.344 4.329   -0.559  1.00 49.14  479 A 1 \nATOM 502  C CG  . MET A 1 60  ? 37.567 3.259   -1.302  1.00 52.18  479 A 1 \nATOM 503  S SD  . MET A 1 60  ? 36.506 3.931   -2.596  1.00 46.14  479 A 1 \nATOM 504  C CE  . MET A 1 60  ? 35.797 5.343   -1.757  1.00 44.87  479 A 1 \nATOM 505  N N   . GLU A 1 61  ? 41.355 5.078   0.197   1.00 41.75  480 A 1 \nATOM 506  C CA  . GLU A 1 61  ? 42.744 5.261   -0.208  1.00 43.55  480 A 1 \nATOM 507  C C   . GLU A 1 61  ? 43.687 4.441   0.664   1.00 49.87  480 A 1 \nATOM 508  O O   . GLU A 1 61  ? 44.692 3.912   0.176   1.00 60.07  480 A 1 \nATOM 509  C CB  . GLU A 1 61  ? 43.112 6.744   -0.154  1.00 41.59  480 A 1 \nATOM 510  C CG  . GLU A 1 61  ? 44.330 7.117   -0.982  1.00 51.05  480 A 1 \nATOM 511  C CD  . GLU A 1 61  ? 44.191 6.716   -2.437  1.00 73.99  480 A 1 \nATOM 512  O OE1 . GLU A 1 61  ? 43.121 6.968   -3.029  1.00 80.96  480 A 1 \nATOM 513  O OE2 . GLU A 1 61  ? 45.156 6.150   -2.993  1.00 77.96  480 A 1 \nATOM 514  N N   . ARG A 1 62  ? 43.376 4.320   1.957   1.00 37.99  481 A 1 \nATOM 515  C CA  . ARG A 1 62  ? 44.205 3.525   2.855   1.00 39.49  481 A 1 \nATOM 516  C C   . ARG A 1 62  ? 44.051 2.029   2.610   1.00 45.28  481 A 1 \nATOM 517  O O   . ARG A 1 62  ? 44.968 1.264   2.928   1.00 44.16  481 A 1 \nATOM 518  C CB  . ARG A 1 62  ? 43.862 3.854   4.309   1.00 33.21  481 A 1 \nATOM 519  C CG  . ARG A 1 62  ? 44.833 3.283   5.332   1.00 35.57  481 A 1 \nATOM 520  C CD  . ARG A 1 62  ? 44.383 3.587   6.750   1.00 33.78  481 A 1 \nATOM 521  N NE  . ARG A 1 62  ? 43.025 3.118   7.005   1.00 35.07  481 A 1 \nATOM 522  C CZ  . ARG A 1 62  ? 42.386 3.273   8.159   1.00 40.41  481 A 1 \nATOM 523  N NH1 . ARG A 1 62  ? 42.983 3.886   9.172   1.00 42.54  481 A 1 \nATOM 524  N NH2 . ARG A 1 62  ? 41.150 2.814   8.303   1.00 37.25  481 A 1 \nATOM 525  N N   . SER A 1 63  ? 42.923 1.601   2.039   1.00 46.27  482 A 1 \nATOM 526  C CA  . SER A 1 63  ? 42.675 0.178   1.833   1.00 34.76  482 A 1 \nATOM 527  C C   . SER A 1 63  ? 43.673 -0.457  0.873   1.00 33.56  482 A 1 \nATOM 528  O O   . SER A 1 63  ? 43.850 -1.680  0.903   1.00 38.79  482 A 1 \nATOM 529  C CB  . SER A 1 63  ? 41.253 -0.035  1.314   1.00 40.95  482 A 1 \nATOM 530  O OG  . SER A 1 63  ? 41.071 0.585   0.052   1.00 49.95  482 A 1 \nATOM 531  N N   . LYS A 1 64  ? 44.328 0.338   0.026   1.00 34.31  483 A 1 \nATOM 532  C CA  . LYS A 1 64  ? 45.290 -0.206  -0.924  1.00 46.70  483 A 1 \nATOM 533  C C   . LYS A 1 64  ? 46.582 -0.667  -0.263  1.00 45.10  483 A 1 \nATOM 534  O O   . LYS A 1 64  ? 47.395 -1.320  -0.927  1.00 47.53  483 A 1 \nATOM 535  C CB  . LYS A 1 64  ? 45.606 0.833   -2.002  1.00 50.84  483 A 1 \nATOM 536  C CG  . LYS A 1 64  ? 44.384 1.337   -2.753  1.00 51.66  483 A 1 \nATOM 537  C CD  . LYS A 1 64  ? 44.556 2.786   -3.180  1.00 55.02  483 A 1 \nATOM 538  C CE  . LYS A 1 64  ? 45.713 2.940   -4.153  1.00 71.29  483 A 1 \nATOM 539  N NZ  . LYS A 1 64  ? 45.404 2.342   -5.480  1.00 82.22  483 A 1 \nATOM 540  N N   . GLU A 1 65  ? 46.789 -0.353  1.011   1.00 36.93  484 A 1 \nATOM 541  C CA  . GLU A 1 65  ? 48.010 -0.741  1.700   1.00 42.18  484 A 1 \nATOM 542  C C   . GLU A 1 65  ? 47.998 -2.228  2.035   1.00 47.82  484 A 1 \nATOM 543  O O   . GLU A 1 65  ? 46.941 -2.847  2.185   1.00 45.27  484 A 1 \nATOM 544  C CB  . GLU A 1 65  ? 48.186 0.075   2.981   1.00 41.26  484 A 1 \nATOM 545  C CG  . GLU A 1 65  ? 48.936 1.382   2.788   1.00 58.08  484 A 1 \nATOM 546  C CD  . GLU A 1 65  ? 48.937 2.241   4.037   1.00 77.99  484 A 1 \nATOM 547  O OE1 . GLU A 1 65  ? 48.414 3.374   3.981   1.00 84.36  484 A 1 \nATOM 548  O OE2 . GLU A 1 65  ? 49.460 1.783   5.075   1.00 83.67  484 A 1 \nATOM 549  N N   . LYS A 1 66  ? 49.194 -2.797  2.152   1.00 42.29  485 A 1 \nATOM 550  C CA  . LYS A 1 66  ? 49.325 -4.196  2.529   1.00 44.61  485 A 1 \nATOM 551  C C   . LYS A 1 66  ? 48.856 -4.410  3.964   1.00 46.68  485 A 1 \nATOM 552  O O   . LYS A 1 66  ? 48.966 -3.527  4.818   1.00 58.84  485 A 1 \nATOM 553  C CB  . LYS A 1 66  ? 50.775 -4.657  2.384   1.00 43.04  485 A 1 \nATOM 554  C CG  . LYS A 1 66  ? 51.276 -4.719  0.954   1.00 44.19  485 A 1 \nATOM 555  C CD  . LYS A 1 66  ? 52.562 -5.521  0.871   1.00 46.55  485 A 1 \nATOM 556  C CE  . LYS A 1 66  ? 53.492 -4.962  -0.188  1.00 48.21  485 A 1 \nATOM 557  N NZ  . LYS A 1 66  ? 53.934 -3.577  0.127   1.00 61.52  485 A 1 \nATOM 558  N N   . GLY A 1 67  ? 48.329 -5.604  4.224   1.00 39.67  486 A 1 \nATOM 559  C CA  . GLY A 1 67  ? 47.854 -5.946  5.548   1.00 47.54  486 A 1 \nATOM 560  C C   . GLY A 1 67  ? 46.501 -5.381  5.915   1.00 51.77  486 A 1 \nATOM 561  O O   . GLY A 1 67  ? 46.090 -5.508  7.074   1.00 66.15  486 A 1 \nATOM 562  N N   . LEU A 1 68  ? 45.798 -4.762  4.974   1.00 37.11  487 A 1 \nATOM 563  C CA  . LEU A 1 68  ? 44.476 -4.206  5.205   1.00 36.17  487 A 1 \nATOM 564  C C   . LEU A 1 68  ? 43.516 -4.711  4.140   1.00 43.45  487 A 1 \nATOM 565  O O   . LEU A 1 68  ? 43.925 -4.972  3.005   1.00 48.57  487 A 1 \nATOM 566  C CB  . LEU A 1 68  ? 44.505 -2.670  5.183   1.00 35.55  487 A 1 \nATOM 567  C CG  . LEU A 1 68  ? 45.226 -1.984  6.344   1.00 40.63  487 A 1 \nATOM 568  C CD1 . LEU A 1 68  ? 45.119 -0.472  6.221   1.00 37.40  487 A 1 \nATOM 569  C CD2 . LEU A 1 68  ? 44.670 -2.457  7.677   1.00 44.80  487 A 1 \nATOM 570  N N   . PRO A 1 69  ? 42.237 -4.867  4.477   1.00 39.76  488 A 1 \nATOM 571  C CA  . PRO A 1 69  ? 41.270 -5.316  3.470   1.00 39.40  488 A 1 \nATOM 572  C C   . PRO A 1 69  ? 40.994 -4.226  2.446   1.00 38.91  488 A 1 \nATOM 573  O O   . PRO A 1 69  ? 40.948 -3.038  2.772   1.00 38.35  488 A 1 \nATOM 574  C CB  . PRO A 1 69  ? 40.020 -5.637  4.296   1.00 42.28  488 A 1 \nATOM 575  C CG  . PRO A 1 69  ? 40.142 -4.767  5.501   1.00 41.03  488 A 1 \nATOM 576  C CD  . PRO A 1 69  ? 41.615 -4.680  5.799   1.00 35.99  488 A 1 \nATOM 577  N N   . SER A 1 70  ? 40.820 -4.643  1.196   1.00 32.06  489 A 1 \nATOM 578  C CA  . SER A 1 70  ? 40.441 -3.706  0.149   1.00 37.13  489 A 1 \nATOM 579  C C   . SER A 1 70  ? 39.005 -3.247  0.365   1.00 43.62  489 A 1 \nATOM 580  O O   . SER A 1 70  ? 38.127 -4.039  0.724   1.00 46.14  489 A 1 \nATOM 581  C CB  . SER A 1 70  ? 40.590 -4.348  -1.229  1.00 37.39  489 A 1 \nATOM 582  O OG  . SER A 1 70  ? 39.884 -5.573  -1.306  1.00 59.34  489 A 1 \nATOM 583  N N   . VAL A 1 71  ? 38.766 -1.957  0.145   1.00 45.78  490 A 1 \nATOM 584  C CA  . VAL A 1 71  ? 37.502 -1.322  0.491   1.00 36.65  490 A 1 \nATOM 585  C C   . VAL A 1 71  ? 36.988 -0.534  -0.705  1.00 38.76  490 A 1 \nATOM 586  O O   . VAL A 1 71  ? 37.761 0.139   -1.397  1.00 42.44  490 A 1 \nATOM 587  C CB  . VAL A 1 71  ? 37.656 -0.403  1.725   1.00 28.45  490 A 1 \nATOM 588  C CG1 . VAL A 1 71  ? 36.438 0.496   1.900   1.00 27.62  490 A 1 \nATOM 589  C CG2 . VAL A 1 71  ? 37.899 -1.234  2.974   1.00 28.51  490 A 1 \nATOM 590  N N   . HIS A 1 72  ? 35.685 -0.637  -0.960  1.00 34.41  491 A 1 \nATOM 591  C CA  . HIS A 1 72  ? 34.980 0.266   -1.861  1.00 36.81  491 A 1 \nATOM 592  C C   . HIS A 1 72  ? 33.812 0.872   -1.099  1.00 39.01  491 A 1 \nATOM 593  O O   . HIS A 1 72  ? 32.981 0.140   -0.550  1.00 28.47  491 A 1 \nATOM 594  C CB  . HIS A 1 72  ? 34.487 -0.452  -3.117  1.00 28.70  491 A 1 \nATOM 595  C CG  . HIS A 1 72  ? 33.598 0.393   -3.975  1.00 39.36  491 A 1 \nATOM 596  N ND1 . HIS A 1 72  ? 34.070 1.455   -4.716  1.00 47.90  491 A 1 \nATOM 597  C CD2 . HIS A 1 72  ? 32.262 0.345   -4.196  1.00 45.52  491 A 1 \nATOM 598  C CE1 . HIS A 1 72  ? 33.066 2.018   -5.364  1.00 51.12  491 A 1 \nATOM 599  N NE2 . HIS A 1 72  ? 31.958 1.364   -5.066  1.00 46.91  491 A 1 \nATOM 600  N N   . ALA A 1 73  ? 33.750 2.198   -1.064  1.00 42.81  492 A 1 \nATOM 601  C CA  . ALA A 1 73  ? 32.730 2.917   -0.314  1.00 35.24  492 A 1 \nATOM 602  C C   . ALA A 1 73  ? 31.772 3.593   -1.284  1.00 34.67  492 A 1 \nATOM 603  O O   . ALA A 1 73  ? 32.194 4.410   -2.111  1.00 37.02  492 A 1 \nATOM 604  C CB  . ALA A 1 73  ? 33.363 3.947   0.621   1.00 29.74  492 A 1 \nATOM 605  N N   . PHE A 1 74  ? 30.492 3.249   -1.185  1.00 36.09  493 A 1 \nATOM 606  C CA  . PHE A 1 74  ? 29.468 3.968   -1.924  1.00 34.66  493 A 1 \nATOM 607  C C   . PHE A 1 74  ? 29.305 5.372   -1.354  1.00 40.32  493 A 1 \nATOM 608  O O   . PHE A 1 74  ? 29.572 5.622   -0.176  1.00 43.38  493 A 1 \nATOM 609  C CB  . PHE A 1 74  ? 28.132 3.227   -1.858  1.00 26.68  493 A 1 \nATOM 610  C CG  . PHE A 1 74  ? 28.101 1.948   -2.645  1.00 27.11  493 A 1 \nATOM 611  C CD1 . PHE A 1 74  ? 27.725 1.948   -3.979  1.00 37.59  493 A 1 \nATOM 612  C CD2 . PHE A 1 74  ? 28.435 0.744   -2.049  1.00 34.33  493 A 1 \nATOM 613  C CE1 . PHE A 1 74  ? 27.690 0.772   -4.705  1.00 29.06  493 A 1 \nATOM 614  C CE2 . PHE A 1 74  ? 28.403 -0.436  -2.770  1.00 36.49  493 A 1 \nATOM 615  C CZ  . PHE A 1 74  ? 28.030 -0.421  -4.100  1.00 35.79  493 A 1 \nATOM 616  N N   . ASN A 1 75  ? 28.865 6.296   -2.202  1.00 34.64  494 A 1 \nATOM 617  C CA  . ASN A 1 75  ? 28.561 7.630   -1.712  1.00 36.03  494 A 1 \nATOM 618  C C   . ASN A 1 75  ? 27.271 7.605   -0.894  1.00 37.76  494 A 1 \nATOM 619  O O   . ASN A 1 75  ? 26.477 6.663   -0.964  1.00 40.94  494 A 1 \nATOM 620  C CB  . ASN A 1 75  ? 28.454 8.626   -2.868  1.00 29.56  494 A 1 \nATOM 621  C CG  . ASN A 1 75  ? 27.362 8.265   -3.853  1.00 38.42  494 A 1 \nATOM 622  O OD1 . ASN A 1 75  ? 26.176 8.446   -3.578  1.00 46.92  494 A 1 \nATOM 623  N ND2 . ASN A 1 75  ? 27.757 7.756   -5.014  1.00 54.80  494 A 1 \nATOM 624  N N   . THR A 1 76  ? 27.069 8.664   -0.108  1.00 35.94  495 A 1 \nATOM 625  C CA  . THR A 1 76  ? 25.956 8.699   0.836   1.00 31.89  495 A 1 \nATOM 626  C C   . THR A 1 76  ? 24.592 8.789   0.160   1.00 37.58  495 A 1 \nATOM 627  O O   . THR A 1 76  ? 23.575 8.694   0.854   1.00 36.59  495 A 1 \nATOM 628  C CB  . THR A 1 76  ? 26.127 9.870   1.805   1.00 31.21  495 A 1 \nATOM 629  O OG1 . THR A 1 76  ? 26.223 11.094  1.067   1.00 32.58  495 A 1 \nATOM 630  C CG2 . THR A 1 76  ? 27.383 9.688   2.643   1.00 35.72  495 A 1 \nATOM 631  N N   . PHE A 1 77  ? 24.541 8.970   -1.159  1.00 40.10  496 A 1 \nATOM 632  C CA  . PHE A 1 77  ? 23.277 8.988   -1.885  1.00 31.03  496 A 1 \nATOM 633  C C   . PHE A 1 77  ? 22.889 7.624   -2.441  1.00 40.37  496 A 1 \nATOM 634  O O   . PHE A 1 77  ? 21.791 7.489   -2.993  1.00 41.59  496 A 1 \nATOM 635  C CB  . PHE A 1 77  ? 23.337 9.993   -3.042  1.00 30.14  496 A 1 \nATOM 636  C CG  . PHE A 1 77  ? 23.821 11.357  -2.642  1.00 38.53  496 A 1 \nATOM 637  C CD1 . PHE A 1 77  ? 23.018 12.201  -1.894  1.00 33.27  496 A 1 \nATOM 638  C CD2 . PHE A 1 77  ? 25.077 11.798  -3.024  1.00 36.13  496 A 1 \nATOM 639  C CE1 . PHE A 1 77  ? 23.461 13.460  -1.530  1.00 33.37  496 A 1 \nATOM 640  C CE2 . PHE A 1 77  ? 25.526 13.055  -2.662  1.00 35.73  496 A 1 \nATOM 641  C CZ  . PHE A 1 77  ? 24.717 13.886  -1.914  1.00 34.36  496 A 1 \nATOM 642  N N   . PHE A 1 78  ? 23.752 6.616   -2.304  1.00 39.06  497 A 1 \nATOM 643  C CA  . PHE A 1 78  ? 23.518 5.335   -2.964  1.00 29.88  497 A 1 \nATOM 644  C C   . PHE A 1 78  ? 22.344 4.590   -2.340  1.00 34.61  497 A 1 \nATOM 645  O O   . PHE A 1 78  ? 21.375 4.248   -3.027  1.00 41.82  497 A 1 \nATOM 646  C CB  . PHE A 1 78  ? 24.788 4.483   -2.912  1.00 29.30  497 A 1 \nATOM 647  C CG  . PHE A 1 78  ? 24.568 3.043   -3.279  1.00 40.40  497 A 1 \nATOM 648  C CD1 . PHE A 1 78  ? 24.382 2.673   -4.600  1.00 28.75  497 A 1 \nATOM 649  C CD2 . PHE A 1 78  ? 24.549 2.060   -2.303  1.00 42.98  497 A 1 \nATOM 650  C CE1 . PHE A 1 78  ? 24.180 1.349   -4.942  1.00 33.48  497 A 1 \nATOM 651  C CE2 . PHE A 1 78  ? 24.346 0.735   -2.638  1.00 36.19  497 A 1 \nATOM 652  C CZ  . PHE A 1 78  ? 24.162 0.379   -3.960  1.00 40.60  497 A 1 \nATOM 653  N N   . PHE A 1 79  ? 22.417 4.321   -1.033  1.00 35.62  498 A 1 \nATOM 654  C CA  . PHE A 1 79  ? 21.393 3.505   -0.387  1.00 32.22  498 A 1 \nATOM 655  C C   . PHE A 1 79  ? 20.020 4.157   -0.479  1.00 44.93  498 A 1 \nATOM 656  O O   . PHE A 1 79  ? 19.019 3.477   -0.738  1.00 45.79  498 A 1 \nATOM 657  C CB  . PHE A 1 79  ? 21.764 3.248   1.073   1.00 29.43  498 A 1 \nATOM 658  C CG  . PHE A 1 79  ? 20.772 2.388   1.803   1.00 38.99  498 A 1 \nATOM 659  C CD1 . PHE A 1 79  ? 20.840 1.008   1.718   1.00 38.69  498 A 1 \nATOM 660  C CD2 . PHE A 1 79  ? 19.766 2.959   2.566   1.00 39.04  498 A 1 \nATOM 661  C CE1 . PHE A 1 79  ? 19.927 0.213   2.385   1.00 45.98  498 A 1 \nATOM 662  C CE2 . PHE A 1 79  ? 18.850 2.169   3.233   1.00 38.24  498 A 1 \nATOM 663  C CZ  . PHE A 1 79  ? 18.931 0.795   3.142   1.00 42.30  498 A 1 \nATOM 664  N N   . THR A 1 80  ? 19.950 5.472   -0.260  1.00 39.67  499 A 1 \nATOM 665  C CA  . THR A 1 80  ? 18.673 6.171   -0.371  1.00 31.95  499 A 1 \nATOM 666  C C   . THR A 1 80  ? 18.084 6.017   -1.768  1.00 34.83  499 A 1 \nATOM 667  O O   . THR A 1 80  ? 16.883 5.767   -1.921  1.00 38.47  499 A 1 \nATOM 668  C CB  . THR A 1 80  ? 18.852 7.648   -0.020  1.00 31.82  499 A 1 \nATOM 669  O OG1 . THR A 1 80  ? 19.269 7.769   1.346   1.00 47.51  499 A 1 \nATOM 670  C CG2 . THR A 1 80  ? 17.547 8.407   -0.211  1.00 31.14  499 A 1 \nATOM 671  N N   . LYS A 1 81  ? 18.921 6.143   -2.801  1.00 37.11  500 A 1 \nATOM 672  C CA  . LYS A 1 81  ? 18.435 5.989   -4.168  1.00 41.92  500 A 1 \nATOM 673  C C   . LYS A 1 81  ? 18.016 4.551   -4.449  1.00 46.55  500 A 1 \nATOM 674  O O   . LYS A 1 81  ? 16.975 4.313   -5.072  1.00 54.06  500 A 1 \nATOM 675  C CB  . LYS A 1 81  ? 19.510 6.436   -5.157  1.00 41.74  500 A 1 \nATOM 676  C CG  . LYS A 1 81  ? 19.027 6.545   -6.592  1.00 46.35  500 A 1 \nATOM 677  C CD  . LYS A 1 81  ? 18.158 7.773   -6.791  1.00 51.76  500 A 1 \nATOM 678  C CE  . LYS A 1 81  ? 17.893 8.025   -8.265  1.00 59.29  500 A 1 \nATOM 679  N NZ  . LYS A 1 81  ? 17.240 9.344   -8.489  1.00 70.48  500 A 1 \nATOM 680  N N   . LEU A 1 82  ? 18.811 3.580   -3.993  1.00 41.72  501 A 1 \nATOM 681  C CA  . LEU A 1 82  ? 18.514 2.180   -4.283  1.00 40.17  501 A 1 \nATOM 682  C C   . LEU A 1 82  ? 17.230 1.726   -3.595  1.00 49.95  501 A 1 \nATOM 683  O O   . LEU A 1 82  ? 16.420 1.008   -4.192  1.00 42.19  501 A 1 \nATOM 684  C CB  . LEU A 1 82  ? 19.690 1.298   -3.861  1.00 32.25  501 A 1 \nATOM 685  C CG  . LEU A 1 82  ? 19.380 -0.166  -3.540  1.00 31.40  501 A 1 \nATOM 686  C CD1 . LEU A 1 82  ? 19.075 -0.945  -4.810  1.00 32.61  501 A 1 \nATOM 687  C CD2 . LEU A 1 82  ? 20.531 -0.806  -2.780  1.00 38.95  501 A 1 \nATOM 688  N N   . LYS A 1 83  ? 17.022 2.137   -2.342  1.00 49.67  502 A 1 \nATOM 689  C CA  . LYS A 1 83  ? 15.842 1.688   -1.610  1.00 49.92  502 A 1 \nATOM 690  C C   . LYS A 1 83  ? 14.565 2.315   -2.149  1.00 54.14  502 A 1 \nATOM 691  O O   . LYS A 1 83  ? 13.510 1.668   -2.146  1.00 53.48  502 A 1 \nATOM 692  C CB  . LYS A 1 83  ? 16.001 1.987   -0.119  1.00 60.66  502 A 1 \nATOM 693  C CG  . LYS A 1 83  ? 14.765 1.677   0.710   1.00 68.27  502 A 1 \nATOM 694  C CD  . LYS A 1 83  ? 14.827 2.288   2.101   1.00 78.32  502 A 1 \nATOM 695  C CE  . LYS A 1 83  ? 15.407 3.692   2.077   1.00 84.32  502 A 1 \nATOM 696  N NZ  . LYS A 1 83  ? 15.301 4.350   3.409   1.00 85.33  502 A 1 \nATOM 697  N N   . THR A 1 84  ? 14.635 3.553   -2.624  1.00 51.47  503 A 1 \nATOM 698  C CA  . THR A 1 84  ? 13.433 4.255   -3.053  1.00 48.75  503 A 1 \nATOM 699  C C   . THR A 1 84  ? 13.126 4.078   -4.535  1.00 51.42  503 A 1 \nATOM 700  O O   . THR A 1 84  ? 11.958 4.178   -4.931  1.00 60.15  503 A 1 \nATOM 701  C CB  . THR A 1 84  ? 13.553 5.750   -2.741  1.00 49.93  503 A 1 \nATOM 702  O OG1 . THR A 1 84  ? 14.677 6.300   -3.441  1.00 55.77  503 A 1 \nATOM 703  C CG2 . THR A 1 84  ? 13.735 5.965   -1.245  1.00 45.42  503 A 1 \nATOM 704  N N   . ALA A 1 85  ? 14.136 3.810   -5.363  1.00 45.26  504 A 1 \nATOM 705  C CA  . ALA A 1 85  ? 13.952 3.759   -6.805  1.00 44.52  504 A 1 \nATOM 706  C C   . ALA A 1 85  ? 14.299 2.418   -7.437  1.00 46.55  504 A 1 \nATOM 707  O O   . ALA A 1 85  ? 14.027 2.233   -8.629  1.00 51.52  504 A 1 \nATOM 708  C CB  . ALA A 1 85  ? 14.781 4.860   -7.486  1.00 41.63  504 A 1 \nATOM 709  N N   . GLY A 1 86  ? 14.888 1.488   -6.695  1.00 39.39  505 A 1 \nATOM 710  C CA  . GLY A 1 86  ? 15.198 0.172   -7.214  1.00 39.21  505 A 1 \nATOM 711  C C   . GLY A 1 86  ? 16.630 0.066   -7.717  1.00 42.78  505 A 1 \nATOM 712  O O   . GLY A 1 86  ? 17.392 1.036   -7.764  1.00 50.31  505 A 1 \nATOM 713  N N   . TYR A 1 87  ? 16.989 -1.159  -8.113  1.00 43.38  506 A 1 \nATOM 714  C CA  . TYR A 1 87  ? 18.364 -1.432  -8.521  1.00 42.46  506 A 1 \nATOM 715  C C   . TYR A 1 87  ? 18.707 -0.747  -9.837  1.00 42.61  506 A 1 \nATOM 716  O O   . TYR A 1 87  ? 19.818 -0.230  -10.001 1.00 45.49  506 A 1 \nATOM 717  C CB  . TYR A 1 87  ? 18.594 -2.938  -8.638  1.00 44.04  506 A 1 \nATOM 718  C CG  . TYR A 1 87  ? 19.894 -3.293  -9.325  1.00 49.14  506 A 1 \nATOM 719  C CD1 . TYR A 1 87  ? 21.110 -3.121  -8.678  1.00 46.55  506 A 1 \nATOM 720  C CD2 . TYR A 1 87  ? 19.907 -3.788  -10.623 1.00 45.66  506 A 1 \nATOM 721  C CE1 . TYR A 1 87  ? 22.303 -3.438  -9.300  1.00 45.13  506 A 1 \nATOM 722  C CE2 . TYR A 1 87  ? 21.096 -4.108  -11.254 1.00 44.50  506 A 1 \nATOM 723  C CZ  . TYR A 1 87  ? 22.291 -3.930  -10.587 1.00 44.82  506 A 1 \nATOM 724  O OH  . TYR A 1 87  ? 23.479 -4.245  -11.207 1.00 36.79  506 A 1 \nATOM 725  N N   . GLN A 1 88  ? 17.770 -0.733  -10.789 1.00 43.90  507 A 1 \nATOM 726  C CA  . GLN A 1 88  ? 18.062 -0.187  -12.111 1.00 43.82  507 A 1 \nATOM 727  C C   . GLN A 1 88  ? 18.359 1.307   -12.073 1.00 38.05  507 A 1 \nATOM 728  O O   . GLN A 1 88  ? 18.935 1.837   -13.030 1.00 63.03  507 A 1 \nATOM 729  C CB  . GLN A 1 88  ? 16.899 -0.470  -13.064 1.00 43.94  507 A 1 \nATOM 730  C CG  . GLN A 1 88  ? 16.436 -1.919  -13.056 1.00 49.67  507 A 1 \nATOM 731  C CD  . GLN A 1 88  ? 17.072 -2.740  -14.160 1.00 64.82  507 A 1 \nATOM 732  O OE1 . GLN A 1 88  ? 16.966 -2.403  -15.338 1.00 80.03  507 A 1 \nATOM 733  N NE2 . GLN A 1 88  ? 17.739 -3.825  -13.782 1.00 64.71  507 A 1 \nATOM 734  N N   . ALA A 1 89  ? 17.985 1.997   -10.994 1.00 37.20  508 A 1 \nATOM 735  C CA  . ALA A 1 89  ? 18.343 3.400   -10.838 1.00 45.44  508 A 1 \nATOM 736  C C   . ALA A 1 89  ? 19.794 3.588   -10.419 1.00 45.81  508 A 1 \nATOM 737  O O   . ALA A 1 89  ? 20.369 4.650   -10.678 1.00 49.94  508 A 1 \nATOM 738  C CB  . ALA A 1 89  ? 17.425 4.068   -9.815  1.00 45.21  508 A 1 \nATOM 739  N N   . VAL A 1 90  ? 20.396 2.585   -9.781  1.00 38.92  509 A 1 \nATOM 740  C CA  . VAL A 1 90  ? 21.782 2.641   -9.340  1.00 43.90  509 A 1 \nATOM 741  C C   . VAL A 1 90  ? 22.642 1.586   -10.022 1.00 45.94  509 A 1 \nATOM 742  O O   . VAL A 1 90  ? 23.814 1.434   -9.678  1.00 54.16  509 A 1 \nATOM 743  C CB  . VAL A 1 90  ? 21.885 2.509   -7.809  1.00 49.22  509 A 1 \nATOM 744  C CG1 . VAL A 1 90  ? 21.100 3.613   -7.125  1.00 47.90  509 A 1 \nATOM 745  C CG2 . VAL A 1 90  ? 21.398 1.140   -7.357  1.00 32.11  509 A 1 \nATOM 746  N N   . LYS A 1 91  ? 22.081 0.857   -10.991 1.00 48.37  510 A 1 \nATOM 747  C CA  . LYS A 1 91  ? 22.816 -0.231  -11.630 1.00 50.32  510 A 1 \nATOM 748  C C   . LYS A 1 91  ? 24.054 0.269   -12.364 1.00 46.21  510 A 1 \nATOM 749  O O   . LYS A 1 91  ? 25.026 -0.479  -12.522 1.00 49.75  510 A 1 \nATOM 750  C CB  . LYS A 1 91  ? 21.899 -0.987  -12.594 1.00 45.01  510 A 1 \nATOM 751  C CG  . LYS A 1 91  ? 21.691 -0.291  -13.930 1.00 42.66  510 A 1 \nATOM 752  C CD  . LYS A 1 91  ? 21.314 -1.276  -15.021 1.00 45.53  510 A 1 \nATOM 753  C CE  . LYS A 1 91  ? 19.885 -1.055  -15.484 1.00 58.93  510 A 1 \nATOM 754  N NZ  . LYS A 1 91  ? 19.574 -1.818  -16.724 1.00 65.78  510 A 1 \nATOM 755  N N   . ARG A 1 92  ? 24.047 1.523   -12.810 1.00 35.48  511 A 1 \nATOM 756  C CA  . ARG A 1 92  ? 25.130 2.071   -13.611 1.00 48.09  511 A 1 \nATOM 757  C C   . ARG A 1 92  ? 26.093 2.923   -12.795 1.00 50.08  511 A 1 \nATOM 758  O O   . ARG A 1 92  ? 26.991 3.547   -13.369 1.00 48.23  511 A 1 \nATOM 759  C CB  . ARG A 1 92  ? 24.556 2.879   -14.776 1.00 55.60  511 A 1 \nATOM 760  C CG  . ARG A 1 92  ? 23.907 2.013   -15.852 1.00 78.97  511 A 1 \nATOM 761  C CD  . ARG A 1 92  ? 23.080 2.834   -16.832 1.00 97.00  511 A 1 \nATOM 762  N NE  . ARG A 1 92  ? 21.669 2.877   -16.456 1.00 99.79  511 A 1 \nATOM 763  C CZ  . ARG A 1 92  ? 20.672 2.508   -17.254 1.00 93.39  511 A 1 \nATOM 764  N NH1 . ARG A 1 92  ? 20.930 2.059   -18.476 1.00 86.49  511 A 1 \nATOM 765  N NH2 . ARG A 1 92  ? 19.416 2.582   -16.832 1.00 94.97  511 A 1 \nATOM 766  N N   . TRP A 1 93  ? 25.928 2.963   -11.472 1.00 51.47  512 A 1 \nATOM 767  C CA  . TRP A 1 93  ? 26.880 3.649   -10.608 1.00 43.65  512 A 1 \nATOM 768  C C   . TRP A 1 93  ? 28.158 2.848   -10.398 1.00 47.24  512 A 1 \nATOM 769  O O   . TRP A 1 93  ? 29.139 3.400   -9.889  1.00 55.76  512 A 1 \nATOM 770  C CB  . TRP A 1 93  ? 26.249 3.952   -9.243  1.00 35.38  512 A 1 \nATOM 771  C CG  . TRP A 1 93  ? 25.039 4.848   -9.284  1.00 39.51  512 A 1 \nATOM 772  C CD1 . TRP A 1 93  ? 24.212 5.073   -10.347 1.00 42.52  512 A 1 \nATOM 773  C CD2 . TRP A 1 93  ? 24.521 5.634   -8.203  1.00 38.20  512 A 1 \nATOM 774  N NE1 . TRP A 1 93  ? 23.215 5.948   -9.996  1.00 36.91  512 A 1 \nATOM 775  C CE2 . TRP A 1 93  ? 23.382 6.309   -8.685  1.00 35.45  512 A 1 \nATOM 776  C CE3 . TRP A 1 93  ? 24.912 5.833   -6.876  1.00 44.85  512 A 1 \nATOM 777  C CZ2 . TRP A 1 93  ? 22.630 7.168   -7.887  1.00 36.46  512 A 1 \nATOM 778  C CZ3 . TRP A 1 93  ? 24.165 6.688   -6.086  1.00 44.88  512 A 1 \nATOM 779  C CH2 . TRP A 1 93  ? 23.036 7.343   -6.593  1.00 50.00  512 A 1 \nATOM 780  N N   . THR A 1 94  ? 28.167 1.572   -10.775 1.00 50.96  513 A 1 \nATOM 781  C CA  . THR A 1 94  ? 29.291 0.672   -10.554 1.00 51.67  513 A 1 \nATOM 782  C C   . THR A 1 94  ? 29.789 0.083   -11.868 1.00 57.49  513 A 1 \nATOM 783  O O   . THR A 1 94  ? 30.131 -1.099  -11.948 1.00 70.09  513 A 1 \nATOM 784  C CB  . THR A 1 94  ? 28.910 -0.446  -9.587  1.00 49.31  513 A 1 \nATOM 785  O OG1 . THR A 1 94  ? 27.940 -1.302  -10.206 1.00 48.96  513 A 1 \nATOM 786  C CG2 . THR A 1 94  ? 28.326 0.128   -8.306  1.00 48.44  513 A 1 \nATOM 787  N N   . LYS A 1 95  ? 29.829 0.898   -12.922 1.00 59.78  514 A 1 \nATOM 788  C CA  . LYS A 1 95  ? 30.309 0.424   -14.214 1.00 68.39  514 A 1 \nATOM 789  C C   . LYS A 1 95  ? 31.825 0.487   -14.339 1.00 61.01  514 A 1 \nATOM 790  O O   . LYS A 1 95  ? 32.371 -0.036  -15.317 1.00 59.01  514 A 1 \nATOM 791  C CB  . LYS A 1 95  ? 29.664 1.225   -15.348 1.00 67.67  514 A 1 \nATOM 792  C CG  . LYS A 1 95  ? 28.402 0.587   -15.924 1.00 78.91  514 A 1 \nATOM 793  C CD  . LYS A 1 95  ? 27.856 1.362   -17.124 1.00 82.33  514 A 1 \nATOM 794  C CE  . LYS A 1 95  ? 28.835 2.417   -17.630 1.00 85.63  514 A 1 \nATOM 795  N NZ  . LYS A 1 95  ? 28.388 3.042   -18.903 1.00 80.55  514 A 1 \nATOM 796  N N   . LYS A 1 96  ? 32.512 1.115   -13.385 1.00 52.08  515 A 1 \nATOM 797  C CA  . LYS A 1 96  ? 33.968 1.104   -13.326 1.00 45.61  515 A 1 \nATOM 798  C C   . LYS A 1 96  ? 34.481 0.408   -12.073 1.00 50.67  515 A 1 \nATOM 799  O O   . LYS A 1 96  ? 35.690 0.426   -11.815 1.00 62.79  515 A 1 \nATOM 800  C CB  . LYS A 1 96  ? 34.518 2.532   -13.395 1.00 50.53  515 A 1 \nATOM 801  C CG  . LYS A 1 96  ? 34.309 3.216   -14.737 1.00 61.78  515 A 1 \nATOM 802  C CD  . LYS A 1 96  ? 34.123 4.716   -14.568 1.00 66.15  515 A 1 \nATOM 803  C CE  . LYS A 1 96  ? 34.089 5.423   -15.914 1.00 77.29  515 A 1 \nATOM 804  N NZ  . LYS A 1 96  ? 33.349 6.713   -15.845 1.00 83.37  515 A 1 \nATOM 805  N N   . VAL A 1 97  ? 33.594 -0.200  -11.288 1.00 49.11  516 A 1 \nATOM 806  C CA  . VAL A 1 97  ? 33.949 -0.837  -10.026 1.00 44.94  516 A 1 \nATOM 807  C C   . VAL A 1 97  ? 33.353 -2.237  -10.013 1.00 47.20  516 A 1 \nATOM 808  O O   . VAL A 1 97  ? 32.139 -2.399  -10.188 1.00 53.36  516 A 1 \nATOM 809  C CB  . VAL A 1 97  ? 33.450 -0.034  -8.813  1.00 52.42  516 A 1 \nATOM 810  C CG1 . VAL A 1 97  ? 33.864 -0.718  -7.519  1.00 52.23  516 A 1 \nATOM 811  C CG2 . VAL A 1 97  ? 33.970 1.393   -8.861  1.00 56.12  516 A 1 \nATOM 812  N N   . ASP A 1 98  ? 34.200 -3.242  -9.806  1.00 40.42  517 A 1 \nATOM 813  C CA  . ASP A 1 98  ? 33.743 -4.613  -9.591  1.00 46.31  517 A 1 \nATOM 814  C C   . ASP A 1 98  ? 33.646 -4.827  -8.086  1.00 53.27  517 A 1 \nATOM 815  O O   . ASP A 1 98  ? 34.650 -5.079  -7.417  1.00 58.34  517 A 1 \nATOM 816  C CB  . ASP A 1 98  ? 34.688 -5.613  -10.245 1.00 47.37  517 A 1 \nATOM 817  C CG  . ASP A 1 98  ? 34.238 -7.048  -10.051 1.00 55.25  517 A 1 \nATOM 818  O OD1 . ASP A 1 98  ? 33.026 -7.268  -9.839  1.00 58.60  517 A 1 \nATOM 819  O OD2 . ASP A 1 98  ? 35.094 -7.956  -10.110 1.00 57.58  517 A 1 \nATOM 820  N N   . VAL A 1 99  ? 32.427 -4.724  -7.550  1.00 51.56  518 A 1 \nATOM 821  C CA  . VAL A 1 99  ? 32.227 -4.797  -6.107  1.00 52.38  518 A 1 \nATOM 822  C C   . VAL A 1 99  ? 32.586 -6.166  -5.548  1.00 54.71  518 A 1 \nATOM 823  O O   . VAL A 1 99  ? 32.764 -6.308  -4.334  1.00 54.98  518 A 1 \nATOM 824  C CB  . VAL A 1 99  ? 30.773 -4.429  -5.749  1.00 45.86  518 A 1 \nATOM 825  C CG1 . VAL A 1 99  ? 30.464 -3.004  -6.184  1.00 30.57  518 A 1 \nATOM 826  C CG2 . VAL A 1 99  ? 29.804 -5.412  -6.387  1.00 48.48  518 A 1 \nATOM 827  N N   . PHE A 1 100 ? 32.699 -7.180  -6.400  1.00 51.55  519 A 1 \nATOM 828  C CA  . PHE A 1 100 ? 33.050 -8.523  -5.960  1.00 49.42  519 A 1 \nATOM 829  C C   . PHE A 1 100 ? 34.551 -8.775  -5.964  1.00 49.78  519 A 1 \nATOM 830  O O   . PHE A 1 100 ? 34.976 -9.904  -5.700  1.00 53.74  519 A 1 \nATOM 831  C CB  . PHE A 1 100 ? 32.341 -9.559  -6.836  1.00 35.73  519 A 1 \nATOM 832  C CG  . PHE A 1 100 ? 30.852 -9.383  -6.884  1.00 39.21  519 A 1 \nATOM 833  C CD1 . PHE A 1 100 ? 30.062 -9.766  -5.813  1.00 34.98  519 A 1 \nATOM 834  C CD2 . PHE A 1 100 ? 30.244 -8.820  -7.993  1.00 41.41  519 A 1 \nATOM 835  C CE1 . PHE A 1 100 ? 28.691 -9.600  -5.851  1.00 36.22  519 A 1 \nATOM 836  C CE2 . PHE A 1 100 ? 28.874 -8.650  -8.037  1.00 44.48  519 A 1 \nATOM 837  C CZ  . PHE A 1 100 ? 28.096 -9.042  -6.964  1.00 35.41  519 A 1 \nATOM 838  N N   . SER A 1 101 ? 35.360 -7.756  -6.254  1.00 48.27  520 A 1 \nATOM 839  C CA  . SER A 1 101 ? 36.809 -7.871  -6.193  1.00 51.42  520 A 1 \nATOM 840  C C   . SER A 1 101 ? 37.397 -7.281  -4.919  1.00 49.84  520 A 1 \nATOM 841  O O   . SER A 1 101 ? 38.599 -7.436  -4.680  1.00 56.67  520 A 1 \nATOM 842  C CB  . SER A 1 101 ? 37.449 -7.190  -7.409  1.00 47.55  520 A 1 \nATOM 843  O OG  . SER A 1 101 ? 36.869 -5.919  -7.646  1.00 51.05  520 A 1 \nATOM 844  N N   . VAL A 1 102 ? 36.587 -6.617  -4.103  1.00 57.10  521 A 1 \nATOM 845  C CA  . VAL A 1 102 ? 37.051 -6.022  -2.868  1.00 56.29  521 A 1 \nATOM 846  C C   . VAL A 1 102 ? 36.647 -6.914  -1.701  1.00 49.78  521 A 1 \nATOM 847  O O   . VAL A 1 102 ? 35.866 -7.852  -1.845  1.00 49.52  521 A 1 \nATOM 848  C CB  . VAL A 1 102 ? 36.509 -4.584  -2.684  1.00 53.60  521 A 1 \nATOM 849  C CG1 . VAL A 1 102 ? 37.074 -3.661  -3.751  1.00 53.00  521 A 1 \nATOM 850  C CG2 . VAL A 1 102 ? 34.992 -4.584  -2.719  1.00 55.48  521 A 1 \nATOM 851  N N   . ASP A 1 103 ? 37.187 -6.617  -0.520  1.00 42.81  522 A 1 \nATOM 852  C CA  . ASP A 1 103 ? 36.855 -7.366  0.684   1.00 37.33  522 A 1 \nATOM 853  C C   . ASP A 1 103 ? 35.690 -6.750  1.447   1.00 43.76  522 A 1 \nATOM 854  O O   . ASP A 1 103 ? 34.865 -7.478  2.010   1.00 51.86  522 A 1 \nATOM 855  C CB  . ASP A 1 103 ? 38.076 -7.457  1.604   1.00 39.51  522 A 1 \nATOM 856  C CG  . ASP A 1 103 ? 39.147 -8.384  1.066   1.00 45.62  522 A 1 \nATOM 857  O OD1 . ASP A 1 103 ? 38.806 -9.508  0.642   1.00 48.97  522 A 1 \nATOM 858  O OD2 . ASP A 1 103 ? 40.331 -7.987  1.071   1.00 38.47  522 A 1 \nATOM 859  N N   . ILE A 1 104 ? 35.604 -5.421  1.476   1.00 29.24  523 A 1 \nATOM 860  C CA  . ILE A 1 104 ? 34.635 -4.709  2.299   1.00 29.80  523 A 1 \nATOM 861  C C   . ILE A 1 104 ? 33.945 -3.653  1.448   1.00 36.85  523 A 1 \nATOM 862  O O   . ILE A 1 104 ? 34.605 -2.920  0.703   1.00 38.95  523 A 1 \nATOM 863  C CB  . ILE A 1 104 ? 35.304 -4.063  3.528   1.00 32.18  523 A 1 \nATOM 864  C CG1 . ILE A 1 104 ? 35.729 -5.138  4.530   1.00 42.21  523 A 1 \nATOM 865  C CG2 . ILE A 1 104 ? 34.373 -3.056  4.187   1.00 34.74  523 A 1 \nATOM 866  C CD1 . ILE A 1 104 ? 36.380 -4.586  5.779   1.00 42.60  523 A 1 \nATOM 867  N N   . LEU A 1 105 ? 32.620 -3.580  1.556   1.00 44.23  524 A 1 \nATOM 868  C CA  . LEU A 1 105 ? 31.821 -2.539  0.921   1.00 32.18  524 A 1 \nATOM 869  C C   . LEU A 1 105 ? 31.262 -1.627  2.005   1.00 36.12  524 A 1 \nATOM 870  O O   . LEU A 1 105 ? 30.539 -2.088  2.895   1.00 40.82  524 A 1 \nATOM 871  C CB  . LEU A 1 105 ? 30.685 -3.141  0.093   1.00 27.41  524 A 1 \nATOM 872  C CG  . LEU A 1 105 ? 31.056 -3.904  -1.179  1.00 34.66  524 A 1 \nATOM 873  C CD1 . LEU A 1 105 ? 29.810 -4.503  -1.814  1.00 28.79  524 A 1 \nATOM 874  C CD2 . LEU A 1 105 ? 31.775 -2.994  -2.159  1.00 32.36  524 A 1 \nATOM 875  N N   . LEU A 1 106 ? 31.598 -0.343  1.931   1.00 37.19  525 A 1 \nATOM 876  C CA  . LEU A 1 106 ? 31.113 0.642   2.890   1.00 35.02  525 A 1 \nATOM 877  C C   . LEU A 1 106 ? 29.870 1.320   2.326   1.00 36.68  525 A 1 \nATOM 878  O O   . LEU A 1 106 ? 29.919 1.915   1.244   1.00 43.21  525 A 1 \nATOM 879  C CB  . LEU A 1 106 ? 32.196 1.673   3.202   1.00 36.21  525 A 1 \nATOM 880  C CG  . LEU A 1 106 ? 33.314 1.231   4.149   1.00 37.19  525 A 1 \nATOM 881  C CD1 . LEU A 1 106 ? 34.180 2.416   4.547   1.00 46.01  525 A 1 \nATOM 882  C CD2 . LEU A 1 106 ? 32.741 0.547   5.379   1.00 31.67  525 A 1 \nATOM 883  N N   . VAL A 1 107 ? 28.761 1.227   3.053   1.00 30.50  526 A 1 \nATOM 884  C CA  . VAL A 1 107 ? 27.502 1.831   2.624   1.00 25.91  526 A 1 \nATOM 885  C C   . VAL A 1 107 ? 27.037 2.829   3.679   1.00 33.08  526 A 1 \nATOM 886  O O   . VAL A 1 107 ? 26.289 2.457   4.595   1.00 30.74  526 A 1 \nATOM 887  C CB  . VAL A 1 107 ? 26.426 0.765   2.365   1.00 32.00  526 A 1 \nATOM 888  C CG1 . VAL A 1 107 ? 25.191 1.396   1.736   1.00 26.24  526 A 1 \nATOM 889  C CG2 . VAL A 1 107 ? 26.974 -0.344  1.479   1.00 26.24  526 A 1 \nATOM 890  N N   . PRO A 1 108 ? 27.458 4.091   3.604   1.00 33.46  527 A 1 \nATOM 891  C CA  . PRO A 1 108 ? 26.913 5.104   4.518   1.00 31.23  527 A 1 \nATOM 892  C C   . PRO A 1 108 ? 25.450 5.379   4.197   1.00 35.87  527 A 1 \nATOM 893  O O   . PRO A 1 108 ? 25.082 5.582   3.038   1.00 40.94  527 A 1 \nATOM 894  C CB  . PRO A 1 108 ? 27.793 6.333   4.258   1.00 37.25  527 A 1 \nATOM 895  C CG  . PRO A 1 108 ? 28.345 6.121   2.886   1.00 39.55  527 A 1 \nATOM 896  C CD  . PRO A 1 108 ? 28.501 4.638   2.721   1.00 34.55  527 A 1 \nATOM 897  N N   . ILE A 1 109 ? 24.617 5.382   5.235   1.00 33.72  528 A 1 \nATOM 898  C CA  . ILE A 1 109 ? 23.170 5.487   5.089   1.00 39.44  528 A 1 \nATOM 899  C C   . ILE A 1 109 ? 22.710 6.783   5.743   1.00 47.90  528 A 1 \nATOM 900  O O   . ILE A 1 109 ? 22.974 7.015   6.929   1.00 51.37  528 A 1 \nATOM 901  C CB  . ILE A 1 109 ? 22.448 4.278   5.704   1.00 34.98  528 A 1 \nATOM 902  C CG1 . ILE A 1 109 ? 22.589 3.056   4.795   1.00 36.04  528 A 1 \nATOM 903  C CG2 . ILE A 1 109 ? 20.981 4.597   5.953   1.00 30.68  528 A 1 \nATOM 904  C CD1 . ILE A 1 109 ? 22.265 1.749   5.478   1.00 38.95  528 A 1 \nATOM 905  N N   . HIS A 1 110 ? 22.022 7.620   4.972   1.00 45.53  529 A 1 \nATOM 906  C CA  . HIS A 1 110 ? 21.426 8.849   5.477   1.00 32.72  529 A 1 \nATOM 907  C C   . HIS A 1 110 ? 19.943 8.619   5.733   1.00 30.97  529 A 1 \nATOM 908  O O   . HIS A 1 110 ? 19.222 8.149   4.846   1.00 39.41  529 A 1 \nATOM 909  C CB  . HIS A 1 110 ? 21.620 10.001  4.490   1.00 32.15  529 A 1 \nATOM 910  C CG  . HIS A 1 110 ? 20.899 11.255  4.877   1.00 44.48  529 A 1 \nATOM 911  N ND1 . HIS A 1 110 ? 19.927 11.829  4.086   1.00 46.16  529 A 1 \nATOM 912  C CD2 . HIS A 1 110 ? 21.008 12.044  5.972   1.00 43.57  529 A 1 \nATOM 913  C CE1 . HIS A 1 110 ? 19.468 12.918  4.677   1.00 40.44  529 A 1 \nATOM 914  N NE2 . HIS A 1 110 ? 20.107 13.071  5.823   1.00 45.33  529 A 1 \nATOM 915  N N   . LEU A 1 111 ? 19.493 8.949   6.942   1.00 38.13  530 A 1 \nATOM 916  C CA  . LEU A 1 111 ? 18.101 8.731   7.316   1.00 41.14  530 A 1 \nATOM 917  C C   . LEU A 1 111 ? 17.403 10.049  7.630   1.00 42.56  530 A 1 \nATOM 918  O O   . LEU A 1 111 ? 16.781 10.192  8.688   1.00 48.25  530 A 1 \nATOM 919  C CB  . LEU A 1 111 ? 18.013 7.781   8.512   1.00 40.37  530 A 1 \nATOM 920  C CG  . LEU A 1 111 ? 18.418 6.330   8.243   1.00 44.63  530 A 1 \nATOM 921  C CD1 . LEU A 1 111 ? 18.286 5.488   9.503   1.00 36.20  530 A 1 \nATOM 922  C CD2 . LEU A 1 111 ? 17.588 5.742   7.112   1.00 49.70  530 A 1 \nATOM 923  N N   . GLY A 1 112 ? 17.501 11.014  6.720   1.00 41.21  531 A 1 \nATOM 924  C CA  . GLY A 1 112 ? 16.836 12.291  6.893   1.00 38.04  531 A 1 \nATOM 925  C C   . GLY A 1 112 ? 17.518 13.205  7.889   1.00 40.59  531 A 1 \nATOM 926  O O   . GLY A 1 112 ? 18.000 14.283  7.526   1.00 41.35  531 A 1 \nATOM 927  N N   . VAL A 1 113 ? 17.559 12.788  9.153   1.00 40.22  532 A 1 \nATOM 928  C CA  . VAL A 1 113 ? 18.181 13.575  10.212  1.00 40.64  532 A 1 \nATOM 929  C C   . VAL A 1 113 ? 19.132 12.682  10.995  1.00 47.31  532 A 1 \nATOM 930  O O   . VAL A 1 113 ? 19.477 12.979  12.145  1.00 49.29  532 A 1 \nATOM 931  C CB  . VAL A 1 113 ? 17.122 14.198  11.139  1.00 39.40  532 A 1 \nATOM 932  C CG1 . VAL A 1 113 ? 16.356 15.293  10.412  1.00 36.83  532 A 1 \nATOM 933  C CG2 . VAL A 1 113 ? 16.173 13.126  11.654  1.00 35.48  532 A 1 \nATOM 934  N N   . HIS A 1 114 ? 19.567 11.587  10.376  1.00 44.34  533 A 1 \nATOM 935  C CA  . HIS A 1 114 ? 20.336 10.570  11.074  1.00 37.79  533 A 1 \nATOM 936  C C   . HIS A 1 114 ? 21.268 9.869   10.096  1.00 39.72  533 A 1 \nATOM 937  O O   . HIS A 1 114 ? 20.906 9.640   8.939   1.00 45.46  533 A 1 \nATOM 938  C CB  . HIS A 1 114 ? 19.404 9.552   11.741  1.00 41.56  533 A 1 \nATOM 939  C CG  . HIS A 1 114 ? 20.049 8.774   12.842  1.00 36.39  533 A 1 \nATOM 940  N ND1 . HIS A 1 114 ? 20.303 7.423   12.747  1.00 42.18  533 A 1 \nATOM 941  C CD2 . HIS A 1 114 ? 20.481 9.153   14.067  1.00 43.40  533 A 1 \nATOM 942  C CE1 . HIS A 1 114 ? 20.872 7.005   13.863  1.00 40.59  533 A 1 \nATOM 943  N NE2 . HIS A 1 114 ? 20.996 8.036   14.679  1.00 37.17  533 A 1 \nATOM 944  N N   . TRP A 1 115 ? 22.465 9.533   10.572  1.00 34.98  534 A 1 \nATOM 945  C CA  . TRP A 1 115 ? 23.449 8.779   9.808   1.00 32.60  534 A 1 \nATOM 946  C C   . TRP A 1 115 ? 23.576 7.367   10.365  1.00 37.56  534 A 1 \nATOM 947  O O   . TRP A 1 115 ? 23.428 7.142   11.568  1.00 39.25  534 A 1 \nATOM 948  C CB  . TRP A 1 115 ? 24.823 9.456   9.843   1.00 28.05  534 A 1 \nATOM 949  C CG  . TRP A 1 115 ? 24.893 10.775  9.141   1.00 35.72  534 A 1 \nATOM 950  C CD1 . TRP A 1 115 ? 24.956 12.007  9.721   1.00 29.40  534 A 1 \nATOM 951  C CD2 . TRP A 1 115 ? 24.929 10.996  7.726   1.00 33.20  534 A 1 \nATOM 952  N NE1 . TRP A 1 115 ? 25.021 12.982  8.757   1.00 38.54  534 A 1 \nATOM 953  C CE2 . TRP A 1 115 ? 25.006 12.388  7.523   1.00 39.59  534 A 1 \nATOM 954  C CE3 . TRP A 1 115 ? 24.902 10.152  6.611   1.00 36.18  534 A 1 \nATOM 955  C CZ2 . TRP A 1 115 ? 25.054 12.956  6.252   1.00 37.05  534 A 1 \nATOM 956  C CZ3 . TRP A 1 115 ? 24.950 10.718  5.350   1.00 36.06  534 A 1 \nATOM 957  C CH2 . TRP A 1 115 ? 25.025 12.106  5.181   1.00 38.26  534 A 1 \nATOM 958  N N   . CYS A 1 116 ? 23.866 6.417   9.481   1.00 41.14  535 A 1 \nATOM 959  C CA  . CYS A 1 116 ? 24.081 5.035   9.888   1.00 26.91  535 A 1 \nATOM 960  C C   . CYS A 1 116 ? 24.955 4.357   8.842   1.00 34.65  535 A 1 \nATOM 961  O O   . CYS A 1 116 ? 25.120 4.854   7.725   1.00 46.40  535 A 1 \nATOM 962  C CB  . CYS A 1 116 ? 22.757 4.289   10.073  1.00 33.29  535 A 1 \nATOM 963  S SG  . CYS A 1 116 ? 22.062 4.401   11.735  1.00 49.56  535 A 1 \nATOM 964  N N   . LEU A 1 117 ? 25.511 3.207   9.217   1.00 41.35  536 A 1 \nATOM 965  C CA  . LEU A 1 117 ? 26.491 2.513   8.393   1.00 32.04  536 A 1 \nATOM 966  C C   . LEU A 1 117 ? 26.090 1.058   8.204   1.00 32.63  536 A 1 \nATOM 967  O O   . LEU A 1 117 ? 25.831 0.349   9.181   1.00 33.42  536 A 1 \nATOM 968  C CB  . LEU A 1 117 ? 27.887 2.594   9.022   1.00 30.75  536 A 1 \nATOM 969  C CG  . LEU A 1 117 ? 29.028 1.910   8.268   1.00 28.67  536 A 1 \nATOM 970  C CD1 . LEU A 1 117 ? 29.331 2.647   6.973   1.00 36.94  536 A 1 \nATOM 971  C CD2 . LEU A 1 117 ? 30.269 1.823   9.142   1.00 28.34  536 A 1 \nATOM 972  N N   . ALA A 1 118 ? 26.042 0.623   6.948   1.00 38.34  537 A 1 \nATOM 973  C CA  . ALA A 1 118 ? 25.902 -0.782  6.595   1.00 26.98  537 A 1 \nATOM 974  C C   . ALA A 1 118 ? 27.173 -1.241  5.893   1.00 33.87  537 A 1 \nATOM 975  O O   . ALA A 1 118 ? 27.714 -0.526  5.044   1.00 39.53  537 A 1 \nATOM 976  C CB  . ALA A 1 118 ? 24.686 -1.013  5.695   1.00 26.40  537 A 1 \nATOM 977  N N   . VAL A 1 119 ? 27.655 -2.427  6.256   1.00 31.03  538 A 1 \nATOM 978  C CA  . VAL A 1 119 ? 28.935 -2.933  5.774   1.00 30.98  538 A 1 \nATOM 979  C C   . VAL A 1 119 ? 28.730 -4.315  5.171   1.00 44.18  538 A 1 \nATOM 980  O O   . VAL A 1 119 ? 28.086 -5.175  5.781   1.00 39.24  538 A 1 \nATOM 981  C CB  . VAL A 1 119 ? 29.987 -2.989  6.899   1.00 29.32  538 A 1 \nATOM 982  C CG1 . VAL A 1 119 ? 31.326 -3.465  6.353   1.00 28.03  538 A 1 \nATOM 983  C CG2 . VAL A 1 119 ? 30.132 -1.629  7.565   1.00 25.86  538 A 1 \nATOM 984  N N   . VAL A 1 120 ? 29.280 -4.526  3.978   1.00 42.91  539 A 1 \nATOM 985  C CA  . VAL A 1 120 ? 29.327 -5.835  3.337   1.00 32.27  539 A 1 \nATOM 986  C C   . VAL A 1 120 ? 30.758 -6.343  3.438   1.00 35.32  539 A 1 \nATOM 987  O O   . VAL A 1 120 ? 31.690 -5.696  2.944   1.00 45.45  539 A 1 \nATOM 988  C CB  . VAL A 1 120 ? 28.868 -5.771  1.872   1.00 34.50  539 A 1 \nATOM 989  C CG1 . VAL A 1 120 ? 29.257 -7.047  1.137   1.00 29.16  539 A 1 \nATOM 990  C CG2 . VAL A 1 120 ? 27.366 -5.541  1.794   1.00 30.69  539 A 1 \nATOM 991  N N   . ASP A 1 121 ? 30.936 -7.495  4.080   1.00 29.44  540 A 1 \nATOM 992  C CA  . ASP A 1 121 ? 32.250 -8.104  4.271   1.00 30.09  540 A 1 \nATOM 993  C C   . ASP A 1 121 ? 32.252 -9.447  3.547   1.00 30.41  540 A 1 \nATOM 994  O O   . ASP A 1 121 ? 31.755 -10.445 4.078   1.00 40.21  540 A 1 \nATOM 995  C CB  . ASP A 1 121 ? 32.568 -8.268  5.756   1.00 33.75  540 A 1 \nATOM 996  C CG  . ASP A 1 121 ? 34.049 -8.475  6.019   1.00 42.63  540 A 1 \nATOM 997  O OD1 . ASP A 1 121 ? 34.731 -9.084  5.167   1.00 45.83  540 A 1 \nATOM 998  O OD2 . ASP A 1 121 ? 34.532 -8.030  7.081   1.00 32.74  540 A 1 \nATOM 999  N N   . PHE A 1 122 ? 32.815 -9.470  2.337   1.00 30.82  541 A 1 \nATOM 1000 C CA  . PHE A 1 122 ? 32.855 -10.701 1.556   1.00 39.44  541 A 1 \nATOM 1001 C C   . PHE A 1 122 ? 33.721 -11.774 2.203   1.00 33.07  541 A 1 \nATOM 1002 O O   . PHE A 1 122 ? 33.524 -12.961 1.922   1.00 40.94  541 A 1 \nATOM 1003 C CB  . PHE A 1 122 ? 33.354 -10.410 0.140   1.00 32.49  541 A 1 \nATOM 1004 C CG  . PHE A 1 122 ? 32.383 -9.625  -0.692  1.00 37.48  541 A 1 \nATOM 1005 C CD1 . PHE A 1 122 ? 31.261 -10.233 -1.230  1.00 32.65  541 A 1 \nATOM 1006 C CD2 . PHE A 1 122 ? 32.589 -8.277  -0.934  1.00 39.57  541 A 1 \nATOM 1007 C CE1 . PHE A 1 122 ? 30.364 -9.512  -1.996  1.00 44.89  541 A 1 \nATOM 1008 C CE2 . PHE A 1 122 ? 31.697 -7.551  -1.697  1.00 34.93  541 A 1 \nATOM 1009 C CZ  . PHE A 1 122 ? 30.583 -8.169  -2.230  1.00 36.42  541 A 1 \nATOM 1010 N N   . ARG A 1 123 ? 34.672 -11.388 3.055   1.00 32.72  542 A 1 \nATOM 1011 C CA  . ARG A 1 123 ? 35.466 -12.376 3.778   1.00 43.47  542 A 1 \nATOM 1012 C C   . ARG A 1 123 ? 34.600 -13.144 4.770   1.00 50.00  542 A 1 \nATOM 1013 O O   . ARG A 1 123 ? 34.497 -14.374 4.705   1.00 55.57  542 A 1 \nATOM 1014 C CB  . ARG A 1 123 ? 36.632 -11.693 4.494   1.00 34.03  542 A 1 \nATOM 1015 C CG  . ARG A 1 123 ? 37.563 -10.916 3.578   1.00 33.36  542 A 1 \nATOM 1016 C CD  . ARG A 1 123 ? 38.462 -9.986  4.377   1.00 32.94  542 A 1 \nATOM 1017 N NE  . ARG A 1 123 ? 37.702 -9.190  5.336   1.00 39.66  542 A 1 \nATOM 1018 C CZ  . ARG A 1 123 ? 38.250 -8.387  6.243   1.00 43.62  542 A 1 \nATOM 1019 N NH1 . ARG A 1 123 ? 39.568 -8.272  6.318   1.00 36.15  542 A 1 \nATOM 1020 N NH2 . ARG A 1 123 ? 37.479 -7.701  7.075   1.00 30.57  542 A 1 \nATOM 1021 N N   . LYS A 1 124 ? 33.964 -12.428 5.697   1.00 41.62  543 A 1 \nATOM 1022 C CA  . LYS A 1 124 ? 33.078 -13.053 6.670   1.00 47.38  543 A 1 \nATOM 1023 C C   . LYS A 1 124 ? 31.733 -13.451 6.080   1.00 44.32  543 A 1 \nATOM 1024 O O   . LYS A 1 124 ? 30.974 -14.163 6.749   1.00 41.05  543 A 1 \nATOM 1025 C CB  . LYS A 1 124 ? 32.841 -12.112 7.855   1.00 43.69  543 A 1 \nATOM 1026 C CG  . LYS A 1 124 ? 34.100 -11.529 8.470   1.00 46.37  543 A 1 \nATOM 1027 C CD  . LYS A 1 124 ? 33.788 -10.859 9.800   1.00 56.83  543 A 1 \nATOM 1028 C CE  . LYS A 1 124 ? 34.772 -9.743  10.105  1.00 55.68  543 A 1 \nATOM 1029 N NZ  . LYS A 1 124 ? 36.178 -10.167 9.870   1.00 59.81  543 A 1 \nATOM 1030 N N   . LYS A 1 125 ? 31.426 -13.018 4.855   1.00 38.95  544 A 1 \nATOM 1031 C CA  . LYS A 1 125 ? 30.101 -13.193 4.260   1.00 43.79  544 A 1 \nATOM 1032 C C   . LYS A 1 125 ? 29.024 -12.606 5.172   1.00 39.19  544 A 1 \nATOM 1033 O O   . LYS A 1 125 ? 28.062 -13.275 5.553   1.00 34.55  544 A 1 \nATOM 1034 C CB  . LYS A 1 125 ? 29.821 -14.665 3.944   1.00 35.25  544 A 1 \nATOM 1035 C CG  . LYS A 1 125 ? 30.380 -15.129 2.609   1.00 38.39  544 A 1 \nATOM 1036 C CD  . LYS A 1 125 ? 30.327 -16.642 2.482   1.00 39.36  544 A 1 \nATOM 1037 C CE  . LYS A 1 125 ? 31.002 -17.113 1.204   1.00 55.20  544 A 1 \nATOM 1038 N NZ  . LYS A 1 125 ? 30.105 -16.992 0.022   1.00 68.02  544 A 1 \nATOM 1039 N N   . ASN A 1 126 ? 29.200 -11.335 5.526   1.00 36.44  545 A 1 \nATOM 1040 C CA  . ASN A 1 126 ? 28.312 -10.646 6.449   1.00 31.94  545 A 1 \nATOM 1041 C C   . ASN A 1 126 ? 27.826 -9.344  5.833   1.00 36.48  545 A 1 \nATOM 1042 O O   . ASN A 1 126 ? 28.552 -8.679  5.089   1.00 48.63  545 A 1 \nATOM 1043 C CB  . ASN A 1 126 ? 29.010 -10.342 7.783   1.00 34.02  545 A 1 \nATOM 1044 C CG  . ASN A 1 126 ? 29.079 -11.548 8.694   1.00 44.87  545 A 1 \nATOM 1045 O OD1 . ASN A 1 126 ? 28.440 -12.568 8.441   1.00 56.64  545 A 1 \nATOM 1046 N ND2 . ASN A 1 126 ? 29.856 -11.436 9.765   1.00 49.89  545 A 1 \nATOM 1047 N N   . ILE A 1 127 ? 26.585 -8.986  6.152   1.00 41.30  546 A 1 \nATOM 1048 C CA  . ILE A 1 127 ? 26.028 -7.674  5.840   1.00 41.72  546 A 1 \nATOM 1049 C C   . ILE A 1 127 ? 25.517 -7.115  7.163   1.00 42.34  546 A 1 \nATOM 1050 O O   . ILE A 1 127 ? 24.423 -7.471  7.615   1.00 48.21  546 A 1 \nATOM 1051 C CB  . ILE A 1 127 ? 24.913 -7.730  4.790   1.00 41.81  546 A 1 \nATOM 1052 C CG1 . ILE A 1 127 ? 25.319 -8.628  3.619   1.00 49.58  546 A 1 \nATOM 1053 C CG2 . ILE A 1 127 ? 24.604 -6.331  4.280   1.00 42.40  546 A 1 \nATOM 1054 C CD1 . ILE A 1 127 ? 24.470 -8.434  2.375   1.00 48.93  546 A 1 \nATOM 1055 N N   . THR A 1 128 ? 26.307 -6.246  7.788   1.00 39.04  547 A 1 \nATOM 1056 C CA  . THR A 1 128 ? 26.045 -5.758  9.135   1.00 34.73  547 A 1 \nATOM 1057 C C   . THR A 1 128 ? 25.544 -4.321  9.091   1.00 33.76  547 A 1 \nATOM 1058 O O   . THR A 1 128 ? 26.001 -3.517  8.272   1.00 45.04  547 A 1 \nATOM 1059 C CB  . THR A 1 128 ? 27.309 -5.838  9.997   1.00 36.16  547 A 1 \nATOM 1060 O OG1 . THR A 1 128 ? 27.918 -7.125  9.838   1.00 41.64  547 A 1 \nATOM 1061 C CG2 . THR A 1 128 ? 26.973 -5.624  11.467  1.00 38.42  547 A 1 \nATOM 1062 N N   . TYR A 1 129 ? 24.605 -4.004  9.979   1.00 31.05  548 A 1 \nATOM 1063 C CA  . TYR A 1 129 ? 24.065 -2.660  10.129  1.00 30.80  548 A 1 \nATOM 1064 C C   . TYR A 1 129 ? 24.530 -2.083  11.460  1.00 33.20  548 A 1 \nATOM 1065 O O   . TYR A 1 129 ? 24.408 -2.738  12.500  1.00 34.13  548 A 1 \nATOM 1066 C CB  . TYR A 1 129 ? 22.537 -2.676  10.059  1.00 28.14  548 A 1 \nATOM 1067 C CG  . TYR A 1 129 ? 21.899 -1.309  10.128  1.00 44.34  548 A 1 \nATOM 1068 C CD1 . TYR A 1 129 ? 21.808 -0.505  8.999   1.00 36.37  548 A 1 \nATOM 1069 C CD2 . TYR A 1 129 ? 21.380 -0.823  11.322  1.00 41.22  548 A 1 \nATOM 1070 C CE1 . TYR A 1 129 ? 21.223 0.745   9.058   1.00 31.28  548 A 1 \nATOM 1071 C CE2 . TYR A 1 129 ? 20.794 0.425   11.391  1.00 43.30  548 A 1 \nATOM 1072 C CZ  . TYR A 1 129 ? 20.717 1.205   10.256  1.00 45.46  548 A 1 \nATOM 1073 O OH  . TYR A 1 129 ? 20.133 2.448   10.320  1.00 53.84  548 A 1 \nATOM 1074 N N   . TYR A 1 130 ? 25.061 -0.862  11.424  1.00 27.00  549 A 1 \nATOM 1075 C CA  . TYR A 1 130 ? 25.608 -0.202  12.605  1.00 27.13  549 A 1 \nATOM 1076 C C   . TYR A 1 130 ? 24.819 1.070   12.879  1.00 36.98  549 A 1 \nATOM 1077 O O   . TYR A 1 130 ? 24.822 1.994   12.059  1.00 46.77  549 A 1 \nATOM 1078 C CB  . TYR A 1 130 ? 27.092 0.120   12.418  1.00 36.33  549 A 1 \nATOM 1079 C CG  . TYR A 1 130 ? 27.972 -1.097  12.236  1.00 32.68  549 A 1 \nATOM 1080 C CD1 . TYR A 1 130 ? 28.175 -1.649  10.978  1.00 38.44  549 A 1 \nATOM 1081 C CD2 . TYR A 1 130 ? 28.601 -1.691  13.322  1.00 40.28  549 A 1 \nATOM 1082 C CE1 . TYR A 1 130 ? 28.979 -2.760  10.807  1.00 39.79  549 A 1 \nATOM 1083 C CE2 . TYR A 1 130 ? 29.406 -2.803  13.160  1.00 48.58  549 A 1 \nATOM 1084 C CZ  . TYR A 1 130 ? 29.591 -3.333  11.901  1.00 41.20  549 A 1 \nATOM 1085 O OH  . TYR A 1 130 ? 30.391 -4.440  11.735  1.00 41.76  549 A 1 \nATOM 1086 N N   . ASP A 1 131 ? 24.153 1.117   14.031  1.00 32.05  550 A 1 \nATOM 1087 C CA  . ASP A 1 131 ? 23.401 2.290   14.463  1.00 37.76  550 A 1 \nATOM 1088 C C   . ASP A 1 131 ? 23.873 2.681   15.854  1.00 40.66  550 A 1 \nATOM 1089 O O   . ASP A 1 131 ? 23.716 1.908   16.805  1.00 40.90  550 A 1 \nATOM 1090 C CB  . ASP A 1 131 ? 21.893 2.018   14.459  1.00 40.72  550 A 1 \nATOM 1091 C CG  . ASP A 1 131 ? 21.066 3.273   14.707  1.00 47.12  550 A 1 \nATOM 1092 O OD1 . ASP A 1 131 ? 21.651 4.335   15.007  1.00 43.55  550 A 1 \nATOM 1093 O OD2 . ASP A 1 131 ? 19.826 3.200   14.591  1.00 56.04  550 A 1 \nATOM 1094 N N   . SER A 1 132 ? 24.441 3.883   15.973  1.00 33.72  551 A 1 \nATOM 1095 C CA  . SER A 1 132 ? 24.868 4.388   17.272  1.00 45.11  551 A 1 \nATOM 1096 C C   . SER A 1 132 ? 23.698 4.759   18.172  1.00 40.38  551 A 1 \nATOM 1097 O O   . SER A 1 132 ? 23.918 5.062   19.349  1.00 35.57  551 A 1 \nATOM 1098 C CB  . SER A 1 132 ? 25.785 5.599   17.091  1.00 48.05  551 A 1 \nATOM 1099 O OG  . SER A 1 132 ? 25.257 6.506   16.139  1.00 39.57  551 A 1 \nATOM 1100 N N   . MET A 1 133 ? 22.472 4.753   17.652  1.00 39.76  552 A 1 \nATOM 1101 C CA  . MET A 1 133 ? 21.280 4.982   18.455  1.00 32.26  552 A 1 \nATOM 1102 C C   . MET A 1 133 ? 20.563 3.690   18.822  1.00 39.14  552 A 1 \nATOM 1103 O O   . MET A 1 133 ? 19.486 3.744   19.423  1.00 36.25  552 A 1 \nATOM 1104 C CB  . MET A 1 133 ? 20.317 5.919   17.718  1.00 52.63  552 A 1 \nATOM 1105 C CG  . MET A 1 133 ? 20.703 7.388   17.803  1.00 60.95  552 A 1 \nATOM 1106 S SD  . MET A 1 133 ? 20.001 8.223   19.237  1.00 80.20  552 A 1 \nATOM 1107 C CE  . MET A 1 133 ? 18.254 7.929   18.978  1.00 74.16  552 A 1 \nATOM 1108 N N   . GLY A 1 134 ? 21.130 2.537   18.472  1.00 40.41  553 A 1 \nATOM 1109 C CA  . GLY A 1 134 ? 20.570 1.254   18.841  1.00 42.95  553 A 1 \nATOM 1110 C C   . GLY A 1 134 ? 19.463 0.741   17.947  1.00 41.37  553 A 1 \nATOM 1111 O O   . GLY A 1 134 ? 18.889 -0.313  18.248  1.00 43.34  553 A 1 \nATOM 1112 N N   . GLY A 1 135 ? 19.144 1.439   16.861  1.00 39.15  554 A 1 \nATOM 1113 C CA  . GLY A 1 135 ? 18.054 1.004   16.006  1.00 35.70  554 A 1 \nATOM 1114 C C   . GLY A 1 135 ? 18.422 -0.236  15.210  1.00 39.80  554 A 1 \nATOM 1115 O O   . GLY A 1 135 ? 19.564 -0.415  14.783  1.00 40.69  554 A 1 \nATOM 1116 N N   . ILE A 1 136 ? 17.434 -1.105  15.016  1.00 37.04  555 A 1 \nATOM 1117 C CA  . ILE A 1 136 ? 17.588 -2.318  14.222  1.00 39.08  555 A 1 \nATOM 1118 C C   . ILE A 1 136 ? 16.993 -2.066  12.845  1.00 41.13  555 A 1 \nATOM 1119 O O   . ILE A 1 136 ? 15.859 -1.584  12.729  1.00 49.81  555 A 1 \nATOM 1120 C CB  . ILE A 1 136 ? 16.913 -3.521  14.904  1.00 46.82  555 A 1 \nATOM 1121 C CG1 . ILE A 1 136 ? 17.329 -3.605  16.375  1.00 53.29  555 A 1 \nATOM 1122 C CG2 . ILE A 1 136 ? 17.258 -4.811  14.175  1.00 37.00  555 A 1 \nATOM 1123 C CD1 . ILE A 1 136 ? 18.809 -3.845  16.581  1.00 47.80  555 A 1 \nATOM 1124 N N   . ASN A 1 137 ? 17.761 -2.387  11.794  1.00 38.65  556 A 1 \nATOM 1125 C CA  . ASN A 1 137 ? 17.342 -2.169  10.414  1.00 42.79  556 A 1 \nATOM 1126 C C   . ASN A 1 137 ? 17.817 -3.354  9.567   1.00 43.71  556 A 1 \nATOM 1127 O O   . ASN A 1 137 ? 18.667 -3.231  8.686   1.00 45.71  556 A 1 \nATOM 1128 C CB  . ASN A 1 137 ? 17.877 -0.842  9.870   1.00 35.61  556 A 1 \nATOM 1129 C CG  . ASN A 1 137 ? 17.160 -0.394  8.610   1.00 39.94  556 A 1 \nATOM 1130 O OD1 . ASN A 1 137 ? 16.431 -1.165  7.987   1.00 38.02  556 A 1 \nATOM 1131 N ND2 . ASN A 1 137 ? 17.368 0.861   8.227   1.00 39.01  556 A 1 \nATOM 1132 N N   . ASN A 1 138 ? 17.254 -4.532  9.842   1.00 42.78  557 A 1 \nATOM 1133 C CA  . ASN A 1 138 ? 17.582 -5.712  9.052   1.00 45.73  557 A 1 \nATOM 1134 C C   . ASN A 1 138 ? 17.015 -5.633  7.642   1.00 51.39  557 A 1 \nATOM 1135 O O   . ASN A 1 138 ? 17.505 -6.333  6.750   1.00 51.92  557 A 1 \nATOM 1136 C CB  . ASN A 1 138 ? 17.076 -6.974  9.753   1.00 55.31  557 A 1 \nATOM 1137 C CG  . ASN A 1 138 ? 17.893 -7.324  10.980  1.00 63.49  557 A 1 \nATOM 1138 O OD1 . ASN A 1 138 ? 19.021 -6.859  11.142  1.00 61.23  557 A 1 \nATOM 1139 N ND2 . ASN A 1 138 ? 17.326 -8.150  11.852  1.00 72.10  557 A 1 \nATOM 1140 N N   . GLU A 1 139 ? 15.997 -4.799  7.422   1.00 55.37  558 A 1 \nATOM 1141 C CA  . GLU A 1 139 ? 15.489 -4.594  6.070   1.00 48.09  558 A 1 \nATOM 1142 C C   . GLU A 1 139 ? 16.512 -3.884  5.191   1.00 47.80  558 A 1 \nATOM 1143 O O   . GLU A 1 139 ? 16.503 -4.060  3.967   1.00 51.24  558 A 1 \nATOM 1144 C CB  . GLU A 1 139 ? 14.184 -3.800  6.117   1.00 58.42  558 A 1 \nATOM 1145 C CG  . GLU A 1 139 ? 13.399 -3.807  4.816   1.00 82.69  558 A 1 \nATOM 1146 C CD  . GLU A 1 139 ? 13.279 -2.426  4.201   1.00 106.86 558 A 1 \nATOM 1147 O OE1 . GLU A 1 139 ? 13.744 -1.452  4.830   1.00 113.07 558 A 1 \nATOM 1148 O OE2 . GLU A 1 139 ? 12.720 -2.315  3.090   1.00 115.23 558 A 1 \nATOM 1149 N N   . ALA A 1 140 ? 17.401 -3.088  5.792   1.00 48.17  559 A 1 \nATOM 1150 C CA  . ALA A 1 140 ? 18.411 -2.378  5.016   1.00 49.75  559 A 1 \nATOM 1151 C C   . ALA A 1 140 ? 19.410 -3.349  4.395   1.00 46.67  559 A 1 \nATOM 1152 O O   . ALA A 1 140 ? 19.837 -3.166  3.248   1.00 51.45  559 A 1 \nATOM 1153 C CB  . ALA A 1 140 ? 19.133 -1.363  5.905   1.00 39.41  559 A 1 \nATOM 1154 N N   . CYS A 1 141 ? 19.792 -4.387  5.144   1.00 35.77  560 A 1 \nATOM 1155 C CA  . CYS A 1 141 ? 20.725 -5.405  4.663   1.00 48.43  560 A 1 \nATOM 1156 C C   . CYS A 1 141 ? 20.072 -6.389  3.709   1.00 44.72  560 A 1 \nATOM 1157 O O   . CYS A 1 141 ? 20.727 -6.866  2.782   1.00 46.65  560 A 1 \nATOM 1158 C CB  . CYS A 1 141 ? 21.344 -6.155  5.848   1.00 49.83  560 A 1 \nATOM 1159 S SG  . CYS A 1 141 ? 22.002 -5.078  7.126   1.00 53.96  560 A 1 \nATOM 1160 N N   . ARG A 1 142 ? 18.802 -6.709  3.932   1.00 42.94  561 A 1 \nATOM 1161 C CA  . ARG A 1 142 ? 18.046 -7.463  2.938   1.00 41.75  561 A 1 \nATOM 1162 C C   . ARG A 1 142 ? 17.972 -6.713  1.613   1.00 44.05  561 A 1 \nATOM 1163 O O   . ARG A 1 142 ? 17.949 -7.331  0.541   1.00 39.84  561 A 1 \nATOM 1164 C CB  . ARG A 1 142 ? 16.636 -7.763  3.460   1.00 45.97  561 A 1 \nATOM 1165 C CG  . ARG A 1 142 ? 16.586 -8.841  4.537   1.00 53.05  561 A 1 \nATOM 1166 C CD  . ARG A 1 142 ? 15.183 -9.427  4.657   1.00 48.52  561 A 1 \nATOM 1167 N NE  . ARG A 1 142 ? 14.224 -8.448  5.160   1.00 65.96  561 A 1 \nATOM 1168 C CZ  . ARG A 1 142 ? 13.944 -8.270  6.447   1.00 77.85  561 A 1 \nATOM 1169 N NH1 . ARG A 1 142 ? 14.553 -9.008  7.367   1.00 69.91  561 A 1 \nATOM 1170 N NH2 . ARG A 1 142 ? 13.061 -7.353  6.815   1.00 86.31  561 A 1 \nATOM 1171 N N   . ILE A 1 143 ? 17.923 -5.382  1.672   1.00 39.51  562 A 1 \nATOM 1172 C CA  . ILE A 1 143 ? 17.993 -4.574  0.461   1.00 35.68  562 A 1 \nATOM 1173 C C   . ILE A 1 143 ? 19.368 -4.704  -0.185  1.00 41.05  562 A 1 \nATOM 1174 O O   . ILE A 1 143 ? 19.486 -4.853  -1.408  1.00 44.89  562 A 1 \nATOM 1175 C CB  . ILE A 1 143 ? 17.651 -3.109  0.789   1.00 36.97  562 A 1 \nATOM 1176 C CG1 . ILE A 1 143 ? 16.140 -2.944  0.946   1.00 43.76  562 A 1 \nATOM 1177 C CG2 . ILE A 1 143 ? 18.190 -2.177  -0.276  1.00 35.12  562 A 1 \nATOM 1178 C CD1 . ILE A 1 143 ? 15.730 -1.572  1.403   1.00 46.30  562 A 1 \nATOM 1179 N N   . LEU A 1 144 ? 20.428 -4.674  0.627   1.00 39.62  563 A 1 \nATOM 1180 C CA  . LEU A 1 144 ? 21.778 -4.773  0.080   1.00 39.20  563 A 1 \nATOM 1181 C C   . LEU A 1 144 ? 22.074 -6.170  -0.450  1.00 45.60  563 A 1 \nATOM 1182 O O   . LEU A 1 144 ? 22.811 -6.313  -1.432  1.00 56.48  563 A 1 \nATOM 1183 C CB  . LEU A 1 144 ? 22.807 -4.378  1.139   1.00 41.78  563 A 1 \nATOM 1184 C CG  . LEU A 1 144 ? 22.846 -2.889  1.489   1.00 43.31  563 A 1 \nATOM 1185 C CD1 . LEU A 1 144 ? 23.944 -2.598  2.498   1.00 33.46  563 A 1 \nATOM 1186 C CD2 . LEU A 1 144 ? 23.030 -2.047  0.235   1.00 28.35  563 A 1 \nATOM 1187 N N   . LEU A 1 145 ? 21.519 -7.208  0.182   1.00 41.99  564 A 1 \nATOM 1188 C CA  . LEU A 1 145 ? 21.703 -8.560  -0.334  1.00 41.07  564 A 1 \nATOM 1189 C C   . LEU A 1 145 ? 21.013 -8.729  -1.681  1.00 50.93  564 A 1 \nATOM 1190 O O   . LEU A 1 145 ? 21.577 -9.331  -2.603  1.00 61.71  564 A 1 \nATOM 1191 C CB  . LEU A 1 145 ? 21.181 -9.588  0.669   1.00 40.10  564 A 1 \nATOM 1192 C CG  . LEU A 1 145 ? 21.192 -11.037 0.174   1.00 39.68  564 A 1 \nATOM 1193 C CD1 . LEU A 1 145 ? 22.617 -11.562 0.091   1.00 35.36  564 A 1 \nATOM 1194 C CD2 . LEU A 1 145 ? 20.337 -11.926 1.063   1.00 38.73  564 A 1 \nATOM 1195 N N   . GLN A 1 146 ? 19.791 -8.207  -1.813  1.00 45.21  565 A 1 \nATOM 1196 C CA  . GLN A 1 146 ? 19.118 -8.224  -3.107  1.00 43.08  565 A 1 \nATOM 1197 C C   . GLN A 1 146 ? 19.880 -7.406  -4.138  1.00 52.46  565 A 1 \nATOM 1198 O O   . GLN A 1 146 ? 19.869 -7.740  -5.329  1.00 50.79  565 A 1 \nATOM 1199 C CB  . GLN A 1 146 ? 17.688 -7.701  -2.964  1.00 43.63  565 A 1 \nATOM 1200 C CG  . GLN A 1 146 ? 16.740 -8.183  -4.048  1.00 56.09  565 A 1 \nATOM 1201 C CD  . GLN A 1 146 ? 16.577 -9.690  -4.050  1.00 60.70  565 A 1 \nATOM 1202 O OE1 . GLN A 1 146 ? 16.495 -10.319 -2.994  1.00 55.95  565 A 1 \nATOM 1203 N NE2 . GLN A 1 146 ? 16.527 -10.278 -5.239  1.00 59.72  565 A 1 \nATOM 1204 N N   . TYR A 1 147 ? 20.545 -6.332  -3.704  1.00 50.70  566 A 1 \nATOM 1205 C CA  . TYR A 1 147 ? 21.381 -5.563  -4.618  1.00 36.59  566 A 1 \nATOM 1206 C C   . TYR A 1 147 ? 22.542 -6.402  -5.134  1.00 44.71  566 A 1 \nATOM 1207 O O   . TYR A 1 147 ? 22.855 -6.371  -6.329  1.00 50.16  566 A 1 \nATOM 1208 C CB  . TYR A 1 147 ? 21.898 -4.301  -3.925  1.00 31.93  566 A 1 \nATOM 1209 C CG  . TYR A 1 147 ? 23.044 -3.630  -4.652  1.00 34.39  566 A 1 \nATOM 1210 C CD1 . TYR A 1 147 ? 22.808 -2.787  -5.730  1.00 35.83  566 A 1 \nATOM 1211 C CD2 . TYR A 1 147 ? 24.361 -3.837  -4.259  1.00 30.73  566 A 1 \nATOM 1212 C CE1 . TYR A 1 147 ? 23.849 -2.172  -6.398  1.00 37.62  566 A 1 \nATOM 1213 C CE2 . TYR A 1 147 ? 25.409 -3.226  -4.922  1.00 51.07  566 A 1 \nATOM 1214 C CZ  . TYR A 1 147 ? 25.147 -2.395  -5.990  1.00 48.47  566 A 1 \nATOM 1215 O OH  . TYR A 1 147 ? 26.186 -1.783  -6.653  1.00 55.55  566 A 1 \nATOM 1216 N N   . LEU A 1 148 ? 23.191 -7.160  -4.246  1.00 44.96  567 A 1 \nATOM 1217 C CA  . LEU A 1 148 ? 24.313 -7.995  -4.663  1.00 41.40  567 A 1 \nATOM 1218 C C   . LEU A 1 148 ? 23.866 -9.068  -5.648  1.00 47.16  567 A 1 \nATOM 1219 O O   . LEU A 1 148 ? 24.600 -9.408  -6.583  1.00 50.00  567 A 1 \nATOM 1220 C CB  . LEU A 1 148 ? 24.975 -8.632  -3.442  1.00 38.15  567 A 1 \nATOM 1221 C CG  . LEU A 1 148 ? 25.726 -7.696  -2.491  1.00 47.21  567 A 1 \nATOM 1222 C CD1 . LEU A 1 148 ? 26.573 -8.496  -1.515  1.00 53.75  567 A 1 \nATOM 1223 C CD2 . LEU A 1 148 ? 26.586 -6.708  -3.263  1.00 43.51  567 A 1 \nATOM 1224 N N   . LYS A 1 149 ? 22.663 -9.614  -5.456  1.00 45.11  568 A 1 \nATOM 1225 C CA  . LYS A 1 149 ? 22.149 -10.619 -6.381  1.00 49.17  568 A 1 \nATOM 1226 C C   . LYS A 1 149 ? 21.902 -10.014 -7.757  1.00 53.72  568 A 1 \nATOM 1227 O O   . LYS A 1 149 ? 22.267 -10.604 -8.781  1.00 59.65  568 A 1 \nATOM 1228 C CB  . LYS A 1 149 ? 20.867 -11.238 -5.823  1.00 49.42  568 A 1 \nATOM 1229 C CG  . LYS A 1 149 ? 21.102 -12.420 -4.899  1.00 59.47  568 A 1 \nATOM 1230 C CD  . LYS A 1 149 ? 20.025 -12.506 -3.831  1.00 57.54  568 A 1 \nATOM 1231 C CE  . LYS A 1 149 ? 18.734 -13.076 -4.395  1.00 64.71  568 A 1 \nATOM 1232 N NZ  . LYS A 1 149 ? 17.698 -13.259 -3.340  1.00 70.36  568 A 1 \nATOM 1233 N N   . GLN A 1 150 ? 21.287 -8.832  -7.800  1.00 45.61  569 A 1 \nATOM 1234 C CA  . GLN A 1 150 ? 21.078 -8.140  -9.065  1.00 45.61  569 A 1 \nATOM 1235 C C   . GLN A 1 150 ? 22.357 -7.521  -9.614  1.00 46.97  569 A 1 \nATOM 1236 O O   . GLN A 1 150 ? 22.371 -7.108  -10.778 1.00 55.70  569 A 1 \nATOM 1237 C CB  . GLN A 1 150 ? 20.006 -7.061  -8.902  1.00 38.73  569 A 1 \nATOM 1238 C CG  . GLN A 1 150 ? 18.600 -7.611  -8.711  1.00 59.22  569 A 1 \nATOM 1239 C CD  . GLN A 1 150 ? 17.611 -6.548  -8.277  1.00 68.99  569 A 1 \nATOM 1240 O OE1 . GLN A 1 150 ? 17.435 -6.296  -7.085  1.00 71.58  569 A 1 \nATOM 1241 N NE2 . GLN A 1 150 ? 16.956 -5.918  -9.246  1.00 68.15  569 A 1 \nATOM 1242 N N   . GLU A 1 151 ? 23.423 -7.448  -8.815  1.00 50.82  570 A 1 \nATOM 1243 C CA  . GLU A 1 151 ? 24.686 -6.888  -9.278  1.00 43.84  570 A 1 \nATOM 1244 C C   . GLU A 1 151 ? 25.638 -7.949  -9.813  1.00 47.04  570 A 1 \nATOM 1245 O O   . GLU A 1 151 ? 26.437 -7.653  -10.708 1.00 51.57  570 A 1 \nATOM 1246 C CB  . GLU A 1 151 ? 25.363 -6.101  -8.148  1.00 42.50  570 A 1 \nATOM 1247 C CG  . GLU A 1 151 ? 26.761 -5.579  -8.469  1.00 46.84  570 A 1 \nATOM 1248 C CD  . GLU A 1 151 ? 26.753 -4.301  -9.293  1.00 53.23  570 A 1 \nATOM 1249 O OE1 . GLU A 1 151 ? 25.712 -3.977  -9.904  1.00 49.67  570 A 1 \nATOM 1250 O OE2 . GLU A 1 151 ? 27.798 -3.617  -9.330  1.00 52.25  570 A 1 \nATOM 1251 N N   . SER A 1 152 ? 25.573 -9.181  -9.302  1.00 54.56  571 A 1 \nATOM 1252 C CA  . SER A 1 152 ? 26.366 -10.254 -9.894  1.00 64.85  571 A 1 \nATOM 1253 C C   . SER A 1 152 ? 25.848 -10.597 -11.286 1.00 66.11  571 A 1 \nATOM 1254 O O   . SER A 1 152 ? 26.628 -10.744 -12.232 1.00 65.44  571 A 1 \nATOM 1255 C CB  . SER A 1 152 ? 26.359 -11.483 -8.986  1.00 64.93  571 A 1 \nATOM 1256 O OG  . SER A 1 152 ? 27.564 -12.219 -9.119  1.00 65.69  571 A 1 \nATOM 1257 N N   . ILE A 1 153 ? 24.528 -10.737 -11.427 1.00 65.77  572 A 1 \nATOM 1258 C CA  . ILE A 1 153 ? 23.921 -10.616 -12.746 1.00 64.32  572 A 1 \nATOM 1259 C C   . ILE A 1 153 ? 24.041 -9.165  -13.205 1.00 77.24  572 A 1 \nATOM 1260 O O   . ILE A 1 153 ? 24.319 -8.258  -12.411 1.00 90.43  572 A 1 \nATOM 1261 C CB  . ILE A 1 153 ? 22.456 -11.085 -12.714 1.00 53.87  572 A 1 \nATOM 1262 C CG1 . ILE A 1 153 ? 22.338 -12.394 -11.929 1.00 59.44  572 A 1 \nATOM 1263 C CG2 . ILE A 1 153 ? 21.907 -11.289 -14.120 1.00 49.19  572 A 1 \nATOM 1264 C CD1 . ILE A 1 153 ? 20.942 -12.682 -11.419 1.00 57.39  572 A 1 \nATOM 1265 N N   . ASP A 1 154 ? 23.879 -8.952  -14.515 1.00 68.13  573 A 1 \nATOM 1266 C CA  . ASP A 1 154 ? 23.956 -7.627  -15.131 1.00 71.08  573 A 1 \nATOM 1267 C C   . ASP A 1 154 ? 25.399 -7.134  -15.218 1.00 65.84  573 A 1 \nATOM 1268 O O   . ASP A 1 154 ? 25.738 -6.357  -16.117 1.00 74.19  573 A 1 \nATOM 1269 C CB  . ASP A 1 154 ? 23.069 -6.621  -14.376 1.00 67.75  573 A 1 \nATOM 1270 C CG  . ASP A 1 154 ? 23.293 -5.186  -14.812 1.00 69.78  573 A 1 \nATOM 1271 O OD1 . ASP A 1 154 ? 24.237 -4.545  -14.302 1.00 67.02  573 A 1 \nATOM 1272 O OD2 . ASP A 1 154 ? 22.514 -4.692  -15.655 1.00 70.54  573 A 1 \nATOM 1273 N N   . LYS A 1 155 ? 26.261 -7.584  -14.305 1.00 54.82  574 A 1 \nATOM 1274 C CA  . LYS A 1 155 ? 27.681 -7.257  -14.346 1.00 54.82  574 A 1 \nATOM 1275 C C   . LYS A 1 155 ? 28.582 -8.462  -14.569 1.00 56.46  574 A 1 \nATOM 1276 O O   . LYS A 1 155 ? 29.653 -8.308  -15.159 1.00 53.01  574 A 1 \nATOM 1277 C CB  . LYS A 1 155 ? 28.112 -6.554  -13.050 1.00 49.28  574 A 1 \nATOM 1278 C CG  . LYS A 1 155 ? 29.305 -5.626  -13.209 1.00 55.37  574 A 1 \nATOM 1279 C CD  . LYS A 1 155 ? 28.868 -4.242  -13.657 1.00 47.75  574 A 1 \nATOM 1280 C CE  . LYS A 1 155 ? 28.004 -3.573  -12.603 1.00 44.65  574 A 1 \nATOM 1281 N NZ  . LYS A 1 155 ? 26.846 -2.854  -13.200 1.00 40.09  574 A 1 \nATOM 1282 N N   . LYS A 1 156 ? 28.185 -9.651  -14.111 1.00 57.15  575 A 1 \nATOM 1283 C CA  . LYS A 1 156 ? 28.954 -10.867 -14.340 1.00 58.55  575 A 1 \nATOM 1284 C C   . LYS A 1 156 ? 28.118 -12.033 -14.848 1.00 62.84  575 A 1 \nATOM 1285 O O   . LYS A 1 156 ? 28.697 -13.064 -15.209 1.00 73.90  575 A 1 \nATOM 1286 C CB  . LYS A 1 156 ? 29.676 -11.304 -13.055 1.00 43.33  575 A 1 \nATOM 1287 C CG  . LYS A 1 156 ? 30.789 -10.372 -12.608 1.00 46.52  575 A 1 \nATOM 1288 C CD  . LYS A 1 156 ? 31.605 -10.996 -11.486 1.00 58.57  575 A 1 \nATOM 1289 C CE  . LYS A 1 156 ? 32.867 -10.198 -11.209 1.00 57.70  575 A 1 \nATOM 1290 N NZ  . LYS A 1 156 ? 33.664 -9.971  -12.446 1.00 57.76  575 A 1 \nATOM 1291 N N   . ARG A 1 157 ? 26.788 -11.908 -14.883 1.00 60.43  576 A 1 \nATOM 1292 C CA  . ARG A 1 157 ? 25.892 -12.965 -15.364 1.00 70.59  576 A 1 \nATOM 1293 C C   . ARG A 1 157 ? 26.071 -14.255 -14.567 1.00 83.67  576 A 1 \nATOM 1294 O O   . ARG A 1 157 ? 26.084 -15.355 -15.124 1.00 92.75  576 A 1 \nATOM 1295 C CB  . ARG A 1 157 ? 26.079 -13.219 -16.861 1.00 72.48  576 A 1 \nATOM 1296 C CG  . ARG A 1 157 ? 25.502 -12.133 -17.749 1.00 78.54  576 A 1 \nATOM 1297 C CD  . ARG A 1 157 ? 26.595 -11.218 -18.268 1.00 89.34  576 A 1 \nATOM 1298 N NE  . ARG A 1 157 ? 26.219 -10.573 -19.522 1.00 98.83  576 A 1 \nATOM 1299 C CZ  . ARG A 1 157 ? 26.548 -9.328  -19.847 1.00 100.68 576 A 1 \nATOM 1300 N NH1 . ARG A 1 157 ? 27.262 -8.588  -19.010 1.00 95.94  576 A 1 \nATOM 1301 N NH2 . ARG A 1 157 ? 26.162 -8.821  -21.011 1.00 100.42 576 A 1 \nATOM 1302 N N   . LYS A 1 158 ? 26.212 -14.119 -13.251 1.00 80.04  577 A 1 \nATOM 1303 C CA  . LYS A 1 158 ? 26.326 -15.256 -12.350 1.00 70.90  577 A 1 \nATOM 1304 C C   . LYS A 1 158 ? 25.329 -15.086 -11.216 1.00 64.87  577 A 1 \nATOM 1305 O O   . LYS A 1 158 ? 25.242 -14.008 -10.619 1.00 61.25  577 A 1 \nATOM 1306 C CB  . LYS A 1 158 ? 27.744 -15.392 -11.785 1.00 69.03  577 A 1 \nATOM 1307 C CG  . LYS A 1 158 ? 28.852 -15.270 -12.817 1.00 84.20  577 A 1 \nATOM 1308 C CD  . LYS A 1 158 ? 30.131 -15.946 -12.344 1.00 89.55  577 A 1 \nATOM 1309 C CE  . LYS A 1 158 ? 30.564 -17.042 -13.306 1.00 98.29  577 A 1 \nATOM 1310 N NZ  . LYS A 1 158 ? 32.036 -17.261 -13.264 1.00 99.46  577 A 1 \nATOM 1311 N N   . GLU A 1 159 ? 24.575 -16.143 -10.926 1.00 69.11  578 A 1 \nATOM 1312 C CA  . GLU A 1 159 ? 23.685 -16.130 -9.774  1.00 60.63  578 A 1 \nATOM 1313 C C   . GLU A 1 159 ? 24.510 -16.029 -8.501  1.00 60.84  578 A 1 \nATOM 1314 O O   . GLU A 1 159 ? 25.318 -16.914 -8.205  1.00 73.25  578 A 1 \nATOM 1315 C CB  . GLU A 1 159 ? 22.820 -17.391 -9.757  1.00 69.50  578 A 1 \nATOM 1316 C CG  . GLU A 1 159 ? 21.546 -17.265 -8.935  1.00 89.02  578 A 1 \nATOM 1317 C CD  . GLU A 1 159 ? 21.140 -18.576 -8.288  1.00 103.67 578 A 1 \nATOM 1318 O OE1 . GLU A 1 159 ? 22.031 -19.278 -7.767  1.00 108.32 578 A 1 \nATOM 1319 O OE2 . GLU A 1 159 ? 19.933 -18.904 -8.297  1.00 106.72 578 A 1 \nATOM 1320 N N   . PHE A 1 160 ? 24.324 -14.940 -7.760  1.00 53.97  579 A 1 \nATOM 1321 C CA  . PHE A 1 160 ? 25.104 -14.727 -6.550  1.00 50.93  579 A 1 \nATOM 1322 C C   . PHE A 1 160 ? 24.871 -15.860 -5.557  1.00 47.43  579 A 1 \nATOM 1323 O O   . PHE A 1 160 ? 23.737 -16.301 -5.345  1.00 54.30  579 A 1 \nATOM 1324 C CB  . PHE A 1 160 ? 24.739 -13.387 -5.914  1.00 56.48  579 A 1 \nATOM 1325 C CG  . PHE A 1 160 ? 25.607 -13.015 -4.749  1.00 56.39  579 A 1 \nATOM 1326 C CD1 . PHE A 1 160 ? 26.921 -12.622 -4.944  1.00 54.77  579 A 1 \nATOM 1327 C CD2 . PHE A 1 160 ? 25.114 -13.077 -3.458  1.00 57.37  579 A 1 \nATOM 1328 C CE1 . PHE A 1 160 ? 27.723 -12.285 -3.869  1.00 53.45  579 A 1 \nATOM 1329 C CE2 . PHE A 1 160 ? 25.911 -12.743 -2.381  1.00 47.76  579 A 1 \nATOM 1330 C CZ  . PHE A 1 160 ? 27.218 -12.346 -2.586  1.00 40.23  579 A 1 \nATOM 1331 N N   . ASP A 1 161 ? 25.958 -16.345 -4.958  1.00 52.48  580 A 1 \nATOM 1332 C CA  . ASP A 1 161 ? 25.893 -17.442 -3.997  1.00 60.78  580 A 1 \nATOM 1333 C C   . ASP A 1 161 ? 25.709 -16.882 -2.593  1.00 56.71  580 A 1 \nATOM 1334 O O   . ASP A 1 161 ? 26.465 -16.006 -2.164  1.00 62.37  580 A 1 \nATOM 1335 C CB  . ASP A 1 161 ? 27.158 -18.303 -4.067  1.00 68.94  580 A 1 \nATOM 1336 C CG  . ASP A 1 161 ? 26.941 -19.706 -3.546  1.00 78.27  580 A 1 \nATOM 1337 O OD1 . ASP A 1 161 ? 25.810 -20.214 -3.710  1.00 82.44  580 A 1 \nATOM 1338 O OD2 . ASP A 1 161 ? 27.880 -20.301 -2.982  1.00 85.75  580 A 1 \nATOM 1339 N N   . THR A 1 162 ? 24.710 -17.399 -1.882  1.00 50.99  581 A 1 \nATOM 1340 C CA  . THR A 1 162 ? 24.272 -16.811 -0.625  1.00 42.30  581 A 1 \nATOM 1341 C C   . THR A 1 162 ? 24.336 -17.804 0.526   1.00 48.06  581 A 1 \nATOM 1342 O O   . THR A 1 162 ? 23.317 -18.070 1.169   1.00 73.84  581 A 1 \nATOM 1343 C CB  . THR A 1 162 ? 22.839 -16.288 -0.755  1.00 43.69  581 A 1 \nATOM 1344 O OG1 . THR A 1 162 ? 21.945 -17.397 -0.925  1.00 46.04  581 A 1 \nATOM 1345 C CG2 . THR A 1 162 ? 22.718 -15.355 -1.948  1.00 45.27  581 A 1 \nATOM 1346 N N   . ASN A 1 163 ? 25.504 -18.375 0.790   1.00 48.62  582 A 1 \nATOM 1347 C CA  . ASN A 1 163 ? 25.657 -19.212 1.969   1.00 59.44  582 A 1 \nATOM 1348 C C   . ASN A 1 163 ? 26.257 -18.406 3.114   1.00 75.72  582 A 1 \nATOM 1349 O O   . ASN A 1 163 ? 27.129 -17.554 2.916   1.00 99.81  582 A 1 \nATOM 1350 C CB  . ASN A 1 163 ? 26.523 -20.436 1.675   1.00 58.86  582 A 1 \nATOM 1351 C CG  . ASN A 1 163 ? 25.705 -21.713 1.556   1.00 64.99  582 A 1 \nATOM 1352 O OD1 . ASN A 1 163 ? 24.653 -21.741 0.913   1.00 81.71  582 A 1 \nATOM 1353 N ND2 . ASN A 1 163 ? 26.177 -22.772 2.199   1.00 66.69  582 A 1 \nATOM 1354 N N   . GLY A 1 164 ? 25.756 -18.665 4.319   1.00 64.89  583 A 1 \nATOM 1355 C CA  . GLY A 1 164 ? 26.239 -17.989 5.506   1.00 75.96  583 A 1 \nATOM 1356 C C   . GLY A 1 164 ? 26.172 -16.477 5.433   1.00 74.50  583 A 1 \nATOM 1357 O O   . GLY A 1 164 ? 26.766 -15.784 6.259   1.00 97.17  583 A 1 \nATOM 1358 N N   . TRP A 1 165 ? 25.459 -15.942 4.446   1.00 54.12  584 A 1 \nATOM 1359 C CA  . TRP A 1 165 ? 25.389 -14.497 4.320   1.00 65.37  584 A 1 \nATOM 1360 C C   . TRP A 1 165 ? 24.518 -13.945 5.437   1.00 66.46  584 A 1 \nATOM 1361 O O   . TRP A 1 165 ? 23.306 -13.767 5.278   1.00 84.22  584 A 1 \nATOM 1362 C CB  . TRP A 1 165 ? 24.891 -14.096 2.934   1.00 58.45  584 A 1 \nATOM 1363 C CG  . TRP A 1 165 ? 26.031 -13.954 1.983   1.00 47.46  584 A 1 \nATOM 1364 C CD1 . TRP A 1 165 ? 26.420 -14.846 1.030   1.00 46.05  584 A 1 \nATOM 1365 C CD2 . TRP A 1 165 ? 26.966 -12.872 1.924   1.00 36.71  584 A 1 \nATOM 1366 N NE1 . TRP A 1 165 ? 27.526 -14.378 0.364   1.00 41.07  584 A 1 \nATOM 1367 C CE2 . TRP A 1 165 ? 27.882 -13.167 0.895   1.00 40.12  584 A 1 \nATOM 1368 C CE3 . TRP A 1 165 ? 27.111 -11.675 2.633   1.00 33.80  584 A 1 \nATOM 1369 C CZ2 . TRP A 1 165 ? 28.927 -12.311 0.558   1.00 42.98  584 A 1 \nATOM 1370 C CZ3 . TRP A 1 165 ? 28.150 -10.828 2.298   1.00 41.22  584 A 1 \nATOM 1371 C CH2 . TRP A 1 165 ? 29.044 -11.149 1.270   1.00 42.80  584 A 1 \nATOM 1372 N N   . GLN A 1 166 ? 25.146 -13.708 6.581   1.00 45.94  585 A 1 \nATOM 1373 C CA  . GLN A 1 166 ? 24.438 -13.277 7.776   1.00 43.90  585 A 1 \nATOM 1374 C C   . GLN A 1 166 ? 23.993 -11.829 7.630   1.00 36.35  585 A 1 \nATOM 1375 O O   . GLN A 1 166 ? 24.820 -10.930 7.440   1.00 41.53  585 A 1 \nATOM 1376 C CB  . GLN A 1 166 ? 25.333 -13.443 9.000   1.00 44.13  585 A 1 \nATOM 1377 C CG  . GLN A 1 166 ? 24.661 -13.105 10.314  1.00 47.31  585 A 1 \nATOM 1378 C CD  . GLN A 1 166 ? 25.571 -13.328 11.503  1.00 48.63  585 A 1 \nATOM 1379 O OE1 . GLN A 1 166 ? 26.773 -13.542 11.348  1.00 46.26  585 A 1 \nATOM 1380 N NE2 . GLN A 1 166 ? 25.000 -13.282 12.702  1.00 56.11  585 A 1 \nATOM 1381 N N   . LEU A 1 167 ? 22.687 -11.606 7.714   1.00 42.92  586 A 1 \nATOM 1382 C CA  . LEU A 1 167 ? 22.097 -10.274 7.677   1.00 39.81  586 A 1 \nATOM 1383 C C   . LEU A 1 167 ? 21.635 -9.955  9.092   1.00 32.79  586 A 1 \nATOM 1384 O O   . LEU A 1 167 ? 20.660 -10.538 9.577   1.00 45.23  586 A 1 \nATOM 1385 C CB  . LEU A 1 167 ? 20.939 -10.216 6.683   1.00 34.90  586 A 1 \nATOM 1386 C CG  . LEU A 1 167 ? 21.235 -9.925  5.207   1.00 49.77  586 A 1 \nATOM 1387 C CD1 . LEU A 1 167 ? 22.336 -10.813 4.651   1.00 33.48  586 A 1 \nATOM 1388 C CD2 . LEU A 1 167 ? 19.971 -10.099 4.392   1.00 55.12  586 A 1 \nATOM 1389 N N   . PHE A 1 168 ? 22.341 -9.046  9.761   1.00 31.73  587 A 1 \nATOM 1390 C CA  . PHE A 1 168 ? 22.054 -8.763  11.159  1.00 40.37  587 A 1 \nATOM 1391 C C   . PHE A 1 168 ? 22.427 -7.324  11.480  1.00 31.35  587 A 1 \nATOM 1392 O O   . PHE A 1 168 ? 23.113 -6.646  10.710  1.00 33.96  587 A 1 \nATOM 1393 C CB  . PHE A 1 168 ? 22.786 -9.739  12.091  1.00 44.11  587 A 1 \nATOM 1394 C CG  . PHE A 1 168 ? 24.273 -9.522  12.168  1.00 37.12  587 A 1 \nATOM 1395 C CD1 . PHE A 1 168 ? 25.077 -9.712  11.056  1.00 49.90  587 A 1 \nATOM 1396 C CD2 . PHE A 1 168 ? 24.867 -9.145  13.360  1.00 37.55  587 A 1 \nATOM 1397 C CE1 . PHE A 1 168 ? 26.444 -9.522  11.130  1.00 48.09  587 A 1 \nATOM 1398 C CE2 . PHE A 1 168 ? 26.234 -8.952  13.441  1.00 36.27  587 A 1 \nATOM 1399 C CZ  . PHE A 1 168 ? 27.023 -9.140  12.324  1.00 45.21  587 A 1 \nATOM 1400 N N   . SER A 1 169 ? 21.955 -6.867  12.636  1.00 32.50  588 A 1 \nATOM 1401 C CA  . SER A 1 169 ? 22.224 -5.533  13.142  1.00 39.27  588 A 1 \nATOM 1402 C C   . SER A 1 169 ? 22.912 -5.632  14.497  1.00 50.64  588 A 1 \nATOM 1403 O O   . SER A 1 169 ? 22.822 -6.649  15.190  1.00 64.05  588 A 1 \nATOM 1404 C CB  . SER A 1 169 ? 20.932 -4.715  13.271  1.00 36.21  588 A 1 \nATOM 1405 O OG  . SER A 1 169 ? 20.387 -4.413  11.998  1.00 45.38  588 A 1 \nATOM 1406 N N   . LYS A 1 170 ? 23.601 -4.559  14.869  1.00 48.36  589 A 1 \nATOM 1407 C CA  . LYS A 1 170 ? 24.285 -4.495  16.150  1.00 43.50  589 A 1 \nATOM 1408 C C   . LYS A 1 170 ? 23.377 -3.875  17.206  1.00 39.88  589 A 1 \nATOM 1409 O O   . LYS A 1 170 ? 22.581 -2.977  16.921  1.00 39.71  589 A 1 \nATOM 1410 C CB  . LYS A 1 170 ? 25.581 -3.692  16.034  1.00 47.98  589 A 1 \nATOM 1411 C CG  . LYS A 1 170 ? 26.636 -4.342  15.153  1.00 51.75  589 A 1 \nATOM 1412 C CD  . LYS A 1 170 ? 27.287 -5.527  15.849  1.00 41.38  589 A 1 \nATOM 1413 C CE  . LYS A 1 170 ? 28.428 -6.096  15.021  1.00 39.17  589 A 1 \nATOM 1414 N NZ  . LYS A 1 170 ? 29.386 -6.877  15.852  1.00 50.36  589 A 1 \nATOM 1415 N N   . LYS A 1 171 ? 23.504 -4.372  18.436  1.00 36.93  590 A 1 \nATOM 1416 C CA  . LYS A 1 171 ? 22.682 -3.901  19.544  1.00 47.15  590 A 1 \nATOM 1417 C C   . LYS A 1 171 ? 23.504 -3.020  20.475  1.00 53.75  590 A 1 \nATOM 1418 O O   . LYS A 1 171 ? 24.001 -1.966  20.064  1.00 60.06  590 A 1 \nATOM 1419 C CB  . LYS A 1 171 ? 22.090 -5.088  20.305  1.00 56.30  590 A 1 \nATOM 1420 C CG  . LYS A 1 171 ? 21.841 -6.310  19.433  1.00 35.49  590 A 1 \nATOM 1421 C CD  . LYS A 1 171 ? 21.250 -7.458  20.235  1.00 38.36  590 A 1 \nATOM 1422 C CE  . LYS A 1 171 ? 20.996 -8.672  19.355  1.00 42.07  590 A 1 \nATOM 1423 N NZ  . LYS A 1 171 ? 22.136 -9.630  19.380  1.00 45.09  590 A 1 \nATOM 1424 N N   . SER A 1 172 ? 23.646 -3.435  21.732  1.00 69.06  591 A 1 \nATOM 1425 C CA  . SER A 1 172 ? 24.577 -2.793  22.660  1.00 38.99  591 A 1 \nATOM 1426 C C   . SER A 1 172 ? 25.958 -3.426  22.592  1.00 49.38  591 A 1 \nATOM 1427 O O   . SER A 1 172 ? 26.642 -3.578  23.609  1.00 36.89  591 A 1 \nATOM 1428 C CB  . SER A 1 172 ? 24.022 -2.842  24.079  1.00 51.86  591 A 1 \nATOM 1429 O OG  . SER A 1 172 ? 24.113 -4.146  24.622  1.00 61.74  591 A 1 \nATOM 1430 N N   . GLN A 1 173 ? 26.378 -3.821  21.392  1.00 55.10  592 A 1 \nATOM 1431 C CA  . GLN A 1 173 ? 27.703 -4.369  21.149  1.00 43.28  592 A 1 \nATOM 1432 C C   . GLN A 1 173 ? 28.644 -3.350  20.523  1.00 44.98  592 A 1 \nATOM 1433 O O   . GLN A 1 173 ? 29.820 -3.659  20.307  1.00 56.69  592 A 1 \nATOM 1434 C CB  . GLN A 1 173 ? 27.601 -5.608  20.253  1.00 45.67  592 A 1 \nATOM 1435 C CG  . GLN A 1 173 ? 26.409 -6.501  20.577  1.00 52.67  592 A 1 \nATOM 1436 C CD  . GLN A 1 173 ? 25.974 -7.354  19.401  1.00 55.54  592 A 1 \nATOM 1437 O OE1 . GLN A 1 173 ? 25.029 -7.014  18.689  1.00 60.34  592 A 1 \nATOM 1438 N NE2 . GLN A 1 173 ? 26.661 -8.471  19.193  1.00 54.93  592 A 1 \nATOM 1439 N N   . ILE A 1 174 ? 28.151 -2.153  20.222  1.00 43.34  593 A 1 \nATOM 1440 C CA  . ILE A 1 174 ? 28.970 -1.054  19.720  1.00 39.31  593 A 1 \nATOM 1441 C C   . ILE A 1 174 ? 28.678 0.167   20.585  1.00 41.76  593 A 1 \nATOM 1442 O O   . ILE A 1 174 ? 27.577 0.269   21.147  1.00 51.94  593 A 1 \nATOM 1443 C CB  . ILE A 1 174 ? 28.692 -0.778  18.233  1.00 43.12  593 A 1 \nATOM 1444 C CG1 . ILE A 1 174 ? 27.209 -0.469  18.011  1.00 51.34  593 A 1 \nATOM 1445 C CG2 . ILE A 1 174 ? 29.125 -1.960  17.379  1.00 29.25  593 A 1 \nATOM 1446 C CD1 . ILE A 1 174 ? 26.838 -0.268  16.557  1.00 36.41  593 A 1 \nATOM 1447 N N   . PRO A 1 175 ? 29.619 1.099   20.739  1.00 45.42  594 A 1 \nATOM 1448 C CA  . PRO A 1 175 ? 29.357 2.277   21.577  1.00 38.96  594 A 1 \nATOM 1449 C C   . PRO A 1 175 ? 28.188 3.091   21.042  1.00 31.96  594 A 1 \nATOM 1450 O O   . PRO A 1 175 ? 28.012 3.242   19.832  1.00 38.06  594 A 1 \nATOM 1451 C CB  . PRO A 1 175 ? 30.673 3.063   21.508  1.00 39.66  594 A 1 \nATOM 1452 C CG  . PRO A 1 175 ? 31.376 2.540   20.294  1.00 33.70  594 A 1 \nATOM 1453 C CD  . PRO A 1 175 ? 30.988 1.100   20.201  1.00 42.47  594 A 1 \nATOM 1454 N N   . GLN A 1 176 ? 27.386 3.617   21.963  1.00 41.99  595 A 1 \nATOM 1455 C CA  . GLN A 1 176 ? 26.155 4.313   21.623  1.00 36.57  595 A 1 \nATOM 1456 C C   . GLN A 1 176 ? 26.365 5.825   21.605  1.00 46.36  595 A 1 \nATOM 1457 O O   . GLN A 1 176 ? 27.385 6.349   22.057  1.00 40.64  595 A 1 \nATOM 1458 C CB  . GLN A 1 176 ? 25.039 3.928   22.598  1.00 34.01  595 A 1 \nATOM 1459 C CG  . GLN A 1 176 ? 24.557 2.492   22.436  1.00 33.73  595 A 1 \nATOM 1460 C CD  . GLN A 1 176 ? 24.206 2.151   20.999  1.00 48.76  595 A 1 \nATOM 1461 O OE1 . GLN A 1 176 ? 23.156 2.549   20.493  1.00 47.58  595 A 1 \nATOM 1462 N NE2 . GLN A 1 176 ? 25.085 1.410   20.333  1.00 42.96  595 A 1 \nATOM 1463 N N   . GLN A 1 177 ? 25.353 6.527   21.088  1.00 64.08  596 A 1 \nATOM 1464 C CA  . GLN A 1 177 ? 25.513 7.932   20.719  1.00 56.01  596 A 1 \nATOM 1465 C C   . GLN A 1 177 ? 25.609 8.835   21.944  1.00 58.29  596 A 1 \nATOM 1466 O O   . GLN A 1 177 ? 26.478 9.713   22.008  1.00 70.73  596 A 1 \nATOM 1467 C CB  . GLN A 1 177 ? 24.350 8.360   19.824  1.00 55.12  596 A 1 \nATOM 1468 C CG  . GLN A 1 177 ? 24.439 9.786   19.325  1.00 57.68  596 A 1 \nATOM 1469 C CD  . GLN A 1 177 ? 23.834 9.949   17.948  1.00 65.61  596 A 1 \nATOM 1470 O OE1 . GLN A 1 177 ? 23.580 8.967   17.251  1.00 31.90  596 A 1 \nATOM 1471 N NE2 . GLN A 1 177 ? 23.598 11.192  17.548  1.00 72.21  596 A 1 \nATOM 1472 N N   . MET A 1 178 ? 24.692 8.668   22.900  1.00 36.24  597 A 1 \nATOM 1473 C CA  . MET A 1 178 ? 24.676 9.401   24.166  1.00 59.55  597 A 1 \nATOM 1474 C C   . MET A 1 178 ? 24.318 10.879  24.015  1.00 53.46  597 A 1 \nATOM 1475 O O   . MET A 1 178 ? 23.990 11.537  25.007  1.00 53.01  597 A 1 \nATOM 1476 C CB  . MET A 1 178 ? 26.018 9.258   24.892  1.00 54.75  597 A 1 \nATOM 1477 C CG  . MET A 1 178 ? 26.034 8.157   25.939  1.00 61.61  597 A 1 \nATOM 1478 S SD  . MET A 1 178 ? 24.828 8.435   27.252  1.00 80.81  597 A 1 \nATOM 1479 C CE  . MET A 1 178 ? 23.553 7.256   26.812  1.00 83.44  597 A 1 \nATOM 1480 N N   . ASN A 1 179 ? 24.380 11.422  22.798  1.00 51.84  598 A 1 \nATOM 1481 C CA  . ASN A 1 179 ? 23.810 12.744  22.556  1.00 48.66  598 A 1 \nATOM 1482 C C   . ASN A 1 179 ? 22.901 12.700  21.335  1.00 50.02  598 A 1 \nATOM 1483 O O   . ASN A 1 179 ? 22.311 11.656  21.036  1.00 62.01  598 A 1 \nATOM 1484 C CB  . ASN A 1 179 ? 24.904 13.813  22.405  1.00 46.61  598 A 1 \nATOM 1485 C CG  . ASN A 1 179 ? 25.783 13.615  21.174  1.00 48.35  598 A 1 \nATOM 1486 O OD1 . ASN A 1 179 ? 25.297 13.454  20.054  1.00 51.37  598 A 1 \nATOM 1487 N ND2 . ASN A 1 179 ? 27.092 13.657  21.381  1.00 46.45  598 A 1 \nATOM 1488 N N   . GLY A 1 180 ? 22.782 13.814  20.619  1.00 43.43  599 A 1 \nATOM 1489 C CA  . GLY A 1 180 ? 21.912 13.840  19.460  1.00 50.39  599 A 1 \nATOM 1490 C C   . GLY A 1 180 ? 22.529 14.420  18.202  1.00 49.47  599 A 1 \nATOM 1491 O O   . GLY A 1 180 ? 21.805 14.873  17.312  1.00 45.67  599 A 1 \nATOM 1492 N N   . SER A 1 181 ? 23.857 14.415  18.099  1.00 39.56  600 A 1 \nATOM 1493 C CA  . SER A 1 181 ? 24.499 15.058  16.959  1.00 44.18  600 A 1 \nATOM 1494 C C   . SER A 1 181 ? 25.774 14.359  16.505  1.00 45.13  600 A 1 \nATOM 1495 O O   . SER A 1 181 ? 26.233 14.575  15.382  1.00 57.45  600 A 1 \nATOM 1496 C CB  . SER A 1 181 ? 24.801 16.521  17.285  1.00 38.44  600 A 1 \nATOM 1497 O OG  . SER A 1 181 ? 23.677 17.159  17.868  1.00 50.07  600 A 1 \nATOM 1498 N N   . ASP A 1 182 ? 26.355 13.519  17.356  1.00 38.63  601 A 1 \nATOM 1499 C CA  . ASP A 1 182 ? 27.598 12.841  17.006  1.00 47.76  601 A 1 \nATOM 1500 C C   . ASP A 1 182 ? 27.386 11.629  16.101  1.00 46.41  601 A 1 \nATOM 1501 O O   . ASP A 1 182 ? 28.259 10.756  16.048  1.00 47.22  601 A 1 \nATOM 1502 C CB  . ASP A 1 182 ? 28.345 12.422  18.276  1.00 42.09  601 A 1 \nATOM 1503 C CG  . ASP A 1 182 ? 29.162 13.549  18.871  1.00 49.53  601 A 1 \nATOM 1504 O OD1 . ASP A 1 182 ? 29.680 14.381  18.099  1.00 50.90  601 A 1 \nATOM 1505 O OD2 . ASP A 1 182 ? 29.289 13.604  20.113  1.00 54.08  601 A 1 \nATOM 1506 N N   . CYS A 1 183 ? 26.270 11.572  15.372  1.00 48.21  602 A 1 \nATOM 1507 C CA  . CYS A 1 183 ? 25.930 10.365  14.626  1.00 62.63  602 A 1 \nATOM 1508 C C   . CYS A 1 183 ? 26.906 10.119  13.483  1.00 49.02  602 A 1 \nATOM 1509 O O   . CYS A 1 183 ? 27.460 9.022   13.354  1.00 38.24  602 A 1 \nATOM 1510 C CB  . CYS A 1 183 ? 24.502 10.460  14.094  1.00 102.04 602 A 1 \nATOM 1511 S SG  . CYS A 1 183 ? 23.689 8.864   14.018  1.00 135.25 602 A 1 \nATOM 1512 N N   . GLY A 1 184 ? 27.117 11.124  12.628  1.00 40.26  603 A 1 \nATOM 1513 C CA  . GLY A 1 184 ? 28.072 10.971  11.542  1.00 29.07  603 A 1 \nATOM 1514 C C   . GLY A 1 184 ? 29.470 10.653  12.031  1.00 36.97  603 A 1 \nATOM 1515 O O   . GLY A 1 184 ? 30.243 9.992   11.332  1.00 42.26  603 A 1 \nATOM 1516 N N   . MET A 1 185 ? 29.811 11.111  13.238  1.00 30.04  604 A 1 \nATOM 1517 C CA  . MET A 1 185 ? 31.099 10.767  13.828  1.00 30.34  604 A 1 \nATOM 1518 C C   . MET A 1 185 ? 31.180 9.280   14.143  1.00 43.59  604 A 1 \nATOM 1519 O O   . MET A 1 185 ? 32.201 8.637   13.870  1.00 38.39  604 A 1 \nATOM 1520 C CB  . MET A 1 185 ? 31.332 11.596  15.088  1.00 43.50  604 A 1 \nATOM 1521 C CG  . MET A 1 185 ? 32.101 12.875  14.846  1.00 48.78  604 A 1 \nATOM 1522 S SD  . MET A 1 185 ? 33.695 12.563  14.070  1.00 58.81  604 A 1 \nATOM 1523 C CE  . MET A 1 185 ? 33.950 14.117  13.226  1.00 58.71  604 A 1 \nATOM 1524 N N   . PHE A 1 186 ? 30.116 8.716   14.719  1.00 40.06  605 A 1 \nATOM 1525 C CA  . PHE A 1 186 ? 30.104 7.285   15.002  1.00 42.11  605 A 1 \nATOM 1526 C C   . PHE A 1 186 ? 30.157 6.472   13.716  1.00 41.12  605 A 1 \nATOM 1527 O O   . PHE A 1 186 ? 30.863 5.459   13.643  1.00 43.85  605 A 1 \nATOM 1528 C CB  . PHE A 1 186 ? 28.864 6.918   15.817  1.00 41.83  605 A 1 \nATOM 1529 C CG  . PHE A 1 186 ? 29.023 7.137   17.293  1.00 35.31  605 A 1 \nATOM 1530 C CD1 . PHE A 1 186 ? 28.851 8.396   17.841  1.00 31.96  605 A 1 \nATOM 1531 C CD2 . PHE A 1 186 ? 29.347 6.085   18.133  1.00 43.19  605 A 1 \nATOM 1532 C CE1 . PHE A 1 186 ? 28.997 8.604   19.197  1.00 36.86  605 A 1 \nATOM 1533 C CE2 . PHE A 1 186 ? 29.495 6.287   19.493  1.00 37.06  605 A 1 \nATOM 1534 C CZ  . PHE A 1 186 ? 29.321 7.550   20.024  1.00 35.70  605 A 1 \nATOM 1535 N N   . ALA A 1 187 ? 29.426 6.906   12.686  1.00 34.12  606 A 1 \nATOM 1536 C CA  . ALA A 1 187 ? 29.401 6.170   11.426  1.00 26.87  606 A 1 \nATOM 1537 C C   . ALA A 1 187 ? 30.789 6.105   10.800  1.00 34.81  606 A 1 \nATOM 1538 O O   . ALA A 1 187 ? 31.225 5.047   10.332  1.00 35.87  606 A 1 \nATOM 1539 C CB  . ALA A 1 187 ? 28.405 6.817   10.464  1.00 26.73  606 A 1 \nATOM 1540 N N   . CYS A 1 188 ? 31.502 7.232   10.788  1.00 34.44  607 A 1 \nATOM 1541 C CA  . CYS A 1 188 ? 32.834 7.256   10.193  1.00 43.62  607 A 1 \nATOM 1542 C C   . CYS A 1 188 ? 33.846 6.520   11.062  1.00 40.31  607 A 1 \nATOM 1543 O O   . CYS A 1 188 ? 34.716 5.810   10.543  1.00 39.62  607 A 1 \nATOM 1544 C CB  . CYS A 1 188 ? 33.276 8.700   9.960   1.00 28.14  607 A 1 \nATOM 1545 S SG  . CYS A 1 188 ? 32.586 9.464   8.476   1.00 50.02  607 A 1 \nATOM 1546 N N   . LYS A 1 189 ? 33.750 6.678   12.383  1.00 37.67  608 A 1 \nATOM 1547 C CA  . LYS A 1 189 ? 34.689 6.003   13.272  1.00 31.45  608 A 1 \nATOM 1548 C C   . LYS A 1 189 ? 34.433 4.502   13.327  1.00 41.76  608 A 1 \nATOM 1549 O O   . LYS A 1 189 ? 35.372 3.724   13.536  1.00 52.76  608 A 1 \nATOM 1550 C CB  . LYS A 1 189 ? 34.623 6.611   14.672  1.00 29.76  608 A 1 \nATOM 1551 C CG  . LYS A 1 189 ? 35.450 7.878   14.825  1.00 47.94  608 A 1 \nATOM 1552 C CD  . LYS A 1 189 ? 36.908 7.631   14.469  1.00 53.41  608 A 1 \nATOM 1553 C CE  . LYS A 1 189 ? 37.610 8.924   14.081  1.00 64.31  608 A 1 \nATOM 1554 N NZ  . LYS A 1 189 ? 39.033 8.697   13.703  1.00 68.01  608 A 1 \nATOM 1555 N N   . TYR A 1 190 ? 33.178 4.077   13.157  1.00 42.67  609 A 1 \nATOM 1556 C CA  . TYR A 1 190 ? 32.900 2.655   12.972  1.00 37.19  609 A 1 \nATOM 1557 C C   . TYR A 1 190 ? 33.682 2.109   11.785  1.00 37.34  609 A 1 \nATOM 1558 O O   . TYR A 1 190 ? 34.382 1.096   11.897  1.00 36.54  609 A 1 \nATOM 1559 C CB  . TYR A 1 190 ? 31.401 2.424   12.759  1.00 38.74  609 A 1 \nATOM 1560 C CG  . TYR A 1 190 ? 30.534 2.565   13.991  1.00 34.93  609 A 1 \nATOM 1561 C CD1 . TYR A 1 190 ? 31.063 2.419   15.267  1.00 32.44  609 A 1 \nATOM 1562 C CD2 . TYR A 1 190 ? 29.178 2.841   13.872  1.00 37.25  609 A 1 \nATOM 1563 C CE1 . TYR A 1 190 ? 30.261 2.548   16.390  1.00 33.87  609 A 1 \nATOM 1564 C CE2 . TYR A 1 190 ? 28.372 2.973   14.985  1.00 39.34  609 A 1 \nATOM 1565 C CZ  . TYR A 1 190 ? 28.917 2.825   16.241  1.00 42.93  609 A 1 \nATOM 1566 O OH  . TYR A 1 190 ? 28.111 2.955   17.349  1.00 51.33  609 A 1 \nATOM 1567 N N   . ALA A 1 191 ? 33.582 2.784   10.638  1.00 37.20  610 A 1 \nATOM 1568 C CA  . ALA A 1 191 ? 34.242 2.309   9.428   1.00 32.24  610 A 1 \nATOM 1569 C C   . ALA A 1 191 ? 35.759 2.357   9.547   1.00 33.16  610 A 1 \nATOM 1570 O O   . ALA A 1 191 ? 36.450 1.540   8.930   1.00 46.98  610 A 1 \nATOM 1571 C CB  . ALA A 1 191 ? 33.779 3.130   8.223   1.00 27.01  610 A 1 \nATOM 1572 N N   . ASP A 1 192 ? 36.297 3.297   10.329  1.00 27.87  611 A 1 \nATOM 1573 C CA  . ASP A 1 192 ? 37.746 3.397   10.472  1.00 37.19  611 A 1 \nATOM 1574 C C   . ASP A 1 192 ? 38.322 2.136   11.106  1.00 45.70  611 A 1 \nATOM 1575 O O   . ASP A 1 192 ? 39.316 1.581   10.624  1.00 47.79  611 A 1 \nATOM 1576 C CB  . ASP A 1 192 ? 38.110 4.630   11.300  1.00 38.44  611 A 1 \nATOM 1577 C CG  . ASP A 1 192 ? 39.608 4.861   11.376  1.00 46.80  611 A 1 \nATOM 1578 O OD1 . ASP A 1 192 ? 40.332 4.380   10.478  1.00 46.60  611 A 1 \nATOM 1579 O OD2 . ASP A 1 192 ? 40.062 5.523   12.333  1.00 50.65  611 A 1 \nATOM 1580 N N   . CYS A 1 193 ? 37.703 1.665   12.190  1.00 44.78  612 A 1 \nATOM 1581 C CA  . CYS A 1 193 ? 38.185 0.455   12.847  1.00 37.47  612 A 1 \nATOM 1582 C C   . CYS A 1 193 ? 37.853 -0.789  12.032  1.00 39.24  612 A 1 \nATOM 1583 O O   . CYS A 1 193 ? 38.639 -1.744  12.001  1.00 43.96  612 A 1 \nATOM 1584 C CB  . CYS A 1 193 ? 37.594 0.350   14.252  1.00 32.67  612 A 1 \nATOM 1585 S SG  . CYS A 1 193 ? 38.258 1.546   15.434  1.00 48.40  612 A 1 \nATOM 1586 N N   . ILE A 1 194 ? 36.695 -0.796  11.367  1.00 33.43  613 A 1 \nATOM 1587 C CA  . ILE A 1 194 ? 36.313 -1.949  10.558  1.00 28.08  613 A 1 \nATOM 1588 C C   . ILE A 1 194 ? 37.264 -2.118  9.379   1.00 34.16  613 A 1 \nATOM 1589 O O   . ILE A 1 194 ? 37.696 -3.235  9.066   1.00 41.77  613 A 1 \nATOM 1590 C CB  . ILE A 1 194 ? 34.852 -1.814  10.095  1.00 29.02  613 A 1 \nATOM 1591 C CG1 . ILE A 1 194 ? 33.898 -1.960  11.284  1.00 27.29  613 A 1 \nATOM 1592 C CG2 . ILE A 1 194 ? 34.525 -2.850  9.033   1.00 27.97  613 A 1 \nATOM 1593 C CD1 . ILE A 1 194 ? 32.464 -1.604  10.959  1.00 35.51  613 A 1 \nATOM 1594 N N   . THR A 1 195 ? 37.614 -1.016  8.711   1.00 37.69  614 A 1 \nATOM 1595 C CA  . THR A 1 195 ? 38.547 -1.090  7.594   1.00 39.32  614 A 1 \nATOM 1596 C C   . THR A 1 195 ? 39.967 -1.403  8.047   1.00 44.53  614 A 1 \nATOM 1597 O O   . THR A 1 195 ? 40.784 -1.835  7.227   1.00 54.90  614 A 1 \nATOM 1598 C CB  . THR A 1 195 ? 38.535 0.218   6.800   1.00 40.83  614 A 1 \nATOM 1599 O OG1 . THR A 1 195 ? 38.738 1.323   7.689   1.00 41.47  614 A 1 \nATOM 1600 C CG2 . THR A 1 195 ? 37.206 0.390   6.080   1.00 27.64  614 A 1 \nATOM 1601 N N   . LYS A 1 196 ? 40.278 -1.190  9.323   1.00 42.35  615 A 1 \nATOM 1602 C CA  . LYS A 1 196 ? 41.565 -1.570  9.889   1.00 45.49  615 A 1 \nATOM 1603 C C   . LYS A 1 196 ? 41.555 -2.975  10.473  1.00 50.29  615 A 1 \nATOM 1604 O O   . LYS A 1 196 ? 42.592 -3.433  10.964  1.00 49.11  615 A 1 \nATOM 1605 C CB  . LYS A 1 196 ? 41.983 -0.570  10.973  1.00 45.19  615 A 1 \nATOM 1606 C CG  . LYS A 1 196 ? 42.735 0.641   10.452  1.00 57.48  615 A 1 \nATOM 1607 C CD  . LYS A 1 196 ? 43.318 1.458   11.595  1.00 74.52  615 A 1 \nATOM 1608 C CE  . LYS A 1 196 ? 42.225 2.131   12.409  1.00 75.21  615 A 1 \nATOM 1609 N NZ  . LYS A 1 196 ? 42.755 3.254   13.231  1.00 74.76  615 A 1 \nATOM 1610 N N   . ASP A 1 197 ? 40.411 -3.663  10.425  1.00 50.53  616 A 1 \nATOM 1611 C CA  . ASP A 1 197 ? 40.249 -4.984  11.032  1.00 49.02  616 A 1 \nATOM 1612 C C   . ASP A 1 197 ? 40.652 -4.962  12.504  1.00 54.20  616 A 1 \nATOM 1613 O O   . ASP A 1 197 ? 41.272 -5.894  13.020  1.00 67.24  616 A 1 \nATOM 1614 C CB  . ASP A 1 197 ? 41.028 -6.050  10.259  1.00 51.73  616 A 1 \nATOM 1615 C CG  . ASP A 1 197 ? 40.158 -6.797  9.266   1.00 53.07  616 A 1 \nATOM 1616 O OD1 . ASP A 1 197 ? 38.934 -6.892  9.500   1.00 49.50  616 A 1 \nATOM 1617 O OD2 . ASP A 1 197 ? 40.695 -7.287  8.250   1.00 55.14  616 A 1 \nATOM 1618 N N   . ARG A 1 198 ? 40.295 -3.876  13.184  1.00 54.40  617 A 1 \nATOM 1619 C CA  . ARG A 1 198 ? 40.548 -3.684  14.599  1.00 63.59  617 A 1 \nATOM 1620 C C   . ARG A 1 198 ? 39.229 -3.589  15.355  1.00 67.99  617 A 1 \nATOM 1621 O O   . ARG A 1 198 ? 38.230 -3.108  14.808  1.00 60.13  617 A 1 \nATOM 1622 C CB  . ARG A 1 198 ? 41.371 -2.413  14.848  1.00 70.99  617 A 1 \nATOM 1623 C CG  . ARG A 1 198 ? 42.724 -2.403  14.156  1.00 83.59  617 A 1 \nATOM 1624 C CD  . ARG A 1 198 ? 43.814 -2.946  15.066  1.00 92.25  617 A 1 \nATOM 1625 N NE  . ARG A 1 198 ? 45.135 -2.436  14.709  1.00 100.84 617 A 1 \nATOM 1626 C CZ  . ARG A 1 198 ? 45.579 -1.221  15.018  1.00 105.29 617 A 1 \nATOM 1627 N NH1 . ARG A 1 198 ? 44.810 -0.382  15.698  1.00 102.89 617 A 1 \nATOM 1628 N NH2 . ARG A 1 198 ? 46.796 -0.846  14.648  1.00 108.73 617 A 1 \nATOM 1629 N N   . PRO A 1 199 ? 39.187 -4.046  16.605  1.00 82.14  618 A 1 \nATOM 1630 C CA  . PRO A 1 199 ? 37.948 -3.937  17.382  1.00 68.56  618 A 1 \nATOM 1631 C C   . PRO A 1 199 ? 37.584 -2.483  17.639  1.00 60.20  618 A 1 \nATOM 1632 O O   . PRO A 1 199 ? 38.445 -1.601  17.694  1.00 67.02  618 A 1 \nATOM 1633 C CB  . PRO A 1 199 ? 38.277 -4.673  18.687  1.00 64.76  618 A 1 \nATOM 1634 C CG  . PRO A 1 199 ? 39.769 -4.665  18.768  1.00 75.21  618 A 1 \nATOM 1635 C CD  . PRO A 1 199 ? 40.254 -4.732  17.353  1.00 82.42  618 A 1 \nATOM 1636 N N   . ILE A 1 200 ? 36.286 -2.238  17.789  1.00 49.38  619 A 1 \nATOM 1637 C CA  . ILE A 1 200 ? 35.779 -0.897  18.057  1.00 47.22  619 A 1 \nATOM 1638 C C   . ILE A 1 200 ? 36.042 -0.582  19.526  1.00 64.25  619 A 1 \nATOM 1639 O O   . ILE A 1 200 ? 35.406 -1.149  20.417  1.00 72.85  619 A 1 \nATOM 1640 C CB  . ILE A 1 200 ? 34.291 -0.779  17.716  1.00 44.95  619 A 1 \nATOM 1641 C CG1 . ILE A 1 200 ? 34.063 -1.096  16.236  1.00 36.92  619 A 1 \nATOM 1642 C CG2 . ILE A 1 200 ? 33.782 0.610   18.042  1.00 44.02  619 A 1 \nATOM 1643 C CD1 . ILE A 1 200 ? 32.611 -1.304  15.869  1.00 38.77  619 A 1 \nATOM 1644 N N   . ASN A 1 201 ? 36.983 0.330   19.780  1.00 73.21  620 A 1 \nATOM 1645 C CA  . ASN A 1 201 ? 37.461 0.600   21.128  1.00 77.64  620 A 1 \nATOM 1646 C C   . ASN A 1 201 ? 36.958 1.908   21.720  1.00 74.80  620 A 1 \nATOM 1647 O O   . ASN A 1 201 ? 36.968 2.051   22.946  1.00 88.75  620 A 1 \nATOM 1648 C CB  . ASN A 1 201 ? 38.997 0.615   21.149  1.00 89.15  620 A 1 \nATOM 1649 C CG  . ASN A 1 201 ? 39.591 1.250   19.903  1.00 92.96  620 A 1 \nATOM 1650 O OD1 . ASN A 1 201 ? 39.099 2.269   19.416  1.00 91.75  620 A 1 \nATOM 1651 N ND2 . ASN A 1 201 ? 40.654 0.650   19.381  1.00 93.07  620 A 1 \nATOM 1652 N N   . PHE A 1 202 ? 36.520 2.854   20.895  1.00 61.00  621 A 1 \nATOM 1653 C CA  . PHE A 1 202 ? 36.186 4.182   21.380  1.00 46.59  621 A 1 \nATOM 1654 C C   . PHE A 1 202 ? 34.833 4.187   22.089  1.00 44.91  621 A 1 \nATOM 1655 O O   . PHE A 1 202 ? 34.047 3.239   22.011  1.00 55.09  621 A 1 \nATOM 1656 C CB  . PHE A 1 202 ? 36.179 5.187   20.228  1.00 47.36  621 A 1 \nATOM 1657 C CG  . PHE A 1 202 ? 35.250 4.821   19.103  1.00 36.21  621 A 1 \nATOM 1658 C CD1 . PHE A 1 202 ? 33.918 5.205   19.131  1.00 38.30  621 A 1 \nATOM 1659 C CD2 . PHE A 1 202 ? 35.710 4.100   18.014  1.00 35.88  621 A 1 \nATOM 1660 C CE1 . PHE A 1 202 ? 33.063 4.870   18.098  1.00 41.99  621 A 1 \nATOM 1661 C CE2 . PHE A 1 202 ? 34.860 3.765   16.977  1.00 35.27  621 A 1 \nATOM 1662 C CZ  . PHE A 1 202 ? 33.535 4.149   17.020  1.00 38.41  621 A 1 \nATOM 1663 N N   . THR A 1 203 ? 34.576 5.283   22.804  1.00 46.01  622 A 1 \nATOM 1664 C CA  . THR A 1 203 ? 33.279 5.541   23.416  1.00 49.88  622 A 1 \nATOM 1665 C C   . THR A 1 203 ? 32.806 6.937   23.030  1.00 56.41  622 A 1 \nATOM 1666 O O   . THR A 1 203 ? 33.417 7.590   22.178  1.00 52.64  622 A 1 \nATOM 1667 C CB  . THR A 1 203 ? 33.346 5.412   24.941  1.00 57.91  622 A 1 \nATOM 1668 O OG1 . THR A 1 203 ? 33.983 6.571   25.493  1.00 64.41  622 A 1 \nATOM 1669 C CG2 . THR A 1 203 ? 34.119 4.165   25.352  1.00 52.77  622 A 1 \nATOM 1670 N N   . GLN A 1 204 ? 31.724 7.407   23.655  1.00 57.27  623 A 1 \nATOM 1671 C CA  . GLN A 1 204 ? 31.248 8.759   23.384  1.00 53.71  623 A 1 \nATOM 1672 C C   . GLN A 1 204 ? 32.242 9.809   23.868  1.00 52.70  623 A 1 \nATOM 1673 O O   . GLN A 1 204 ? 32.329 10.896  23.284  1.00 49.92  623 A 1 \nATOM 1674 C CB  . GLN A 1 204 ? 29.875 8.967   24.029  1.00 44.74  623 A 1 \nATOM 1675 C CG  . GLN A 1 204 ? 29.404 10.415  24.108  1.00 40.27  623 A 1 \nATOM 1676 C CD  . GLN A 1 204 ? 29.290 11.080  22.748  1.00 49.48  623 A 1 \nATOM 1677 O OE1 . GLN A 1 204 ? 29.110 10.415  21.729  1.00 65.63  623 A 1 \nATOM 1678 N NE2 . GLN A 1 204 ? 29.399 12.402  22.728  1.00 54.85  623 A 1 \nATOM 1679 N N   . GLN A 1 205 ? 33.017 9.494   24.908  1.00 46.75  624 A 1 \nATOM 1680 C CA  . GLN A 1 205 ? 33.976 10.444  25.463  1.00 51.01  624 A 1 \nATOM 1681 C C   . GLN A 1 205 ? 35.100 10.793  24.495  1.00 47.36  624 A 1 \nATOM 1682 O O   . GLN A 1 205 ? 35.818 11.770  24.738  1.00 43.14  624 A 1 \nATOM 1683 C CB  . GLN A 1 205 ? 34.569 9.884   26.758  1.00 58.36  624 A 1 \nATOM 1684 C CG  . GLN A 1 205 ? 33.742 10.180  27.998  1.00 71.47  624 A 1 \nATOM 1685 C CD  . GLN A 1 205 ? 33.938 9.146   29.088  1.00 91.76  624 A 1 \nATOM 1686 O OE1 . GLN A 1 205 ? 34.817 8.289   28.995  1.00 102.48 624 A 1 \nATOM 1687 N NE2 . GLN A 1 205 ? 33.119 9.221   30.131  1.00 95.45  624 A 1 \nATOM 1688 N N   . HIS A 1 206 ? 35.273 10.031  23.416  1.00 41.49  625 A 1 \nATOM 1689 C CA  . HIS A 1 206 ? 36.320 10.300  22.438  1.00 45.82  625 A 1 \nATOM 1690 C C   . HIS A 1 206 ? 35.848 11.166  21.279  1.00 61.51  625 A 1 \nATOM 1691 O O   . HIS A 1 206 ? 36.678 11.592  20.468  1.00 71.77  625 A 1 \nATOM 1692 C CB  . HIS A 1 206 ? 36.878 8.985   21.883  1.00 45.40  625 A 1 \nATOM 1693 C CG  . HIS A 1 206 ? 37.366 8.039   22.935  1.00 56.14  625 A 1 \nATOM 1694 N ND1 . HIS A 1 206 ? 36.512 7.312   23.736  1.00 62.61  625 A 1 \nATOM 1695 C CD2 . HIS A 1 206 ? 38.620 7.696   23.314  1.00 58.85  625 A 1 \nATOM 1696 C CE1 . HIS A 1 206 ? 37.219 6.563   24.564  1.00 64.55  625 A 1 \nATOM 1697 N NE2 . HIS A 1 206 ? 38.500 6.778   24.329  1.00 63.90  625 A 1 \nATOM 1698 N N   . MET A 1 207 ? 34.547 11.435  21.180  1.00 57.86  626 A 1 \nATOM 1699 C CA  . MET A 1 207 ? 34.032 12.183  20.036  1.00 52.89  626 A 1 \nATOM 1700 C C   . MET A 1 207 ? 34.534 13.622  19.962  1.00 50.74  626 A 1 \nATOM 1701 O O   . MET A 1 207 ? 34.847 14.071  18.845  1.00 50.38  626 A 1 \nATOM 1702 C CB  . MET A 1 207 ? 32.498 12.137  20.041  1.00 57.14  626 A 1 \nATOM 1703 C CG  . MET A 1 207 ? 31.928 10.775  19.682  1.00 51.18  626 A 1 \nATOM 1704 S SD  . MET A 1 207 ? 32.522 10.185  18.084  1.00 49.85  626 A 1 \nATOM 1705 C CE  . MET A 1 207 ? 32.451 8.412   18.320  1.00 51.70  626 A 1 \nATOM 1706 N N   . PRO A 1 208 ? 34.623 14.395  21.055  1.00 56.32  627 A 1 \nATOM 1707 C CA  . PRO A 1 208 ? 35.210 15.741  20.925  1.00 53.37  627 A 1 \nATOM 1708 C C   . PRO A 1 208 ? 36.632 15.721  20.395  1.00 53.34  627 A 1 \nATOM 1709 O O   . PRO A 1 208 ? 37.009 16.591  19.600  1.00 65.70  627 A 1 \nATOM 1710 C CB  . PRO A 1 208 ? 35.141 16.293  22.355  1.00 43.49  627 A 1 \nATOM 1711 C CG  . PRO A 1 208 ? 34.031 15.547  22.992  1.00 42.81  627 A 1 \nATOM 1712 C CD  . PRO A 1 208 ? 34.089 14.168  22.411  1.00 40.82  627 A 1 \nATOM 1713 N N   . TYR A 1 209 ? 37.436 14.742  20.817  1.00 47.63  628 A 1 \nATOM 1714 C CA  . TYR A 1 209 ? 38.774 14.589  20.258  1.00 48.49  628 A 1 \nATOM 1715 C C   . TYR A 1 209 ? 38.719 14.106  18.815  1.00 50.46  628 A 1 \nATOM 1716 O O   . TYR A 1 209 ? 39.571 14.485  18.002  1.00 56.56  628 A 1 \nATOM 1717 C CB  . TYR A 1 209 ? 39.588 13.626  21.127  1.00 42.52  628 A 1 \nATOM 1718 C CG  . TYR A 1 209 ? 40.697 12.891  20.404  1.00 47.98  628 A 1 \nATOM 1719 C CD1 . TYR A 1 209 ? 41.954 13.463  20.256  1.00 50.81  628 A 1 \nATOM 1720 C CD2 . TYR A 1 209 ? 40.494 11.616  19.888  1.00 40.96  628 A 1 \nATOM 1721 C CE1 . TYR A 1 209 ? 42.973 12.793  19.603  1.00 49.76  628 A 1 \nATOM 1722 C CE2 . TYR A 1 209 ? 41.506 10.940  19.232  1.00 49.94  628 A 1 \nATOM 1723 C CZ  . TYR A 1 209 ? 42.743 11.532  19.094  1.00 53.95  628 A 1 \nATOM 1724 O OH  . TYR A 1 209 ? 43.754 10.862  18.445  1.00 59.37  628 A 1 \nATOM 1725 N N   . PHE A 1 210 ? 37.727 13.280  18.478  1.00 46.48  629 A 1 \nATOM 1726 C CA  . PHE A 1 210 ? 37.612 12.768  17.116  1.00 43.69  629 A 1 \nATOM 1727 C C   . PHE A 1 210 ? 37.245 13.875  16.136  1.00 46.68  629 A 1 \nATOM 1728 O O   . PHE A 1 210 ? 37.742 13.897  15.003  1.00 36.91  629 A 1 \nATOM 1729 C CB  . PHE A 1 210 ? 36.574 11.648  17.063  1.00 51.78  629 A 1 \nATOM 1730 C CG  . PHE A 1 210 ? 37.103 10.308  17.483  1.00 56.58  629 A 1 \nATOM 1731 C CD1 . PHE A 1 210 ? 38.454 10.018  17.384  1.00 57.95  629 A 1 \nATOM 1732 C CD2 . PHE A 1 210 ? 36.248 9.337   17.975  1.00 57.84  629 A 1 \nATOM 1733 C CE1 . PHE A 1 210 ? 38.941 8.783   17.769  1.00 53.82  629 A 1 \nATOM 1734 C CE2 . PHE A 1 210 ? 36.729 8.103   18.361  1.00 57.17  629 A 1 \nATOM 1735 C CZ  . PHE A 1 210 ? 38.077 7.825   18.259  1.00 50.93  629 A 1 \nATOM 1736 N N   . ARG A 1 211 ? 36.373 14.796  16.550  1.00 49.55  630 A 1 \nATOM 1737 C CA  . ARG A 1 211 ? 35.935 15.863  15.656  1.00 43.86  630 A 1 \nATOM 1738 C C   . ARG A 1 211 ? 37.102 16.757  15.256  1.00 45.44  630 A 1 \nATOM 1739 O O   . ARG A 1 211 ? 37.273 17.084  14.076  1.00 48.55  630 A 1 \nATOM 1740 C CB  . ARG A 1 211 ? 34.829 16.683  16.320  1.00 41.89  630 A 1 \nATOM 1741 C CG  . ARG A 1 211 ? 33.509 15.945  16.454  1.00 37.06  630 A 1 \nATOM 1742 C CD  . ARG A 1 211 ? 32.467 16.795  17.160  1.00 46.92  630 A 1 \nATOM 1743 N NE  . ARG A 1 211 ? 31.112 16.321  16.899  1.00 46.13  630 A 1 \nATOM 1744 C CZ  . ARG A 1 211 ? 30.281 16.878  16.024  1.00 46.09  630 A 1 \nATOM 1745 N NH1 . ARG A 1 211 ? 30.667 17.935  15.322  1.00 44.74  630 A 1 \nATOM 1746 N NH2 . ARG A 1 211 ? 29.065 16.380  15.852  1.00 48.47  630 A 1 \nATOM 1747 N N   . LYS A 1 212 ? 37.919 17.161  16.230  1.00 42.18  631 A 1 \nATOM 1748 C CA  . LYS A 1 212 ? 39.069 18.002  15.919  1.00 47.50  631 A 1 \nATOM 1749 C C   . LYS A 1 212 ? 40.152 17.223  15.185  1.00 54.68  631 A 1 \nATOM 1750 O O   . LYS A 1 212 ? 40.840 17.785  14.325  1.00 65.17  631 A 1 \nATOM 1751 C CB  . LYS A 1 212 ? 39.625 18.622  17.200  1.00 45.59  631 A 1 \nATOM 1752 C CG  . LYS A 1 212 ? 38.606 19.449  17.968  1.00 54.12  631 A 1 \nATOM 1753 C CD  . LYS A 1 212 ? 38.935 19.504  19.450  1.00 67.73  631 A 1 \nATOM 1754 C CE  . LYS A 1 212 ? 39.759 20.736  19.785  1.00 78.13  631 A 1 \nATOM 1755 N NZ  . LYS A 1 212 ? 39.210 21.467  20.960  1.00 79.52  631 A 1 \nATOM 1756 N N   . ARG A 1 213 ? 40.318 15.937  15.502  1.00 46.09  632 A 1 \nATOM 1757 C CA  . ARG A 1 213 ? 41.292 15.125  14.780  1.00 52.76  632 A 1 \nATOM 1758 C C   . ARG A 1 213 ? 40.889 14.954  13.321  1.00 51.58  632 A 1 \nATOM 1759 O O   . ARG A 1 213 ? 41.740 15.018  12.425  1.00 56.50  632 A 1 \nATOM 1760 C CB  . ARG A 1 213 ? 41.453 13.763  15.455  1.00 62.86  632 A 1 \nATOM 1761 C CG  . ARG A 1 213 ? 42.349 12.799  14.691  1.00 65.06  632 A 1 \nATOM 1762 C CD  . ARG A 1 213 ? 42.627 11.536  15.489  1.00 64.57  632 A 1 \nATOM 1763 N NE  . ARG A 1 213 ? 42.483 10.332  14.676  1.00 61.46  632 A 1 \nATOM 1764 C CZ  . ARG A 1 213 ? 42.628 9.095   15.140  1.00 63.33  632 A 1 \nATOM 1765 N NH1 . ARG A 1 213 ? 42.924 8.894   16.417  1.00 67.94  632 A 1 \nATOM 1766 N NH2 . ARG A 1 213 ? 42.477 8.057   14.328  1.00 57.06  632 A 1 \nATOM 1767 N N   . MET A 1 214 ? 39.596 14.742  13.060  1.00 49.18  633 A 1 \nATOM 1768 C CA  . MET A 1 214 ? 39.138 14.597  11.683  1.00 42.91  633 A 1 \nATOM 1769 C C   . MET A 1 214 ? 39.336 15.881  10.889  1.00 41.02  633 A 1 \nATOM 1770 O O   . MET A 1 214 ? 39.539 15.831  9.670   1.00 45.10  633 A 1 \nATOM 1771 C CB  . MET A 1 214 ? 37.668 14.177  11.649  1.00 34.81  633 A 1 \nATOM 1772 C CG  . MET A 1 214 ? 37.176 13.797  10.260  1.00 45.34  633 A 1 \nATOM 1773 S SD  . MET A 1 214 ? 35.499 13.139  10.231  1.00 56.05  633 A 1 \nATOM 1774 C CE  . MET A 1 214 ? 35.773 11.481  10.847  1.00 47.76  633 A 1 \nATOM 1775 N N   . VAL A 1 215 ? 39.278 17.036  11.556  1.00 45.34  634 A 1 \nATOM 1776 C CA  . VAL A 1 215 ? 39.535 18.303  10.874  1.00 47.99  634 A 1 \nATOM 1777 C C   . VAL A 1 215 ? 40.945 18.312  10.297  1.00 48.37  634 A 1 \nATOM 1778 O O   . VAL A 1 215 ? 41.154 18.642  9.124   1.00 45.93  634 A 1 \nATOM 1779 C CB  . VAL A 1 215 ? 39.311 19.485  11.834  1.00 50.88  634 A 1 \nATOM 1780 C CG1 . VAL A 1 215 ? 39.880 20.766  11.242  1.00 49.95  634 A 1 \nATOM 1781 C CG2 . VAL A 1 215 ? 37.835 19.646  12.137  1.00 48.92  634 A 1 \nATOM 1782 N N   . TRP A 1 216 ? 41.932 17.939  11.113  1.00 56.00  635 A 1 \nATOM 1783 C CA  . TRP A 1 216 ? 43.306 17.884  10.626  1.00 62.29  635 A 1 \nATOM 1784 C C   . TRP A 1 216 ? 43.488 16.766  9.608   1.00 58.36  635 A 1 \nATOM 1785 O O   . TRP A 1 216 ? 44.205 16.936  8.615   1.00 66.93  635 A 1 \nATOM 1786 C CB  . TRP A 1 216 ? 44.274 17.703  11.793  1.00 66.14  635 A 1 \nATOM 1787 C CG  . TRP A 1 216 ? 45.707 17.862  11.395  1.00 69.62  635 A 1 \nATOM 1788 C CD1 . TRP A 1 216 ? 46.458 18.996  11.481  1.00 76.73  635 A 1 \nATOM 1789 C CD2 . TRP A 1 216 ? 46.561 16.855  10.837  1.00 69.99  635 A 1 \nATOM 1790 N NE1 . TRP A 1 216 ? 47.729 18.758  11.019  1.00 77.72  635 A 1 \nATOM 1791 C CE2 . TRP A 1 216 ? 47.818 17.451  10.617  1.00 72.44  635 A 1 \nATOM 1792 C CE3 . TRP A 1 216 ? 46.387 15.508  10.506  1.00 71.22  635 A 1 \nATOM 1793 C CZ2 . TRP A 1 216 ? 48.894 16.748  10.079  1.00 76.83  635 A 1 \nATOM 1794 C CZ3 . TRP A 1 216 ? 47.455 14.813  9.971   1.00 71.44  635 A 1 \nATOM 1795 C CH2 . TRP A 1 216 ? 48.693 15.433  9.764   1.00 73.29  635 A 1 \nATOM 1796 N N   . GLU A 1 217 ? 42.853 15.615  9.841   1.00 46.02  636 A 1 \nATOM 1797 C CA  . GLU A 1 217 ? 42.989 14.494  8.916   1.00 49.27  636 A 1 \nATOM 1798 C C   . GLU A 1 217 ? 42.443 14.845  7.539   1.00 45.98  636 A 1 \nATOM 1799 O O   . GLU A 1 217 ? 43.011 14.444  6.517   1.00 48.70  636 A 1 \nATOM 1800 C CB  . GLU A 1 217 ? 42.280 13.260  9.476   1.00 54.92  636 A 1 \nATOM 1801 C CG  . GLU A 1 217 ? 42.975 12.628  10.671  1.00 54.51  636 A 1 \nATOM 1802 C CD  . GLU A 1 217 ? 42.271 11.377  11.158  1.00 56.57  636 A 1 \nATOM 1803 O OE1 . GLU A 1 217 ? 41.130 11.124  10.718  1.00 62.92  636 A 1 \nATOM 1804 O OE2 . GLU A 1 217 ? 42.857 10.646  11.984  1.00 59.23  636 A 1 \nATOM 1805 N N   . ILE A 1 218 ? 41.343 15.598  7.491   1.00 44.89  637 A 1 \nATOM 1806 C CA  . ILE A 1 218 ? 40.756 15.968  6.207   1.00 50.91  637 A 1 \nATOM 1807 C C   . ILE A 1 218 ? 41.603 17.031  5.518   1.00 56.85  637 A 1 \nATOM 1808 O O   . ILE A 1 218 ? 41.823 16.975  4.301   1.00 54.56  637 A 1 \nATOM 1809 C CB  . ILE A 1 218 ? 39.301 16.432  6.405   1.00 44.04  637 A 1 \nATOM 1810 C CG1 . ILE A 1 218 ? 38.385 15.226  6.622   1.00 34.63  637 A 1 \nATOM 1811 C CG2 . ILE A 1 218 ? 38.824 17.254  5.216   1.00 44.14  637 A 1 \nATOM 1812 C CD1 . ILE A 1 218 ? 36.969 15.594  7.003   1.00 39.91  637 A 1 \nATOM 1813 N N   . LEU A 1 219 ? 42.105 18.005  6.282   1.00 54.66  638 A 1 \nATOM 1814 C CA  . LEU A 1 219 ? 42.898 19.078  5.689   1.00 57.35  638 A 1 \nATOM 1815 C C   . LEU A 1 219 ? 44.184 18.543  5.070   1.00 62.40  638 A 1 \nATOM 1816 O O   . LEU A 1 219 ? 44.567 18.949  3.967   1.00 56.78  638 A 1 \nATOM 1817 C CB  . LEU A 1 219 ? 43.213 20.141  6.742   1.00 51.51  638 A 1 \nATOM 1818 C CG  . LEU A 1 219 ? 42.061 21.063  7.146   1.00 52.65  638 A 1 \nATOM 1819 C CD1 . LEU A 1 219 ? 42.524 22.078  8.180   1.00 46.77  638 A 1 \nATOM 1820 C CD2 . LEU A 1 219 ? 41.473 21.760  5.929   1.00 55.40  638 A 1 \nATOM 1821 N N   . HIS A 1 220 ? 44.861 17.631  5.761   1.00 59.48  639 A 1 \nATOM 1822 C CA  . HIS A 1 220 ? 46.102 17.050  5.268   1.00 53.75  639 A 1 \nATOM 1823 C C   . HIS A 1 220 ? 45.883 15.780  4.457   1.00 55.16  639 A 1 \nATOM 1824 O O   . HIS A 1 220 ? 46.853 15.233  3.921   1.00 56.84  639 A 1 \nATOM 1825 C CB  . HIS A 1 220 ? 47.048 16.760  6.437   1.00 53.47  639 A 1 \nATOM 1826 C CG  . HIS A 1 220 ? 47.570 17.992  7.108   1.00 66.30  639 A 1 \nATOM 1827 N ND1 . HIS A 1 220 ? 48.898 18.358  7.063   1.00 77.83  639 A 1 \nATOM 1828 C CD2 . HIS A 1 220 ? 46.941 18.946  7.834   1.00 72.60  639 A 1 \nATOM 1829 C CE1 . HIS A 1 220 ? 49.065 19.482  7.736   1.00 81.74  639 A 1 \nATOM 1830 N NE2 . HIS A 1 220 ? 47.893 19.860  8.214   1.00 75.22  639 A 1 \nATOM 1831 N N   . ARG A 1 221 ? 44.639 15.305  4.356   1.00 51.97  640 A 1 \nATOM 1832 C CA  . ARG A 1 221 ? 44.305 14.096  3.600   1.00 45.24  640 A 1 \nATOM 1833 C C   . ARG A 1 221 ? 45.125 12.898  4.075   1.00 48.95  640 A 1 \nATOM 1834 O O   . ARG A 1 221 ? 45.509 12.031  3.287   1.00 47.47  640 A 1 \nATOM 1835 C CB  . ARG A 1 221 ? 44.480 14.318  2.096   1.00 42.30  640 A 1 \nATOM 1836 C CG  . ARG A 1 221 ? 43.244 14.873  1.406   1.00 55.77  640 A 1 \nATOM 1837 C CD  . ARG A 1 221 ? 43.593 16.054  0.515   1.00 71.90  640 A 1 \nATOM 1838 N NE  . ARG A 1 221 ? 44.455 17.017  1.194   1.00 81.42  640 A 1 \nATOM 1839 C CZ  . ARG A 1 221 ? 45.476 17.641  0.615   1.00 89.73  640 A 1 \nATOM 1840 N NH1 . ARG A 1 221 ? 45.765 17.403  -0.657  1.00 90.23  640 A 1 \nATOM 1841 N NH2 . ARG A 1 221 ? 46.208 18.503  1.308   1.00 93.21  640 A 1 \nATOM 1842 N N   . LYS A 1 222 ? 45.394 12.850  5.378   1.00 49.96  641 A 1 \nATOM 1843 C CA  . LYS A 1 222 ? 46.207 11.798  5.976   1.00 63.28  641 A 1 \nATOM 1844 C C   . LYS A 1 222 ? 45.465 11.218  7.169   1.00 68.65  641 A 1 \nATOM 1845 O O   . LYS A 1 222 ? 45.194 11.932  8.140   1.00 62.85  641 A 1 \nATOM 1846 C CB  . LYS A 1 222 ? 47.576 12.336  6.405   1.00 69.81  641 A 1 \nATOM 1847 C CG  . LYS A 1 222 ? 48.707 11.328  6.290   1.00 80.34  641 A 1 \nATOM 1848 C CD  . LYS A 1 222 ? 49.951 11.807  7.021   1.00 87.10  641 A 1 \nATOM 1849 C CE  . LYS A 1 222 ? 50.706 12.845  6.207   1.00 82.46  641 A 1 \nATOM 1850 N NZ  . LYS A 1 222 ? 51.826 13.450  6.979   1.00 81.70  641 A 1 \nATOM 1851 N N   . LEU A 1 223 ? 45.137 9.932   7.094   1.00 68.92  642 A 1 \nATOM 1852 C CA  . LEU A 1 223 ? 44.497 9.246   8.207   1.00 57.37  642 A 1 \nATOM 1853 C C   . LEU A 1 223 ? 45.527 8.901   9.273   1.00 63.24  642 A 1 \nATOM 1854 O O   . LEU A 1 223 ? 46.642 8.471   8.965   1.00 74.74  642 A 1 \nATOM 1855 C CB  . LEU A 1 223 ? 43.798 7.976   7.724   1.00 49.51  642 A 1 \nATOM 1856 C CG  . LEU A 1 223 ? 42.549 8.166   6.865   1.00 51.14  642 A 1 \nATOM 1857 C CD1 . LEU A 1 223 ? 42.191 6.868   6.164   1.00 52.80  642 A 1 \nATOM 1858 C CD2 . LEU A 1 223 ? 41.390 8.659   7.712   1.00 42.23  642 A 1 \nATOM 1859 N N   . LEU A 1 224 ? 45.147 9.090   10.532  1.00 60.98  643 A 1 \nATOM 1860 C CA  . LEU A 1 224 ? 46.057 8.840   11.643  1.00 65.83  643 A 1 \nATOM 1861 C C   . LEU A 1 224 ? 45.780 7.482   12.278  1.00 88.83  643 A 1 \nATOM 1862 O O   . LEU A 1 224 ? 46.701 6.718   12.566  1.00 98.32  643 A 1 \nATOM 1863 C CB  . LEU A 1 224 ? 45.943 9.949   12.693  1.00 57.19  643 A 1 \nATOM 1864 C CG  . LEU A 1 224 ? 46.844 11.180  12.542  1.00 50.98  643 A 1 \nATOM 1865 C CD1 . LEU A 1 224 ? 47.010 11.581  11.084  1.00 57.19  643 A 1 \nATOM 1866 C CD2 . LEU A 1 224 ? 46.300 12.344  13.358  1.00 45.38  643 A 1 \nATOM 1867 O OXT . LEU A 1 224 ? 44.628 7.115   12.513  1.00 96.94  643 A 1 \n#\n",
            "queryIndices": [30, 31, 32, 33, 34, 35, 36, 37, 38, 39, 40, 41, 42, 43, 44, 45, 46, 47, 48, 49, 50, 51, 52, 53, 54, 55, 56, 57, 58, 59, 60, 61, 62, 63, 64, 65, 66, 67, 68, 69, 70, 71, 72, 73, 74, 75, 76, 77, 78, 84, 85, 86, 87, 88, 89, 90, 91, 92, 93, 94, 95, 96, 97, 98, 99, 100, 102, 103, 104, 105, 106, 107, 108, 109, 110, 111, 112, 114, 115, 116, 117, 118, 119, 120, 121, 122, 123, 124, 125, 126, 127, 128, 129, 130, 131, 132, 133, 134, 135, 136, 137, 138, 139, 140, 141, 142, 143, 144, 145, 146, 147, 148, 149, 150, 151, 152, 153, 154, 155, 156, 157, 158, 159, 160, 161, 162, 163, 164, 165, 166, 167, 168, 169, 170, 171, 172, 173, 174, 175, 176, 177, 178, 179, 180, 181, 182, 183, 184, 185, 186, 187, 188, 189, 190, 191, 192, 193, 194, 195, 196, 197, 198, 199, 200, 201, 202, 203, 204, 205, 206, 207, 208, 209, 210, 211, 212, 213],
            "templateIndices": [33, 34, 35, 36, 37, 38, 39, 40, 41, 42, 43, 44, 45, 46, 47, 48, 49, 50, 51, 52, 53, 54, 55, 56, 57, 58, 59, 60, 61, 62, 63, 64, 65, 66, 67, 68, 69, 71, 72, 73, 74, 75, 76, 77, 78, 79, 80, 81, 82, 83, 84, 85, 86, 87, 88, 89, 90, 91, 92, 93, 94, 95, 96, 97, 98, 99, 100, 101, 102, 103, 104, 105, 106, 107, 108, 109, 110, 111, 112, 113, 114, 115, 116, 117, 118, 119, 120, 121, 122, 123, 124, 125, 126, 127, 128, 129, 130, 131, 132, 133, 136, 137, 138, 139, 140, 141, 142, 143, 144, 145, 146, 147, 148, 149, 150, 151, 152, 153, 154, 155, 156, 157, 158, 159, 160, 161, 162, 163, 164, 165, 166, 168, 169, 170, 171, 172, 173, 174, 175, 176, 177, 178, 179, 180, 181, 182, 183, 184, 185, 186, 187, 188, 189, 190, 191, 192, 193, 194, 195, 196, 197, 198, 199, 200, 201, 202, 203, 204, 205, 206, 207, 208, 209, 210, 211, 212, 213]
          },
          {
[truncated: 2,348,246 more chars]
