# Supplementary material for: Reprogramming of bacterial virulence by lysine acetylation
Source: Nat Commun. 2026 Apr 27;17:3859. doi: 10.1038/s41467-026-72244-8 (PMC13125535; doi:10.1038/s41467-026-72244-8)
Supplement: Supplementary file 3 — Supplementary Data 1 [file 41467_2026_72244_MOESM3_ESM.zip › Supplementary_Data_1/SnCE1_CoA/snce1__snce1_trunc_coa_summary_confidences.json]

{
 "chain_iptm": [
  0.8,
  0.8
 ],
 "chain_pair_iptm": [
  [
   0.77,
   0.8
  ],
  [
   0.8,
   0.53
  ]
 ],
 "chain_pair_pae_min": [
  [
   0.76,
   1.51
  ],
  [
   3.99,
   0.76
  ]
 ],
 "chain_ptm": [
  0.77,
  0.53
 ],
 "fraction_disordered": 0.14,
 "has_clash": 0.0,
 "iptm": 0.8,
 "ptm": 0.78,
 "ranking_score": 0.86
}
