# Supplementary material for: Reprogramming of bacterial virulence by lysine acetylation
Source: Nat Commun. 2026 Apr 27;17:3859. doi: 10.1038/s41467-026-72244-8 (PMC13125535; doi:10.1038/s41467-026-72244-8)
Supplement: Supplementary file 3 — Supplementary Data 1 [file 41467_2026_72244_MOESM3_ESM.zip › Supplementary_Data_1/SnCE1_CoA/snce1__snce1_trunc_coa_model.cif]

# By using this file you agree to the legally binding terms of use found at
# https://github.com/google-deepmind/alphafold3/blob/main/OUTPUT_TERMS_OF_USE.md.
# To request access to the AlphaFold 3 model parameters, follow the process set
# out at https://github.com/google-deepmind/alphafold3. You may only use these if
# received directly from Google. Use is subject to terms of use available at
# https://github.com/google-deepmind/alphafold3/blob/main/WEIGHTS_TERMS_OF_USE.md.
data_snce1__snce1_trunc_coa
#
_entry.id snce1__snce1_trunc_coa
#
loop_
_atom_type.symbol
C 
N 
O 
P 
S 
#
loop_
_audit_author.name
_audit_author.pdbx_ordinal
"Google DeepMind" 1 
"Isomorphic Labs" 2 
#
_audit_conform.dict_location https://raw.githubusercontent.com/ihmwg/ModelCIF/master/dist/mmcif_ma.dic
_audit_conform.dict_name     mmcif_ma.dic
_audit_conform.dict_version  1.4.5
#
loop_
_chem_comp.formula
_chem_comp.formula_weight
_chem_comp.id
_chem_comp.mon_nstd_flag
_chem_comp.name
_chem_comp.pdbx_smiles
_chem_comp.pdbx_synonyms
_chem_comp.type
"C3 H7 N O2"    89.093  ALA   y ALANINE         C[C@H](N)C(O)=O                                                                         ? "L-PEPTIDE LINKING" 
"C6 H15 N4 O2"  175.209 ARG   y ARGININE        N[C@@H](CCCNC(N)=[NH2+])C(O)=O                                                          ? "L-PEPTIDE LINKING" 
"C4 H8 N2 O3"   132.118 ASN   y ASPARAGINE      N[C@@H](CC(N)=O)C(O)=O                                                                  ? "L-PEPTIDE LINKING" 
"C4 H7 N O4"    133.103 ASP   y "ASPARTIC ACID" N[C@@H](CC(O)=O)C(O)=O                                                                  ? "L-PEPTIDE LINKING" 
"C3 H7 N O2 S"  121.158 CYS   y CYSTEINE        N[C@@H](CS)C(O)=O                                                                       ? "L-PEPTIDE LINKING" 
"C5 H10 N2 O3"  146.144 GLN   y GLUTAMINE       N[C@@H](CCC(N)=O)C(O)=O                                                                 ? "L-PEPTIDE LINKING" 
"C5 H9 N O4"    147.129 GLU   y "GLUTAMIC ACID" N[C@@H](CCC(O)=O)C(O)=O                                                                 ? "L-PEPTIDE LINKING" 
"C2 H5 N O2"    75.067  GLY   y GLYCINE         NCC(O)=O                                                                                ? "PEPTIDE LINKING"   
"C6 H10 N3 O2"  156.162 HIS   y HISTIDINE       N[C@@H](Cc1c[nH]c[nH+]1)C(O)=O                                                          ? "L-PEPTIDE LINKING" 
"C6 H13 N O2"   131.173 ILE   y ISOLEUCINE      CC[C@H](C)[C@H](N)C(O)=O                                                                ? "L-PEPTIDE LINKING" 
"C6 H13 N O2"   131.173 LEU   y LEUCINE         CC(C)C[C@H](N)C(O)=O                                                                    ? "L-PEPTIDE LINKING" 
?               ?       LIG_B ? ?               O=C(NCCS)CCNC(=O)C(O)C(C)(C)COP(=O)(O)OP(=O)(O)OCC3OC(n2cnc1c(ncnc12)N)C(O)C3OP(=O)(O)O ? non-polymer         
"C6 H15 N2 O2"  147.195 LYS   y LYSINE          N[C@@H](CCCC[NH3+])C(O)=O                                                               ? "L-PEPTIDE LINKING" 
"C5 H11 N O2 S" 149.211 MET   y METHIONINE      CSCC[C@H](N)C(O)=O                                                                      ? "L-PEPTIDE LINKING" 
"C9 H11 N O2"   165.189 PHE   y PHENYLALANINE   N[C@@H](Cc1ccccc1)C(O)=O                                                                ? "L-PEPTIDE LINKING" 
"C5 H9 N O2"    115.130 PRO   y PROLINE         OC(=O)[C@@H]1CCCN1                                                                      ? "L-PEPTIDE LINKING" 
"C3 H7 N O3"    105.093 SER   y SERINE          N[C@@H](CO)C(O)=O                                                                       ? "L-PEPTIDE LINKING" 
"C4 H9 N O3"    119.119 THR   y THREONINE       C[C@@H](O)[C@H](N)C(O)=O                                                                ? "L-PEPTIDE LINKING" 
"C11 H12 N2 O2" 204.225 TRP   y TRYPTOPHAN      N[C@@H](Cc1c[nH]c2ccccc12)C(O)=O                                                        ? "L-PEPTIDE LINKING" 
"C9 H11 N O3"   181.189 TYR   y TYROSINE        N[C@@H](Cc1ccc(O)cc1)C(O)=O                                                             ? "L-PEPTIDE LINKING" 
"C5 H11 N O2"   117.146 VAL   y VALINE          CC(C)[C@H](N)C(O)=O                                                                     ? "L-PEPTIDE LINKING" 
#
_citation.book_publisher          ?
_citation.country                 UK
_citation.id                      primary
_citation.journal_full            Nature
_citation.journal_id_ASTM         NATUAS
_citation.journal_id_CSD          0006
_citation.journal_id_ISSN         0028-0836
_citation.journal_volume          630
_citation.page_first              493
_citation.page_last               500
_citation.pdbx_database_id_DOI    10.1038/s41586-024-07487-w
_citation.pdbx_database_id_PubMed 38718835
_citation.title                   "Accurate structure prediction of biomolecular interactions with AlphaFold 3"
_citation.year                    2024
#
loop_
_citation_author.citation_id
_citation_author.name
_citation_author.ordinal
primary "Google DeepMind" 1 
primary "Isomorphic Labs" 2 
#
loop_
_entity.id
_entity.pdbx_description
_entity.type
1 . polymer     
2 . non-polymer 
#
_entity_poly.entity_id      1
_entity_poly.pdbx_strand_id A
_entity_poly.type           polypeptide(L)
#
loop_
_entity_poly_seq.entity_id
_entity_poly_seq.hetero
_entity_poly_seq.mon_id
_entity_poly_seq.num
1 n SER 1   
1 n LEU 2   
1 n THR 3   
1 n SER 4   
1 n LYS 5   
1 n ALA 6   
1 n ILE 7   
1 n CYS 8   
1 n ARG 9   
1 n TYR 10  
1 n SER 11  
1 n LEU 12  
1 n SER 13  
1 n SER 14  
1 n VAL 15  
1 n GLU 16  
1 n SER 17  
1 n ILE 18  
1 n GLN 19  
1 n PRO 20  
1 n LYS 21  
1 n THR 22  
1 n GLN 23  
1 n VAL 24  
1 n LYS 25  
1 n ALA 26  
1 n ILE 27  
1 n GLU 28  
1 n PRO 29  
1 n LYS 30  
1 n GLY 31  
1 n GLU 32  
1 n LYS 33  
1 n ASP 34  
1 n ARG 35  
1 n PHE 36  
1 n LEU 37  
1 n ILE 38  
1 n ASP 39  
1 n GLU 40  
1 n ARG 41  
1 n ASN 42  
1 n TRP 43  
1 n LEU 44  
1 n ASN 45  
1 n ASN 46  
1 n GLN 47  
1 n HIS 48  
1 n LEU 49  
1 n GLY 50  
1 n LEU 51  
1 n TYR 52  
1 n SER 53  
1 n LEU 54  
1 n PHE 55  
1 n LEU 56  
1 n GLN 57  
1 n GLU 58  
1 n LYS 59  
1 n TYR 60  
1 n GLY 61  
1 n PRO 62  
1 n GLU 63  
1 n VAL 64  
1 n PHE 65  
1 n PHE 66  
1 n PRO 67  
1 n PHE 68  
1 n GLY 69  
1 n GLY 70  
1 n TRP 71  
1 n THR 72  
1 n TYR 73  
1 n VAL 74  
1 n PHE 75  
1 n PRO 76  
1 n GLY 77  
1 n LEU 78  
1 n THR 79  
1 n ASP 80  
1 n ARG 81  
1 n PHE 82  
1 n PHE 83  
1 n LYS 84  
1 n GLU 85  
1 n ASP 86  
1 n SER 87  
1 n TYR 88  
1 n HIS 89  
1 n ILE 90  
1 n LEU 91  
1 n ASP 92  
1 n VAL 93  
1 n ARG 94  
1 n ALA 95  
1 n LYS 96  
1 n ARG 97  
1 n ILE 98  
1 n LYS 99  
1 n SER 100 
1 n PHE 101 
1 n LEU 102 
1 n ASP 103 
1 n TYR 104 
1 n LYS 105 
1 n SER 106 
1 n ILE 107 
1 n THR 108 
1 n TYR 109 
1 n PRO 110 
1 n LEU 111 
1 n PHE 112 
1 n ILE 113 
1 n GLY 114 
1 n GLY 115 
1 n ASN 116 
1 n HIS 117 
1 n TRP 118 
1 n GLY 119 
1 n LEU 120 
1 n LEU 121 
1 n PHE 122 
1 n ILE 123 
1 n ASP 124 
1 n ARG 125 
1 n GLU 126 
1 n LYS 127 
1 n ARG 128 
1 n THR 129 
1 n VAL 130 
1 n GLU 131 
1 n TYR 132 
1 n TYR 133 
1 n ASP 134 
1 n SER 135 
1 n LYS 136 
1 n ILE 137 
1 n ASN 138 
1 n TYR 139 
1 n GLY 140 
1 n ASN 141 
1 n TYR 142 
1 n GLU 143 
1 n GLU 144 
1 n GLY 145 
1 n LEU 146 
1 n GLN 147 
1 n GLY 148 
1 n ILE 149 
1 n LYS 150 
1 n ASP 151 
1 n VAL 152 
1 n ALA 153 
1 n ALA 154 
1 n LYS 155 
1 n PHE 156 
1 n THR 157 
1 n LYS 158 
1 n TYR 159 
1 n ASP 160 
1 n PRO 161 
1 n GLY 162 
1 n GLU 163 
1 n LYS 164 
1 n PRO 165 
1 n TYR 166 
1 n THR 167 
1 n TYR 168 
1 n LEU 169 
1 n GLU 170 
1 n LYS 171 
1 n ILE 172 
1 n LYS 173 
1 n LYS 174 
1 n LYS 175 
1 n LEU 176 
1 n GLN 177 
1 n PRO 178 
1 n ASP 179 
1 n GLY 180 
1 n TYR 181 
1 n GLN 182 
1 n CYS 183 
1 n GLY 184 
1 n PRO 185 
1 n TRP 186 
1 n ALA 187 
1 n LEU 188 
1 n TYR 189 
1 n PHE 190 
1 n LEU 191 
1 n GLU 192 
1 n HIS 193 
1 n ARG 194 
1 n LEU 195 
1 n GLU 196 
1 n ASN 197 
1 n PRO 198 
1 n GLU 199 
1 n VAL 200 
1 n ASP 201 
1 n PHE 202 
1 n ASN 203 
1 n GLN 204 
1 n LEU 205 
1 n ASP 206 
1 n LEU 207 
1 n ASN 208 
1 n GLU 209 
1 n ALA 210 
1 n GLN 211 
1 n ASN 212 
1 n MET 213 
1 n ILE 214 
1 n ALA 215 
1 n LYS 216 
1 n TYR 217 
1 n ARG 218 
1 n PHE 219 
1 n ALA 220 
1 n VAL 221 
1 n ARG 222 
1 n ASP 223 
1 n LYS 224 
1 n LEU 225 
1 n LEU 226 
1 n GLU 227 
1 n LEU 228 
1 n GLN 229 
1 n LYS 230 
1 n ASN 231 
1 n GLY 232 
1 n ASN 233 
1 n THR 234 
1 n LEU 235 
1 n TYR 236 
1 n CYS 237 
#
_ma_data.content_type "model coordinates"
_ma_data.id           1
_ma_data.name         Model
#
_ma_model_list.data_id          1
_ma_model_list.model_group_id   1
_ma_model_list.model_group_name "AlphaFold-beta-20231127 (3.0.0 @ 2025-02-20 13:12:34)"
_ma_model_list.model_id         1
_ma_model_list.model_name       "Top ranked model"
_ma_model_list.model_type       "Ab initio model"
_ma_model_list.ordinal_id       1
#
loop_
_ma_protocol_step.method_type
_ma_protocol_step.ordinal_id
_ma_protocol_step.protocol_id
_ma_protocol_step.step_id
"coevolution MSA" 1 1 1 
"template search" 2 1 2 
modeling          3 1 3 
#
loop_
_ma_qa_metric.id
_ma_qa_metric.mode
_ma_qa_metric.name
_ma_qa_metric.software_group_id
_ma_qa_metric.type
1 global pLDDT 1 pLDDT 
2 local  pLDDT 1 pLDDT 
#
_ma_qa_metric_global.metric_id    1
_ma_qa_metric_global.metric_value 73.95
_ma_qa_metric_global.model_id     1
_ma_qa_metric_global.ordinal_id   1
#
_ma_software_group.group_id    1
_ma_software_group.ordinal_id  1
_ma_software_group.software_id 1
#
loop_
_ma_target_entity.data_id
_ma_target_entity.entity_id
_ma_target_entity.origin
1 1 . 
1 2 . 
#
loop_
_ma_target_entity_instance.asym_id
_ma_target_entity_instance.details
_ma_target_entity_instance.entity_id
A . 1 
B . 2 
#
loop_
_pdbx_data_usage.details
_pdbx_data_usage.id
_pdbx_data_usage.type
_pdbx_data_usage.url
;Non-commercial use only, by using this file you agree to the terms of use found
at https://github.com/google-deepmind/alphafold3/blob/main/OUTPUT_TERMS_OF_USE.md.
To request access to the AlphaFold 3 model parameters, follow the process set
out at https://github.com/google-deepmind/alphafold3. You may only use these if
received directly from Google. Use is subject to terms of use available at
https://github.com/google-deepmind/alphafold3/blob/main/WEIGHTS_TERMS_OF_USE.md.

;
1 license    https://github.com/google-deepmind/alphafold3/blob/main/OUTPUT_TERMS_OF_USE.md 
;AlphaFold 3 and its output are not intended for, have not been validated for,
and are not approved for clinical use. They are provided "as-is" without any
warranty of any kind, whether expressed or implied. No warranty is given that
use shall not infringe the rights of any third party.

;
2 disclaimer ?                                                                              
#
_pdbx_nonpoly_scheme.asym_id       B
_pdbx_nonpoly_scheme.auth_seq_num  1
_pdbx_nonpoly_scheme.entity_id     2
_pdbx_nonpoly_scheme.mon_id        LIG_B
_pdbx_nonpoly_scheme.pdb_ins_code  .
_pdbx_nonpoly_scheme.pdb_seq_num   1
_pdbx_nonpoly_scheme.pdb_strand_id B
#
loop_
_pdbx_poly_seq_scheme.asym_id
_pdbx_poly_seq_scheme.auth_seq_num
_pdbx_poly_seq_scheme.entity_id
_pdbx_poly_seq_scheme.hetero
_pdbx_poly_seq_scheme.mon_id
_pdbx_poly_seq_scheme.pdb_ins_code
_pdbx_poly_seq_scheme.pdb_seq_num
_pdbx_poly_seq_scheme.pdb_strand_id
_pdbx_poly_seq_scheme.seq_id
A 1   1 n SER . 1   A 1   
A 2   1 n LEU . 2   A 2   
A 3   1 n THR . 3   A 3   
A 4   1 n SER . 4   A 4   
A 5   1 n LYS . 5   A 5   
A 6   1 n ALA . 6   A 6   
A 7   1 n ILE . 7   A 7   
A 8   1 n CYS . 8   A 8   
A 9   1 n ARG . 9   A 9   
A 10  1 n TYR . 10  A 10  
A 11  1 n SER . 11  A 11  
A 12  1 n LEU . 12  A 12  
A 13  1 n SER . 13  A 13  
A 14  1 n SER . 14  A 14  
A 15  1 n VAL . 15  A 15  
A 16  1 n GLU . 16  A 16  
A 17  1 n SER . 17  A 17  
A 18  1 n ILE . 18  A 18  
A 19  1 n GLN . 19  A 19  
A 20  1 n PRO . 20  A 20  
A 21  1 n LYS . 21  A 21  
A 22  1 n THR . 22  A 22  
A 23  1 n GLN . 23  A 23  
A 24  1 n VAL . 24  A 24  
A 25  1 n LYS . 25  A 25  
A 26  1 n ALA . 26  A 26  
A 27  1 n ILE . 27  A 27  
A 28  1 n GLU . 28  A 28  
A 29  1 n PRO . 29  A 29  
A 30  1 n LYS . 30  A 30  
A 31  1 n GLY . 31  A 31  
A 32  1 n GLU . 32  A 32  
A 33  1 n LYS . 33  A 33  
A 34  1 n ASP . 34  A 34  
A 35  1 n ARG . 35  A 35  
A 36  1 n PHE . 36  A 36  
A 37  1 n LEU . 37  A 37  
A 38  1 n ILE . 38  A 38  
A 39  1 n ASP . 39  A 39  
A 40  1 n GLU . 40  A 40  
A 41  1 n ARG . 41  A 41  
A 42  1 n ASN . 42  A 42  
A 43  1 n TRP . 43  A 43  
A 44  1 n LEU . 44  A 44  
A 45  1 n ASN . 45  A 45  
A 46  1 n ASN . 46  A 46  
A 47  1 n GLN . 47  A 47  
A 48  1 n HIS . 48  A 48  
A 49  1 n LEU . 49  A 49  
A 50  1 n GLY . 50  A 50  
A 51  1 n LEU . 51  A 51  
A 52  1 n TYR . 52  A 52  
A 53  1 n SER . 53  A 53  
A 54  1 n LEU . 54  A 54  
A 55  1 n PHE . 55  A 55  
A 56  1 n LEU . 56  A 56  
A 57  1 n GLN . 57  A 57  
A 58  1 n GLU . 58  A 58  
A 59  1 n LYS . 59  A 59  
A 60  1 n TYR . 60  A 60  
A 61  1 n GLY . 61  A 61  
A 62  1 n PRO . 62  A 62  
A 63  1 n GLU . 63  A 63  
A 64  1 n VAL . 64  A 64  
A 65  1 n PHE . 65  A 65  
A 66  1 n PHE . 66  A 66  
A 67  1 n PRO . 67  A 67  
A 68  1 n PHE . 68  A 68  
A 69  1 n GLY . 69  A 69  
A 70  1 n GLY . 70  A 70  
A 71  1 n TRP . 71  A 71  
A 72  1 n THR . 72  A 72  
A 73  1 n TYR . 73  A 73  
A 74  1 n VAL . 74  A 74  
A 75  1 n PHE . 75  A 75  
A 76  1 n PRO . 76  A 76  
A 77  1 n GLY . 77  A 77  
A 78  1 n LEU . 78  A 78  
A 79  1 n THR . 79  A 79  
A 80  1 n ASP . 80  A 80  
A 81  1 n ARG . 81  A 81  
A 82  1 n PHE . 82  A 82  
A 83  1 n PHE . 83  A 83  
A 84  1 n LYS . 84  A 84  
A 85  1 n GLU . 85  A 85  
A 86  1 n ASP . 86  A 86  
A 87  1 n SER . 87  A 87  
A 88  1 n TYR . 88  A 88  
A 89  1 n HIS . 89  A 89  
A 90  1 n ILE . 90  A 90  
A 91  1 n LEU . 91  A 91  
A 92  1 n ASP . 92  A 92  
A 93  1 n VAL . 93  A 93  
A 94  1 n ARG . 94  A 94  
A 95  1 n ALA . 95  A 95  
A 96  1 n LYS . 96  A 96  
A 97  1 n ARG . 97  A 97  
A 98  1 n ILE . 98  A 98  
A 99  1 n LYS . 99  A 99  
A 100 1 n SER . 100 A 100 
A 101 1 n PHE . 101 A 101 
A 102 1 n LEU . 102 A 102 
A 103 1 n ASP . 103 A 103 
A 104 1 n TYR . 104 A 104 
A 105 1 n LYS . 105 A 105 
A 106 1 n SER . 106 A 106 
A 107 1 n ILE . 107 A 107 
A 108 1 n THR . 108 A 108 
A 109 1 n TYR . 109 A 109 
A 110 1 n PRO . 110 A 110 
A 111 1 n LEU . 111 A 111 
A 112 1 n PHE . 112 A 112 
A 113 1 n ILE . 113 A 113 
A 114 1 n GLY . 114 A 114 
A 115 1 n GLY . 115 A 115 
A 116 1 n ASN . 116 A 116 
A 117 1 n HIS . 117 A 117 
A 118 1 n TRP . 118 A 118 
A 119 1 n GLY . 119 A 119 
A 120 1 n LEU . 120 A 120 
A 121 1 n LEU . 121 A 121 
A 122 1 n PHE . 122 A 122 
A 123 1 n ILE . 123 A 123 
A 124 1 n ASP . 124 A 124 
A 125 1 n ARG . 125 A 125 
A 126 1 n GLU . 126 A 126 
A 127 1 n LYS . 127 A 127 
A 128 1 n ARG . 128 A 128 
A 129 1 n THR . 129 A 129 
A 130 1 n VAL . 130 A 130 
A 131 1 n GLU . 131 A 131 
A 132 1 n TYR . 132 A 132 
A 133 1 n TYR . 133 A 133 
A 134 1 n ASP . 134 A 134 
A 135 1 n SER . 135 A 135 
A 136 1 n LYS . 136 A 136 
A 137 1 n ILE . 137 A 137 
A 138 1 n ASN . 138 A 138 
A 139 1 n TYR . 139 A 139 
A 140 1 n GLY . 140 A 140 
A 141 1 n ASN . 141 A 141 
A 142 1 n TYR . 142 A 142 
A 143 1 n GLU . 143 A 143 
A 144 1 n GLU . 144 A 144 
A 145 1 n GLY . 145 A 145 
A 146 1 n LEU . 146 A 146 
A 147 1 n GLN . 147 A 147 
A 148 1 n GLY . 148 A 148 
A 149 1 n ILE . 149 A 149 
A 150 1 n LYS . 150 A 150 
A 151 1 n ASP . 151 A 151 
A 152 1 n VAL . 152 A 152 
A 153 1 n ALA . 153 A 153 
A 154 1 n ALA . 154 A 154 
A 155 1 n LYS . 155 A 155 
A 156 1 n PHE . 156 A 156 
A 157 1 n THR . 157 A 157 
A 158 1 n LYS . 158 A 158 
A 159 1 n TYR . 159 A 159 
A 160 1 n ASP . 160 A 160 
A 161 1 n PRO . 161 A 161 
A 162 1 n GLY . 162 A 162 
A 163 1 n GLU . 163 A 163 
A 164 1 n LYS . 164 A 164 
A 165 1 n PRO . 165 A 165 
A 166 1 n TYR . 166 A 166 
A 167 1 n THR . 167 A 167 
A 168 1 n TYR . 168 A 168 
A 169 1 n LEU . 169 A 169 
A 170 1 n GLU . 170 A 170 
A 171 1 n LYS . 171 A 171 
A 172 1 n ILE . 172 A 172 
A 173 1 n LYS . 173 A 173 
A 174 1 n LYS . 174 A 174 
A 175 1 n LYS . 175 A 175 
A 176 1 n LEU . 176 A 176 
A 177 1 n GLN . 177 A 177 
A 178 1 n PRO . 178 A 178 
A 179 1 n ASP . 179 A 179 
A 180 1 n GLY . 180 A 180 
A 181 1 n TYR . 181 A 181 
A 182 1 n GLN . 182 A 182 
A 183 1 n CYS . 183 A 183 
A 184 1 n GLY . 184 A 184 
A 185 1 n PRO . 185 A 185 
A 186 1 n TRP . 186 A 186 
A 187 1 n ALA . 187 A 187 
A 188 1 n LEU . 188 A 188 
A 189 1 n TYR . 189 A 189 
A 190 1 n PHE . 190 A 190 
A 191 1 n LEU . 191 A 191 
A 192 1 n GLU . 192 A 192 
A 193 1 n HIS . 193 A 193 
A 194 1 n ARG . 194 A 194 
A 195 1 n LEU . 195 A 195 
A 196 1 n GLU . 196 A 196 
A 197 1 n ASN . 197 A 197 
A 198 1 n PRO . 198 A 198 
A 199 1 n GLU . 199 A 199 
A 200 1 n VAL . 200 A 200 
A 201 1 n ASP . 201 A 201 
A 202 1 n PHE . 202 A 202 
A 203 1 n ASN . 203 A 203 
A 204 1 n GLN . 204 A 204 
A 205 1 n LEU . 205 A 205 
A 206 1 n ASP . 206 A 206 
A 207 1 n LEU . 207 A 207 
A 208 1 n ASN . 208 A 208 
A 209 1 n GLU . 209 A 209 
A 210 1 n ALA . 210 A 210 
A 211 1 n GLN . 211 A 211 
A 212 1 n ASN . 212 A 212 
A 213 1 n MET . 213 A 213 
A 214 1 n ILE . 214 A 214 
A 215 1 n ALA . 215 A 215 
A 216 1 n LYS . 216 A 216 
A 217 1 n TYR . 217 A 217 
A 218 1 n ARG . 218 A 218 
A 219 1 n PHE . 219 A 219 
A 220 1 n ALA . 220 A 220 
A 221 1 n VAL . 221 A 221 
A 222 1 n ARG . 222 A 222 
A 223 1 n ASP . 223 A 223 
A 224 1 n LYS . 224 A 224 
A 225 1 n LEU . 225 A 225 
A 226 1 n LEU . 226 A 226 
A 227 1 n GLU . 227 A 227 
A 228 1 n LEU . 228 A 228 
A 229 1 n GLN . 229 A 229 
A 230 1 n LYS . 230 A 230 
A 231 1 n ASN . 231 A 231 
A 232 1 n GLY . 232 A 232 
A 233 1 n ASN . 233 A 233 
A 234 1 n THR . 234 A 234 
A 235 1 n LEU . 235 A 235 
A 236 1 n TYR . 236 A 236 
A 237 1 n CYS . 237 A 237 
#
_software.classification other
_software.date           ?
_software.description    "Structure prediction"
_software.name           AlphaFold
_software.pdbx_ordinal   1
_software.type           package
_software.version        "AlphaFold-beta-20231127 (7d9495ae8dbd318b858637eeca6259fdd17ec68e37ad6f1462fd62aafc972dcf)"
#
loop_
_struct_asym.entity_id
_struct_asym.id
1 A 
2 B 
#
loop_
_atom_site.group_PDB
_atom_site.id
_atom_site.type_symbol
_atom_site.label_atom_id
_atom_site.label_alt_id
_atom_site.label_comp_id
_atom_site.label_asym_id
_atom_site.label_entity_id
_atom_site.label_seq_id
_atom_site.pdbx_PDB_ins_code
_atom_site.Cartn_x
_atom_site.Cartn_y
_atom_site.Cartn_z
_atom_site.occupancy
_atom_site.B_iso_or_equiv
_atom_site.auth_seq_id
_atom_site.auth_asym_id
_atom_site.pdbx_PDB_model_num
ATOM   1    N N   . SER   A 1 1   ? -20.875 8.705   32.048  1.00 19.50 1   A 1 
ATOM   2    C CA  . SER   A 1 1   ? -19.512 8.709   31.480  1.00 24.21 1   A 1 
ATOM   3    C C   . SER   A 1 1   ? -19.634 8.555   29.970  1.00 27.06 1   A 1 
ATOM   4    O O   . SER   A 1 1   ? -20.009 7.485   29.505  1.00 25.90 1   A 1 
ATOM   5    C CB  . SER   A 1 1   ? -18.669 7.583   32.075  1.00 24.80 1   A 1 
ATOM   6    O OG  . SER   A 1 1   ? -17.370 7.666   31.546  1.00 21.52 1   A 1 
ATOM   7    N N   . LEU   A 1 2   ? -19.473 9.655   29.225  1.00 22.08 2   A 1 
ATOM   8    C CA  . LEU   A 1 2   ? -19.653 9.679   27.773  1.00 23.30 2   A 1 
ATOM   9    C C   . LEU   A 1 2   ? -18.423 9.027   27.137  1.00 24.08 2   A 1 
ATOM   10   O O   . LEU   A 1 2   ? -17.411 9.683   26.915  1.00 22.18 2   A 1 
ATOM   11   C CB  . LEU   A 1 2   ? -19.859 11.129  27.299  1.00 22.81 2   A 1 
ATOM   12   C CG  . LEU   A 1 2   ? -21.276 11.669  27.548  1.00 20.06 2   A 1 
ATOM   13   C CD1 . LEU   A 1 2   ? -21.277 13.198  27.532  1.00 18.84 2   A 1 
ATOM   14   C CD2 . LEU   A 1 2   ? -22.248 11.178  26.467  1.00 21.18 2   A 1 
ATOM   15   N N   . THR   A 1 3   ? -18.508 7.731   26.889  1.00 21.44 3   A 1 
ATOM   16   C CA  . THR   A 1 3   ? -17.507 7.034   26.087  1.00 22.25 3   A 1 
ATOM   17   C C   . THR   A 1 3   ? -17.571 7.617   24.679  1.00 22.78 3   A 1 
ATOM   18   O O   . THR   A 1 3   ? -18.510 7.337   23.933  1.00 21.38 3   A 1 
ATOM   19   C CB  . THR   A 1 3   ? -17.757 5.522   26.069  1.00 21.53 3   A 1 
ATOM   20   O OG1 . THR   A 1 3   ? -19.122 5.244   25.839  1.00 18.19 3   A 1 
ATOM   21   C CG2 . THR   A 1 3   ? -17.392 4.881   27.408  1.00 18.37 3   A 1 
ATOM   22   N N   . SER   A 1 4   ? -16.610 8.476   24.361  1.00 24.82 4   A 1 
ATOM   23   C CA  . SER   A 1 4   ? -16.447 9.074   23.040  1.00 25.68 4   A 1 
ATOM   24   C C   . SER   A 1 4   ? -16.185 7.949   22.040  1.00 26.81 4   A 1 
ATOM   25   O O   . SER   A 1 4   ? -15.053 7.527   21.835  1.00 26.11 4   A 1 
ATOM   26   C CB  . SER   A 1 4   ? -15.303 10.097  23.059  1.00 25.60 4   A 1 
ATOM   27   O OG  . SER   A 1 4   ? -15.168 10.694  21.789  1.00 22.52 4   A 1 
ATOM   28   N N   . LYS   A 1 5   ? -17.275 7.409   21.471  1.00 26.27 5   A 1 
ATOM   29   C CA  . LYS   A 1 5   ? -17.189 6.474   20.352  1.00 27.30 5   A 1 
ATOM   30   C C   . LYS   A 1 5   ? -16.619 7.280   19.194  1.00 27.55 5   A 1 
ATOM   31   O O   . LYS   A 1 5   ? -17.332 8.097   18.621  1.00 26.45 5   A 1 
ATOM   32   C CB  . LYS   A 1 5   ? -18.563 5.880   20.003  1.00 28.02 5   A 1 
ATOM   33   C CG  . LYS   A 1 5   ? -19.025 4.813   21.008  1.00 24.97 5   A 1 
ATOM   34   C CD  . LYS   A 1 5   ? -20.372 4.220   20.564  1.00 23.26 5   A 1 
ATOM   35   C CE  . LYS   A 1 5   ? -20.816 3.125   21.535  1.00 20.85 5   A 1 
ATOM   36   N NZ  . LYS   A 1 5   ? -22.127 2.535   21.133  1.00 19.13 5   A 1 
ATOM   37   N N   . ALA   A 1 6   ? -15.354 7.060   18.894  1.00 30.40 6   A 1 
ATOM   38   C CA  . ALA   A 1 6   ? -14.758 7.567   17.671  1.00 31.04 6   A 1 
ATOM   39   C C   . ALA   A 1 6   ? -15.579 7.002   16.504  1.00 31.60 6   A 1 
ATOM   40   O O   . ALA   A 1 6   ? -15.475 5.827   16.155  1.00 30.50 6   A 1 
ATOM   41   C CB  . ALA   A 1 6   ? -13.280 7.163   17.623  1.00 30.95 6   A 1 
ATOM   42   N N   . ILE   A 1 7   ? -16.489 7.845   15.966  1.00 27.01 7   A 1 
ATOM   43   C CA  . ILE   A 1 7   ? -17.317 7.500   14.822  1.00 27.03 7   A 1 
ATOM   44   C C   . ILE   A 1 7   ? -16.392 7.572   13.614  1.00 27.61 7   A 1 
ATOM   45   O O   . ILE   A 1 7   ? -16.361 8.569   12.899  1.00 26.55 7   A 1 
ATOM   46   C CB  . ILE   A 1 7   ? -18.561 8.413   14.696  1.00 26.91 7   A 1 
ATOM   47   C CG1 . ILE   A 1 7   ? -19.381 8.464   16.009  1.00 23.61 7   A 1 
ATOM   48   C CG2 . ILE   A 1 7   ? -19.456 7.901   13.549  1.00 25.40 7   A 1 
ATOM   49   C CD1 . ILE   A 1 7   ? -20.559 9.450   15.975  1.00 23.71 7   A 1 
ATOM   50   N N   . CYS   A 1 8   ? -15.639 6.514   13.395  1.00 34.71 8   A 1 
ATOM   51   C CA  . CYS   A 1 8   ? -15.115 6.272   12.070  1.00 36.01 8   A 1 
ATOM   52   C C   . CYS   A 1 8   ? -16.323 5.944   11.184  1.00 36.83 8   A 1 
ATOM   53   O O   . CYS   A 1 8   ? -16.706 4.792   11.013  1.00 36.58 8   A 1 
ATOM   54   C CB  . CYS   A 1 8   ? -14.021 5.190   12.102  1.00 37.03 8   A 1 
ATOM   55   S SG  . CYS   A 1 8   ? -12.382 5.900   12.481  1.00 32.77 8   A 1 
ATOM   56   N N   . ARG   A 1 9   ? -16.970 7.012   10.667  1.00 28.20 9   A 1 
ATOM   57   C CA  . ARG   A 1 9   ? -18.050 6.946   9.676   1.00 28.59 9   A 1 
ATOM   58   C C   . ARG   A 1 9   ? -17.476 6.529   8.319   1.00 28.89 9   A 1 
ATOM   59   O O   . ARG   A 1 9   ? -17.686 7.210   7.323   1.00 27.49 9   A 1 
ATOM   60   C CB  . ARG   A 1 9   ? -18.804 8.283   9.556   1.00 28.65 9   A 1 
ATOM   61   C CG  . ARG   A 1 9   ? -19.686 8.658   10.749  1.00 25.53 9   A 1 
ATOM   62   C CD  . ARG   A 1 9   ? -20.462 9.931   10.366  1.00 24.08 9   A 1 
ATOM   63   N NE  . ARG   A 1 9   ? -21.359 10.398  11.445  1.00 22.40 9   A 1 
ATOM   64   C CZ  . ARG   A 1 9   ? -22.200 11.422  11.363  1.00 20.58 9   A 1 
ATOM   65   N NH1 . ARG   A 1 9   ? -22.313 12.138  10.278  1.00 19.45 9   A 1 
ATOM   66   N NH2 . ARG   A 1 9   ? -22.942 11.748  12.379  1.00 18.09 9   A 1 
ATOM   67   N N   . TYR   A 1 10  ? -16.789 5.438   8.278   1.00 32.62 10  A 1 
ATOM   68   C CA  . TYR   A 1 10  ? -16.707 4.719   7.030   1.00 32.41 10  A 1 
ATOM   69   C C   . TYR   A 1 10  ? -18.110 4.182   6.808   1.00 31.91 10  A 1 
ATOM   70   O O   . TYR   A 1 10  ? -18.619 3.401   7.619   1.00 30.97 10  A 1 
ATOM   71   C CB  . TYR   A 1 10  ? -15.618 3.651   7.063   1.00 32.98 10  A 1 
ATOM   72   C CG  . TYR   A 1 10  ? -14.254 4.299   7.100   1.00 31.42 10  A 1 
ATOM   73   C CD1 . TYR   A 1 10  ? -13.726 4.876   5.933   1.00 29.57 10  A 1 
ATOM   74   C CD2 . TYR   A 1 10  ? -13.568 4.441   8.319   1.00 30.22 10  A 1 
ATOM   75   C CE1 . TYR   A 1 10  ? -12.534 5.611   5.982   1.00 28.24 10  A 1 
ATOM   76   C CE2 . TYR   A 1 10  ? -12.373 5.180   8.376   1.00 27.72 10  A 1 
ATOM   77   C CZ  . TYR   A 1 10  ? -11.869 5.775   7.205   1.00 27.89 10  A 1 
ATOM   78   O OH  . TYR   A 1 10  ? -10.736 6.535   7.261   1.00 26.93 10  A 1 
ATOM   79   N N   . SER   A 1 11  ? -18.758 4.696   5.767   1.00 27.36 11  A 1 
ATOM   80   C CA  . SER   A 1 11  ? -20.040 4.190   5.305   1.00 28.02 11  A 1 
ATOM   81   C C   . SER   A 1 11  ? -19.850 2.708   4.978   1.00 28.29 11  A 1 
ATOM   82   O O   . SER   A 1 11  ? -19.408 2.345   3.893   1.00 27.37 11  A 1 
ATOM   83   C CB  . SER   A 1 11  ? -20.516 4.986   4.087   1.00 28.05 11  A 1 
ATOM   84   O OG  . SER   A 1 11  ? -21.723 4.450   3.591   1.00 24.89 11  A 1 
ATOM   85   N N   . LEU   A 1 12  ? -20.132 1.867   5.959   1.00 27.29 12  A 1 
ATOM   86   C CA  . LEU   A 1 12  ? -20.371 0.461   5.732   1.00 27.37 12  A 1 
ATOM   87   C C   . LEU   A 1 12  ? -21.671 0.420   4.935   1.00 27.66 12  A 1 
ATOM   88   O O   . LEU   A 1 12  ? -22.752 0.446   5.518   1.00 26.20 12  A 1 
ATOM   89   C CB  . LEU   A 1 12  ? -20.477 -0.287  7.075   1.00 27.16 12  A 1 
ATOM   90   C CG  . LEU   A 1 12  ? -19.134 -0.485  7.796   1.00 24.17 12  A 1 
ATOM   91   C CD1 . LEU   A 1 12  ? -19.375 -0.867  9.260   1.00 22.62 12  A 1 
ATOM   92   C CD2 . LEU   A 1 12  ? -18.303 -1.597  7.152   1.00 24.05 12  A 1 
ATOM   93   N N   . SER   A 1 13  ? -21.565 0.427   3.603   1.00 25.58 13  A 1 
ATOM   94   C CA  . SER   A 1 13  ? -22.653 -0.054  2.772   1.00 26.74 13  A 1 
ATOM   95   C C   . SER   A 1 13  ? -22.985 -1.494  3.175   1.00 27.47 13  A 1 
ATOM   96   O O   . SER   A 1 13  ? -22.248 -2.125  3.942   1.00 26.20 13  A 1 
ATOM   97   C CB  . SER   A 1 13  ? -22.299 0.076   1.284   1.00 25.99 13  A 1 
ATOM   98   O OG  . SER   A 1 13  ? -21.160 -0.701  0.983   1.00 22.91 13  A 1 
ATOM   99   N N   . SER   A 1 14  ? -24.106 -2.002  2.683   1.00 23.45 14  A 1 
ATOM   100  C CA  . SER   A 1 14  ? -24.769 -3.247  3.085   1.00 23.82 14  A 1 
ATOM   101  C C   . SER   A 1 14  ? -23.993 -4.539  2.784   1.00 24.61 14  A 1 
ATOM   102  O O   . SER   A 1 14  ? -24.606 -5.534  2.406   1.00 23.01 14  A 1 
ATOM   103  C CB  . SER   A 1 14  ? -26.139 -3.286  2.408   1.00 23.06 14  A 1 
ATOM   104  O OG  . SER   A 1 14  ? -25.962 -3.242  1.004   1.00 20.20 14  A 1 
ATOM   105  N N   . VAL   A 1 15  ? -22.685 -4.555  2.906   1.00 25.47 15  A 1 
ATOM   106  C CA  . VAL   A 1 15  ? -21.981 -5.830  3.002   1.00 25.58 15  A 1 
ATOM   107  C C   . VAL   A 1 15  ? -22.521 -6.501  4.257   1.00 25.77 15  A 1 
ATOM   108  O O   . VAL   A 1 15  ? -22.508 -5.891  5.329   1.00 24.84 15  A 1 
ATOM   109  C CB  . VAL   A 1 15  ? -20.453 -5.675  3.043   1.00 25.60 15  A 1 
ATOM   110  C CG1 . VAL   A 1 15  ? -19.789 -7.048  2.945   1.00 22.06 15  A 1 
ATOM   111  C CG2 . VAL   A 1 15  ? -19.941 -4.813  1.879   1.00 24.12 15  A 1 
ATOM   112  N N   . GLU   A 1 16  ? -23.073 -7.695  4.077   1.00 23.76 16  A 1 
ATOM   113  C CA  . GLU   A 1 16  ? -23.791 -8.420  5.117   1.00 25.05 16  A 1 
ATOM   114  C C   . GLU   A 1 16  ? -23.025 -8.429  6.435   1.00 25.02 16  A 1 
ATOM   115  O O   . GLU   A 1 16  ? -21.795 -8.401  6.497   1.00 23.68 16  A 1 
ATOM   116  C CB  . GLU   A 1 16  ? -24.086 -9.860  4.678   1.00 25.83 16  A 1 
ATOM   117  C CG  . GLU   A 1 16  ? -25.169 -9.951  3.597   1.00 23.20 16  A 1 
ATOM   118  C CD  . GLU   A 1 16  ? -25.535 -11.407 3.270   1.00 21.56 16  A 1 
ATOM   119  O OE1 . GLU   A 1 16  ? -26.681 -11.623 2.831   1.00 19.86 16  A 1 
ATOM   120  O OE2 . GLU   A 1 16  ? -24.674 -12.294 3.474   1.00 21.64 16  A 1 
ATOM   121  N N   . SER   A 1 17  ? -23.806 -8.488  7.498   1.00 24.31 17  A 1 
ATOM   122  C CA  . SER   A 1 17  ? -23.334 -8.506  8.873   1.00 25.30 17  A 1 
ATOM   123  C C   . SER   A 1 17  ? -22.564 -9.796  9.157   1.00 25.69 17  A 1 
ATOM   124  O O   . SER   A 1 17  ? -23.079 -10.705 9.804   1.00 24.66 17  A 1 
ATOM   125  C CB  . SER   A 1 17  ? -24.529 -8.325  9.818   1.00 25.16 17  A 1 
ATOM   126  O OG  . SER   A 1 17  ? -25.467 -9.372  9.645   1.00 22.30 17  A 1 
ATOM   127  N N   . ILE   A 1 18  ? -21.328 -9.879  8.699   1.00 28.48 18  A 1 
ATOM   128  C CA  . ILE   A 1 18  ? -20.373 -10.792 9.311   1.00 28.91 18  A 1 
ATOM   129  C C   . ILE   A 1 18  ? -20.303 -10.339 10.763  1.00 29.25 18  A 1 
ATOM   130  O O   . ILE   A 1 18  ? -19.793 -9.253  11.054  1.00 27.68 18  A 1 
ATOM   131  C CB  . ILE   A 1 18  ? -19.001 -10.775 8.610   1.00 28.58 18  A 1 
ATOM   132  C CG1 . ILE   A 1 18  ? -19.150 -11.160 7.119   1.00 25.53 18  A 1 
ATOM   133  C CG2 . ILE   A 1 18  ? -18.050 -11.741 9.339   1.00 26.54 18  A 1 
ATOM   134  C CD1 . ILE   A 1 18  ? -17.843 -11.103 6.316   1.00 24.82 18  A 1 
ATOM   135  N N   . GLN   A 1 19  ? -20.912 -11.133 11.639  1.00 26.31 19  A 1 
ATOM   136  C CA  . GLN   A 1 19  ? -21.020 -10.794 13.047  1.00 28.58 19  A 1 
ATOM   137  C C   . GLN   A 1 19  ? -19.638 -10.387 13.548  1.00 28.79 19  A 1 
ATOM   138  O O   . GLN   A 1 19  ? -18.679 -11.142 13.365  1.00 27.49 19  A 1 
ATOM   139  C CB  . GLN   A 1 19  ? -21.546 -11.971 13.871  1.00 29.02 19  A 1 
ATOM   140  C CG  . GLN   A 1 19  ? -23.066 -12.173 13.742  1.00 25.60 19  A 1 
ATOM   141  C CD  . GLN   A 1 19  ? -23.602 -13.164 14.779  1.00 23.22 19  A 1 
ATOM   142  O OE1 . GLN   A 1 19  ? -22.871 -13.903 15.419  1.00 23.49 19  A 1 
ATOM   143  N NE2 . GLN   A 1 19  ? -24.897 -13.203 14.992  1.00 22.79 19  A 1 
ATOM   144  N N   . PRO   A 1 20  ? -19.524 -9.205  14.173  1.00 27.73 20  A 1 
ATOM   145  C CA  . PRO   A 1 20  ? -18.288 -8.821  14.810  1.00 27.79 20  A 1 
ATOM   146  C C   . PRO   A 1 20  ? -18.042 -9.838  15.922  1.00 28.91 20  A 1 
ATOM   147  O O   . PRO   A 1 20  ? -18.692 -9.806  16.965  1.00 28.12 20  A 1 
ATOM   148  C CB  . PRO   A 1 20  ? -18.507 -7.386  15.302  1.00 27.42 20  A 1 
ATOM   149  C CG  . PRO   A 1 20  ? -20.019 -7.285  15.493  1.00 26.69 20  A 1 
ATOM   150  C CD  . PRO   A 1 20  ? -20.579 -8.235  14.437  1.00 29.96 20  A 1 
ATOM   151  N N   . LYS   A 1 21  ? -17.122 -10.776 15.674  1.00 28.23 21  A 1 
ATOM   152  C CA  . LYS   A 1 21  ? -16.557 -11.605 16.739  1.00 29.33 21  A 1 
ATOM   153  C C   . LYS   A 1 21  ? -15.854 -10.699 17.753  1.00 29.51 21  A 1 
ATOM   154  O O   . LYS   A 1 21  ? -15.882 -9.474  17.641  1.00 28.09 21  A 1 
ATOM   155  C CB  . LYS   A 1 21  ? -15.624 -12.689 16.162  1.00 29.75 21  A 1 
ATOM   156  C CG  . LYS   A 1 21  ? -16.377 -13.925 15.639  1.00 27.17 21  A 1 
ATOM   157  C CD  . LYS   A 1 21  ? -15.380 -15.037 15.281  1.00 25.27 21  A 1 
ATOM   158  C CE  . LYS   A 1 21  ? -16.113 -16.298 14.819  1.00 22.84 21  A 1 
ATOM   159  N NZ  . LYS   A 1 21  ? -15.175 -17.393 14.448  1.00 20.90 21  A 1 
ATOM   160  N N   . THR   A 1 22  ? -15.239 -11.322 18.729  1.00 26.13 22  A 1 
ATOM   161  C CA  . THR   A 1 22  ? -14.560 -10.742 19.884  1.00 26.23 22  A 1 
ATOM   162  C C   . THR   A 1 22  ? -13.950 -9.368  19.607  1.00 26.75 22  A 1 
ATOM   163  O O   . THR   A 1 22  ? -13.002 -9.229  18.840  1.00 25.37 22  A 1 
ATOM   164  C CB  . THR   A 1 22  ? -13.458 -11.698 20.381  1.00 25.10 22  A 1 
ATOM   165  O OG1 . THR   A 1 22  ? -13.093 -12.649 19.398  1.00 21.81 22  A 1 
ATOM   166  C CG2 . THR   A 1 22  ? -13.938 -12.504 21.587  1.00 21.49 22  A 1 
ATOM   167  N N   . GLN   A 1 23  ? -14.487 -8.354  20.305  1.00 26.65 23  A 1 
ATOM   168  C CA  . GLN   A 1 23  ? -13.866 -7.046  20.459  1.00 27.14 23  A 1 
ATOM   169  C C   . GLN   A 1 23  ? -12.456 -7.263  21.013  1.00 27.65 23  A 1 
ATOM   170  O O   . GLN   A 1 23  ? -12.266 -7.460  22.213  1.00 26.56 23  A 1 
ATOM   171  C CB  . GLN   A 1 23  ? -14.679 -6.169  21.424  1.00 26.96 23  A 1 
ATOM   172  C CG  . GLN   A 1 23  ? -15.964 -5.581  20.823  1.00 24.03 23  A 1 
ATOM   173  C CD  . GLN   A 1 23  ? -16.715 -4.702  21.832  1.00 21.74 23  A 1 
ATOM   174  O OE1 . GLN   A 1 23  ? -16.504 -4.763  23.029  1.00 21.31 23  A 1 
ATOM   175  N NE2 . GLN   A 1 23  ? -17.623 -3.864  21.388  1.00 20.81 23  A 1 
ATOM   176  N N   . VAL   A 1 24  ? -11.484 -7.261  20.126  1.00 28.75 24  A 1 
ATOM   177  C CA  . VAL   A 1 24  ? -10.100 -7.115  20.564  1.00 27.68 24  A 1 
ATOM   178  C C   . VAL   A 1 24  ? -10.051 -5.736  21.196  1.00 27.91 24  A 1 
ATOM   179  O O   . VAL   A 1 24  ? -10.222 -4.744  20.490  1.00 26.97 24  A 1 
ATOM   180  C CB  . VAL   A 1 24  ? -9.104  -7.266  19.401  1.00 27.23 24  A 1 
ATOM   181  C CG1 . VAL   A 1 24  ? -7.666  -7.157  19.908  1.00 23.43 24  A 1 
ATOM   182  C CG2 . VAL   A 1 24  ? -9.261  -8.632  18.713  1.00 24.67 24  A 1 
ATOM   183  N N   . LYS   A 1 25  ? -9.918  -5.684  22.520  1.00 30.72 25  A 1 
ATOM   184  C CA  . LYS   A 1 25  ? -9.774  -4.424  23.253  1.00 31.12 25  A 1 
ATOM   185  C C   . LYS   A 1 25  ? -8.716  -3.604  22.525  1.00 31.86 25  A 1 
ATOM   186  O O   . LYS   A 1 25  ? -7.626  -4.117  22.269  1.00 31.05 25  A 1 
ATOM   187  C CB  . LYS   A 1 25  ? -9.356  -4.662  24.717  1.00 31.37 25  A 1 
ATOM   188  C CG  . LYS   A 1 25  ? -10.533 -5.054  25.627  1.00 27.58 25  A 1 
ATOM   189  C CD  . LYS   A 1 25  ? -10.065 -5.180  27.088  1.00 24.91 25  A 1 
ATOM   190  C CE  . LYS   A 1 25  ? -11.246 -5.447  28.023  1.00 21.95 25  A 1 
ATOM   191  N NZ  . LYS   A 1 25  ? -10.827 -5.506  29.451  1.00 19.23 25  A 1 
ATOM   192  N N   . ALA   A 1 26  ? -9.065  -2.371  22.182  1.00 34.14 26  A 1 
ATOM   193  C CA  . ALA   A 1 26  ? -8.068  -1.406  21.764  1.00 32.87 26  A 1 
ATOM   194  C C   . ALA   A 1 26  ? -6.997  -1.408  22.855  1.00 33.73 26  A 1 
ATOM   195  O O   . ALA   A 1 26  ? -7.303  -1.170  24.024  1.00 32.94 26  A 1 
ATOM   196  C CB  . ALA   A 1 26  ? -8.731  -0.040  21.580  1.00 31.92 26  A 1 
ATOM   197  N N   . ILE   A 1 27  ? -5.794  -1.800  22.488  1.00 32.40 27  A 1 
ATOM   198  C CA  . ILE   A 1 27  ? -4.660  -1.610  23.378  1.00 32.02 27  A 1 
ATOM   199  C C   . ILE   A 1 27  ? -4.531  -0.099  23.449  1.00 32.75 27  A 1 
ATOM   200  O O   . ILE   A 1 27  ? -4.185  0.522   22.444  1.00 31.16 27  A 1 
ATOM   201  C CB  . ILE   A 1 27  ? -3.399  -2.317  22.850  1.00 30.59 27  A 1 
ATOM   202  C CG1 . ILE   A 1 27  ? -3.644  -3.845  22.738  1.00 27.14 27  A 1 
ATOM   203  C CG2 . ILE   A 1 27  ? -2.206  -2.020  23.773  1.00 27.05 27  A 1 
ATOM   204  C CD1 . ILE   A 1 27  ? -2.496  -4.625  22.079  1.00 25.45 27  A 1 
ATOM   205  N N   . GLU   A 1 28  ? -4.919  0.481   24.573  1.00 34.08 28  A 1 
ATOM   206  C CA  . GLU   A 1 28  ? -4.673  1.897   24.811  1.00 34.54 28  A 1 
ATOM   207  C C   . GLU   A 1 28  ? -3.186  2.131   24.559  1.00 35.15 28  A 1 
ATOM   208  O O   . GLU   A 1 28  ? -2.365  1.402   25.135  1.00 33.32 28  A 1 
ATOM   209  C CB  . GLU   A 1 28  ? -5.042  2.295   26.246  1.00 34.58 28  A 1 
ATOM   210  C CG  . GLU   A 1 28  ? -6.560  2.387   26.461  1.00 30.76 28  A 1 
ATOM   211  C CD  . GLU   A 1 28  ? -6.953  2.813   27.887  1.00 28.14 28  A 1 
ATOM   212  O OE1 . GLU   A 1 28  ? -8.136  3.175   28.070  1.00 26.22 28  A 1 
ATOM   213  O OE2 . GLU   A 1 28  ? -6.099  2.725   28.798  1.00 26.36 28  A 1 
ATOM   214  N N   . PRO   A 1 29  ? -2.832  3.081   23.686  1.00 37.59 29  A 1 
ATOM   215  C CA  . PRO   A 1 29  ? -1.442  3.479   23.576  1.00 37.71 29  A 1 
ATOM   216  C C   . PRO   A 1 29  ? -1.017  3.923   24.976  1.00 37.65 29  A 1 
ATOM   217  O O   . PRO   A 1 29  ? -1.546  4.892   25.516  1.00 37.08 29  A 1 
ATOM   218  C CB  . PRO   A 1 29  ? -1.415  4.590   22.522  1.00 37.04 29  A 1 
ATOM   219  C CG  . PRO   A 1 29  ? -2.839  5.142   22.521  1.00 36.30 29  A 1 
ATOM   220  C CD  . PRO   A 1 29  ? -3.698  3.947   22.913  1.00 37.76 29  A 1 
ATOM   221  N N   . LYS   A 1 30  ? -0.153  3.139   25.602  1.00 35.78 30  A 1 
ATOM   222  C CA  . LYS   A 1 30  ? 0.159   3.302   27.030  1.00 35.54 30  A 1 
ATOM   223  C C   . LYS   A 1 30  ? 0.780   4.659   27.327  1.00 36.20 30  A 1 
ATOM   224  O O   . LYS   A 1 30  ? 0.178   5.498   27.966  1.00 34.08 30  A 1 
ATOM   225  C CB  . LYS   A 1 30  ? 1.095   2.189   27.533  1.00 34.40 30  A 1 
ATOM   226  C CG  . LYS   A 1 30  ? 0.411   0.849   27.825  1.00 31.03 30  A 1 
ATOM   227  C CD  . LYS   A 1 30  ? 1.435   -0.086  28.479  1.00 28.36 30  A 1 
ATOM   228  C CE  . LYS   A 1 30  ? 0.771   -1.382  28.920  1.00 25.73 30  A 1 
ATOM   229  N NZ  . LYS   A 1 30  ? 1.729   -2.274  29.616  1.00 23.30 30  A 1 
ATOM   230  N N   . GLY   A 1 31  ? 2.039   4.809   26.952  1.00 38.76 31  A 1 
ATOM   231  C CA  . GLY   A 1 31  ? 2.905   5.866   27.453  1.00 38.82 31  A 1 
ATOM   232  C C   . GLY   A 1 31  ? 2.915   7.100   26.560  1.00 39.98 31  A 1 
ATOM   233  O O   . GLY   A 1 31  ? 2.653   7.029   25.365  1.00 38.11 31  A 1 
ATOM   234  N N   . GLU   A 1 32  ? 3.352   8.229   27.129  1.00 39.04 32  A 1 
ATOM   235  C CA  . GLU   A 1 32  ? 3.671   9.467   26.392  1.00 38.73 32  A 1 
ATOM   236  C C   . GLU   A 1 32  ? 4.616   9.254   25.195  1.00 40.60 32  A 1 
ATOM   237  O O   . GLU   A 1 32  ? 4.698   10.108  24.314  1.00 38.55 32  A 1 
ATOM   238  C CB  . GLU   A 1 32  ? 4.368   10.446  27.336  1.00 36.88 32  A 1 
ATOM   239  C CG  . GLU   A 1 32  ? 3.484   11.018  28.450  1.00 32.89 32  A 1 
ATOM   240  C CD  . GLU   A 1 32  ? 4.243   12.141  29.155  1.00 30.05 32  A 1 
ATOM   241  O OE1 . GLU   A 1 32  ? 3.731   13.280  29.115  1.00 27.93 32  A 1 
ATOM   242  O OE2 . GLU   A 1 32  ? 5.368   11.874  29.620  1.00 27.89 32  A 1 
ATOM   243  N N   . LYS   A 1 33  ? 5.316   8.132   25.155  1.00 41.29 33  A 1 
ATOM   244  C CA  . LYS   A 1 33  ? 6.259   7.773   24.083  1.00 40.95 33  A 1 
ATOM   245  C C   . LYS   A 1 33  ? 5.591   7.522   22.733  1.00 42.80 33  A 1 
ATOM   246  O O   . LYS   A 1 33  ? 6.244   7.732   21.717  1.00 41.46 33  A 1 
ATOM   247  C CB  . LYS   A 1 33  ? 7.072   6.537   24.486  1.00 39.48 33  A 1 
ATOM   248  C CG  . LYS   A 1 33  ? 8.096   6.846   25.581  1.00 35.73 33  A 1 
ATOM   249  C CD  . LYS   A 1 33  ? 8.985   5.625   25.823  1.00 32.59 33  A 1 
ATOM   250  C CE  . LYS   A 1 33  ? 10.065  5.970   26.844  1.00 29.63 33  A 1 
ATOM   251  N NZ  . LYS   A 1 33  ? 10.987  4.835   27.080  1.00 26.15 33  A 1 
ATOM   252  N N   . ASP   A 1 34  ? 4.330   7.097   22.702  1.00 47.44 34  A 1 
ATOM   253  C CA  . ASP   A 1 34  ? 3.587   6.889   21.452  1.00 47.55 34  A 1 
ATOM   254  C C   . ASP   A 1 34  ? 3.010   8.197   20.890  1.00 48.71 34  A 1 
ATOM   255  O O   . ASP   A 1 34  ? 2.143   8.189   20.014  1.00 46.86 34  A 1 
ATOM   256  C CB  . ASP   A 1 34  ? 2.509   5.806   21.616  1.00 45.30 34  A 1 
ATOM   257  C CG  . ASP   A 1 34  ? 3.059   4.381   21.672  1.00 41.54 34  A 1 
ATOM   258  O OD1 . ASP   A 1 34  ? 4.185   4.145   21.179  1.00 38.74 34  A 1 
ATOM   259  O OD2 . ASP   A 1 34  ? 2.333   3.517   22.213  1.00 37.84 34  A 1 
ATOM   260  N N   . ARG   A 1 35  ? 3.497   9.348   21.348  1.00 49.95 35  A 1 
ATOM   261  C CA  . ARG   A 1 35  ? 3.281   10.587  20.611  1.00 50.16 35  A 1 
ATOM   262  C C   . ARG   A 1 35  ? 3.821   10.362  19.204  1.00 52.98 35  A 1 
ATOM   263  O O   . ARG   A 1 35  ? 4.949   9.910   19.027  1.00 50.46 35  A 1 
ATOM   264  C CB  . ARG   A 1 35  ? 3.949   11.794  21.293  1.00 46.01 35  A 1 
ATOM   265  C CG  . ARG   A 1 35  ? 3.259   12.198  22.605  1.00 40.93 35  A 1 
ATOM   266  C CD  . ARG   A 1 35  ? 3.923   13.440  23.210  1.00 37.17 35  A 1 
ATOM   267  N NE  . ARG   A 1 35  ? 3.460   13.705  24.587  1.00 34.34 35  A 1 
ATOM   268  C CZ  . ARG   A 1 35  ? 3.701   14.783  25.317  1.00 30.15 35  A 1 
ATOM   269  N NH1 . ARG   A 1 35  ? 4.314   15.821  24.828  1.00 28.82 35  A 1 
ATOM   270  N NH2 . ARG   A 1 35  ? 3.336   14.826  26.571  1.00 27.45 35  A 1 
ATOM   271  N N   . PHE   A 1 36  ? 3.016   10.740  18.210  1.00 62.48 36  A 1 
ATOM   272  C CA  . PHE   A 1 36  ? 3.427   10.828  16.810  1.00 62.83 36  A 1 
ATOM   273  C C   . PHE   A 1 36  ? 4.413   11.995  16.649  1.00 65.19 36  A 1 
ATOM   274  O O   . PHE   A 1 36  ? 4.135   12.999  16.001  1.00 63.17 36  A 1 
ATOM   275  C CB  . PHE   A 1 36  ? 2.192   10.977  15.916  1.00 59.34 36  A 1 
ATOM   276  C CG  . PHE   A 1 36  ? 1.398   9.708   15.700  1.00 56.96 36  A 1 
ATOM   277  C CD1 . PHE   A 1 36  ? 1.393   9.105   14.429  1.00 51.97 36  A 1 
ATOM   278  C CD2 . PHE   A 1 36  ? 0.652   9.125   16.738  1.00 52.88 36  A 1 
ATOM   279  C CE1 . PHE   A 1 36  ? 0.650   7.938   14.200  1.00 48.32 36  A 1 
ATOM   280  C CE2 . PHE   A 1 36  ? -0.087  7.951   16.515  1.00 48.84 36  A 1 
ATOM   281  C CZ  . PHE   A 1 36  ? -0.088  7.356   15.243  1.00 48.53 36  A 1 
ATOM   282  N N   . LEU   A 1 37  ? 5.535   11.883  17.329  1.00 69.83 37  A 1 
ATOM   283  C CA  . LEU   A 1 37  ? 6.621   12.829  17.228  1.00 70.94 37  A 1 
ATOM   284  C C   . LEU   A 1 37  ? 7.266   12.600  15.874  1.00 74.83 37  A 1 
ATOM   285  O O   . LEU   A 1 37  ? 7.925   11.587  15.642  1.00 71.88 37  A 1 
ATOM   286  C CB  . LEU   A 1 37  ? 7.598   12.650  18.400  1.00 64.42 37  A 1 
ATOM   287  C CG  . LEU   A 1 37  ? 7.028   13.093  19.764  1.00 55.86 37  A 1 
ATOM   288  C CD1 . LEU   A 1 37  ? 7.982   12.678  20.880  1.00 49.67 37  A 1 
ATOM   289  C CD2 . LEU   A 1 37  ? 6.816   14.604  19.847  1.00 49.38 37  A 1 
ATOM   290  N N   . ILE   A 1 38  ? 7.019   13.533  14.982  1.00 79.17 38  A 1 
ATOM   291  C CA  . ILE   A 1 38  ? 7.695   13.633  13.699  1.00 81.63 38  A 1 
ATOM   292  C C   . ILE   A 1 38  ? 8.565   14.876  13.787  1.00 83.00 38  A 1 
ATOM   293  O O   . ILE   A 1 38  ? 8.072   16.000  13.717  1.00 81.81 38  A 1 
ATOM   294  C CB  . ILE   A 1 38  ? 6.689   13.659  12.534  1.00 79.89 38  A 1 
ATOM   295  C CG1 . ILE   A 1 38  ? 5.863   12.353  12.505  1.00 78.06 38  A 1 
ATOM   296  C CG2 . ILE   A 1 38  ? 7.431   13.861  11.207  1.00 77.35 38  A 1 
ATOM   297  C CD1 . ILE   A 1 38  ? 4.751   12.340  11.453  1.00 74.72 38  A 1 
ATOM   298  N N   . ASP   A 1 39  ? 9.850   14.670  13.983  1.00 85.09 39  A 1 
ATOM   299  C CA  . ASP   A 1 39  ? 10.864  15.708  13.825  1.00 84.80 39  A 1 
ATOM   300  C C   . ASP   A 1 39  ? 11.314  15.809  12.359  1.00 86.51 39  A 1 
ATOM   301  O O   . ASP   A 1 39  ? 10.598  15.372  11.448  1.00 84.91 39  A 1 
ATOM   302  C CB  . ASP   A 1 39  ? 11.998  15.480  14.845  1.00 81.39 39  A 1 
ATOM   303  C CG  . ASP   A 1 39  ? 12.840  14.222  14.610  1.00 75.94 39  A 1 
ATOM   304  O OD1 . ASP   A 1 39  ? 13.026  13.842  13.440  1.00 71.87 39  A 1 
ATOM   305  O OD2 . ASP   A 1 39  ? 13.340  13.662  15.600  1.00 72.42 39  A 1 
ATOM   306  N N   . GLU   A 1 40  ? 12.463  16.386  12.092  1.00 86.97 40  A 1 
ATOM   307  C CA  . GLU   A 1 40  ? 12.971  16.543  10.727  1.00 87.74 40  A 1 
ATOM   308  C C   . GLU   A 1 40  ? 13.460  15.236  10.092  1.00 88.75 40  A 1 
ATOM   309  O O   . GLU   A 1 40  ? 13.512  15.143  8.867   1.00 87.09 40  A 1 
ATOM   310  C CB  . GLU   A 1 40  ? 14.110  17.567  10.709  1.00 86.21 40  A 1 
ATOM   311  C CG  . GLU   A 1 40  ? 13.655  18.960  11.139  1.00 77.84 40  A 1 
ATOM   312  C CD  . GLU   A 1 40  ? 14.744  20.019  10.967  1.00 74.29 40  A 1 
ATOM   313  O OE1 . GLU   A 1 40  ? 14.385  21.216  11.047  1.00 67.20 40  A 1 
ATOM   314  O OE2 . GLU   A 1 40  ? 15.919  19.644  10.753  1.00 71.75 40  A 1 
ATOM   315  N N   . ARG   A 1 41  ? 13.850  14.236  10.893  1.00 90.38 41  A 1 
ATOM   316  C CA  . ARG   A 1 41  ? 14.663  13.102  10.409  1.00 90.75 41  A 1 
ATOM   317  C C   . ARG   A 1 41  ? 14.306  11.736  10.983  1.00 90.32 41  A 1 
ATOM   318  O O   . ARG   A 1 41  ? 14.853  10.736  10.514  1.00 87.47 41  A 1 
ATOM   319  C CB  . ARG   A 1 41  ? 16.151  13.388  10.664  1.00 89.99 41  A 1 
ATOM   320  C CG  . ARG   A 1 41  ? 16.637  14.652  9.951   1.00 87.33 41  A 1 
ATOM   321  C CD  . ARG   A 1 41  ? 18.150  14.771  10.031  1.00 85.39 41  A 1 
ATOM   322  N NE  . ARG   A 1 41  ? 18.608  16.010  9.392   1.00 77.43 41  A 1 
ATOM   323  C CZ  . ARG   A 1 41  ? 19.841  16.283  9.002   1.00 71.12 41  A 1 
ATOM   324  N NH1 . ARG   A 1 41  ? 20.815  15.428  9.161   1.00 66.41 41  A 1 
ATOM   325  N NH2 . ARG   A 1 41  ? 20.103  17.433  8.449   1.00 63.02 41  A 1 
ATOM   326  N N   . ASN   A 1 42  ? 13.423  11.649  11.983  1.00 89.95 42  A 1 
ATOM   327  C CA  . ASN   A 1 42  ? 13.051  10.343  12.516  1.00 88.94 42  A 1 
ATOM   328  C C   . ASN   A 1 42  ? 12.341  9.495   11.452  1.00 90.36 42  A 1 
ATOM   329  O O   . ASN   A 1 42  ? 11.638  10.006  10.581  1.00 89.55 42  A 1 
ATOM   330  C CB  . ASN   A 1 42  ? 12.225  10.488  13.803  1.00 85.86 42  A 1 
ATOM   331  C CG  . ASN   A 1 42  ? 10.810  10.971  13.550  1.00 80.78 42  A 1 
ATOM   332  O OD1 . ASN   A 1 42  ? 10.554  11.875  12.780  1.00 72.23 42  A 1 
ATOM   333  N ND2 . ASN   A 1 42  ? 9.845   10.368  14.200  1.00 76.22 42  A 1 
ATOM   334  N N   . TRP   A 1 43  ? 12.517  8.184   11.502  1.00 88.91 43  A 1 
ATOM   335  C CA  . TRP   A 1 43  ? 11.864  7.292   10.556  1.00 89.07 43  A 1 
ATOM   336  C C   . TRP   A 1 43  ? 10.374  7.201   10.867  1.00 88.70 43  A 1 
ATOM   337  O O   . TRP   A 1 43  ? 9.983   6.980   12.014  1.00 87.31 43  A 1 
ATOM   338  C CB  . TRP   A 1 43  ? 12.530  5.917   10.575  1.00 88.34 43  A 1 
ATOM   339  C CG  . TRP   A 1 43  ? 13.938  5.856   10.058  1.00 86.18 43  A 1 
ATOM   340  C CD1 . TRP   A 1 43  ? 14.736  6.898   9.709   1.00 82.26 43  A 1 
ATOM   341  C CD2 . TRP   A 1 43  ? 14.734  4.656   9.821   1.00 86.17 43  A 1 
ATOM   342  N NE1 . TRP   A 1 43  ? 15.967  6.425   9.276   1.00 81.47 43  A 1 
ATOM   343  C CE2 . TRP   A 1 43  ? 16.003  5.056   9.328   1.00 84.42 43  A 1 
ATOM   344  C CE3 . TRP   A 1 43  ? 14.490  3.272   9.978   1.00 81.93 43  A 1 
ATOM   345  C CZ2 . TRP   A 1 43  ? 17.007  4.117   9.001   1.00 81.70 43  A 1 
ATOM   346  C CZ3 . TRP   A 1 43  ? 15.493  2.340   9.645   1.00 80.21 43  A 1 
ATOM   347  C CH2 . TRP   A 1 43  ? 16.731  2.765   9.163   1.00 79.29 43  A 1 
ATOM   348  N N   . LEU   A 1 44  ? 9.533   7.349   9.846   1.00 89.29 44  A 1 
ATOM   349  C CA  . LEU   A 1 44  ? 8.115   7.072   9.995   1.00 89.35 44  A 1 
ATOM   350  C C   . LEU   A 1 44  ? 7.907   5.564   10.151  1.00 88.02 44  A 1 
ATOM   351  O O   . LEU   A 1 44  ? 8.536   4.757   9.468   1.00 86.81 44  A 1 
ATOM   352  C CB  . LEU   A 1 44  ? 7.294   7.642   8.831   1.00 90.62 44  A 1 
ATOM   353  C CG  . LEU   A 1 44  ? 7.421   9.156   8.589   1.00 90.67 44  A 1 
ATOM   354  C CD1 . LEU   A 1 44  ? 6.305   9.608   7.642   1.00 89.00 44  A 1 
ATOM   355  C CD2 . LEU   A 1 44  ? 7.323   9.993   9.862   1.00 88.86 44  A 1 
ATOM   356  N N   . ASN   A 1 45  ? 6.992   5.190   11.042  1.00 86.23 45  A 1 
ATOM   357  C CA  . ASN   A 1 45  ? 6.594   3.806   11.252  1.00 85.21 45  A 1 
ATOM   358  C C   . ASN   A 1 45  ? 5.229   3.517   10.604  1.00 86.11 45  A 1 
ATOM   359  O O   . ASN   A 1 45  ? 4.569   4.402   10.051  1.00 85.45 45  A 1 
ATOM   360  C CB  . ASN   A 1 45  ? 6.692   3.493   12.763  1.00 82.73 45  A 1 
ATOM   361  C CG  . ASN   A 1 45  ? 5.682   4.262   13.598  1.00 79.07 45  A 1 
ATOM   362  O OD1 . ASN   A 1 45  ? 4.562   4.483   13.194  1.00 74.45 45  A 1 
ATOM   363  N ND2 . ASN   A 1 45  ? 6.041   4.669   14.795  1.00 74.76 45  A 1 
ATOM   364  N N   . ASN   A 1 46  ? 4.794   2.264   10.670  1.00 80.54 46  A 1 
ATOM   365  C CA  . ASN   A 1 46  ? 3.516   1.835   10.113  1.00 79.87 46  A 1 
ATOM   366  C C   . ASN   A 1 46  ? 2.293   2.516   10.757  1.00 81.41 46  A 1 
ATOM   367  O O   . ASN   A 1 46  ? 1.255   2.610   10.108  1.00 80.17 46  A 1 
ATOM   368  C CB  . ASN   A 1 46  ? 3.410   0.302   10.207  1.00 76.38 46  A 1 
ATOM   369  C CG  . ASN   A 1 46  ? 3.372   -0.209  11.636  1.00 70.04 46  A 1 
ATOM   370  O OD1 . ASN   A 1 46  ? 4.021   0.299   12.526  1.00 62.08 46  A 1 
ATOM   371  N ND2 . ASN   A 1 46  ? 2.601   -1.238  11.902  1.00 63.06 46  A 1 
ATOM   372  N N   . GLN   A 1 47  ? 2.385   3.018   11.985  1.00 82.35 47  A 1 
ATOM   373  C CA  . GLN   A 1 47  ? 1.298   3.757   12.622  1.00 82.17 47  A 1 
ATOM   374  C C   . GLN   A 1 47  ? 1.136   5.147   12.003  1.00 84.29 47  A 1 
ATOM   375  O O   . GLN   A 1 47  ? 0.008   5.560   11.741  1.00 84.09 47  A 1 
ATOM   376  C CB  . GLN   A 1 47  ? 1.518   3.875   14.133  1.00 79.62 47  A 1 
ATOM   377  C CG  . GLN   A 1 47  ? 1.567   2.536   14.876  1.00 72.10 47  A 1 
ATOM   378  C CD  . GLN   A 1 47  ? 1.837   2.737   16.371  1.00 66.86 47  A 1 
ATOM   379  O OE1 . GLN   A 1 47  ? 2.440   3.704   16.788  1.00 60.05 47  A 1 
ATOM   380  N NE2 . GLN   A 1 47  ? 1.413   1.831   17.221  1.00 56.81 47  A 1 
ATOM   381  N N   . HIS   A 1 48  ? 2.236   5.836   11.688  1.00 86.51 48  A 1 
ATOM   382  C CA  . HIS   A 1 48  ? 2.184   7.110   10.964  1.00 87.53 48  A 1 
ATOM   383  C C   . HIS   A 1 48  ? 1.513   6.941   9.600   1.00 87.96 48  A 1 
ATOM   384  O O   . HIS   A 1 48  ? 0.563   7.656   9.283   1.00 87.84 48  A 1 
ATOM   385  C CB  . HIS   A 1 48  ? 3.601   7.670   10.769  1.00 88.07 48  A 1 
ATOM   386  C CG  . HIS   A 1 48  ? 4.350   7.957   12.034  1.00 87.89 48  A 1 
ATOM   387  N ND1 . HIS   A 1 48  ? 5.505   7.337   12.456  1.00 83.45 48  A 1 
ATOM   388  C CD2 . HIS   A 1 48  ? 4.067   8.923   12.956  1.00 83.39 48  A 1 
ATOM   389  C CE1 . HIS   A 1 48  ? 5.900   7.923   13.596  1.00 83.75 48  A 1 
ATOM   390  N NE2 . HIS   A 1 48  ? 5.055   8.887   13.935  1.00 84.62 48  A 1 
ATOM   391  N N   . LEU   A 1 49  ? 1.949   5.946   8.816   1.00 87.97 49  A 1 
ATOM   392  C CA  . LEU   A 1 49  ? 1.385   5.654   7.501   1.00 88.37 49  A 1 
ATOM   393  C C   . LEU   A 1 49  ? -0.089  5.238   7.615   1.00 87.76 49  A 1 
ATOM   394  O O   . LEU   A 1 49  ? -0.923  5.695   6.844   1.00 87.02 49  A 1 
ATOM   395  C CB  . LEU   A 1 49  ? 2.211   4.561   6.801   1.00 89.47 49  A 1 
ATOM   396  C CG  . LEU   A 1 49  ? 3.458   5.078   6.050   1.00 89.02 49  A 1 
ATOM   397  C CD1 . LEU   A 1 49  ? 4.537   5.668   6.955   1.00 85.19 49  A 1 
ATOM   398  C CD2 . LEU   A 1 49  ? 4.093   3.932   5.266   1.00 84.53 49  A 1 
ATOM   399  N N   . GLY   A 1 50  ? -0.414  4.408   8.604   1.00 85.86 50  A 1 
ATOM   400  C CA  . GLY   A 1 50  ? -1.775  3.941   8.854   1.00 84.90 50  A 1 
ATOM   401  C C   . GLY   A 1 50  ? -2.738  5.058   9.251   1.00 85.31 50  A 1 
ATOM   402  O O   . GLY   A 1 50  ? -3.847  5.121   8.723   1.00 84.55 50  A 1 
ATOM   403  N N   . LEU   A 1 51  ? -2.320  5.971   10.126  1.00 85.58 51  A 1 
ATOM   404  C CA  . LEU   A 1 51  ? -3.151  7.111   10.522  1.00 86.48 51  A 1 
ATOM   405  C C   . LEU   A 1 51  ? -3.339  8.093   9.360   1.00 87.82 51  A 1 
ATOM   406  O O   . LEU   A 1 51  ? -4.455  8.547   9.133   1.00 88.09 51  A 1 
ATOM   407  C CB  . LEU   A 1 51  ? -2.558  7.785   11.770  1.00 85.54 51  A 1 
ATOM   408  C CG  . LEU   A 1 51  ? -3.429  8.937   12.313  1.00 81.70 51  A 1 
ATOM   409  C CD1 . LEU   A 1 51  ? -4.814  8.471   12.756  1.00 80.05 51  A 1 
ATOM   410  C CD2 . LEU   A 1 51  ? -2.758  9.582   13.526  1.00 80.14 51  A 1 
ATOM   411  N N   . TYR   A 1 52  ? -2.298  8.382   8.585   1.00 90.37 52  A 1 
ATOM   412  C CA  . TYR   A 1 52  ? -2.419  9.223   7.392   1.00 91.82 52  A 1 
ATOM   413  C C   . TYR   A 1 52  ? -3.342  8.593   6.341   1.00 91.60 52  A 1 
ATOM   414  O O   . TYR   A 1 52  ? -4.128  9.289   5.705   1.00 91.48 52  A 1 
ATOM   415  C CB  . TYR   A 1 52  ? -1.035  9.514   6.813   1.00 93.28 52  A 1 
ATOM   416  C CG  . TYR   A 1 52  ? -1.042  10.719  5.892   1.00 94.34 52  A 1 
ATOM   417  C CD1 . TYR   A 1 52  ? -1.080  10.579  4.491   1.00 94.20 52  A 1 
ATOM   418  C CD2 . TYR   A 1 52  ? -1.030  12.012  6.457   1.00 94.37 52  A 1 
ATOM   419  C CE1 . TYR   A 1 52  ? -1.088  11.715  3.666   1.00 94.44 52  A 1 
ATOM   420  C CE2 . TYR   A 1 52  ? -1.038  13.150  5.638   1.00 94.64 52  A 1 
ATOM   421  C CZ  . TYR   A 1 52  ? -1.066  13.000  4.242   1.00 95.37 52  A 1 
ATOM   422  O OH  . TYR   A 1 52  ? -1.073  14.123  3.452   1.00 95.35 52  A 1 
ATOM   423  N N   . SER   A 1 53  ? -3.343  7.263   6.230   1.00 89.57 53  A 1 
ATOM   424  C CA  . SER   A 1 53  ? -4.259  6.535   5.352   1.00 89.10 53  A 1 
ATOM   425  C C   . SER   A 1 53  ? -5.732  6.722   5.730   1.00 89.63 53  A 1 
ATOM   426  O O   . SER   A 1 53  ? -6.580  6.601   4.858   1.00 89.16 53  A 1 
ATOM   427  C CB  . SER   A 1 53  ? -3.929  5.042   5.325   1.00 87.81 53  A 1 
ATOM   428  O OG  . SER   A 1 53  ? -2.607  4.818   4.883   1.00 84.19 53  A 1 
ATOM   429  N N   . LEU   A 1 54  ? -6.070  7.063   6.977   1.00 87.72 54  A 1 
ATOM   430  C CA  . LEU   A 1 54  ? -7.445  7.420   7.351   1.00 87.37 54  A 1 
ATOM   431  C C   . LEU   A 1 54  ? -7.901  8.702   6.666   1.00 89.44 54  A 1 
ATOM   432  O O   . LEU   A 1 54  ? -9.012  8.757   6.144   1.00 89.37 54  A 1 
ATOM   433  C CB  . LEU   A 1 54  ? -7.579  7.596   8.872   1.00 84.63 54  A 1 
ATOM   434  C CG  . LEU   A 1 54  ? -7.324  6.332   9.692   1.00 77.01 54  A 1 
ATOM   435  C CD1 . LEU   A 1 54  ? -7.509  6.636   11.182  1.00 72.01 54  A 1 
ATOM   436  C CD2 . LEU   A 1 54  ? -8.294  5.231   9.296   1.00 71.78 54  A 1 
ATOM   437  N N   . PHE   A 1 55  ? -7.039  9.707   6.636   1.00 90.87 55  A 1 
ATOM   438  C CA  . PHE   A 1 55  ? -7.283  10.948  5.912   1.00 92.26 55  A 1 
ATOM   439  C C   . PHE   A 1 55  ? -7.405  10.696  4.404   1.00 93.37 55  A 1 
ATOM   440  O O   . PHE   A 1 55  ? -8.346  11.177  3.775   1.00 93.63 55  A 1 
ATOM   441  C CB  . PHE   A 1 55  ? -6.164  11.942  6.243   1.00 93.11 55  A 1 
ATOM   442  C CG  . PHE   A 1 55  ? -5.983  13.032  5.215   1.00 93.31 55  A 1 
ATOM   443  C CD1 . PHE   A 1 55  ? -4.842  13.046  4.387   1.00 91.71 55  A 1 
ATOM   444  C CD2 . PHE   A 1 55  ? -6.989  14.003  5.031   1.00 92.02 55  A 1 
ATOM   445  C CE1 . PHE   A 1 55  ? -4.703  14.027  3.397   1.00 91.48 55  A 1 
ATOM   446  C CE2 . PHE   A 1 55  ? -6.852  14.983  4.035   1.00 91.21 55  A 1 
ATOM   447  C CZ  . PHE   A 1 55  ? -5.707  14.995  3.222   1.00 91.74 55  A 1 
ATOM   448  N N   . LEU   A 1 56  ? -6.524  9.882   3.830   1.00 93.73 56  A 1 
ATOM   449  C CA  . LEU   A 1 56  ? -6.592  9.538   2.409   1.00 94.74 56  A 1 
ATOM   450  C C   . LEU   A 1 56  ? -7.865  8.753   2.067   1.00 95.01 56  A 1 
ATOM   451  O O   . LEU   A 1 56  ? -8.486  9.017   1.045   1.00 95.01 56  A 1 
ATOM   452  C CB  . LEU   A 1 56  ? -5.338  8.757   1.993   1.00 95.49 56  A 1 
ATOM   453  C CG  . LEU   A 1 56  ? -4.006  9.518   2.130   1.00 95.35 56  A 1 
ATOM   454  C CD1 . LEU   A 1 56  ? -2.872  8.627   1.632   1.00 95.11 56  A 1 
ATOM   455  C CD2 . LEU   A 1 56  ? -3.985  10.820  1.332   1.00 94.91 56  A 1 
ATOM   456  N N   . GLN   A 1 57  ? -8.299  7.836   2.917   1.00 92.22 57  A 1 
ATOM   457  C CA  . GLN   A 1 57  ? -9.545  7.084   2.722   1.00 91.89 57  A 1 
ATOM   458  C C   . GLN   A 1 57  ? -10.776 7.998   2.713   1.00 92.69 57  A 1 
ATOM   459  O O   . GLN   A 1 57  ? -11.680 7.791   1.911   1.00 92.66 57  A 1 
ATOM   460  C CB  . GLN   A 1 57  ? -9.685  6.038   3.832   1.00 90.49 57  A 1 
ATOM   461  C CG  . GLN   A 1 57  ? -10.887 5.100   3.653   1.00 88.16 57  A 1 
ATOM   462  C CD  . GLN   A 1 57  ? -10.593 4.010   2.624   1.00 88.05 57  A 1 
ATOM   463  O OE1 . GLN   A 1 57  ? -10.015 2.984   2.955   1.00 83.44 57  A 1 
ATOM   464  N NE2 . GLN   A 1 57  ? -10.949 4.190   1.379   1.00 81.63 57  A 1 
ATOM   465  N N   . GLU   A 1 58  ? -10.801 8.995   3.595   1.00 92.68 58  A 1 
ATOM   466  C CA  . GLU   A 1 58  ? -11.870 9.992   3.625   1.00 92.87 58  A 1 
ATOM   467  C C   . GLU   A 1 58  ? -11.851 10.860  2.359   1.00 94.45 58  A 1 
ATOM   468  O O   . GLU   A 1 58  ? -12.892 11.083  1.744   1.00 94.55 58  A 1 
ATOM   469  C CB  . GLU   A 1 58  ? -11.732 10.827  4.906   1.00 91.91 58  A 1 
ATOM   470  C CG  . GLU   A 1 58  ? -12.882 11.825  5.089   1.00 78.97 58  A 1 
ATOM   471  C CD  . GLU   A 1 58  ? -12.816 12.595  6.423   1.00 70.94 58  A 1 
ATOM   472  O OE1 . GLU   A 1 58  ? -13.830 13.243  6.757   1.00 63.98 58  A 1 
ATOM   473  O OE2 . GLU   A 1 58  ? -11.775 12.528  7.114   1.00 63.40 58  A 1 
ATOM   474  N N   . LYS   A 1 59  ? -10.662 11.284  1.926   1.00 95.14 59  A 1 
ATOM   475  C CA  . LYS   A 1 59  ? -10.476 12.149  0.757   1.00 96.05 59  A 1 
ATOM   476  C C   . LYS   A 1 59  ? -10.803 11.451  -0.569  1.00 96.97 59  A 1 
ATOM   477  O O   . LYS   A 1 59  ? -11.429 12.061  -1.430  1.00 96.86 59  A 1 
ATOM   478  C CB  . LYS   A 1 59  ? -9.037  12.696  0.771   1.00 95.90 59  A 1 
ATOM   479  C CG  . LYS   A 1 59  ? -8.789  13.724  -0.342  1.00 92.25 59  A 1 
ATOM   480  C CD  . LYS   A 1 59  ? -7.358  14.286  -0.308  1.00 89.63 59  A 1 
ATOM   481  C CE  . LYS   A 1 59  ? -7.154  15.187  -1.532  1.00 85.27 59  A 1 
ATOM   482  N NZ  . LYS   A 1 59  ? -5.727  15.503  -1.813  1.00 78.05 59  A 1 
ATOM   483  N N   . TYR   A 1 60  ? -10.380 10.200  -0.751  1.00 96.43 60  A 1 
ATOM   484  C CA  . TYR   A 1 60  ? -10.462 9.474   -2.028  1.00 96.97 60  A 1 
ATOM   485  C C   . TYR   A 1 60  ? -11.569 8.416   -2.095  1.00 97.02 60  A 1 
ATOM   486  O O   . TYR   A 1 60  ? -11.848 7.878   -3.164  1.00 95.71 60  A 1 
ATOM   487  C CB  . TYR   A 1 60  ? -9.087  8.897   -2.370  1.00 97.13 60  A 1 
ATOM   488  C CG  . TYR   A 1 60  ? -8.036  9.961   -2.599  1.00 97.08 60  A 1 
ATOM   489  C CD1 . TYR   A 1 60  ? -8.061  10.746  -3.769  1.00 95.95 60  A 1 
ATOM   490  C CD2 . TYR   A 1 60  ? -7.044  10.202  -1.632  1.00 96.09 60  A 1 
ATOM   491  C CE1 . TYR   A 1 60  ? -7.109  11.756  -3.968  1.00 95.07 60  A 1 
ATOM   492  C CE2 . TYR   A 1 60  ? -6.087  11.211  -1.819  1.00 95.36 60  A 1 
ATOM   493  C CZ  . TYR   A 1 60  ? -6.126  11.989  -2.989  1.00 95.47 60  A 1 
ATOM   494  O OH  . TYR   A 1 60  ? -5.203  12.984  -3.161  1.00 94.09 60  A 1 
ATOM   495  N N   . GLY   A 1 61  ? -12.232 8.130   -0.988  1.00 96.19 61  A 1 
ATOM   496  C CA  . GLY   A 1 61  ? -13.429 7.300   -0.962  1.00 95.65 61  A 1 
ATOM   497  C C   . GLY   A 1 61  ? -13.185 5.789   -0.888  1.00 95.31 61  A 1 
ATOM   498  O O   . GLY   A 1 61  ? -12.048 5.319   -0.786  1.00 94.23 61  A 1 
ATOM   499  N N   . PRO   A 1 62  ? -14.277 4.995   -0.910  1.00 93.67 62  A 1 
ATOM   500  C CA  . PRO   A 1 62  ? -14.239 3.573   -0.548  1.00 92.48 62  A 1 
ATOM   501  C C   . PRO   A 1 62  ? -13.663 2.650   -1.628  1.00 91.48 62  A 1 
ATOM   502  O O   . PRO   A 1 62  ? -13.380 1.494   -1.344  1.00 89.86 62  A 1 
ATOM   503  C CB  . PRO   A 1 62  ? -15.699 3.223   -0.238  1.00 91.96 62  A 1 
ATOM   504  C CG  . PRO   A 1 62  ? -16.481 4.157   -1.163  1.00 91.66 62  A 1 
ATOM   505  C CD  . PRO   A 1 62  ? -15.646 5.429   -1.134  1.00 93.52 62  A 1 
ATOM   506  N N   . GLU   A 1 63  ? -13.481 3.136   -2.860  1.00 94.64 63  A 1 
ATOM   507  C CA  . GLU   A 1 63  ? -12.960 2.330   -3.977  1.00 94.47 63  A 1 
ATOM   508  C C   . GLU   A 1 63  ? -11.427 2.164   -3.948  1.00 94.37 63  A 1 
ATOM   509  O O   . GLU   A 1 63  ? -10.853 1.462   -4.787  1.00 92.89 63  A 1 
ATOM   510  C CB  . GLU   A 1 63  ? -13.420 2.923   -5.316  1.00 93.59 63  A 1 
ATOM   511  C CG  . GLU   A 1 63  ? -14.954 2.969   -5.461  1.00 88.62 63  A 1 
ATOM   512  C CD  . GLU   A 1 63  ? -15.353 3.361   -6.895  1.00 81.88 63  A 1 
ATOM   513  O OE1 . GLU   A 1 63  ? -16.046 2.576   -7.572  1.00 76.02 63  A 1 
ATOM   514  O OE2 . GLU   A 1 63  ? -14.915 4.425   -7.395  1.00 77.35 63  A 1 
ATOM   515  N N   . VAL   A 1 64  ? -10.770 2.787   -2.980  1.00 94.27 64  A 1 
ATOM   516  C CA  . VAL   A 1 64  ? -9.334  2.637   -2.734  1.00 93.91 64  A 1 
ATOM   517  C C   . VAL   A 1 64  ? -9.122  1.766   -1.502  1.00 92.20 64  A 1 
ATOM   518  O O   . VAL   A 1 64  ? -9.603  2.080   -0.414  1.00 91.12 64  A 1 
ATOM   519  C CB  . VAL   A 1 64  ? -8.630  3.993   -2.577  1.00 94.84 64  A 1 
ATOM   520  C CG1 . VAL   A 1 64  ? -7.108  3.795   -2.495  1.00 94.56 64  A 1 
ATOM   521  C CG2 . VAL   A 1 64  ? -8.931  4.931   -3.754  1.00 94.67 64  A 1 
ATOM   522  N N   . PHE   A 1 65  ? -8.383  0.689   -1.655  1.00 88.48 65  A 1 
ATOM   523  C CA  . PHE   A 1 65  ? -7.963  -0.127  -0.523  1.00 86.81 65  A 1 
ATOM   524  C C   . PHE   A 1 65  ? -6.708  0.449   0.131   1.00 87.13 65  A 1 
ATOM   525  O O   . PHE   A 1 65  ? -5.663  0.591   -0.507  1.00 86.88 65  A 1 
ATOM   526  C CB  . PHE   A 1 65  ? -7.751  -1.577  -0.947  1.00 84.77 65  A 1 
ATOM   527  C CG  . PHE   A 1 65  ? -7.225  -2.453  0.170   1.00 83.11 65  A 1 
ATOM   528  C CD1 . PHE   A 1 65  ? -5.839  -2.635  0.343   1.00 80.84 65  A 1 
ATOM   529  C CD2 . PHE   A 1 65  ? -8.117  -3.060  1.074   1.00 79.35 65  A 1 
ATOM   530  C CE1 . PHE   A 1 65  ? -5.350  -3.432  1.390   1.00 78.16 65  A 1 
ATOM   531  C CE2 . PHE   A 1 65  ? -7.632  -3.859  2.118   1.00 77.59 65  A 1 
ATOM   532  C CZ  . PHE   A 1 65  ? -6.248  -4.050  2.273   1.00 77.68 65  A 1 
ATOM   533  N N   . PHE   A 1 66  ? -6.803  0.683   1.427   1.00 86.48 66  A 1 
ATOM   534  C CA  . PHE   A 1 66  ? -5.665  0.977   2.287   1.00 86.22 66  A 1 
ATOM   535  C C   . PHE   A 1 66  ? -5.505  -0.148  3.315   1.00 84.09 66  A 1 
ATOM   536  O O   . PHE   A 1 66  ? -6.484  -0.518  3.967   1.00 82.21 66  A 1 
ATOM   537  C CB  . PHE   A 1 66  ? -5.856  2.322   2.988   1.00 87.84 66  A 1 
ATOM   538  C CG  . PHE   A 1 66  ? -5.944  3.501   2.048   1.00 89.19 66  A 1 
ATOM   539  C CD1 . PHE   A 1 66  ? -4.776  4.158   1.618   1.00 88.72 66  A 1 
ATOM   540  C CD2 . PHE   A 1 66  ? -7.198  3.947   1.594   1.00 89.49 66  A 1 
ATOM   541  C CE1 . PHE   A 1 66  ? -4.862  5.252   0.747   1.00 89.04 66  A 1 
ATOM   542  C CE2 . PHE   A 1 66  ? -7.288  5.041   0.720   1.00 89.37 66  A 1 
ATOM   543  C CZ  . PHE   A 1 66  ? -6.120  5.694   0.297   1.00 90.09 66  A 1 
ATOM   544  N N   . PRO   A 1 67  ? -4.290  -0.670  3.526   1.00 80.31 67  A 1 
ATOM   545  C CA  . PRO   A 1 67  ? -4.049  -1.656  4.576   1.00 77.82 67  A 1 
ATOM   546  C C   . PRO   A 1 67  ? -3.978  -1.031  5.977   1.00 75.40 67  A 1 
ATOM   547  O O   . PRO   A 1 67  ? -3.860  -1.756  6.959   1.00 70.75 67  A 1 
ATOM   548  C CB  . PRO   A 1 67  ? -2.735  -2.323  4.163   1.00 76.31 67  A 1 
ATOM   549  C CG  . PRO   A 1 67  ? -1.977  -1.196  3.470   1.00 76.47 67  A 1 
ATOM   550  C CD  . PRO   A 1 67  ? -3.076  -0.400  2.772   1.00 78.62 67  A 1 
ATOM   551  N N   . PHE   A 1 68  ? -4.050  0.307   6.074   1.00 74.03 68  A 1 
ATOM   552  C CA  . PHE   A 1 68  ? -3.910  1.061   7.326   1.00 70.55 68  A 1 
ATOM   553  C C   . PHE   A 1 68  ? -2.626  0.732   8.090   1.00 66.55 68  A 1 
ATOM   554  O O   . PHE   A 1 68  ? -2.607  0.537   9.303   1.00 60.84 68  A 1 
ATOM   555  C CB  . PHE   A 1 68  ? -5.179  0.949   8.169   1.00 69.23 68  A 1 
ATOM   556  C CG  . PHE   A 1 68  ? -6.407  1.447   7.453   1.00 68.12 68  A 1 
ATOM   557  C CD1 . PHE   A 1 68  ? -6.601  2.828   7.271   1.00 64.92 68  A 1 
ATOM   558  C CD2 . PHE   A 1 68  ? -7.344  0.536   6.936   1.00 65.26 68  A 1 
ATOM   559  C CE1 . PHE   A 1 68  ? -7.728  3.296   6.585   1.00 63.36 68  A 1 
ATOM   560  C CE2 . PHE   A 1 68  ? -8.475  1.003   6.247   1.00 62.31 68  A 1 
ATOM   561  C CZ  . PHE   A 1 68  ? -8.665  2.382   6.070   1.00 64.95 68  A 1 
ATOM   562  N N   . GLY   A 1 69  ? -1.532  0.678   7.353   1.00 64.91 69  A 1 
ATOM   563  C CA  . GLY   A 1 69  ? -0.213  0.353   7.857   1.00 60.11 69  A 1 
ATOM   564  C C   . GLY   A 1 69  ? 0.692   -0.068  6.712   1.00 59.51 69  A 1 
ATOM   565  O O   . GLY   A 1 69  ? 0.338   0.018   5.538   1.00 54.51 69  A 1 
ATOM   566  N N   . GLY   A 1 70  ? 1.857   -0.530  7.078   1.00 54.85 70  A 1 
ATOM   567  C CA  . GLY   A 1 70  ? 2.758   -1.205  6.164   1.00 51.16 70  A 1 
ATOM   568  C C   . GLY   A 1 70  ? 3.265   -2.476  6.813   1.00 52.85 70  A 1 
ATOM   569  O O   . GLY   A 1 70  ? 3.012   -2.744  7.992   1.00 50.26 70  A 1 
ATOM   570  N N   . TRP   A 1 71  ? 3.968   -3.248  6.045   1.00 58.37 71  A 1 
ATOM   571  C CA  . TRP   A 1 71  ? 4.556   -4.486  6.527   1.00 56.70 71  A 1 
ATOM   572  C C   . TRP   A 1 71  ? 6.001   -4.609  6.064   1.00 59.21 71  A 1 
ATOM   573  O O   . TRP   A 1 71  ? 6.372   -4.183  4.975   1.00 55.58 71  A 1 
ATOM   574  C CB  . TRP   A 1 71  ? 3.695   -5.666  6.104   1.00 51.07 71  A 1 
ATOM   575  C CG  . TRP   A 1 71  ? 3.490   -5.844  4.621   1.00 47.59 71  A 1 
ATOM   576  C CD1 . TRP   A 1 71  ? 3.670   -4.921  3.645   1.00 42.65 71  A 1 
ATOM   577  C CD2 . TRP   A 1 71  ? 3.051   -7.044  3.945   1.00 42.61 71  A 1 
ATOM   578  N NE1 . TRP   A 1 71  ? 3.387   -5.483  2.406   1.00 39.06 71  A 1 
ATOM   579  C CE2 . TRP   A 1 71  ? 2.997   -6.778  2.551   1.00 39.95 71  A 1 
ATOM   580  C CE3 . TRP   A 1 71  ? 2.685   -8.323  4.387   1.00 40.09 71  A 1 
ATOM   581  C CZ2 . TRP   A 1 71  ? 2.605   -7.759  1.620   1.00 36.37 71  A 1 
ATOM   582  C CZ3 . TRP   A 1 71  ? 2.281   -9.292  3.457   1.00 37.66 71  A 1 
ATOM   583  C CH2 . TRP   A 1 71  ? 2.246   -9.008  2.098   1.00 35.88 71  A 1 
ATOM   584  N N   . THR   A 1 72  ? 6.803   -5.222  6.918   1.00 50.27 72  A 1 
ATOM   585  C CA  . THR   A 1 72  ? 8.173   -5.572  6.564   1.00 47.83 72  A 1 
ATOM   586  C C   . THR   A 1 72  ? 8.166   -6.852  5.739   1.00 48.11 72  A 1 
ATOM   587  O O   . THR   A 1 72  ? 7.549   -7.846  6.129   1.00 46.09 72  A 1 
ATOM   588  C CB  . THR   A 1 72  ? 9.046   -5.732  7.806   1.00 44.11 72  A 1 
ATOM   589  O OG1 . THR   A 1 72  ? 8.967   -4.560  8.588   1.00 41.16 72  A 1 
ATOM   590  C CG2 . THR   A 1 72  ? 10.516  -5.947  7.456   1.00 40.74 72  A 1 
ATOM   591  N N   . TYR   A 1 73  ? 8.861   -6.830  4.616   1.00 49.48 73  A 1 
ATOM   592  C CA  . TYR   A 1 73  ? 9.141   -8.018  3.824   1.00 47.25 73  A 1 
ATOM   593  C C   . TYR   A 1 73  ? 10.578  -7.995  3.307   1.00 48.32 73  A 1 
ATOM   594  O O   . TYR   A 1 73  ? 11.218  -6.946  3.212   1.00 45.47 73  A 1 
ATOM   595  C CB  . TYR   A 1 73  ? 8.115   -8.169  2.690   1.00 42.20 73  A 1 
ATOM   596  C CG  . TYR   A 1 73  ? 8.347   -7.253  1.508   1.00 40.01 73  A 1 
ATOM   597  C CD1 . TYR   A 1 73  ? 7.919   -5.911  1.540   1.00 36.23 73  A 1 
ATOM   598  C CD2 . TYR   A 1 73  ? 9.017   -7.741  0.370   1.00 36.05 73  A 1 
ATOM   599  C CE1 . TYR   A 1 73  ? 8.156   -5.065  0.454   1.00 32.24 73  A 1 
ATOM   600  C CE2 . TYR   A 1 73  ? 9.259   -6.899  -0.725  1.00 33.84 73  A 1 
ATOM   601  C CZ  . TYR   A 1 73  ? 8.830   -5.561  -0.678  1.00 33.46 73  A 1 
ATOM   602  O OH  . TYR   A 1 73  ? 9.076   -4.733  -1.744  1.00 30.57 73  A 1 
ATOM   603  N N   . VAL   A 1 74  ? 11.066  -9.176  2.995   1.00 46.92 74  A 1 
ATOM   604  C CA  . VAL   A 1 74  ? 12.348  -9.390  2.326   1.00 43.75 74  A 1 
ATOM   605  C C   . VAL   A 1 74  ? 12.043  -10.264 1.120   1.00 45.48 74  A 1 
ATOM   606  O O   . VAL   A 1 74  ? 11.243  -11.196 1.241   1.00 42.22 74  A 1 
ATOM   607  C CB  . VAL   A 1 74  ? 13.372  -10.037 3.273   1.00 37.34 74  A 1 
ATOM   608  C CG1 . VAL   A 1 74  ? 14.740  -10.203 2.608   1.00 32.48 74  A 1 
ATOM   609  C CG2 . VAL   A 1 74  ? 13.577  -9.194  4.545   1.00 33.07 74  A 1 
ATOM   610  N N   . PHE   A 1 75  ? 12.627  -9.942  -0.025  1.00 48.29 75  A 1 
ATOM   611  C CA  . PHE   A 1 75  ? 12.532  -10.787 -1.210  1.00 46.02 75  A 1 
ATOM   612  C C   . PHE   A 1 75  ? 13.422  -12.029 -1.061  1.00 46.45 75  A 1 
ATOM   613  O O   . PHE   A 1 75  ? 14.449  -11.958 -0.382  1.00 43.73 75  A 1 
ATOM   614  C CB  . PHE   A 1 75  ? 12.897  -9.965  -2.449  1.00 41.49 75  A 1 
ATOM   615  C CG  . PHE   A 1 75  ? 11.919  -8.860  -2.777  1.00 39.64 75  A 1 
ATOM   616  C CD1 . PHE   A 1 75  ? 10.605  -9.175  -3.161  1.00 36.14 75  A 1 
ATOM   617  C CD2 . PHE   A 1 75  ? 12.326  -7.514  -2.743  1.00 36.53 75  A 1 
ATOM   618  C CE1 . PHE   A 1 75  ? 9.706   -8.156  -3.517  1.00 34.14 75  A 1 
ATOM   619  C CE2 . PHE   A 1 75  ? 11.432  -6.494  -3.101  1.00 34.21 75  A 1 
ATOM   620  C CZ  . PHE   A 1 75  ? 10.122  -6.816  -3.494  1.00 34.31 75  A 1 
ATOM   621  N N   . PRO   A 1 76  ? 13.057  -13.179 -1.664  1.00 45.54 76  A 1 
ATOM   622  C CA  . PRO   A 1 76  ? 11.806  -13.457 -2.371  1.00 43.58 76  A 1 
ATOM   623  C C   . PRO   A 1 76  ? 10.610  -13.633 -1.422  1.00 46.09 76  A 1 
ATOM   624  O O   . PRO   A 1 76  ? 10.752  -13.596 -0.198  1.00 43.40 76  A 1 
ATOM   625  C CB  . PRO   A 1 76  ? 12.102  -14.732 -3.167  1.00 37.95 76  A 1 
ATOM   626  C CG  . PRO   A 1 76  ? 13.069  -15.475 -2.249  1.00 37.01 76  A 1 
ATOM   627  C CD  . PRO   A 1 76  ? 13.897  -14.351 -1.634  1.00 39.96 76  A 1 
ATOM   628  N N   . GLY   A 1 77  ? 9.416   -13.828 -1.965  1.00 49.25 77  A 1 
ATOM   629  C CA  . GLY   A 1 77  ? 8.214   -14.157 -1.188  1.00 48.23 77  A 1 
ATOM   630  C C   . GLY   A 1 77  ? 7.238   -12.999 -0.975  1.00 51.27 77  A 1 
ATOM   631  O O   . GLY   A 1 77  ? 6.339   -13.098 -0.134  1.00 48.83 77  A 1 
ATOM   632  N N   . LEU   A 1 78  ? 7.359   -11.907 -1.740  1.00 52.28 78  A 1 
ATOM   633  C CA  . LEU   A 1 78  ? 6.371   -10.824 -1.737  1.00 52.62 78  A 1 
ATOM   634  C C   . LEU   A 1 78  ? 4.965   -11.362 -2.020  1.00 55.48 78  A 1 
ATOM   635  O O   . LEU   A 1 78  ? 4.033   -11.043 -1.284  1.00 53.51 78  A 1 
ATOM   636  C CB  . LEU   A 1 78  ? 6.771   -9.745  -2.765  1.00 49.71 78  A 1 
ATOM   637  C CG  . LEU   A 1 78  ? 5.717   -8.630  -2.961  1.00 45.45 78  A 1 
ATOM   638  C CD1 . LEU   A 1 78  ? 5.430   -7.863  -1.670  1.00 43.07 78  A 1 
ATOM   639  C CD2 . LEU   A 1 78  ? 6.194   -7.637  -4.018  1.00 43.80 78  A 1 
ATOM   640  N N   . THR   A 1 79  ? 4.817   -12.195 -3.037  1.00 53.08 79  A 1 
ATOM   641  C CA  . THR   A 1 79  ? 3.523   -12.734 -3.469  1.00 52.74 79  A 1 
ATOM   642  C C   . THR   A 1 79  ? 2.826   -13.524 -2.369  1.00 55.47 79  A 1 
ATOM   643  O O   . THR   A 1 79  ? 1.656   -13.280 -2.088  1.00 54.11 79  A 1 
ATOM   644  C CB  . THR   A 1 79  ? 3.720   -13.616 -4.710  1.00 49.74 79  A 1 
ATOM   645  O OG1 . THR   A 1 79  ? 4.373   -12.861 -5.694  1.00 46.32 79  A 1 
ATOM   646  C CG2 . THR   A 1 79  ? 2.404   -14.076 -5.317  1.00 45.56 79  A 1 
ATOM   647  N N   . ASP   A 1 80  ? 3.534   -14.404 -1.691  1.00 56.81 80  A 1 
ATOM   648  C CA  . ASP   A 1 80  ? 2.973   -15.245 -0.626  1.00 56.12 80  A 1 
ATOM   649  C C   . ASP   A 1 80  ? 2.624   -14.447 0.634   1.00 56.76 80  A 1 
ATOM   650  O O   . ASP   A 1 80  ? 1.732   -14.806 1.401   1.00 54.89 80  A 1 
ATOM   651  C CB  . ASP   A 1 80  ? 3.978   -16.340 -0.256  1.00 53.92 80  A 1 
ATOM   652  C CG  . ASP   A 1 80  ? 4.299   -17.259 -1.431  1.00 50.40 80  A 1 
ATOM   653  O OD1 . ASP   A 1 80  ? 3.427   -17.404 -2.323  1.00 47.07 80  A 1 
ATOM   654  O OD2 . ASP   A 1 80  ? 5.435   -17.769 -1.428  1.00 46.35 80  A 1 
ATOM   655  N N   . ARG   A 1 81  ? 3.312   -13.336 0.848   1.00 58.65 81  A 1 
ATOM   656  C CA  . ARG   A 1 81  ? 2.981   -12.419 1.937   1.00 57.57 81  A 1 
ATOM   657  C C   . ARG   A 1 81  ? 1.785   -11.542 1.572   1.00 59.63 81  A 1 
ATOM   658  O O   . ARG   A 1 81  ? 0.926   -11.309 2.418   1.00 57.03 81  A 1 
ATOM   659  C CB  . ARG   A 1 81  ? 4.208   -11.577 2.293   1.00 53.14 81  A 1 
ATOM   660  C CG  . ARG   A 1 81  ? 5.319   -12.429 2.928   1.00 48.11 81  A 1 
ATOM   661  C CD  . ARG   A 1 81  ? 6.569   -11.575 3.109   1.00 44.74 81  A 1 
ATOM   662  N NE  . ARG   A 1 81  ? 7.710   -12.379 3.574   1.00 41.66 81  A 1 
ATOM   663  C CZ  . ARG   A 1 81  ? 8.378   -12.239 4.699   1.00 37.73 81  A 1 
ATOM   664  N NH1 . ARG   A 1 81  ? 8.056   -11.351 5.597   1.00 35.39 81  A 1 
ATOM   665  N NH2 . ARG   A 1 81  ? 9.407   -13.000 4.939   1.00 34.41 81  A 1 
ATOM   666  N N   . PHE   A 1 82  ? 1.741   -11.065 0.336   1.00 59.65 82  A 1 
ATOM   667  C CA  . PHE   A 1 82  ? 0.723   -10.138 -0.155  1.00 59.53 82  A 1 
ATOM   668  C C   . PHE   A 1 82  ? -0.649  -10.807 -0.267  1.00 60.50 82  A 1 
ATOM   669  O O   . PHE   A 1 82  ? -1.626  -10.303 0.287   1.00 59.57 82  A 1 
ATOM   670  C CB  . PHE   A 1 82  ? 1.176   -9.563  -1.499  1.00 57.47 82  A 1 
ATOM   671  C CG  . PHE   A 1 82  ? 0.266   -8.473  -2.019  1.00 56.72 82  A 1 
ATOM   672  C CD1 . PHE   A 1 82  ? -0.836  -8.791  -2.829  1.00 52.50 82  A 1 
ATOM   673  C CD2 . PHE   A 1 82  ? 0.505   -7.130  -1.673  1.00 53.44 82  A 1 
ATOM   674  C CE1 . PHE   A 1 82  ? -1.697  -7.779  -3.285  1.00 50.46 82  A 1 
ATOM   675  C CE2 . PHE   A 1 82  ? -0.350  -6.117  -2.131  1.00 50.13 82  A 1 
ATOM   676  C CZ  . PHE   A 1 82  ? -1.454  -6.442  -2.935  1.00 49.90 82  A 1 
ATOM   677  N N   . PHE   A 1 83  ? -0.707  -11.940 -0.940  1.00 59.10 83  A 1 
ATOM   678  C CA  . PHE   A 1 83  ? -1.923  -12.725 -1.062  1.00 57.76 83  A 1 
ATOM   679  C C   . PHE   A 1 83  ? -2.062  -13.660 0.139   1.00 56.31 83  A 1 
ATOM   680  O O   . PHE   A 1 83  ? -1.104  -14.316 0.552   1.00 54.47 83  A 1 
ATOM   681  C CB  . PHE   A 1 83  ? -1.925  -13.487 -2.383  1.00 56.64 83  A 1 
ATOM   682  C CG  . PHE   A 1 83  ? -1.956  -12.578 -3.596  1.00 56.86 83  A 1 
ATOM   683  C CD1 . PHE   A 1 83  ? -3.171  -12.026 -4.037  1.00 53.56 83  A 1 
ATOM   684  C CD2 . PHE   A 1 83  ? -0.767  -12.263 -4.278  1.00 54.00 83  A 1 
ATOM   685  C CE1 . PHE   A 1 83  ? -3.199  -11.178 -5.156  1.00 52.32 83  A 1 
ATOM   686  C CE2 . PHE   A 1 83  ? -0.791  -11.415 -5.399  1.00 52.38 83  A 1 
ATOM   687  C CZ  . PHE   A 1 83  ? -2.007  -10.875 -5.839  1.00 53.15 83  A 1 
ATOM   688  N N   . LYS   A 1 84  ? -3.271  -13.710 0.695   1.00 56.05 84  A 1 
ATOM   689  C CA  . LYS   A 1 84  ? -3.594  -14.581 1.823   1.00 54.00 84  A 1 
ATOM   690  C C   . LYS   A 1 84  ? -4.052  -15.950 1.325   1.00 52.47 84  A 1 
ATOM   691  O O   . LYS   A 1 84  ? -3.842  -16.257 0.148   1.00 49.57 84  A 1 
ATOM   692  C CB  . LYS   A 1 84  ? -4.564  -13.850 2.768   1.00 52.00 84  A 1 
ATOM   693  C CG  . LYS   A 1 84  ? -4.015  -12.499 3.274   1.00 48.61 84  A 1 
ATOM   694  C CD  . LYS   A 1 84  ? -2.624  -12.624 3.896   1.00 46.65 84  A 1 
ATOM   695  C CE  . LYS   A 1 84  ? -2.022  -11.263 4.175   1.00 42.63 84  A 1 
ATOM   696  N NZ  . LYS   A 1 84  ? -0.543  -11.359 4.291   1.00 39.19 84  A 1 
ATOM   697  N N   . GLU   A 1 85  ? -4.616  -16.755 2.196   1.00 50.09 85  A 1 
ATOM   698  C CA  . GLU   A 1 85  ? -4.998  -18.145 1.891   1.00 48.04 85  A 1 
ATOM   699  C C   . GLU   A 1 85  ? -5.740  -18.264 0.556   1.00 48.28 85  A 1 
ATOM   700  O O   . GLU   A 1 85  ? -5.310  -18.994 -0.337  1.00 43.87 85  A 1 
ATOM   701  C CB  . GLU   A 1 85  ? -5.849  -18.701 3.044   1.00 43.38 85  A 1 
ATOM   702  C CG  . GLU   A 1 85  ? -5.040  -18.836 4.344   1.00 38.51 85  A 1 
ATOM   703  C CD  . GLU   A 1 85  ? -5.846  -19.373 5.531   1.00 35.29 85  A 1 
ATOM   704  O OE1 . GLU   A 1 85  ? -5.212  -19.626 6.578   1.00 32.33 85  A 1 
ATOM   705  O OE2 . GLU   A 1 85  ? -7.088  -19.481 5.422   1.00 34.27 85  A 1 
ATOM   706  N N   . ASP   A 1 86  ? -6.778  -17.438 0.376   1.00 49.34 86  A 1 
ATOM   707  C CA  . ASP   A 1 86  ? -7.409  -17.273 -0.925  1.00 47.41 86  A 1 
ATOM   708  C C   . ASP   A 1 86  ? -6.681  -16.196 -1.732  1.00 47.80 86  A 1 
ATOM   709  O O   . ASP   A 1 86  ? -6.581  -15.036 -1.334  1.00 43.77 86  A 1 
ATOM   710  C CB  . ASP   A 1 86  ? -8.878  -16.917 -0.757  1.00 43.49 86  A 1 
ATOM   711  C CG  . ASP   A 1 86  ? -9.708  -18.061 -0.192  1.00 39.99 86  A 1 
ATOM   712  O OD1 . ASP   A 1 86  ? -9.510  -19.198 -0.668  1.00 37.28 86  A 1 
ATOM   713  O OD2 . ASP   A 1 86  ? -10.578 -17.751 0.645   1.00 36.74 86  A 1 
ATOM   714  N N   . SER   A 1 87  ? -6.195  -16.566 -2.910  1.00 49.60 87  A 1 
ATOM   715  C CA  . SER   A 1 87  ? -5.287  -15.706 -3.681  1.00 47.70 87  A 1 
ATOM   716  C C   . SER   A 1 87  ? -5.897  -14.404 -4.220  1.00 49.37 87  A 1 
ATOM   717  O O   . SER   A 1 87  ? -5.146  -13.533 -4.647  1.00 46.30 87  A 1 
ATOM   718  C CB  . SER   A 1 87  ? -4.687  -16.498 -4.835  1.00 42.27 87  A 1 
ATOM   719  O OG  . SER   A 1 87  ? -3.930  -17.600 -4.375  1.00 38.27 87  A 1 
ATOM   720  N N   . TYR   A 1 88  ? -7.227  -14.252 -4.213  1.00 50.30 88  A 1 
ATOM   721  C CA  . TYR   A 1 88  ? -7.925  -13.003 -4.543  1.00 47.55 88  A 1 
ATOM   722  C C   . TYR   A 1 88  ? -8.209  -12.133 -3.307  1.00 49.29 88  A 1 
ATOM   723  O O   . TYR   A 1 88  ? -8.836  -11.082 -3.411  1.00 47.10 88  A 1 
ATOM   724  C CB  . TYR   A 1 88  ? -9.196  -13.326 -5.342  1.00 43.96 88  A 1 
ATOM   725  C CG  . TYR   A 1 88  ? -10.148 -14.260 -4.636  1.00 42.69 88  A 1 
ATOM   726  C CD1 . TYR   A 1 88  ? -10.013 -15.655 -4.787  1.00 38.84 88  A 1 
ATOM   727  C CD2 . TYR   A 1 88  ? -11.170 -13.752 -3.820  1.00 39.23 88  A 1 
ATOM   728  C CE1 . TYR   A 1 88  ? -10.873 -16.531 -4.113  1.00 34.36 88  A 1 
ATOM   729  C CE2 . TYR   A 1 88  ? -12.037 -14.624 -3.139  1.00 35.70 88  A 1 
ATOM   730  C CZ  . TYR   A 1 88  ? -11.880 -16.013 -3.283  1.00 36.03 88  A 1 
ATOM   731  O OH  . TYR   A 1 88  ? -12.706 -16.866 -2.595  1.00 33.01 88  A 1 
ATOM   732  N N   . HIS   A 1 89  ? -7.745  -12.552 -2.149  1.00 50.69 89  A 1 
ATOM   733  C CA  . HIS   A 1 89  ? -7.921  -11.850 -0.887  1.00 49.89 89  A 1 
ATOM   734  C C   . HIS   A 1 89  ? -6.637  -11.165 -0.424  1.00 50.32 89  A 1 
ATOM   735  O O   . HIS   A 1 89  ? -5.526  -11.673 -0.555  1.00 49.87 89  A 1 
ATOM   736  C CB  . HIS   A 1 89  ? -8.464  -12.818 0.166   1.00 47.19 89  A 1 
ATOM   737  C CG  . HIS   A 1 89  ? -9.878  -13.276 -0.087  1.00 43.24 89  A 1 
ATOM   738  N ND1 . HIS   A 1 89  ? -10.335 -14.569 -0.057  1.00 38.07 89  A 1 
ATOM   739  C CD2 . HIS   A 1 89  ? -10.976 -12.489 -0.309  1.00 37.30 89  A 1 
ATOM   740  C CE1 . HIS   A 1 89  ? -11.660 -14.561 -0.241  1.00 37.10 89  A 1 
ATOM   741  N NE2 . HIS   A 1 89  ? -12.096 -13.310 -0.401  1.00 37.73 89  A 1 
ATOM   742  N N   . ILE   A 1 90  ? -6.831  -10.002 0.178   1.00 54.21 90  A 1 
ATOM   743  C CA  . ILE   A 1 90  ? -5.788  -9.139  0.733   1.00 53.08 90  A 1 
ATOM   744  C C   . ILE   A 1 90  ? -6.095  -8.818  2.196   1.00 53.67 90  A 1 
ATOM   745  O O   . ILE   A 1 90  ? -7.244  -8.859  2.635   1.00 53.60 90  A 1 
ATOM   746  C CB  . ILE   A 1 90  ? -5.636  -7.861  -0.117  1.00 50.91 90  A 1 
ATOM   747  C CG1 . ILE   A 1 90  ? -6.981  -7.110  -0.260  1.00 46.66 90  A 1 
ATOM   748  C CG2 . ILE   A 1 90  ? -5.016  -8.215  -1.479  1.00 46.39 90  A 1 
ATOM   749  C CD1 . ILE   A 1 90  ? -6.883  -5.791  -1.024  1.00 45.47 90  A 1 
ATOM   750  N N   . LEU   A 1 91  ? -5.076  -8.498  2.964   1.00 53.68 91  A 1 
ATOM   751  C CA  . LEU   A 1 91  ? -5.221  -8.199  4.388   1.00 53.18 91  A 1 
ATOM   752  C C   . LEU   A 1 91  ? -5.512  -6.711  4.619   1.00 54.64 91  A 1 
ATOM   753  O O   . LEU   A 1 91  ? -4.668  -5.866  4.340   1.00 53.08 91  A 1 
ATOM   754  C CB  . LEU   A 1 91  ? -3.951  -8.651  5.126   1.00 49.73 91  A 1 
ATOM   755  C CG  . LEU   A 1 91  ? -3.978  -8.401  6.647   1.00 44.23 91  A 1 
ATOM   756  C CD1 . LEU   A 1 91  ? -5.018  -9.267  7.355   1.00 39.51 91  A 1 
ATOM   757  C CD2 . LEU   A 1 91  ? -2.611  -8.725  7.252   1.00 40.71 91  A 1 
ATOM   758  N N   . ASP   A 1 92  ? -6.650  -6.423  5.229   1.00 52.54 92  A 1 
ATOM   759  C CA  . ASP   A 1 92  ? -6.893  -5.142  5.892   1.00 51.82 92  A 1 
ATOM   760  C C   . ASP   A 1 92  ? -6.315  -5.210  7.314   1.00 51.82 92  A 1 
ATOM   761  O O   . ASP   A 1 92  ? -6.869  -5.860  8.205   1.00 51.51 92  A 1 
ATOM   762  C CB  . ASP   A 1 92  ? -8.394  -4.846  5.868   1.00 50.21 92  A 1 
ATOM   763  C CG  . ASP   A 1 92  ? -8.777  -3.500  6.492   1.00 45.53 92  A 1 
ATOM   764  O OD1 . ASP   A 1 92  ? -8.080  -3.032  7.419   1.00 45.04 92  A 1 
ATOM   765  O OD2 . ASP   A 1 92  ? -9.844  -2.981  6.095   1.00 44.62 92  A 1 
ATOM   766  N N   . VAL   A 1 93  ? -5.182  -4.558  7.503   1.00 53.39 93  A 1 
ATOM   767  C CA  . VAL   A 1 93  ? -4.428  -4.603  8.765   1.00 51.79 93  A 1 
ATOM   768  C C   . VAL   A 1 93  ? -5.220  -3.971  9.905   1.00 52.85 93  A 1 
ATOM   769  O O   . VAL   A 1 93  ? -5.212  -4.492  11.021  1.00 50.67 93  A 1 
ATOM   770  C CB  . VAL   A 1 93  ? -3.060  -3.915  8.605   1.00 48.29 93  A 1 
ATOM   771  C CG1 . VAL   A 1 93  ? -2.269  -3.879  9.916   1.00 44.39 93  A 1 
ATOM   772  C CG2 . VAL   A 1 93  ? -2.197  -4.643  7.563   1.00 45.20 93  A 1 
ATOM   773  N N   . ARG   A 1 94  ? -5.933  -2.886  9.624   1.00 55.76 94  A 1 
ATOM   774  C CA  . ARG   A 1 94  ? -6.725  -2.173  10.629  1.00 55.12 94  A 1 
ATOM   775  C C   . ARG   A 1 94  ? -7.935  -2.986  11.065  1.00 55.16 94  A 1 
ATOM   776  O O   . ARG   A 1 94  ? -8.159  -3.174  12.257  1.00 53.59 94  A 1 
ATOM   777  C CB  . ARG   A 1 94  ? -7.149  -0.815  10.063  1.00 53.01 94  A 1 
ATOM   778  C CG  . ARG   A 1 94  ? -7.897  0.009   11.115  1.00 48.52 94  A 1 
ATOM   779  C CD  . ARG   A 1 94  ? -8.375  1.318   10.500  1.00 45.51 94  A 1 
ATOM   780  N NE  . ARG   A 1 94  ? -9.077  2.127   11.499  1.00 43.40 94  A 1 
ATOM   781  C CZ  . ARG   A 1 94  ? -9.716  3.248   11.273  1.00 40.66 94  A 1 
ATOM   782  N NH1 . ARG   A 1 94  ? -9.822  3.759   10.077  1.00 37.65 94  A 1 
ATOM   783  N NH2 . ARG   A 1 94  ? -10.255 3.884   12.264  1.00 37.02 94  A 1 
ATOM   784  N N   . ALA   A 1 95  ? -8.702  -3.466  10.092  1.00 53.91 95  A 1 
ATOM   785  C CA  . ALA   A 1 95  ? -9.878  -4.283  10.359  1.00 51.80 95  A 1 
ATOM   786  C C   . ALA   A 1 95  ? -9.524  -5.710  10.818  1.00 53.35 95  A 1 
ATOM   787  O O   . ALA   A 1 95  ? -10.421 -6.446  11.226  1.00 50.57 95  A 1 
ATOM   788  C CB  . ALA   A 1 95  ? -10.759 -4.286  9.110   1.00 47.88 95  A 1 
ATOM   789  N N   . LYS   A 1 96  ? -8.256  -6.087  10.751  1.00 53.01 96  A 1 
ATOM   790  C CA  . LYS   A 1 96  ? -7.751  -7.427  11.094  1.00 52.34 96  A 1 
ATOM   791  C C   . LYS   A 1 96  ? -8.540  -8.542  10.392  1.00 53.32 96  A 1 
ATOM   792  O O   . LYS   A 1 96  ? -8.858  -9.563  10.992  1.00 51.18 96  A 1 
ATOM   793  C CB  . LYS   A 1 96  ? -7.680  -7.615  12.616  1.00 50.45 96  A 1 
ATOM   794  C CG  . LYS   A 1 96  ? -6.783  -6.579  13.300  1.00 46.41 96  A 1 
ATOM   795  C CD  . LYS   A 1 96  ? -6.758  -6.839  14.806  1.00 43.50 96  A 1 
ATOM   796  C CE  . LYS   A 1 96  ? -5.892  -5.783  15.485  1.00 39.44 96  A 1 
ATOM   797  N NZ  . LYS   A 1 96  ? -5.887  -5.940  16.956  1.00 36.07 96  A 1 
ATOM   798  N N   . ARG   A 1 97  ? -8.882  -8.320  9.127   1.00 58.96 97  A 1 
ATOM   799  C CA  . ARG   A 1 97  ? -9.665  -9.253  8.315   1.00 58.71 97  A 1 
ATOM   800  C C   . ARG   A 1 97  ? -9.163  -9.281  6.878   1.00 61.42 97  A 1 
ATOM   801  O O   . ARG   A 1 97  ? -8.537  -8.335  6.400   1.00 58.76 97  A 1 
ATOM   802  C CB  . ARG   A 1 97  ? -11.164 -8.922  8.403   1.00 53.37 97  A 1 
ATOM   803  C CG  . ARG   A 1 97  ? -11.538 -7.576  7.768   1.00 45.94 97  A 1 
ATOM   804  C CD  . ARG   A 1 97  ? -13.022 -7.259  7.972   1.00 42.39 97  A 1 
ATOM   805  N NE  . ARG   A 1 97  ? -13.361 -5.918  7.478   1.00 38.85 97  A 1 
ATOM   806  C CZ  . ARG   A 1 97  ? -14.560 -5.353  7.509   1.00 33.63 97  A 1 
ATOM   807  N NH1 . ARG   A 1 97  ? -15.600 -5.981  7.985   1.00 31.66 97  A 1 
ATOM   808  N NH2 . ARG   A 1 97  ? -14.722 -4.145  7.068   1.00 29.78 97  A 1 
ATOM   809  N N   . ILE   A 1 98  ? -9.492  -10.362 6.203   1.00 61.12 98  A 1 
ATOM   810  C CA  . ILE   A 1 98  ? -9.236  -10.523 4.776   1.00 60.89 98  A 1 
ATOM   811  C C   . ILE   A 1 98  ? -10.412 -9.908  4.003   1.00 62.31 98  A 1 
ATOM   812  O O   . ILE   A 1 98  ? -11.563 -10.010 4.426   1.00 59.58 98  A 1 
ATOM   813  C CB  . ILE   A 1 98  ? -8.968  -12.010 4.468   1.00 57.72 98  A 1 
ATOM   814  C CG1 . ILE   A 1 98  ? -7.750  -12.526 5.279   1.00 53.48 98  A 1 
ATOM   815  C CG2 . ILE   A 1 98  ? -8.719  -12.188 2.972   1.00 52.21 98  A 1 
ATOM   816  C CD1 . ILE   A 1 98  ? -7.456  -14.020 5.103   1.00 49.26 98  A 1 
ATOM   817  N N   . LYS   A 1 99  ? -10.115 -9.242  2.887   1.00 70.88 99  A 1 
ATOM   818  C CA  . LYS   A 1 99  ? -11.086 -8.652  1.958   1.00 71.04 99  A 1 
ATOM   819  C C   . LYS   A 1 99  ? -10.750 -9.064  0.528   1.00 71.92 99  A 1 
ATOM   820  O O   . LYS   A 1 99  ? -9.585  -9.298  0.216   1.00 69.93 99  A 1 
ATOM   821  C CB  . LYS   A 1 99  ? -11.067 -7.124  2.076   1.00 68.57 99  A 1 
ATOM   822  C CG  . LYS   A 1 99  ? -11.610 -6.597  3.412   1.00 65.59 99  A 1 
ATOM   823  C CD  . LYS   A 1 99  ? -11.577 -5.069  3.374   1.00 62.78 99  A 1 
ATOM   824  C CE  . LYS   A 1 99  ? -12.249 -4.441  4.584   1.00 59.17 99  A 1 
ATOM   825  N NZ  . LYS   A 1 99  ? -12.074 -2.967  4.559   1.00 53.62 99  A 1 
ATOM   826  N N   . SER   A 1 100 ? -11.767 -9.112  -0.335  1.00 76.02 100 A 1 
ATOM   827  C CA  . SER   A 1 100 ? -11.550 -9.296  -1.767  1.00 77.55 100 A 1 
ATOM   828  C C   . SER   A 1 100 ? -10.951 -8.030  -2.371  1.00 79.15 100 A 1 
ATOM   829  O O   . SER   A 1 100 ? -11.465 -6.939  -2.151  1.00 79.07 100 A 1 
ATOM   830  C CB  . SER   A 1 100 ? -12.870 -9.629  -2.459  1.00 75.46 100 A 1 
ATOM   831  O OG  . SER   A 1 100 ? -12.641 -9.810  -3.845  1.00 70.16 100 A 1 
ATOM   832  N N   . PHE   A 1 101 ? -9.895  -8.151  -3.167  1.00 81.38 101 A 1 
ATOM   833  C CA  . PHE   A 1 101 ? -9.373  -7.001  -3.905  1.00 81.97 101 A 1 
ATOM   834  C C   . PHE   A 1 101 ? -10.298 -6.572  -5.057  1.00 83.15 101 A 1 
ATOM   835  O O   . PHE   A 1 101 ? -10.137 -5.479  -5.592  1.00 83.34 101 A 1 
ATOM   836  C CB  . PHE   A 1 101 ? -7.935  -7.273  -4.377  1.00 80.52 101 A 1 
ATOM   837  C CG  . PHE   A 1 101 ? -7.796  -8.297  -5.484  1.00 79.70 101 A 1 
ATOM   838  C CD1 . PHE   A 1 101 ? -7.190  -9.540  -5.229  1.00 76.81 101 A 1 
ATOM   839  C CD2 . PHE   A 1 101 ? -8.235  -8.006  -6.786  1.00 77.01 101 A 1 
ATOM   840  C CE1 . PHE   A 1 101 ? -7.045  -10.484 -6.258  1.00 74.70 101 A 1 
ATOM   841  C CE2 . PHE   A 1 101 ? -8.102  -8.953  -7.817  1.00 74.82 101 A 1 
ATOM   842  C CZ  . PHE   A 1 101 ? -7.509  -10.192 -7.549  1.00 74.35 101 A 1 
ATOM   843  N N   . LEU   A 1 102 ? -11.264 -7.413  -5.431  1.00 84.03 102 A 1 
ATOM   844  C CA  . LEU   A 1 102 ? -12.247 -7.131  -6.479  1.00 85.09 102 A 1 
ATOM   845  C C   . LEU   A 1 102 ? -13.269 -6.065  -6.060  1.00 86.38 102 A 1 
ATOM   846  O O   . LEU   A 1 102 ? -13.904 -5.474  -6.926  1.00 86.22 102 A 1 
ATOM   847  C CB  . LEU   A 1 102 ? -12.955 -8.433  -6.898  1.00 84.51 102 A 1 
ATOM   848  C CG  . LEU   A 1 102 ? -12.031 -9.538  -7.437  1.00 83.23 102 A 1 
ATOM   849  C CD1 . LEU   A 1 102 ? -12.850 -10.787 -7.752  1.00 81.35 102 A 1 
ATOM   850  C CD2 . LEU   A 1 102 ? -11.302 -9.115  -8.711  1.00 81.20 102 A 1 
ATOM   851  N N   . ASP   A 1 103 ? -13.365 -5.767  -4.773  1.00 85.65 103 A 1 
ATOM   852  C CA  . ASP   A 1 103 ? -14.239 -4.717  -4.230  1.00 85.56 103 A 1 
ATOM   853  C C   . ASP   A 1 103 ? -13.662 -3.297  -4.405  1.00 87.52 103 A 1 
ATOM   854  O O   . ASP   A 1 103 ? -14.292 -2.313  -4.015  1.00 87.26 103 A 1 
ATOM   855  C CB  . ASP   A 1 103 ? -14.506 -4.990  -2.740  1.00 83.66 103 A 1 
ATOM   856  C CG  . ASP   A 1 103 ? -15.149 -6.352  -2.455  1.00 81.26 103 A 1 
ATOM   857  O OD1 . ASP   A 1 103 ? -15.886 -6.863  -3.325  1.00 78.46 103 A 1 
ATOM   858  O OD2 . ASP   A 1 103 ? -14.878 -6.884  -1.356  1.00 77.31 103 A 1 
ATOM   859  N N   . TYR   A 1 104 ? -12.466 -3.172  -4.972  1.00 88.67 104 A 1 
ATOM   860  C CA  . TYR   A 1 104 ? -11.732 -1.909  -5.071  1.00 89.50 104 A 1 
ATOM   861  C C   . TYR   A 1 104 ? -11.273 -1.642  -6.508  1.00 91.49 104 A 1 
ATOM   862  O O   . TYR   A 1 104 ? -10.959 -2.563  -7.256  1.00 91.57 104 A 1 
ATOM   863  C CB  . TYR   A 1 104 ? -10.536 -1.936  -4.118  1.00 87.91 104 A 1 
ATOM   864  C CG  . TYR   A 1 104 ? -10.901 -2.222  -2.674  1.00 86.97 104 A 1 
ATOM   865  C CD1 . TYR   A 1 104 ? -11.294 -1.180  -1.817  1.00 85.22 104 A 1 
ATOM   866  C CD2 . TYR   A 1 104 ? -10.888 -3.544  -2.189  1.00 85.14 104 A 1 
ATOM   867  C CE1 . TYR   A 1 104 ? -11.668 -1.446  -0.494  1.00 83.71 104 A 1 
ATOM   868  C CE2 . TYR   A 1 104 ? -11.264 -3.825  -0.864  1.00 83.99 104 A 1 
ATOM   869  C CZ  . TYR   A 1 104 ? -11.655 -2.770  -0.021  1.00 83.14 104 A 1 
ATOM   870  O OH  . TYR   A 1 104 ? -12.028 -3.037  1.273   1.00 80.98 104 A 1 
ATOM   871  N N   . LYS   A 1 105 ? -11.156 -0.359  -6.880  1.00 95.08 105 A 1 
ATOM   872  C CA  . LYS   A 1 105 ? -10.507 0.063   -8.134  1.00 95.88 105 A 1 
ATOM   873  C C   . LYS   A 1 105 ? -8.991  0.133   -7.994  1.00 96.26 105 A 1 
ATOM   874  O O   . LYS   A 1 105 ? -8.266  -0.232  -8.914  1.00 96.05 105 A 1 
ATOM   875  C CB  . LYS   A 1 105 ? -11.046 1.422   -8.576  1.00 95.95 105 A 1 
ATOM   876  C CG  . LYS   A 1 105 ? -12.486 1.322   -9.086  1.00 87.15 105 A 1 
ATOM   877  C CD  . LYS   A 1 105 ? -12.944 2.705   -9.556  1.00 82.37 105 A 1 
ATOM   878  C CE  . LYS   A 1 105 ? -14.351 2.627   -10.142 1.00 72.23 105 A 1 
ATOM   879  N NZ  . LYS   A 1 105 ? -14.953 3.973   -10.199 1.00 63.05 105 A 1 
ATOM   880  N N   . SER   A 1 106 ? -8.528  0.585   -6.844  1.00 95.31 106 A 1 
ATOM   881  C CA  . SER   A 1 106 ? -7.107  0.744   -6.547  1.00 95.06 106 A 1 
ATOM   882  C C   . SER   A 1 106 ? -6.745  0.018   -5.257  1.00 93.53 106 A 1 
ATOM   883  O O   . SER   A 1 106 ? -7.438  0.146   -4.248  1.00 92.32 106 A 1 
ATOM   884  C CB  . SER   A 1 106 ? -6.746  2.225   -6.439  1.00 95.65 106 A 1 
ATOM   885  O OG  . SER   A 1 106 ? -7.033  2.904   -7.650  1.00 93.22 106 A 1 
ATOM   886  N N   . ILE   A 1 107 ? -5.647  -0.709  -5.274  1.00 91.78 107 A 1 
ATOM   887  C CA  . ILE   A 1 107 ? -5.099  -1.391  -4.104  1.00 90.52 107 A 1 
ATOM   888  C C   . ILE   A 1 107 ? -3.753  -0.761  -3.776  1.00 90.32 107 A 1 
ATOM   889  O O   . ILE   A 1 107 ? -2.839  -0.764  -4.598  1.00 89.48 107 A 1 
ATOM   890  C CB  . ILE   A 1 107 ? -5.001  -2.916  -4.316  1.00 89.27 107 A 1 
ATOM   891  C CG1 . ILE   A 1 107 ? -6.366  -3.582  -4.608  1.00 87.47 107 A 1 
ATOM   892  C CG2 . ILE   A 1 107 ? -4.399  -3.581  -3.066  1.00 86.99 107 A 1 
ATOM   893  C CD1 . ILE   A 1 107 ? -6.767  -3.576  -6.080  1.00 80.06 107 A 1 
ATOM   894  N N   . THR   A 1 108 ? -3.623  -0.227  -2.568  1.00 90.80 108 A 1 
ATOM   895  C CA  . THR   A 1 108 ? -2.403  0.441   -2.113  1.00 90.28 108 A 1 
ATOM   896  C C   . THR   A 1 108 ? -1.730  -0.382  -1.024  1.00 88.37 108 A 1 
ATOM   897  O O   . THR   A 1 108 ? -2.400  -0.946  -0.159  1.00 86.60 108 A 1 
ATOM   898  C CB  . THR   A 1 108 ? -2.672  1.877   -1.649  1.00 91.15 108 A 1 
ATOM   899  O OG1 . THR   A 1 108 ? -3.255  1.923   -0.373  1.00 90.25 108 A 1 
ATOM   900  C CG2 . THR   A 1 108 ? -3.596  2.639   -2.602  1.00 89.87 108 A 1 
ATOM   901  N N   . TYR   A 1 109 ? -0.413  -0.458  -1.059  1.00 87.32 109 A 1 
ATOM   902  C CA  . TYR   A 1 109 ? 0.351   -1.205  -0.060  1.00 86.37 109 A 1 
ATOM   903  C C   . TYR   A 1 109 ? 1.732   -0.580  0.182   1.00 87.75 109 A 1 
ATOM   904  O O   . TYR   A 1 109 ? 2.654   -0.808  -0.604  1.00 87.23 109 A 1 
ATOM   905  C CB  . TYR   A 1 109 ? 0.438   -2.680  -0.484  1.00 83.41 109 A 1 
ATOM   906  C CG  . TYR   A 1 109 ? -0.134  -3.628  0.545   1.00 78.65 109 A 1 
ATOM   907  C CD1 . TYR   A 1 109 ? 0.554   -3.890  1.745   1.00 73.23 109 A 1 
ATOM   908  C CD2 . TYR   A 1 109 ? -1.389  -4.235  0.317   1.00 71.52 109 A 1 
ATOM   909  C CE1 . TYR   A 1 109 ? 0.001   -4.745  2.709   1.00 66.84 109 A 1 
ATOM   910  C CE2 . TYR   A 1 109 ? -1.949  -5.091  1.276   1.00 66.16 109 A 1 
ATOM   911  C CZ  . TYR   A 1 109 ? -1.251  -5.345  2.473   1.00 66.18 109 A 1 
ATOM   912  O OH  . TYR   A 1 109 ? -1.791  -6.176  3.420   1.00 60.91 109 A 1 
ATOM   913  N N   . PRO   A 1 110 ? 1.907   0.188   1.267   1.00 87.04 110 A 1 
ATOM   914  C CA  . PRO   A 1 110 ? 3.244   0.572   1.710   1.00 86.43 110 A 1 
ATOM   915  C C   . PRO   A 1 110 ? 4.055   -0.667  2.115   1.00 85.23 110 A 1 
ATOM   916  O O   . PRO   A 1 110 ? 3.596   -1.503  2.896   1.00 83.58 110 A 1 
ATOM   917  C CB  . PRO   A 1 110 ? 3.039   1.538   2.877   1.00 86.39 110 A 1 
ATOM   918  C CG  . PRO   A 1 110 ? 1.603   2.038   2.691   1.00 85.27 110 A 1 
ATOM   919  C CD  . PRO   A 1 110 ? 0.901   0.827   2.086   1.00 87.16 110 A 1 
ATOM   920  N N   . LEU   A 1 111 ? 5.252   -0.780  1.578   1.00 85.33 111 A 1 
ATOM   921  C CA  . LEU   A 1 111 ? 6.143   -1.923  1.760   1.00 84.43 111 A 1 
ATOM   922  C C   . LEU   A 1 111 ? 7.395   -1.491  2.511   1.00 84.98 111 A 1 
ATOM   923  O O   . LEU   A 1 111 ? 8.091   -0.575  2.078   1.00 83.97 111 A 1 
ATOM   924  C CB  . LEU   A 1 111 ? 6.508   -2.510  0.386   1.00 82.05 111 A 1 
ATOM   925  C CG  . LEU   A 1 111 ? 5.326   -3.060  -0.431  1.00 79.40 111 A 1 
ATOM   926  C CD1 . LEU   A 1 111 ? 5.830   -3.552  -1.783  1.00 76.60 111 A 1 
ATOM   927  C CD2 . LEU   A 1 111 ? 4.617   -4.215  0.282   1.00 76.21 111 A 1 
ATOM   928  N N   . PHE   A 1 112 ? 7.700   -2.159  3.613   1.00 83.60 112 A 1 
ATOM   929  C CA  . PHE   A 1 112 ? 8.914   -1.895  4.385   1.00 82.41 112 A 1 
ATOM   930  C C   . PHE   A 1 112 ? 9.991   -2.930  4.043   1.00 81.61 112 A 1 
ATOM   931  O O   . PHE   A 1 112 ? 9.979   -4.061  4.528   1.00 79.92 112 A 1 
ATOM   932  C CB  . PHE   A 1 112 ? 8.579   -1.820  5.874   1.00 81.34 112 A 1 
ATOM   933  C CG  . PHE   A 1 112 ? 9.656   -1.174  6.729   1.00 80.05 112 A 1 
ATOM   934  C CD1 . PHE   A 1 112 ? 10.107  -1.802  7.903   1.00 78.18 112 A 1 
ATOM   935  C CD2 . PHE   A 1 112 ? 10.180  0.084   6.380   1.00 77.60 112 A 1 
ATOM   936  C CE1 . PHE   A 1 112 ? 11.063  -1.186  8.725   1.00 76.82 112 A 1 
ATOM   937  C CE2 . PHE   A 1 112 ? 11.151  0.704   7.191   1.00 75.96 112 A 1 
ATOM   938  C CZ  . PHE   A 1 112 ? 11.587  0.067   8.365   1.00 76.08 112 A 1 
ATOM   939  N N   . ILE   A 1 113 ? 10.895  -2.541  3.165   1.00 81.76 113 A 1 
ATOM   940  C CA  . ILE   A 1 113 ? 11.841  -3.431  2.497   1.00 80.84 113 A 1 
ATOM   941  C C   . ILE   A 1 113 ? 13.054  -3.669  3.390   1.00 79.30 113 A 1 
ATOM   942  O O   . ILE   A 1 113 ? 13.700  -2.719  3.835   1.00 76.69 113 A 1 
ATOM   943  C CB  . ILE   A 1 113 ? 12.259  -2.849  1.132   1.00 80.41 113 A 1 
ATOM   944  C CG1 . ILE   A 1 113 ? 11.037  -2.536  0.236   1.00 78.58 113 A 1 
ATOM   945  C CG2 . ILE   A 1 113 ? 13.204  -3.828  0.407   1.00 78.54 113 A 1 
ATOM   946  C CD1 . ILE   A 1 113 ? 11.371  -1.537  -0.866  1.00 74.48 113 A 1 
ATOM   947  N N   . GLY   A 1 114 ? 13.355  -4.927  3.645   1.00 77.47 114 A 1 
ATOM   948  C CA  . GLY   A 1 114 ? 14.540  -5.311  4.415   1.00 74.68 114 A 1 
ATOM   949  C C   . GLY   A 1 114 ? 14.566  -4.785  5.857   1.00 74.75 114 A 1 
ATOM   950  O O   . GLY   A 1 114 ? 15.618  -4.768  6.485   1.00 70.42 114 A 1 
ATOM   951  N N   . GLY   A 1 115 ? 13.421  -4.317  6.364   1.00 77.73 115 A 1 
ATOM   952  C CA  . GLY   A 1 115 ? 13.331  -3.740  7.707   1.00 76.85 115 A 1 
ATOM   953  C C   . GLY   A 1 115 ? 13.908  -2.327  7.852   1.00 78.79 115 A 1 
ATOM   954  O O   . GLY   A 1 115 ? 14.071  -1.867  8.980   1.00 76.43 115 A 1 
ATOM   955  N N   . ASN   A 1 116 ? 14.207  -1.639  6.752   1.00 84.22 116 A 1 
ATOM   956  C CA  . ASN   A 1 116 ? 14.879  -0.335  6.810   1.00 85.01 116 A 1 
ATOM   957  C C   . ASN   A 1 116 ? 14.539  0.654   5.686   1.00 87.05 116 A 1 
ATOM   958  O O   . ASN   A 1 116 ? 15.122  1.735   5.649   1.00 84.72 116 A 1 
ATOM   959  C CB  . ASN   A 1 116 ? 16.393  -0.570  6.921   1.00 80.81 116 A 1 
ATOM   960  C CG  . ASN   A 1 116 ? 16.989  -1.235  5.691   1.00 76.18 116 A 1 
ATOM   961  O OD1 . ASN   A 1 116 ? 16.318  -1.580  4.737   1.00 66.52 116 A 1 
ATOM   962  N ND2 . ASN   A 1 116 ? 18.287  -1.455  5.689   1.00 68.62 116 A 1 
ATOM   963  N N   . HIS   A 1 117 ? 13.606  0.347   4.782   1.00 88.42 117 A 1 
ATOM   964  C CA  . HIS   A 1 117 ? 13.227  1.273   3.719   1.00 90.07 117 A 1 
ATOM   965  C C   . HIS   A 1 117 ? 11.751  1.147   3.350   1.00 89.88 117 A 1 
ATOM   966  O O   . HIS   A 1 117 ? 11.252  0.038   3.200   1.00 89.10 117 A 1 
ATOM   967  C CB  . HIS   A 1 117 ? 14.117  1.030   2.498   1.00 91.14 117 A 1 
ATOM   968  C CG  . HIS   A 1 117 ? 13.881  2.030   1.398   1.00 91.78 117 A 1 
ATOM   969  N ND1 . HIS   A 1 117 ? 13.978  3.406   1.519   1.00 90.19 117 A 1 
ATOM   970  C CD2 . HIS   A 1 117 ? 13.507  1.750   0.114   1.00 90.70 117 A 1 
ATOM   971  C CE1 . HIS   A 1 117 ? 13.671  3.936   0.330   1.00 90.44 117 A 1 
ATOM   972  N NE2 . HIS   A 1 117 ? 13.387  2.962   -0.541  1.00 90.89 117 A 1 
ATOM   973  N N   . TRP   A 1 118 ? 11.052  2.282   3.187   1.00 91.24 118 A 1 
ATOM   974  C CA  . TRP   A 1 118 ? 9.672   2.315   2.716   1.00 91.97 118 A 1 
ATOM   975  C C   . TRP   A 1 118 ? 9.621   2.491   1.198   1.00 93.02 118 A 1 
ATOM   976  O O   . TRP   A 1 118 ? 10.132  3.478   0.672   1.00 92.97 118 A 1 
ATOM   977  C CB  . TRP   A 1 118 ? 8.892   3.418   3.424   1.00 91.27 118 A 1 
ATOM   978  C CG  . TRP   A 1 118 ? 8.548   3.141   4.859   1.00 90.14 118 A 1 
ATOM   979  C CD1 . TRP   A 1 118 ? 9.121   3.723   5.938   1.00 88.87 118 A 1 
ATOM   980  C CD2 . TRP   A 1 118 ? 7.548   2.211   5.376   1.00 89.24 118 A 1 
ATOM   981  N NE1 . TRP   A 1 118 ? 8.546   3.220   7.098   1.00 87.68 118 A 1 
ATOM   982  C CE2 . TRP   A 1 118 ? 7.581   2.286   6.796   1.00 87.89 118 A 1 
ATOM   983  C CE3 . TRP   A 1 118 ? 6.633   1.319   4.780   1.00 87.16 118 A 1 
ATOM   984  C CZ2 . TRP   A 1 118 ? 6.738   1.494   7.605   1.00 85.63 118 A 1 
ATOM   985  C CZ3 . TRP   A 1 118 ? 5.793   0.529   5.589   1.00 86.62 118 A 1 
ATOM   986  C CH2 . TRP   A 1 118 ? 5.854   0.615   6.985   1.00 86.04 118 A 1 
ATOM   987  N N   . GLY   A 1 119 ? 8.944   1.568   0.529   1.00 91.80 119 A 1 
ATOM   988  C CA  . GLY   A 1 119 ? 8.463   1.709   -0.839  1.00 91.31 119 A 1 
ATOM   989  C C   . GLY   A 1 119 ? 6.932   1.674   -0.883  1.00 91.12 119 A 1 
ATOM   990  O O   . GLY   A 1 119 ? 6.269   1.569   0.152   1.00 90.26 119 A 1 
ATOM   991  N N   . LEU   A 1 120 ? 6.364   1.741   -2.079  1.00 92.78 120 A 1 
ATOM   992  C CA  . LEU   A 1 120 ? 4.922   1.648   -2.291  1.00 93.13 120 A 1 
ATOM   993  C C   . LEU   A 1 120 ? 4.616   0.717   -3.463  1.00 92.63 120 A 1 
ATOM   994  O O   . LEU   A 1 120 ? 5.159   0.882   -4.554  1.00 92.31 120 A 1 
ATOM   995  C CB  . LEU   A 1 120 ? 4.362   3.062   -2.520  1.00 93.84 120 A 1 
ATOM   996  C CG  . LEU   A 1 120 ? 2.874   3.111   -2.910  1.00 94.12 120 A 1 
ATOM   997  C CD1 . LEU   A 1 120 ? 1.969   2.767   -1.727  1.00 93.99 120 A 1 
ATOM   998  C CD2 . LEU   A 1 120 ? 2.518   4.509   -3.406  1.00 94.15 120 A 1 
ATOM   999  N N   . LEU   A 1 121 ? 3.685   -0.206  -3.249  1.00 91.80 121 A 1 
ATOM   1000 C CA  . LEU   A 1 121 ? 3.021   -0.943  -4.312  1.00 91.36 121 A 1 
ATOM   1001 C C   . LEU   A 1 121 ? 1.632   -0.335  -4.526  1.00 92.37 121 A 1 
ATOM   1002 O O   . LEU   A 1 121 ? 0.868   -0.170  -3.572  1.00 92.09 121 A 1 
ATOM   1003 C CB  . LEU   A 1 121 ? 2.978   -2.432  -3.932  1.00 89.57 121 A 1 
ATOM   1004 C CG  . LEU   A 1 121 ? 2.738   -3.376  -5.122  1.00 83.85 121 A 1 
ATOM   1005 C CD1 . LEU   A 1 121 ? 3.958   -3.436  -6.042  1.00 82.16 121 A 1 
ATOM   1006 C CD2 . LEU   A 1 121 ? 2.487   -4.791  -4.598  1.00 81.21 121 A 1 
ATOM   1007 N N   . PHE   A 1 122 ? 1.303   0.013   -5.773  1.00 93.99 122 A 1 
ATOM   1008 C CA  . PHE   A 1 122 ? 0.010   0.553   -6.166  1.00 95.06 122 A 1 
ATOM   1009 C C   . PHE   A 1 122 ? -0.539  -0.272  -7.330  1.00 95.01 122 A 1 
ATOM   1010 O O   . PHE   A 1 122 ? 0.093   -0.366  -8.380  1.00 94.96 122 A 1 
ATOM   1011 C CB  . PHE   A 1 122 ? 0.163   2.036   -6.526  1.00 95.98 122 A 1 
ATOM   1012 C CG  . PHE   A 1 122 ? -1.151  2.770   -6.692  1.00 96.66 122 A 1 
ATOM   1013 C CD1 . PHE   A 1 122 ? -1.954  2.574   -7.830  1.00 96.68 122 A 1 
ATOM   1014 C CD2 . PHE   A 1 122 ? -1.584  3.653   -5.684  1.00 96.64 122 A 1 
ATOM   1015 C CE1 . PHE   A 1 122 ? -3.183  3.240   -7.953  1.00 96.74 122 A 1 
ATOM   1016 C CE2 . PHE   A 1 122 ? -2.808  4.328   -5.807  1.00 96.80 122 A 1 
ATOM   1017 C CZ  . PHE   A 1 122 ? -3.610  4.116   -6.940  1.00 97.18 122 A 1 
ATOM   1018 N N   . ILE   A 1 123 ? -1.697  -0.884  -7.142  1.00 93.79 123 A 1 
ATOM   1019 C CA  . ILE   A 1 123 ? -2.353  -1.680  -8.174  1.00 93.92 123 A 1 
ATOM   1020 C C   . ILE   A 1 123 ? -3.577  -0.918  -8.659  1.00 94.77 123 A 1 
ATOM   1021 O O   . ILE   A 1 123 ? -4.441  -0.560  -7.861  1.00 94.97 123 A 1 
ATOM   1022 C CB  . ILE   A 1 123 ? -2.702  -3.099  -7.694  1.00 92.96 123 A 1 
ATOM   1023 C CG1 . ILE   A 1 123 ? -1.482  -3.888  -7.159  1.00 91.47 123 A 1 
ATOM   1024 C CG2 . ILE   A 1 123 ? -3.327  -3.888  -8.859  1.00 91.36 123 A 1 
ATOM   1025 C CD1 . ILE   A 1 123 ? -1.175  -3.664  -5.680  1.00 85.49 123 A 1 
ATOM   1026 N N   . ASP   A 1 124 ? -3.646  -0.684  -9.963  1.00 97.17 124 A 1 
ATOM   1027 C CA  . ASP   A 1 124 ? -4.771  -0.047  -10.640 1.00 97.63 124 A 1 
ATOM   1028 C C   . ASP   A 1 124 ? -5.503  -1.102  -11.476 1.00 97.63 124 A 1 
ATOM   1029 O O   . ASP   A 1 124 ? -4.964  -1.620  -12.457 1.00 97.39 124 A 1 
ATOM   1030 C CB  . ASP   A 1 124 ? -4.231  1.117   -11.474 1.00 97.80 124 A 1 
ATOM   1031 C CG  . ASP   A 1 124 ? -5.314  1.977   -12.124 1.00 97.63 124 A 1 
ATOM   1032 O OD1 . ASP   A 1 124 ? -6.335  1.410   -12.566 1.00 96.11 124 A 1 
ATOM   1033 O OD2 . ASP   A 1 124 ? -5.069  3.202   -12.211 1.00 95.71 124 A 1 
ATOM   1034 N N   . ARG   A 1 125 ? -6.730  -1.452  -11.081 1.00 96.66 125 A 1 
ATOM   1035 C CA  . ARG   A 1 125 ? -7.527  -2.489  -11.743 1.00 96.28 125 A 1 
ATOM   1036 C C   . ARG   A 1 125 ? -8.094  -2.024  -13.083 1.00 96.44 125 A 1 
ATOM   1037 O O   . ARG   A 1 125 ? -8.325  -2.863  -13.952 1.00 95.79 125 A 1 
ATOM   1038 C CB  . ARG   A 1 125 ? -8.649  -2.984  -10.819 1.00 95.24 125 A 1 
ATOM   1039 C CG  . ARG   A 1 125 ? -8.108  -3.770  -9.609  1.00 93.44 125 A 1 
ATOM   1040 C CD  . ARG   A 1 125 ? -9.239  -4.376  -8.770  1.00 91.00 125 A 1 
ATOM   1041 N NE  . ARG   A 1 125 ? -10.026 -5.330  -9.560  1.00 89.31 125 A 1 
ATOM   1042 C CZ  . ARG   A 1 125 ? -11.332 -5.344  -9.759  1.00 89.45 125 A 1 
ATOM   1043 N NH1 . ARG   A 1 125 ? -12.144 -4.526  -9.154  1.00 81.92 125 A 1 
ATOM   1044 N NH2 . ARG   A 1 125 ? -11.837 -6.197  -10.589 1.00 83.10 125 A 1 
ATOM   1045 N N   . GLU   A 1 126 ? -8.294  -0.724  -13.277 1.00 97.13 126 A 1 
ATOM   1046 C CA  . GLU   A 1 126 ? -8.775  -0.156  -14.544 1.00 96.89 126 A 1 
ATOM   1047 C C   . GLU   A 1 126 ? -7.646  -0.129  -15.587 1.00 97.35 126 A 1 
ATOM   1048 O O   . GLU   A 1 126 ? -7.801  -0.622  -16.706 1.00 96.79 126 A 1 
ATOM   1049 C CB  . GLU   A 1 126 ? -9.351  1.253   -14.310 1.00 95.74 126 A 1 
ATOM   1050 C CG  . GLU   A 1 126 ? -10.610 1.242   -13.422 1.00 83.05 126 A 1 
ATOM   1051 C CD  . GLU   A 1 126 ? -11.239 2.634   -13.211 1.00 73.83 126 A 1 
ATOM   1052 O OE1 . GLU   A 1 126 ? -12.413 2.684   -12.769 1.00 67.52 126 A 1 
ATOM   1053 O OE2 . GLU   A 1 126 ? -10.557 3.648   -13.466 1.00 66.87 126 A 1 
ATOM   1054 N N   . LYS   A 1 127 ? -6.463  0.353   -15.200 1.00 97.43 127 A 1 
ATOM   1055 C CA  . LYS   A 1 127 ? -5.265  0.334   -16.055 1.00 97.50 127 A 1 
ATOM   1056 C C   . LYS   A 1 127 ? -4.642  -1.055  -16.189 1.00 97.80 127 A 1 
ATOM   1057 O O   . LYS   A 1 127 ? -3.869  -1.294  -17.119 1.00 97.45 127 A 1 
ATOM   1058 C CB  . LYS   A 1 127 ? -4.226  1.330   -15.528 1.00 97.20 127 A 1 
ATOM   1059 C CG  . LYS   A 1 127 ? -4.719  2.782   -15.633 1.00 94.04 127 A 1 
ATOM   1060 C CD  . LYS   A 1 127 ? -3.599  3.748   -15.237 1.00 89.78 127 A 1 
ATOM   1061 C CE  . LYS   A 1 127 ? -4.076  5.188   -15.438 1.00 82.67 127 A 1 
ATOM   1062 N NZ  . LYS   A 1 127 ? -2.985  6.153   -15.219 1.00 74.23 127 A 1 
ATOM   1063 N N   . ARG   A 1 128 ? -4.962  -1.959  -15.274 1.00 97.87 128 A 1 
ATOM   1064 C CA  . ARG   A 1 128 ? -4.374  -3.298  -15.127 1.00 98.07 128 A 1 
ATOM   1065 C C   . ARG   A 1 128 ? -2.856  -3.232  -14.935 1.00 98.06 128 A 1 
ATOM   1066 O O   . ARG   A 1 128 ? -2.086  -3.914  -15.611 1.00 97.52 128 A 1 
ATOM   1067 C CB  . ARG   A 1 128 ? -4.835  -4.221  -16.261 1.00 97.90 128 A 1 
ATOM   1068 C CG  . ARG   A 1 128 ? -6.373  -4.303  -16.354 1.00 96.61 128 A 1 
ATOM   1069 C CD  . ARG   A 1 128 ? -6.833  -5.247  -17.471 1.00 95.95 128 A 1 
ATOM   1070 N NE  . ARG   A 1 128 ? -6.457  -6.647  -17.233 1.00 94.55 128 A 1 
ATOM   1071 C CZ  . ARG   A 1 128 ? -7.029  -7.502  -16.398 1.00 96.07 128 A 1 
ATOM   1072 N NH1 . ARG   A 1 128 ? -8.041  -7.186  -15.645 1.00 88.73 128 A 1 
ATOM   1073 N NH2 . ARG   A 1 128 ? -6.596  -8.723  -16.311 1.00 90.40 128 A 1 
ATOM   1074 N N   . THR   A 1 129 ? -2.431  -2.389  -14.001 1.00 97.76 129 A 1 
ATOM   1075 C CA  . THR   A 1 129 ? -1.023  -2.166  -13.667 1.00 97.56 129 A 1 
ATOM   1076 C C   . THR   A 1 129 ? -0.716  -2.519  -12.216 1.00 97.01 129 A 1 
ATOM   1077 O O   . THR   A 1 129 ? -1.514  -2.275  -11.313 1.00 96.35 129 A 1 
ATOM   1078 C CB  . THR   A 1 129 ? -0.568  -0.727  -13.970 1.00 97.43 129 A 1 
ATOM   1079 O OG1 . THR   A 1 129 ? -1.383  0.226   -13.336 1.00 95.01 129 A 1 
ATOM   1080 C CG2 . THR   A 1 129 ? -0.593  -0.425  -15.467 1.00 94.65 129 A 1 
ATOM   1081 N N   . VAL   A 1 130 ? 0.458   -3.083  -11.997 1.00 95.73 130 A 1 
ATOM   1082 C CA  . VAL   A 1 130 ? 1.090   -3.239  -10.680 1.00 94.87 130 A 1 
ATOM   1083 C C   . VAL   A 1 130 ? 2.288   -2.303  -10.654 1.00 94.72 130 A 1 
ATOM   1084 O O   . VAL   A 1 130 ? 3.329   -2.579  -11.248 1.00 93.98 130 A 1 
ATOM   1085 C CB  . VAL   A 1 130 ? 1.487   -4.701  -10.413 1.00 93.64 130 A 1 
ATOM   1086 C CG1 . VAL   A 1 130 ? 2.198   -4.847  -9.063  1.00 92.32 130 A 1 
ATOM   1087 C CG2 . VAL   A 1 130 ? 0.255   -5.614  -10.401 1.00 92.52 130 A 1 
ATOM   1088 N N   . GLU   A 1 131 ? 2.114   -1.155  -10.018 1.00 95.79 131 A 1 
ATOM   1089 C CA  . GLU   A 1 131 ? 3.076   -0.065  -10.028 1.00 95.90 131 A 1 
ATOM   1090 C C   . GLU   A 1 131 ? 3.926   -0.111  -8.761  1.00 95.08 131 A 1 
ATOM   1091 O O   . GLU   A 1 131 ? 3.401   -0.149  -7.648  1.00 94.69 131 A 1 
ATOM   1092 C CB  . GLU   A 1 131 ? 2.343   1.280   -10.145 1.00 96.80 131 A 1 
ATOM   1093 C CG  . GLU   A 1 131 ? 1.427   1.389   -11.377 1.00 96.97 131 A 1 
ATOM   1094 C CD  . GLU   A 1 131 ? 0.530   2.632   -11.349 1.00 97.02 131 A 1 
ATOM   1095 O OE1 . GLU   A 1 131 ? -0.430  2.707   -12.145 1.00 95.03 131 A 1 
ATOM   1096 O OE2 . GLU   A 1 131 ? 0.751   3.544   -10.523 1.00 95.91 131 A 1 
ATOM   1097 N N   . TYR   A 1 132 ? 5.229   -0.075  -8.930  1.00 94.96 132 A 1 
ATOM   1098 C CA  . TYR   A 1 132 ? 6.170   -0.004  -7.821  1.00 94.81 132 A 1 
ATOM   1099 C C   . TYR   A 1 132 ? 6.856   1.360   -7.773  1.00 95.69 132 A 1 
ATOM   1100 O O   . TYR   A 1 132 ? 7.392   1.847   -8.773  1.00 95.84 132 A 1 
ATOM   1101 C CB  . TYR   A 1 132 ? 7.173   -1.149  -7.918  1.00 93.35 132 A 1 
ATOM   1102 C CG  . TYR   A 1 132 ? 8.133   -1.194  -6.746  1.00 91.76 132 A 1 
ATOM   1103 C CD1 . TYR   A 1 132 ? 9.516   -1.035  -6.954  1.00 89.58 132 A 1 
ATOM   1104 C CD2 . TYR   A 1 132 ? 7.640   -1.381  -5.439  1.00 88.97 132 A 1 
ATOM   1105 C CE1 . TYR   A 1 132 ? 10.402  -1.074  -5.871  1.00 87.37 132 A 1 
ATOM   1106 C CE2 . TYR   A 1 132 ? 8.518   -1.410  -4.346  1.00 86.56 132 A 1 
ATOM   1107 C CZ  . TYR   A 1 132 ? 9.903   -1.258  -4.570  1.00 86.23 132 A 1 
ATOM   1108 O OH  . TYR   A 1 132 ? 10.761  -1.282  -3.514  1.00 83.59 132 A 1 
ATOM   1109 N N   . TYR   A 1 133 ? 6.843   1.963   -6.593  1.00 95.69 133 A 1 
ATOM   1110 C CA  . TYR   A 1 133 ? 7.417   3.271   -6.322  1.00 96.30 133 A 1 
ATOM   1111 C C   . TYR   A 1 133 ? 8.490   3.141   -5.242  1.00 95.77 133 A 1 
ATOM   1112 O O   . TYR   A 1 133 ? 8.192   2.787   -4.103  1.00 95.33 133 A 1 
ATOM   1113 C CB  . TYR   A 1 133 ? 6.318   4.244   -5.888  1.00 97.10 133 A 1 
ATOM   1114 C CG  . TYR   A 1 133 ? 5.277   4.539   -6.945  1.00 97.76 133 A 1 
ATOM   1115 C CD1 . TYR   A 1 133 ? 5.400   5.684   -7.752  1.00 97.78 133 A 1 
ATOM   1116 C CD2 . TYR   A 1 133 ? 4.173   3.677   -7.130  1.00 97.82 133 A 1 
ATOM   1117 C CE1 . TYR   A 1 133 ? 4.442   5.973   -8.736  1.00 97.92 133 A 1 
ATOM   1118 C CE2 . TYR   A 1 133 ? 3.212   3.957   -8.121  1.00 98.03 133 A 1 
ATOM   1119 C CZ  . TYR   A 1 133 ? 3.354   5.107   -8.922  1.00 98.24 133 A 1 
ATOM   1120 O OH  . TYR   A 1 133 ? 2.437   5.386   -9.899  1.00 98.17 133 A 1 
ATOM   1121 N N   . ASP   A 1 134 ? 9.717   3.466   -5.598  1.00 96.68 134 A 1 
ATOM   1122 C CA  . ASP   A 1 134 ? 10.844  3.517   -4.671  1.00 96.60 134 A 1 
ATOM   1123 C C   . ASP   A 1 134 ? 11.653  4.799   -4.907  1.00 97.04 134 A 1 
ATOM   1124 O O   . ASP   A 1 134 ? 12.247  5.002   -5.964  1.00 96.96 134 A 1 
ATOM   1125 C CB  . ASP   A 1 134 ? 11.699  2.249   -4.813  1.00 95.63 134 A 1 
ATOM   1126 C CG  . ASP   A 1 134 ? 12.875  2.206   -3.832  1.00 94.79 134 A 1 
ATOM   1127 O OD1 . ASP   A 1 134 ? 13.083  3.192   -3.085  1.00 93.57 134 A 1 
ATOM   1128 O OD2 . ASP   A 1 134 ? 13.604  1.196   -3.821  1.00 92.38 134 A 1 
ATOM   1129 N N   . SER   A 1 135 ? 11.708  5.656   -3.897  1.00 97.58 135 A 1 
ATOM   1130 C CA  . SER   A 1 135 ? 12.491  6.900   -3.922  1.00 97.94 135 A 1 
ATOM   1131 C C   . SER   A 1 135 ? 13.998  6.683   -4.118  1.00 97.98 135 A 1 
ATOM   1132 O O   . SER   A 1 135 ? 14.723  7.617   -4.465  1.00 97.60 135 A 1 
ATOM   1133 C CB  . SER   A 1 135 ? 12.246  7.664   -2.621  1.00 97.85 135 A 1 
ATOM   1134 O OG  . SER   A 1 135 ? 12.540  6.844   -1.503  1.00 96.78 135 A 1 
ATOM   1135 N N   . LYS   A 1 136 ? 14.468  5.456   -3.916  1.00 97.13 136 A 1 
ATOM   1136 C CA  . LYS   A 1 136 ? 15.844  5.016   -4.180  1.00 96.47 136 A 1 
ATOM   1137 C C   . LYS   A 1 136 ? 15.975  4.171   -5.453  1.00 95.83 136 A 1 
ATOM   1138 O O   . LYS   A 1 136 ? 17.055  3.640   -5.697  1.00 94.33 136 A 1 
ATOM   1139 C CB  . LYS   A 1 136 ? 16.408  4.300   -2.942  1.00 96.14 136 A 1 
ATOM   1140 C CG  . LYS   A 1 136 ? 16.578  5.247   -1.741  1.00 95.06 136 A 1 
ATOM   1141 C CD  . LYS   A 1 136 ? 17.184  4.490   -0.548  1.00 92.71 136 A 1 
ATOM   1142 C CE  . LYS   A 1 136 ? 17.417  5.400   0.663   1.00 89.81 136 A 1 
ATOM   1143 N NZ  . LYS   A 1 136 ? 18.568  6.323   0.497   1.00 82.92 136 A 1 
ATOM   1144 N N   . ILE   A 1 137 ? 14.924  4.097   -6.265  1.00 95.67 137 A 1 
ATOM   1145 C CA  . ILE   A 1 137 ? 14.766  3.314   -7.508  1.00 94.92 137 A 1 
ATOM   1146 C C   . ILE   A 1 137 ? 14.490  1.831   -7.239  1.00 93.12 137 A 1 
ATOM   1147 O O   . ILE   A 1 137 ? 13.420  1.340   -7.603  1.00 88.44 137 A 1 
ATOM   1148 C CB  . ILE   A 1 137 ? 15.927  3.517   -8.513  1.00 94.81 137 A 1 
ATOM   1149 C CG1 . ILE   A 1 137 ? 16.237  5.017   -8.773  1.00 91.80 137 A 1 
ATOM   1150 C CG2 . ILE   A 1 137 ? 15.628  2.801   -9.843  1.00 90.59 137 A 1 
ATOM   1151 C CD1 . ILE   A 1 137 ? 17.582  5.242   -9.471  1.00 88.65 137 A 1 
ATOM   1152 N N   . ASN   A 1 138 ? 15.430  1.124   -6.636  1.00 91.83 138 A 1 
ATOM   1153 C CA  . ASN   A 1 138 ? 15.443  -0.338  -6.537  1.00 90.05 138 A 1 
ATOM   1154 C C   . ASN   A 1 138 ? 16.175  -0.814  -5.273  1.00 90.07 138 A 1 
ATOM   1155 O O   . ASN   A 1 138 ? 17.095  -1.637  -5.323  1.00 86.80 138 A 1 
ATOM   1156 C CB  . ASN   A 1 138 ? 16.047  -0.912  -7.833  1.00 87.02 138 A 1 
ATOM   1157 C CG  . ASN   A 1 138 ? 17.482  -0.482  -8.113  1.00 81.97 138 A 1 
ATOM   1158 O OD1 . ASN   A 1 138 ? 18.071  0.372   -7.478  1.00 72.61 138 A 1 
ATOM   1159 N ND2 . ASN   A 1 138 ? 18.095  -1.075  -9.115  1.00 75.42 138 A 1 
ATOM   1160 N N   . TYR   A 1 139 ? 15.800  -0.262  -4.124  1.00 89.66 139 A 1 
ATOM   1161 C CA  . TYR   A 1 139 ? 16.451  -0.607  -2.868  1.00 88.94 139 A 1 
ATOM   1162 C C   . TYR   A 1 139 ? 16.291  -2.092  -2.532  1.00 87.28 139 A 1 
ATOM   1163 O O   . TYR   A 1 139 ? 15.187  -2.640  -2.569  1.00 84.50 139 A 1 
ATOM   1164 C CB  . TYR   A 1 139 ? 15.916  0.277   -1.738  1.00 89.00 139 A 1 
ATOM   1165 C CG  . TYR   A 1 139 ? 16.639  0.057   -0.427  1.00 88.94 139 A 1 
ATOM   1166 C CD1 . TYR   A 1 139 ? 16.196  -0.930  0.478   1.00 87.25 139 A 1 
ATOM   1167 C CD2 . TYR   A 1 139 ? 17.797  0.800   -0.126  1.00 87.62 139 A 1 
ATOM   1168 C CE1 . TYR   A 1 139 ? 16.909  -1.183  1.657   1.00 86.54 139 A 1 
ATOM   1169 C CE2 . TYR   A 1 139 ? 18.518  0.556   1.052   1.00 86.52 139 A 1 
ATOM   1170 C CZ  . TYR   A 1 139 ? 18.075  -0.444  1.935   1.00 86.60 139 A 1 
ATOM   1171 O OH  . TYR   A 1 139 ? 18.805  -0.706  3.065   1.00 85.08 139 A 1 
ATOM   1172 N N   . GLY   A 1 140 ? 17.381  -2.733  -2.138  1.00 86.14 140 A 1 
ATOM   1173 C CA  . GLY   A 1 140 ? 17.418  -4.149  -1.788  1.00 83.98 140 A 1 
ATOM   1174 C C   . GLY   A 1 140 ? 17.948  -5.022  -2.923  1.00 83.40 140 A 1 
ATOM   1175 O O   . GLY   A 1 140 ? 18.713  -4.558  -3.768  1.00 78.96 140 A 1 
ATOM   1176 N N   . ASN   A 1 141 ? 17.540  -6.285  -2.938  1.00 81.58 141 A 1 
ATOM   1177 C CA  . ASN   A 1 141 ? 17.886  -7.197  -4.027  1.00 80.93 141 A 1 
ATOM   1178 C C   . ASN   A 1 141 ? 16.958  -6.942  -5.227  1.00 81.62 141 A 1 
ATOM   1179 O O   . ASN   A 1 141 ? 15.779  -7.290  -5.193  1.00 79.40 141 A 1 
ATOM   1180 C CB  . ASN   A 1 141 ? 17.840  -8.648  -3.525  1.00 77.94 141 A 1 
ATOM   1181 C CG  . ASN   A 1 141 ? 18.328  -9.631  -4.582  1.00 71.58 141 A 1 
ATOM   1182 O OD1 . ASN   A 1 141 ? 18.330  -9.365  -5.769  1.00 65.96 141 A 1 
ATOM   1183 N ND2 . ASN   A 1 141 ? 18.774  -10.799 -4.181  1.00 64.98 141 A 1 
ATOM   1184 N N   . TYR   A 1 142 ? 17.495  -6.306  -6.271  1.00 81.21 142 A 1 
ATOM   1185 C CA  . TYR   A 1 142 ? 16.719  -5.874  -7.430  1.00 80.85 142 A 1 
ATOM   1186 C C   . TYR   A 1 142 ? 16.064  -7.032  -8.185  1.00 81.82 142 A 1 
ATOM   1187 O O   . TYR   A 1 142 ? 14.870  -6.970  -8.465  1.00 80.73 142 A 1 
ATOM   1188 C CB  . TYR   A 1 142 ? 17.614  -5.064  -8.370  1.00 79.45 142 A 1 
ATOM   1189 C CG  . TYR   A 1 142 ? 16.896  -4.641  -9.634  1.00 78.43 142 A 1 
ATOM   1190 C CD1 . TYR   A 1 142 ? 17.227  -5.211  -10.882 1.00 74.76 142 A 1 
ATOM   1191 C CD2 . TYR   A 1 142 ? 15.848  -3.712  -9.553  1.00 74.88 142 A 1 
ATOM   1192 C CE1 . TYR   A 1 142 ? 16.521  -4.841  -12.039 1.00 70.94 142 A 1 
ATOM   1193 C CE2 . TYR   A 1 142 ? 15.134  -3.340  -10.702 1.00 70.88 142 A 1 
ATOM   1194 C CZ  . TYR   A 1 142 ? 15.474  -3.906  -11.942 1.00 69.84 142 A 1 
ATOM   1195 O OH  . TYR   A 1 142 ? 14.766  -3.542  -13.054 1.00 67.25 142 A 1 
ATOM   1196 N N   . GLU   A 1 143 ? 16.797  -8.097  -8.487  1.00 83.91 143 A 1 
ATOM   1197 C CA  . GLU   A 1 143 ? 16.284  -9.234  -9.263  1.00 83.28 143 A 1 
ATOM   1198 C C   . GLU   A 1 143 ? 15.152  -9.954  -8.525  1.00 82.92 143 A 1 
ATOM   1199 O O   . GLU   A 1 143 ? 14.078  -10.190 -9.080  1.00 81.73 143 A 1 
ATOM   1200 C CB  . GLU   A 1 143 ? 17.427  -10.213 -9.574  1.00 83.35 143 A 1 
ATOM   1201 C CG  . GLU   A 1 143 ? 18.422  -9.677  -10.613 1.00 75.56 143 A 1 
ATOM   1202 C CD  . GLU   A 1 143 ? 17.787  -9.406  -11.986 1.00 67.87 143 A 1 
ATOM   1203 O OE1 . GLU   A 1 143 ? 18.323  -8.544  -12.711 1.00 60.76 143 A 1 
ATOM   1204 O OE2 . GLU   A 1 143 ? 16.757  -10.043 -12.313 1.00 61.70 143 A 1 
ATOM   1205 N N   . GLU   A 1 144 ? 15.341  -10.230 -7.244  1.00 80.92 144 A 1 
ATOM   1206 C CA  . GLU   A 1 144 ? 14.303  -10.847 -6.416  1.00 78.91 144 A 1 
ATOM   1207 C C   . GLU   A 1 144 ? 13.093  -9.920  -6.240  1.00 79.05 144 A 1 
ATOM   1208 O O   . GLU   A 1 144 ? 11.946  -10.372 -6.272  1.00 77.37 144 A 1 
ATOM   1209 C CB  . GLU   A 1 144 ? 14.873  -11.201 -5.040  1.00 76.38 144 A 1 
ATOM   1210 C CG  . GLU   A 1 144 ? 15.901  -12.335 -5.067  1.00 68.63 144 A 1 
ATOM   1211 C CD  . GLU   A 1 144 ? 16.439  -12.673 -3.666  1.00 64.73 144 A 1 
ATOM   1212 O OE1 . GLU   A 1 144 ? 17.177  -13.672 -3.548  1.00 58.88 144 A 1 
ATOM   1213 O OE2 . GLU   A 1 144 ? 16.145  -11.930 -2.698  1.00 59.24 144 A 1 
ATOM   1214 N N   . GLY   A 1 145 ? 13.334  -8.626  -6.089  1.00 79.86 145 A 1 
ATOM   1215 C CA  . GLY   A 1 145 ? 12.280  -7.624  -5.998  1.00 79.37 145 A 1 
ATOM   1216 C C   . GLY   A 1 145 ? 11.442  -7.548  -7.268  1.00 80.65 145 A 1 
ATOM   1217 O O   . GLY   A 1 145 ? 10.210  -7.606  -7.210  1.00 80.13 145 A 1 
ATOM   1218 N N   . LEU   A 1 146 ? 12.092  -7.488  -8.418  1.00 82.89 146 A 1 
ATOM   1219 C CA  . LEU   A 1 146 ? 11.454  -7.466  -9.726  1.00 84.00 146 A 1 
ATOM   1220 C C   . LEU   A 1 146 ? 10.648  -8.743  -9.972  1.00 84.55 146 A 1 
ATOM   1221 O O   . LEU   A 1 146 ? 9.512   -8.667  -10.443 1.00 84.73 146 A 1 
ATOM   1222 C CB  . LEU   A 1 146 ? 12.543  -7.264  -10.792 1.00 84.23 146 A 1 
ATOM   1223 C CG  . LEU   A 1 146 ? 11.998  -7.196  -12.228 1.00 80.01 146 A 1 
ATOM   1224 C CD1 . LEU   A 1 146 ? 11.058  -6.006  -12.420 1.00 78.97 146 A 1 
ATOM   1225 C CD2 . LEU   A 1 146 ? 13.153  -7.066  -13.218 1.00 77.97 146 A 1 
ATOM   1226 N N   . GLN   A 1 147 ? 11.193  -9.899  -9.625  1.00 84.42 147 A 1 
ATOM   1227 C CA  . GLN   A 1 147 ? 10.473  -11.164 -9.733  1.00 84.27 147 A 1 
ATOM   1228 C C   . GLN   A 1 147 ? 9.229   -11.177 -8.837  1.00 84.05 147 A 1 
ATOM   1229 O O   . GLN   A 1 147 ? 8.146   -11.510 -9.306  1.00 83.80 147 A 1 
ATOM   1230 C CB  . GLN   A 1 147 ? 11.421  -12.334 -9.431  1.00 84.59 147 A 1 
ATOM   1231 C CG  . GLN   A 1 147 ? 10.757  -13.691 -9.722  1.00 80.59 147 A 1 
ATOM   1232 C CD  . GLN   A 1 147 ? 10.257  -13.799 -11.170 1.00 78.57 147 A 1 
ATOM   1233 O OE1 . GLN   A 1 147 ? 10.946  -13.473 -12.125 1.00 74.78 147 A 1 
ATOM   1234 N NE2 . GLN   A 1 147 ? 9.032   -14.224 -11.376 1.00 71.21 147 A 1 
ATOM   1235 N N   . GLY   A 1 148 ? 9.336   -10.707 -7.605  1.00 82.10 148 A 1 
ATOM   1236 C CA  . GLY   A 1 148 ? 8.192   -10.584 -6.702  1.00 81.33 148 A 1 
ATOM   1237 C C   . GLY   A 1 148 ? 7.071   -9.695  -7.254  1.00 82.97 148 A 1 
ATOM   1238 O O   . GLY   A 1 148 ? 5.894   -10.039 -7.147  1.00 82.67 148 A 1 
ATOM   1239 N N   . ILE   A 1 149 ? 7.412   -8.579  -7.905  1.00 84.51 149 A 1 
ATOM   1240 C CA  . ILE   A 1 149 ? 6.426   -7.695  -8.553  1.00 85.36 149 A 1 
ATOM   1241 C C   . ILE   A 1 149 ? 5.766   -8.391  -9.753  1.00 87.16 149 A 1 
ATOM   1242 O O   . ILE   A 1 149 ? 4.546   -8.303  -9.919  1.00 87.53 149 A 1 
ATOM   1243 C CB  . ILE   A 1 149 ? 7.075   -6.353  -8.954  1.00 84.70 149 A 1 
ATOM   1244 C CG1 . ILE   A 1 149 ? 7.538   -5.565  -7.706  1.00 82.60 149 A 1 
ATOM   1245 C CG2 . ILE   A 1 149 ? 6.090   -5.484  -9.763  1.00 81.72 149 A 1 
ATOM   1246 C CD1 . ILE   A 1 149 ? 8.531   -4.447  -8.031  1.00 77.41 149 A 1 
ATOM   1247 N N   . LYS   A 1 150 ? 6.534   -9.109  -10.576 1.00 87.86 150 A 1 
ATOM   1248 C CA  . LYS   A 1 150 ? 6.007   -9.904  -11.696 1.00 88.84 150 A 1 
ATOM   1249 C C   . LYS   A 1 150 ? 5.046   -10.989 -11.213 1.00 89.59 150 A 1 
ATOM   1250 O O   . LYS   A 1 150 ? 3.983   -11.163 -11.807 1.00 89.67 150 A 1 
ATOM   1251 C CB  . LYS   A 1 150 ? 7.155   -10.559 -12.476 1.00 89.58 150 A 1 
ATOM   1252 C CG  . LYS   A 1 150 ? 7.977   -9.562  -13.297 1.00 88.86 150 A 1 
ATOM   1253 C CD  . LYS   A 1 150 ? 9.210   -10.274 -13.854 1.00 86.92 150 A 1 
ATOM   1254 C CE  . LYS   A 1 150 ? 10.081  -9.314  -14.653 1.00 83.35 150 A 1 
ATOM   1255 N NZ  . LYS   A 1 150 ? 11.384  -9.933  -14.998 1.00 77.63 150 A 1 
ATOM   1256 N N   . ASP   A 1 151 ? 5.377   -11.662 -10.129 1.00 85.77 151 A 1 
ATOM   1257 C CA  . ASP   A 1 151 ? 4.538   -12.703 -9.543  1.00 85.01 151 A 1 
ATOM   1258 C C   . ASP   A 1 151 ? 3.220   -12.133 -8.997  1.00 86.00 151 A 1 
ATOM   1259 O O   . ASP   A 1 151 ? 2.155   -12.736 -9.169  1.00 86.11 151 A 1 
ATOM   1260 C CB  . ASP   A 1 151 ? 5.301   -13.420 -8.425  1.00 83.88 151 A 1 
ATOM   1261 C CG  . ASP   A 1 151 ? 6.526   -14.203 -8.891  1.00 79.31 151 A 1 
ATOM   1262 O OD1 . ASP   A 1 151 ? 6.643   -14.478 -10.104 1.00 75.54 151 A 1 
ATOM   1263 O OD2 . ASP   A 1 151 ? 7.340   -14.540 -8.001  1.00 73.88 151 A 1 
ATOM   1264 N N   . VAL   A 1 152 ? 3.256   -10.943 -8.399  1.00 85.85 152 A 1 
ATOM   1265 C CA  . VAL   A 1 152 ? 2.044   -10.209 -8.004  1.00 85.97 152 A 1 
ATOM   1266 C C   . VAL   A 1 152 ? 1.197   -9.890  -9.238  1.00 87.83 152 A 1 
ATOM   1267 O O   . VAL   A 1 152 ? 0.012   -10.218 -9.250  1.00 88.53 152 A 1 
ATOM   1268 C CB  . VAL   A 1 152 ? 2.381   -8.940  -7.190  1.00 84.81 152 A 1 
ATOM   1269 C CG1 . VAL   A 1 152 ? 1.167   -8.030  -6.977  1.00 82.54 152 A 1 
ATOM   1270 C CG2 . VAL   A 1 152 ? 2.897   -9.309  -5.794  1.00 82.74 152 A 1 
ATOM   1271 N N   . ALA   A 1 153 ? 1.781   -9.344  -10.307 1.00 89.97 153 A 1 
ATOM   1272 C CA  . ALA   A 1 153 ? 1.060   -9.043  -11.546 1.00 91.02 153 A 1 
ATOM   1273 C C   . ALA   A 1 153 ? 0.435   -10.300 -12.191 1.00 91.24 153 A 1 
ATOM   1274 O O   . ALA   A 1 153 ? -0.710  -10.273 -12.648 1.00 91.48 153 A 1 
ATOM   1275 C CB  . ALA   A 1 153 ? 2.019   -8.335  -12.511 1.00 92.15 153 A 1 
ATOM   1276 N N   . ALA   A 1 154 ? 1.149   -11.419 -12.184 1.00 90.19 154 A 1 
ATOM   1277 C CA  . ALA   A 1 154 ? 0.653   -12.701 -12.679 1.00 90.01 154 A 1 
ATOM   1278 C C   . ALA   A 1 154 ? -0.538  -13.215 -11.854 1.00 89.81 154 A 1 
ATOM   1279 O O   . ALA   A 1 154 ? -1.542  -13.648 -12.424 1.00 89.23 154 A 1 
ATOM   1280 C CB  . ALA   A 1 154 ? 1.811   -13.701 -12.691 1.00 90.08 154 A 1 
ATOM   1281 N N   . LYS   A 1 155 ? -0.494  -13.106 -10.533 1.00 87.34 155 A 1 
ATOM   1282 C CA  . LYS   A 1 155 ? -1.623  -13.472 -9.665  1.00 85.82 155 A 1 
ATOM   1283 C C   . LYS   A 1 155 ? -2.828  -12.562 -9.878  1.00 86.72 155 A 1 
ATOM   1284 O O   . LYS   A 1 155 ? -3.934  -13.076 -9.993  1.00 86.48 155 A 1 
ATOM   1285 C CB  . LYS   A 1 155 ? -1.216  -13.510 -8.186  1.00 83.66 155 A 1 
ATOM   1286 C CG  . LYS   A 1 155 ? -0.843  -14.921 -7.711  1.00 77.28 155 A 1 
ATOM   1287 C CD  . LYS   A 1 155 ? -0.863  -15.006 -6.182  1.00 71.21 155 A 1 
ATOM   1288 C CE  . LYS   A 1 155 ? -0.467  -16.391 -5.672  1.00 65.07 155 A 1 
ATOM   1289 N NZ  . LYS   A 1 155 ? -0.382  -16.447 -4.184  1.00 59.59 155 A 1 
ATOM   1290 N N   . PHE   A 1 156 ? -2.645  -11.246 -9.991  1.00 88.27 156 A 1 
ATOM   1291 C CA  . PHE   A 1 156 ? -3.741  -10.336 -10.337 1.00 88.55 156 A 1 
ATOM   1292 C C   . PHE   A 1 156 ? -4.376  -10.723 -11.675 1.00 89.37 156 A 1 
ATOM   1293 O O   . PHE   A 1 156 ? -5.592  -10.851 -11.753 1.00 89.32 156 A 1 
ATOM   1294 C CB  . PHE   A 1 156 ? -3.261  -8.882  -10.339 1.00 88.27 156 A 1 
ATOM   1295 C CG  . PHE   A 1 156 ? -3.454  -8.187  -9.008  1.00 87.74 156 A 1 
ATOM   1296 C CD1 . PHE   A 1 156 ? -4.679  -7.556  -8.716  1.00 85.76 156 A 1 
ATOM   1297 C CD2 . PHE   A 1 156 ? -2.437  -8.190  -8.042  1.00 85.56 156 A 1 
ATOM   1298 C CE1 . PHE   A 1 156 ? -4.882  -6.945  -7.470  1.00 84.09 156 A 1 
ATOM   1299 C CE2 . PHE   A 1 156 ? -2.635  -7.583  -6.795  1.00 84.28 156 A 1 
ATOM   1300 C CZ  . PHE   A 1 156 ? -3.861  -6.964  -6.507  1.00 84.78 156 A 1 
ATOM   1301 N N   . THR   A 1 157 ? -3.578  -11.030 -12.695 1.00 91.70 157 A 1 
ATOM   1302 C CA  . THR   A 1 157 ? -4.082  -11.510 -13.993 1.00 92.52 157 A 1 
ATOM   1303 C C   . THR   A 1 157 ? -4.889  -12.802 -13.859 1.00 91.74 157 A 1 
ATOM   1304 O O   . THR   A 1 157 ? -5.918  -12.957 -14.511 1.00 90.92 157 A 1 
ATOM   1305 C CB  . THR   A 1 157 ? -2.926  -11.738 -14.971 1.00 93.95 157 A 1 
ATOM   1306 O OG1 . THR   A 1 157 ? -2.209  -10.534 -15.150 1.00 93.42 157 A 1 
ATOM   1307 C CG2 . THR   A 1 157 ? -3.394  -12.192 -16.354 1.00 93.24 157 A 1 
ATOM   1308 N N   . LYS   A 1 158 ? -4.445  -13.720 -13.020 1.00 88.95 158 A 1 
ATOM   1309 C CA  . LYS   A 1 158 ? -5.116  -15.002 -12.793 1.00 87.49 158 A 1 
ATOM   1310 C C   . LYS   A 1 158 ? -6.476  -14.848 -12.109 1.00 86.89 158 A 1 
ATOM   1311 O O   . LYS   A 1 158 ? -7.417  -15.540 -12.482 1.00 86.15 158 A 1 
ATOM   1312 C CB  . LYS   A 1 158 ? -4.180  -15.921 -11.993 1.00 86.32 158 A 1 
ATOM   1313 C CG  . LYS   A 1 158 ? -4.803  -17.302 -11.733 1.00 82.14 158 A 1 
ATOM   1314 C CD  . LYS   A 1 158 ? -3.843  -18.195 -10.941 1.00 78.75 158 A 1 
ATOM   1315 C CE  . LYS   A 1 158 ? -4.543  -19.521 -10.640 1.00 71.86 158 A 1 
ATOM   1316 N NZ  . LYS   A 1 158 ? -3.725  -20.400 -9.773  1.00 66.36 158 A 1 
ATOM   1317 N N   . TYR   A 1 159 ? -6.564  -13.997 -11.107 1.00 85.71 159 A 1 
ATOM   1318 C CA  . TYR   A 1 159 ? -7.756  -13.860 -10.260 1.00 84.26 159 A 1 
ATOM   1319 C C   . TYR   A 1 159 ? -8.670  -12.683 -10.634 1.00 85.53 159 A 1 
ATOM   1320 O O   . TYR   A 1 159 ? -9.818  -12.642 -10.194 1.00 85.00 159 A 1 
ATOM   1321 C CB  . TYR   A 1 159 ? -7.326  -13.816 -8.794  1.00 82.21 159 A 1 
ATOM   1322 C CG  . TYR   A 1 159 ? -6.689  -15.104 -8.308  1.00 78.62 159 A 1 
ATOM   1323 C CD1 . TYR   A 1 159 ? -7.481  -16.258 -8.126  1.00 75.43 159 A 1 
ATOM   1324 C CD2 . TYR   A 1 159 ? -5.311  -15.170 -8.047  1.00 75.21 159 A 1 
ATOM   1325 C CE1 . TYR   A 1 159 ? -6.898  -17.460 -7.691  1.00 72.76 159 A 1 
ATOM   1326 C CE2 . TYR   A 1 159 ? -4.719  -16.369 -7.614  1.00 73.13 159 A 1 
ATOM   1327 C CZ  . TYR   A 1 159 ? -5.517  -17.514 -7.437  1.00 73.11 159 A 1 
ATOM   1328 O OH  . TYR   A 1 159 ? -4.940  -18.686 -7.017  1.00 70.14 159 A 1 
ATOM   1329 N N   . ASP   A 1 160 ? -8.188  -11.775 -11.480 1.00 88.92 160 A 1 
ATOM   1330 C CA  . ASP   A 1 160 ? -8.964  -10.698 -12.102 1.00 90.26 160 A 1 
ATOM   1331 C C   . ASP   A 1 160 ? -8.750  -10.736 -13.628 1.00 91.83 160 A 1 
ATOM   1332 O O   . ASP   A 1 160 ? -8.054  -9.885  -14.190 1.00 91.96 160 A 1 
ATOM   1333 C CB  . ASP   A 1 160 ? -8.567  -9.359  -11.459 1.00 90.18 160 A 1 
ATOM   1334 C CG  . ASP   A 1 160 ? -9.433  -8.182  -11.907 1.00 90.08 160 A 1 
ATOM   1335 O OD1 . ASP   A 1 160 ? -10.589 -8.387  -12.329 1.00 89.18 160 A 1 
ATOM   1336 O OD2 . ASP   A 1 160 ? -8.974  -7.032  -11.727 1.00 88.87 160 A 1 
ATOM   1337 N N   . PRO   A 1 161 ? -9.258  -11.762 -14.329 1.00 92.32 161 A 1 
ATOM   1338 C CA  . PRO   A 1 161 ? -9.061  -11.903 -15.763 1.00 92.92 161 A 1 
ATOM   1339 C C   . PRO   A 1 161 ? -9.694  -10.736 -16.529 1.00 93.98 161 A 1 
ATOM   1340 O O   . PRO   A 1 161 ? -10.706 -10.167 -16.123 1.00 93.21 161 A 1 
ATOM   1341 C CB  . PRO   A 1 161 ? -9.680  -13.252 -16.129 1.00 90.95 161 A 1 
ATOM   1342 C CG  . PRO   A 1 161 ? -10.751 -13.445 -15.053 1.00 87.96 161 A 1 
ATOM   1343 C CD  . PRO   A 1 161 ? -10.113 -12.824 -13.822 1.00 91.33 161 A 1 
ATOM   1344 N N   . GLY   A 1 162 ? -9.099  -10.379 -17.668 1.00 95.57 162 A 1 
ATOM   1345 C CA  . GLY   A 1 162 ? -9.564  -9.288  -18.518 1.00 95.92 162 A 1 
ATOM   1346 C C   . GLY   A 1 162 ? -8.881  -9.302  -19.878 1.00 96.92 162 A 1 
ATOM   1347 O O   . GLY   A 1 162 ? -8.082  -10.190 -20.168 1.00 95.57 162 A 1 
ATOM   1348 N N   . GLU   A 1 163 ? -9.162  -8.288  -20.712 1.00 95.88 163 A 1 
ATOM   1349 C CA  . GLU   A 1 163 ? -8.687  -8.227  -22.105 1.00 95.48 163 A 1 
ATOM   1350 C C   . GLU   A 1 163 ? -7.157  -8.244  -22.248 1.00 96.18 163 A 1 
ATOM   1351 O O   . GLU   A 1 163 ? -6.615  -8.736  -23.236 1.00 93.88 163 A 1 
ATOM   1352 C CB  . GLU   A 1 163 ? -9.196  -6.935  -22.753 1.00 93.21 163 A 1 
ATOM   1353 C CG  . GLU   A 1 163 ? -10.725 -6.859  -22.836 1.00 76.85 163 A 1 
ATOM   1354 C CD  . GLU   A 1 163 ? -11.204 -5.587  -23.546 1.00 65.22 163 A 1 
ATOM   1355 O OE1 . GLU   A 1 163 ? -12.402 -5.551  -23.901 1.00 59.99 163 A 1 
ATOM   1356 O OE2 . GLU   A 1 163 ? -10.375 -4.662  -23.735 1.00 58.98 163 A 1 
ATOM   1357 N N   . LYS   A 1 164 ? -6.452  -7.710  -21.266 1.00 97.40 164 A 1 
ATOM   1358 C CA  . LYS   A 1 164 ? -4.991  -7.726  -21.218 1.00 97.28 164 A 1 
ATOM   1359 C C   . LYS   A 1 164 ? -4.504  -8.189  -19.848 1.00 97.78 164 A 1 
ATOM   1360 O O   . LYS   A 1 164 ? -5.197  -7.950  -18.853 1.00 97.23 164 A 1 
ATOM   1361 C CB  . LYS   A 1 164 ? -4.427  -6.350  -21.621 1.00 95.31 164 A 1 
ATOM   1362 C CG  . LYS   A 1 164 ? -4.799  -5.219  -20.651 1.00 89.08 164 A 1 
ATOM   1363 C CD  . LYS   A 1 164 ? -4.264  -3.863  -21.136 1.00 87.08 164 A 1 
ATOM   1364 C CE  . LYS   A 1 164 ? -4.651  -2.781  -20.132 1.00 75.97 164 A 1 
ATOM   1365 N NZ  . LYS   A 1 164 ? -4.211  -1.423  -20.558 1.00 69.08 164 A 1 
ATOM   1366 N N   . PRO   A 1 165 ? -3.323  -8.814  -19.762 1.00 98.18 165 A 1 
ATOM   1367 C CA  . PRO   A 1 165 ? -2.748  -9.155  -18.466 1.00 98.08 165 A 1 
ATOM   1368 C C   . PRO   A 1 165 ? -2.394  -7.896  -17.664 1.00 98.08 165 A 1 
ATOM   1369 O O   . PRO   A 1 165 ? -2.197  -6.812  -18.219 1.00 97.45 165 A 1 
ATOM   1370 C CB  . PRO   A 1 165 ? -1.516  -10.005 -18.788 1.00 97.29 165 A 1 
ATOM   1371 C CG  . PRO   A 1 165 ? -1.085  -9.490  -20.160 1.00 94.19 165 A 1 
ATOM   1372 C CD  . PRO   A 1 165 ? -2.411  -9.163  -20.837 1.00 97.33 165 A 1 
ATOM   1373 N N   . TYR   A 1 166 ? -2.274  -8.046  -16.352 1.00 97.77 166 A 1 
ATOM   1374 C CA  . TYR   A 1 166 ? -1.635  -7.027  -15.523 1.00 97.18 166 A 1 
ATOM   1375 C C   . TYR   A 1 166 ? -0.155  -6.917  -15.896 1.00 96.75 166 A 1 
ATOM   1376 O O   . TYR   A 1 166 ? 0.548   -7.919  -16.027 1.00 95.44 166 A 1 
ATOM   1377 C CB  . TYR   A 1 166 ? -1.796  -7.346  -14.040 1.00 96.41 166 A 1 
ATOM   1378 C CG  . TYR   A 1 166 ? -3.129  -6.925  -13.463 1.00 96.14 166 A 1 
ATOM   1379 C CD1 . TYR   A 1 166 ? -3.229  -5.723  -12.728 1.00 95.23 166 A 1 
ATOM   1380 C CD2 . TYR   A 1 166 ? -4.278  -7.723  -13.649 1.00 95.37 166 A 1 
ATOM   1381 C CE1 . TYR   A 1 166 ? -4.457  -5.331  -12.175 1.00 94.59 166 A 1 
ATOM   1382 C CE2 . TYR   A 1 166 ? -5.511  -7.330  -13.103 1.00 94.65 166 A 1 
ATOM   1383 C CZ  . TYR   A 1 166 ? -5.595  -6.134  -12.362 1.00 94.67 166 A 1 
ATOM   1384 O OH  . TYR   A 1 166 ? -6.789  -5.747  -11.816 1.00 93.47 166 A 1 
ATOM   1385 N N   . THR   A 1 167 ? 0.313   -5.688  -16.019 1.00 97.05 167 A 1 
ATOM   1386 C CA  . THR   A 1 167 ? 1.725   -5.391  -16.266 1.00 96.56 167 A 1 
ATOM   1387 C C   . THR   A 1 167 ? 2.367   -4.801  -15.019 1.00 96.34 167 A 1 
ATOM   1388 O O   . THR   A 1 167 ? 1.752   -4.002  -14.318 1.00 95.29 167 A 1 
ATOM   1389 C CB  . THR   A 1 167 ? 1.903   -4.449  -17.465 1.00 95.57 167 A 1 
ATOM   1390 O OG1 . THR   A 1 167 ? 1.140   -3.277  -17.320 1.00 85.20 167 A 1 
ATOM   1391 C CG2 . THR   A 1 167 ? 1.468   -5.119  -18.770 1.00 82.41 167 A 1 
ATOM   1392 N N   . TYR   A 1 168 ? 3.606   -5.176  -14.758 1.00 95.36 168 A 1 
ATOM   1393 C CA  . TYR   A 1 168 ? 4.394   -4.539  -13.706 1.00 94.51 168 A 1 
ATOM   1394 C C   . TYR   A 1 168 ? 5.087   -3.287  -14.256 1.00 94.72 168 A 1 
ATOM   1395 O O   . TYR   A 1 168 ? 5.529   -3.263  -15.406 1.00 93.88 168 A 1 
ATOM   1396 C CB  . TYR   A 1 168 ? 5.389   -5.537  -13.096 1.00 92.55 168 A 1 
ATOM   1397 C CG  . TYR   A 1 168 ? 6.541   -5.893  -14.010 1.00 85.77 168 A 1 
ATOM   1398 C CD1 . TYR   A 1 168 ? 6.412   -6.938  -14.952 1.00 78.03 168 A 1 
ATOM   1399 C CD2 . TYR   A 1 168 ? 7.741   -5.149  -13.963 1.00 78.19 168 A 1 
ATOM   1400 C CE1 . TYR   A 1 168 ? 7.458   -7.233  -15.837 1.00 70.09 168 A 1 
ATOM   1401 C CE2 . TYR   A 1 168 ? 8.797   -5.438  -14.851 1.00 68.88 168 A 1 
ATOM   1402 C CZ  . TYR   A 1 168 ? 8.649   -6.479  -15.785 1.00 66.46 168 A 1 
ATOM   1403 O OH  . TYR   A 1 168 ? 9.676   -6.755  -16.650 1.00 62.11 168 A 1 
ATOM   1404 N N   . LEU   A 1 169 ? 5.179   -2.245  -13.428 1.00 94.79 169 A 1 
ATOM   1405 C CA  . LEU   A 1 169 ? 5.827   -0.989  -13.785 1.00 94.91 169 A 1 
ATOM   1406 C C   . LEU   A 1 169 ? 6.665   -0.480  -12.612 1.00 94.93 169 A 1 
ATOM   1407 O O   . LEU   A 1 169 ? 6.137   -0.132  -11.561 1.00 94.21 169 A 1 
ATOM   1408 C CB  . LEU   A 1 169 ? 4.765   0.056   -14.177 1.00 94.75 169 A 1 
ATOM   1409 C CG  . LEU   A 1 169 ? 3.906   -0.268  -15.417 1.00 93.04 169 A 1 
ATOM   1410 C CD1 . LEU   A 1 169 ? 2.833   0.802   -15.580 1.00 90.32 169 A 1 
ATOM   1411 C CD2 . LEU   A 1 169 ? 4.732   -0.296  -16.708 1.00 90.15 169 A 1 
ATOM   1412 N N   . GLU   A 1 170 ? 7.964   -0.342  -12.826 1.00 94.87 170 A 1 
ATOM   1413 C CA  . GLU   A 1 170 ? 8.813   0.437   -11.929 1.00 94.62 170 A 1 
ATOM   1414 C C   . GLU   A 1 170 ? 8.676   1.914   -12.304 1.00 95.59 170 A 1 
ATOM   1415 O O   . GLU   A 1 170 ? 9.115   2.338   -13.380 1.00 95.13 170 A 1 
ATOM   1416 C CB  . GLU   A 1 170 ? 10.258  -0.025  -12.029 1.00 92.85 170 A 1 
ATOM   1417 C CG  . GLU   A 1 170 ? 10.448  -1.450  -11.514 1.00 85.17 170 A 1 
ATOM   1418 C CD  . GLU   A 1 170 ? 11.893  -1.836  -11.764 1.00 79.63 170 A 1 
ATOM   1419 O OE1 . GLU   A 1 170 ? 12.146  -2.454  -12.830 1.00 74.42 170 A 1 
ATOM   1420 O OE2 . GLU   A 1 170 ? 12.739  -1.441  -10.950 1.00 73.89 170 A 1 
ATOM   1421 N N   . LYS   A 1 171 ? 8.030   2.689   -11.446 1.00 96.50 171 A 1 
ATOM   1422 C CA  . LYS   A 1 171 ? 7.614   4.060   -11.756 1.00 97.38 171 A 1 
ATOM   1423 C C   . LYS   A 1 171 ? 8.693   5.103   -11.481 1.00 97.71 171 A 1 
ATOM   1424 O O   . LYS   A 1 171 ? 8.675   6.150   -12.110 1.00 97.51 171 A 1 
ATOM   1425 C CB  . LYS   A 1 171 ? 6.311   4.378   -11.018 1.00 97.65 171 A 1 
ATOM   1426 C CG  . LYS   A 1 171 ? 5.108   3.536   -11.495 1.00 96.75 171 A 1 
ATOM   1427 C CD  . LYS   A 1 171 ? 4.622   3.884   -12.908 1.00 94.22 171 A 1 
ATOM   1428 C CE  . LYS   A 1 171 ? 3.987   5.282   -12.924 1.00 91.56 171 A 1 
ATOM   1429 N NZ  . LYS   A 1 171 ? 3.257   5.581   -14.174 1.00 86.12 171 A 1 
ATOM   1430 N N   . ILE   A 1 172 ? 9.635   4.824   -10.606 1.00 97.78 172 A 1 
ATOM   1431 C CA  . ILE   A 1 172 ? 10.744  5.728   -10.289 1.00 97.70 172 A 1 
ATOM   1432 C C   . ILE   A 1 172 ? 11.998  5.289   -11.048 1.00 96.84 172 A 1 
ATOM   1433 O O   . ILE   A 1 172 ? 12.517  4.197   -10.840 1.00 95.96 172 A 1 
ATOM   1434 C CB  . ILE   A 1 172 ? 10.967  5.827   -8.770  1.00 98.02 172 A 1 
ATOM   1435 C CG1 . ILE   A 1 172 ? 9.669   6.146   -7.988  1.00 97.76 172 A 1 
ATOM   1436 C CG2 . ILE   A 1 172 ? 12.047  6.877   -8.462  1.00 97.93 172 A 1 
ATOM   1437 C CD1 . ILE   A 1 172 ? 8.913   7.403   -8.447  1.00 97.25 172 A 1 
ATOM   1438 N N   . LYS   A 1 173 ? 12.473  6.168   -11.938 1.00 97.74 173 A 1 
ATOM   1439 C CA  . LYS   A 1 173 ? 13.612  5.914   -12.837 1.00 97.26 173 A 1 
ATOM   1440 C C   . LYS   A 1 173 ? 14.871  6.685   -12.450 1.00 97.04 173 A 1 
ATOM   1441 O O   . LYS   A 1 173 ? 15.930  6.468   -13.035 1.00 94.68 173 A 1 
ATOM   1442 C CB  . LYS   A 1 173 ? 13.207  6.242   -14.284 1.00 96.49 173 A 1 
ATOM   1443 C CG  . LYS   A 1 173 ? 11.952  5.515   -14.801 1.00 94.29 173 A 1 
ATOM   1444 C CD  . LYS   A 1 173 ? 12.079  3.994   -14.707 1.00 85.63 173 A 1 
ATOM   1445 C CE  . LYS   A 1 173 ? 10.880  3.323   -15.375 1.00 80.78 173 A 1 
ATOM   1446 N NZ  . LYS   A 1 173 ? 10.952  1.849   -15.255 1.00 68.24 173 A 1 
ATOM   1447 N N   . LYS   A 1 174 ? 14.771  7.584   -11.480 1.00 96.36 174 A 1 
ATOM   1448 C CA  . LYS   A 1 174 ? 15.884  8.384   -10.966 1.00 95.91 174 A 1 
ATOM   1449 C C   . LYS   A 1 174 ? 15.870  8.394   -9.442  1.00 96.88 174 A 1 
ATOM   1450 O O   . LYS   A 1 174 ? 14.814  8.319   -8.822  1.00 95.99 174 A 1 
ATOM   1451 C CB  . LYS   A 1 174 ? 15.837  9.808   -11.560 1.00 92.30 174 A 1 
ATOM   1452 C CG  . LYS   A 1 174 ? 14.600  10.613  -11.107 1.00 88.40 174 A 1 
ATOM   1453 C CD  . LYS   A 1 174 ? 14.447  11.948  -11.822 1.00 89.12 174 A 1 
ATOM   1454 C CE  . LYS   A 1 174 ? 15.463  12.993  -11.356 1.00 84.89 174 A 1 
ATOM   1455 N NZ  . LYS   A 1 174 ? 15.152  14.321  -11.940 1.00 81.76 174 A 1 
ATOM   1456 N N   . LYS   A 1 175 ? 17.041  8.520   -8.833  1.00 96.88 175 A 1 
ATOM   1457 C CA  . LYS   A 1 175 ? 17.164  8.652   -7.383  1.00 96.57 175 A 1 
ATOM   1458 C C   . LYS   A 1 175 ? 16.535  9.979   -6.946  1.00 97.22 175 A 1 
ATOM   1459 O O   . LYS   A 1 175 ? 16.983  11.030  -7.387  1.00 96.33 175 A 1 
ATOM   1460 C CB  . LYS   A 1 175 ? 18.639  8.528   -6.983  1.00 94.86 175 A 1 
ATOM   1461 C CG  . LYS   A 1 175 ? 18.829  8.461   -5.464  1.00 83.66 175 A 1 
ATOM   1462 C CD  . LYS   A 1 175 ? 20.313  8.279   -5.113  1.00 77.62 175 A 1 
ATOM   1463 C CE  . LYS   A 1 175 ? 20.489  8.171   -3.598  1.00 67.84 175 A 1 
ATOM   1464 N NZ  . LYS   A 1 175 ? 21.915  8.044   -3.203  1.00 59.45 175 A 1 
ATOM   1465 N N   . LEU   A 1 176 ? 15.537  9.916   -6.083  1.00 97.58 176 A 1 
ATOM   1466 C CA  . LEU   A 1 176 ? 14.871  11.079  -5.488  1.00 97.95 176 A 1 
ATOM   1467 C C   . LEU   A 1 176 ? 15.281  11.285  -4.027  1.00 98.03 176 A 1 
ATOM   1468 O O   . LEU   A 1 176 ? 15.302  12.413  -3.544  1.00 97.60 176 A 1 
ATOM   1469 C CB  . LEU   A 1 176 ? 13.349  10.905  -5.613  1.00 98.05 176 A 1 
ATOM   1470 C CG  . LEU   A 1 176 ? 12.811  10.904  -7.059  1.00 97.80 176 A 1 
ATOM   1471 C CD1 . LEU   A 1 176 ? 11.314  10.616  -7.051  1.00 97.33 176 A 1 
ATOM   1472 C CD2 . LEU   A 1 176 ? 13.042  12.248  -7.761  1.00 97.05 176 A 1 
ATOM   1473 N N   . GLN   A 1 177 ? 15.644  10.208  -3.334  1.00 98.02 177 A 1 
ATOM   1474 C CA  . GLN   A 1 177 ? 16.027  10.218  -1.926  1.00 97.95 177 A 1 
ATOM   1475 C C   . GLN   A 1 177 ? 17.532  9.948   -1.748  1.00 97.70 177 A 1 
ATOM   1476 O O   . GLN   A 1 177 ? 17.944  8.782   -1.705  1.00 97.08 177 A 1 
ATOM   1477 C CB  . GLN   A 1 177 ? 15.159  9.209   -1.170  1.00 97.64 177 A 1 
ATOM   1478 C CG  . GLN   A 1 177 ? 15.361  9.349   0.343   1.00 97.08 177 A 1 
ATOM   1479 C CD  . GLN   A 1 177 ? 14.845  8.165   1.138   1.00 97.07 177 A 1 
ATOM   1480 O OE1 . GLN   A 1 177 ? 14.125  7.296   0.677   1.00 94.14 177 A 1 
ATOM   1481 N NE2 . GLN   A 1 177 ? 15.254  8.063   2.382   1.00 93.17 177 A 1 
ATOM   1482 N N   . PRO   A 1 178 ? 18.373  10.977  -1.620  1.00 97.60 178 A 1 
ATOM   1483 C CA  . PRO   A 1 178 ? 19.787  10.783  -1.288  1.00 96.87 178 A 1 
ATOM   1484 C C   . PRO   A 1 178 ? 20.018  10.471  0.195   1.00 96.56 178 A 1 
ATOM   1485 O O   . PRO   A 1 178 ? 20.982  9.777   0.520   1.00 94.42 178 A 1 
ATOM   1486 C CB  . PRO   A 1 178 ? 20.466  12.087  -1.715  1.00 96.00 178 A 1 
ATOM   1487 C CG  . PRO   A 1 178 ? 19.364  13.130  -1.549  1.00 94.52 178 A 1 
ATOM   1488 C CD  . PRO   A 1 178 ? 18.088  12.365  -1.892  1.00 96.83 178 A 1 
ATOM   1489 N N   . ASP   A 1 179 ? 19.138  10.957  1.077   1.00 96.29 179 A 1 
ATOM   1490 C CA  . ASP   A 1 179 ? 19.222  10.774  2.524   1.00 96.13 179 A 1 
ATOM   1491 C C   . ASP   A 1 179 ? 18.812  9.357   2.978   1.00 96.14 179 A 1 
ATOM   1492 O O   . ASP   A 1 179 ? 18.417  8.500   2.184   1.00 95.05 179 A 1 
ATOM   1493 C CB  . ASP   A 1 179 ? 18.380  11.857  3.216   1.00 95.90 179 A 1 
ATOM   1494 C CG  . ASP   A 1 179 ? 16.902  11.644  2.914   1.00 96.19 179 A 1 
ATOM   1495 O OD1 . ASP   A 1 179 ? 16.300  10.763  3.571   1.00 93.51 179 A 1 
ATOM   1496 O OD2 . ASP   A 1 179 ? 16.391  12.278  1.964   1.00 93.73 179 A 1 
ATOM   1497 N N   . GLY   A 1 180 ? 18.906  9.104   4.276   1.00 95.39 180 A 1 
ATOM   1498 C CA  . GLY   A 1 180 ? 18.529  7.844   4.921   1.00 94.38 180 A 1 
ATOM   1499 C C   . GLY   A 1 180 ? 17.346  7.961   5.890   1.00 94.61 180 A 1 
ATOM   1500 O O   . GLY   A 1 180 ? 17.272  7.168   6.830   1.00 91.59 180 A 1 
ATOM   1501 N N   . TYR   A 1 181 ? 16.446  8.952   5.698   1.00 94.94 181 A 1 
ATOM   1502 C CA  . TYR   A 1 181 ? 15.356  9.205   6.650   1.00 95.24 181 A 1 
ATOM   1503 C C   . TYR   A 1 181 ? 14.026  9.654   6.023   1.00 95.54 181 A 1 
ATOM   1504 O O   . TYR   A 1 181 ? 13.005  9.656   6.715   1.00 94.82 181 A 1 
ATOM   1505 C CB  . TYR   A 1 181 ? 15.838  10.212  7.710   1.00 94.68 181 A 1 
ATOM   1506 C CG  . TYR   A 1 181 ? 16.210  11.574  7.159   1.00 94.57 181 A 1 
ATOM   1507 C CD1 . TYR   A 1 181 ? 17.540  11.857  6.790   1.00 93.03 181 A 1 
ATOM   1508 C CD2 . TYR   A 1 181 ? 15.228  12.573  7.014   1.00 93.33 181 A 1 
ATOM   1509 C CE1 . TYR   A 1 181 ? 17.888  13.109  6.274   1.00 91.84 181 A 1 
ATOM   1510 C CE2 . TYR   A 1 181 ? 15.564  13.834  6.494   1.00 91.86 181 A 1 
ATOM   1511 C CZ  . TYR   A 1 181 ? 16.896  14.096  6.126   1.00 91.91 181 A 1 
ATOM   1512 O OH  . TYR   A 1 181 ? 17.228  15.329  5.613   1.00 89.65 181 A 1 
ATOM   1513 N N   . GLN   A 1 182 ? 13.982  9.997   4.746   1.00 96.46 182 A 1 
ATOM   1514 C CA  . GLN   A 1 182 ? 12.769  10.488  4.074   1.00 96.96 182 A 1 
ATOM   1515 C C   . GLN   A 1 182 ? 11.939  9.395   3.373   1.00 97.06 182 A 1 
ATOM   1516 O O   . GLN   A 1 182 ? 10.940  9.708   2.737   1.00 96.89 182 A 1 
ATOM   1517 C CB  . GLN   A 1 182 ? 13.112  11.639  3.110   1.00 97.03 182 A 1 
ATOM   1518 C CG  . GLN   A 1 182 ? 13.697  12.897  3.761   1.00 96.59 182 A 1 
ATOM   1519 C CD  . GLN   A 1 182 ? 12.717  13.709  4.611   1.00 96.54 182 A 1 
ATOM   1520 O OE1 . GLN   A 1 182 ? 11.807  13.208  5.243   1.00 92.55 182 A 1 
ATOM   1521 N NE2 . GLN   A 1 182 ? 12.895  15.009  4.666   1.00 90.98 182 A 1 
ATOM   1522 N N   . CYS   A 1 183 ? 12.287  8.117   3.494   1.00 96.09 183 A 1 
ATOM   1523 C CA  . CYS   A 1 183 ? 11.560  7.045   2.807   1.00 95.68 183 A 1 
ATOM   1524 C C   . CYS   A 1 183 ? 10.062  6.981   3.146   1.00 96.44 183 A 1 
ATOM   1525 O O   . CYS   A 1 183 ? 9.245   6.765   2.258   1.00 96.20 183 A 1 
ATOM   1526 C CB  . CYS   A 1 183 ? 12.242  5.695   3.079   1.00 93.34 183 A 1 
ATOM   1527 S SG  . CYS   A 1 183 ? 12.356  5.300   4.840   1.00 88.00 183 A 1 
ATOM   1528 N N   . GLY   A 1 184 ? 9.690   7.199   4.406   1.00 95.21 184 A 1 
ATOM   1529 C CA  . GLY   A 1 184 ? 8.285   7.241   4.825   1.00 95.10 184 A 1 
ATOM   1530 C C   . GLY   A 1 184 ? 7.508   8.412   4.200   1.00 96.02 184 A 1 
ATOM   1531 O O   . GLY   A 1 184 ? 6.489   8.164   3.554   1.00 96.29 184 A 1 
ATOM   1532 N N   . PRO   A 1 185 ? 7.996   9.660   4.304   1.00 96.68 185 A 1 
ATOM   1533 C CA  . PRO   A 1 185 ? 7.427   10.792  3.576   1.00 97.25 185 A 1 
ATOM   1534 C C   . PRO   A 1 185 ? 7.338   10.566  2.063   1.00 97.68 185 A 1 
ATOM   1535 O O   . PRO   A 1 185 ? 6.296   10.846  1.486   1.00 97.79 185 A 1 
ATOM   1536 C CB  . PRO   A 1 185 ? 8.315   11.989  3.919   1.00 97.02 185 A 1 
ATOM   1537 C CG  . PRO   A 1 185 ? 8.809   11.651  5.323   1.00 95.85 185 A 1 
ATOM   1538 C CD  . PRO   A 1 185 ? 8.976   10.139  5.273   1.00 96.82 185 A 1 
ATOM   1539 N N   . TRP   A 1 186 ? 8.355   9.993   1.429   1.00 98.07 186 A 1 
ATOM   1540 C CA  . TRP   A 1 186 ? 8.330   9.661   0.001   1.00 98.28 186 A 1 
ATOM   1541 C C   . TRP   A 1 186 ? 7.239   8.641   -0.345  1.00 98.15 186 A 1 
ATOM   1542 O O   . TRP   A 1 186 ? 6.503   8.847   -1.303  1.00 98.06 186 A 1 
ATOM   1543 C CB  . TRP   A 1 186 ? 9.702   9.164   -0.453  1.00 98.43 186 A 1 
ATOM   1544 C CG  . TRP   A 1 186 ? 10.649  10.255  -0.865  1.00 98.53 186 A 1 
ATOM   1545 C CD1 . TRP   A 1 186 ? 11.814  10.580  -0.264  1.00 98.29 186 A 1 
ATOM   1546 C CD2 . TRP   A 1 186 ? 10.498  11.183  -1.981  1.00 98.52 186 A 1 
ATOM   1547 N NE1 . TRP   A 1 186 ? 12.409  11.646  -0.922  1.00 98.24 186 A 1 
ATOM   1548 C CE2 . TRP   A 1 186 ? 11.626  12.053  -1.981  1.00 98.36 186 A 1 
ATOM   1549 C CE3 . TRP   A 1 186 ? 9.518   11.377  -2.980  1.00 98.44 186 A 1 
ATOM   1550 C CZ2 . TRP   A 1 186 ? 11.767  13.091  -2.926  1.00 98.23 186 A 1 
ATOM   1551 C CZ3 . TRP   A 1 186 ? 9.663   12.410  -3.924  1.00 98.22 186 A 1 
ATOM   1552 C CH2 . TRP   A 1 186 ? 10.773  13.260  -3.889  1.00 98.17 186 A 1 
ATOM   1553 N N   . ALA   A 1 187 ? 7.085   7.582   0.436   1.00 96.96 187 A 1 
ATOM   1554 C CA  . ALA   A 1 187 ? 6.032   6.592   0.208   1.00 96.58 187 A 1 
ATOM   1555 C C   . ALA   A 1 187 ? 4.622   7.216   0.296   1.00 96.91 187 A 1 
ATOM   1556 O O   . ALA   A 1 187 ? 3.773   6.936   -0.550  1.00 96.89 187 A 1 
ATOM   1557 C CB  . ALA   A 1 187 ? 6.213   5.442   1.207   1.00 95.70 187 A 1 
ATOM   1558 N N   . LEU   A 1 188 ? 4.392   8.095   1.264   1.00 96.92 188 A 1 
ATOM   1559 C CA  . LEU   A 1 188 ? 3.135   8.842   1.383   1.00 96.87 188 A 1 
ATOM   1560 C C   . LEU   A 1 188 ? 2.952   9.856   0.249   1.00 97.41 188 A 1 
ATOM   1561 O O   . LEU   A 1 188 ? 1.852   9.969   -0.280  1.00 97.59 188 A 1 
ATOM   1562 C CB  . LEU   A 1 188 ? 3.064   9.554   2.741   1.00 96.14 188 A 1 
ATOM   1563 C CG  . LEU   A 1 188 ? 2.882   8.627   3.955   1.00 94.97 188 A 1 
ATOM   1564 C CD1 . LEU   A 1 188 ? 2.847   9.477   5.227   1.00 94.18 188 A 1 
ATOM   1565 C CD2 . LEU   A 1 188 ? 1.583   7.817   3.882   1.00 93.98 188 A 1 
ATOM   1566 N N   . TYR   A 1 189 ? 4.010   10.548  -0.153  1.00 98.33 189 A 1 
ATOM   1567 C CA  . TYR   A 1 189 ? 3.976   11.501  -1.259  1.00 98.57 189 A 1 
ATOM   1568 C C   . TYR   A 1 189 ? 3.589   10.816  -2.568  1.00 98.58 189 A 1 
ATOM   1569 O O   . TYR   A 1 189 ? 2.698   11.287  -3.273  1.00 98.52 189 A 1 
ATOM   1570 C CB  . TYR   A 1 189 ? 5.332   12.201  -1.383  1.00 98.66 189 A 1 
ATOM   1571 C CG  . TYR   A 1 189 ? 5.345   13.290  -2.433  1.00 98.65 189 A 1 
ATOM   1572 C CD1 . TYR   A 1 189 ? 5.732   13.010  -3.758  1.00 98.33 189 A 1 
ATOM   1573 C CD2 . TYR   A 1 189 ? 4.930   14.595  -2.095  1.00 98.37 189 A 1 
ATOM   1574 C CE1 . TYR   A 1 189 ? 5.700   14.017  -4.735  1.00 98.04 189 A 1 
ATOM   1575 C CE2 . TYR   A 1 189 ? 4.898   15.608  -3.064  1.00 98.05 189 A 1 
ATOM   1576 C CZ  . TYR   A 1 189 ? 5.278   15.313  -4.387  1.00 98.16 189 A 1 
ATOM   1577 O OH  . TYR   A 1 189 ? 5.228   16.298  -5.341  1.00 97.46 189 A 1 
ATOM   1578 N N   . PHE   A 1 190 ? 4.196   9.660   -2.870  1.00 98.45 190 A 1 
ATOM   1579 C CA  . PHE   A 1 190 ? 3.837   8.867   -4.042  1.00 98.52 190 A 1 
ATOM   1580 C C   . PHE   A 1 190 ? 2.382   8.405   -3.983  1.00 98.47 190 A 1 
ATOM   1581 O O   . PHE   A 1 190 ? 1.657   8.576   -4.957  1.00 98.41 190 A 1 
ATOM   1582 C CB  . PHE   A 1 190 ? 4.768   7.656   -4.169  1.00 98.56 190 A 1 
ATOM   1583 C CG  . PHE   A 1 190 ? 6.239   7.961   -4.369  1.00 98.64 190 A 1 
ATOM   1584 C CD1 . PHE   A 1 190 ? 6.660   9.026   -5.187  1.00 98.44 190 A 1 
ATOM   1585 C CD2 . PHE   A 1 190 ? 7.204   7.138   -3.754  1.00 98.42 190 A 1 
ATOM   1586 C CE1 . PHE   A 1 190 ? 8.027   9.272   -5.386  1.00 98.29 190 A 1 
ATOM   1587 C CE2 . PHE   A 1 190 ? 8.569   7.375   -3.952  1.00 98.25 190 A 1 
ATOM   1588 C CZ  . PHE   A 1 190 ? 8.983   8.443   -4.769  1.00 98.36 190 A 1 
ATOM   1589 N N   . LEU   A 1 191 ? 1.945   7.878   -2.849  1.00 97.91 191 A 1 
ATOM   1590 C CA  . LEU   A 1 191 ? 0.575   7.414   -2.651  1.00 97.73 191 A 1 
ATOM   1591 C C   . LEU   A 1 191 ? -0.445  8.533   -2.886  1.00 98.09 191 A 1 
ATOM   1592 O O   . LEU   A 1 191 ? -1.348  8.373   -3.703  1.00 98.04 191 A 1 
ATOM   1593 C CB  . LEU   A 1 191 ? 0.468   6.815   -1.239  1.00 96.91 191 A 1 
ATOM   1594 C CG  . LEU   A 1 191 ? -0.947  6.366   -0.834  1.00 95.75 191 A 1 
ATOM   1595 C CD1 . LEU   A 1 191 ? -1.528  5.345   -1.806  1.00 94.75 191 A 1 
ATOM   1596 C CD2 . LEU   A 1 191 ? -0.885  5.725   0.556   1.00 94.26 191 A 1 
ATOM   1597 N N   . GLU   A 1 192 ? -0.290  9.654   -2.206  1.00 98.24 192 A 1 
ATOM   1598 C CA  . GLU   A 1 192 ? -1.235  10.768  -2.271  1.00 98.29 192 A 1 
ATOM   1599 C C   . GLU   A 1 192 ? -1.286  11.402  -3.665  1.00 98.35 192 A 1 
ATOM   1600 O O   . GLU   A 1 192 ? -2.365  11.581  -4.224  1.00 98.15 192 A 1 
ATOM   1601 C CB  . GLU   A 1 192 ? -0.886  11.789  -1.179  1.00 98.09 192 A 1 
ATOM   1602 C CG  . GLU   A 1 192 ? -1.870  12.969  -1.147  1.00 97.46 192 A 1 
ATOM   1603 C CD  . GLU   A 1 192 ? -1.790  13.793  0.140   1.00 97.33 192 A 1 
ATOM   1604 O OE1 . GLU   A 1 192 ? -2.770  14.514  0.433   1.00 95.47 192 A 1 
ATOM   1605 O OE2 . GLU   A 1 192 ? -0.801  13.670  0.896   1.00 95.68 192 A 1 
ATOM   1606 N N   . HIS   A 1 193 ? -0.140  11.662  -4.281  1.00 98.66 193 A 1 
ATOM   1607 C CA  . HIS   A 1 193 ? -0.099  12.289  -5.604  1.00 98.64 193 A 1 
ATOM   1608 C C   . HIS   A 1 193 ? -0.525  11.334  -6.721  1.00 98.61 193 A 1 
ATOM   1609 O O   . HIS   A 1 193 ? -1.078  11.777  -7.723  1.00 98.25 193 A 1 
ATOM   1610 C CB  . HIS   A 1 193 ? 1.293   12.876  -5.870  1.00 98.54 193 A 1 
ATOM   1611 C CG  . HIS   A 1 193 ? 1.610   14.061  -4.997  1.00 97.74 193 A 1 
ATOM   1612 N ND1 . HIS   A 1 193 ? 1.843   14.031  -3.642  1.00 85.13 193 A 1 
ATOM   1613 C CD2 . HIS   A 1 193 ? 1.652   15.381  -5.368  1.00 88.40 193 A 1 
ATOM   1614 C CE1 . HIS   A 1 193 ? 2.007   15.287  -3.209  1.00 88.76 193 A 1 
ATOM   1615 N NE2 . HIS   A 1 193 ? 1.911   16.141  -4.231  1.00 91.67 193 A 1 
ATOM   1616 N N   . ARG   A 1 194 ? -0.320  10.015  -6.560  1.00 98.63 194 A 1 
ATOM   1617 C CA  . ARG   A 1 194 ? -0.843  9.015   -7.500  1.00 98.63 194 A 1 
ATOM   1618 C C   . ARG   A 1 194 ? -2.364  8.892   -7.431  1.00 98.58 194 A 1 
ATOM   1619 O O   . ARG   A 1 194 ? -2.984  8.630   -8.459  1.00 98.23 194 A 1 
ATOM   1620 C CB  . ARG   A 1 194 ? -0.155  7.671   -7.247  1.00 98.51 194 A 1 
ATOM   1621 C CG  . ARG   A 1 194 ? -0.675  6.529   -8.132  1.00 97.67 194 A 1 
ATOM   1622 C CD  . ARG   A 1 194 ? -0.558  6.834   -9.630  1.00 96.48 194 A 1 
ATOM   1623 N NE  . ARG   A 1 194 ? -1.077  5.725   -10.435 1.00 96.12 194 A 1 
ATOM   1624 C CZ  . ARG   A 1 194 ? -2.344  5.482   -10.726 1.00 96.52 194 A 1 
ATOM   1625 N NH1 . ARG   A 1 194 ? -3.320  6.253   -10.326 1.00 93.53 194 A 1 
ATOM   1626 N NH2 . ARG   A 1 194 ? -2.639  4.440   -11.438 1.00 93.66 194 A 1 
ATOM   1627 N N   . LEU   A 1 195 ? -2.946  9.065   -6.245  1.00 98.45 195 A 1 
ATOM   1628 C CA  . LEU   A 1 195 ? -4.397  9.107   -6.062  1.00 98.29 195 A 1 
ATOM   1629 C C   . LEU   A 1 195 ? -4.997  10.397  -6.634  1.00 98.22 195 A 1 
ATOM   1630 O O   . LEU   A 1 195 ? -6.024  10.337  -7.301  1.00 97.62 195 A 1 
ATOM   1631 C CB  . LEU   A 1 195 ? -4.726  8.971   -4.570  1.00 98.01 195 A 1 
ATOM   1632 C CG  . LEU   A 1 195 ? -4.492  7.562   -3.998  1.00 97.47 195 A 1 
ATOM   1633 C CD1 . LEU   A 1 195 ? -4.549  7.610   -2.472  1.00 96.57 195 A 1 
ATOM   1634 C CD2 . LEU   A 1 195 ? -5.542  6.568   -4.496  1.00 96.35 195 A 1 
ATOM   1635 N N   . GLU   A 1 196 ? -4.331  11.528  -6.438  1.00 98.28 196 A 1 
ATOM   1636 C CA  . GLU   A 1 196 ? -4.756  12.830  -6.960  1.00 98.02 196 A 1 
ATOM   1637 C C   . GLU   A 1 196 ? -4.679  12.897  -8.493  1.00 98.00 196 A 1 
ATOM   1638 O O   . GLU   A 1 196 ? -5.577  13.407  -9.154  1.00 97.19 196 A 1 
ATOM   1639 C CB  . GLU   A 1 196 ? -3.872  13.918  -6.327  1.00 97.39 196 A 1 
ATOM   1640 C CG  . GLU   A 1 196 ? -4.362  15.353  -6.588  1.00 87.69 196 A 1 
ATOM   1641 C CD  . GLU   A 1 196 ? -5.682  15.688  -5.868  1.00 76.66 196 A 1 
ATOM   1642 O OE1 . GLU   A 1 196 ? -6.454  16.508  -6.396  1.00 69.57 196 A 1 
ATOM   1643 O OE2 . GLU   A 1 196 ? -5.911  15.169  -4.743  1.00 70.71 196 A 1 
ATOM   1644 N N   . ASN   A 1 197 ? -3.609  12.355  -9.078  1.00 97.98 197 A 1 
ATOM   1645 C CA  . ASN   A 1 197 ? -3.382  12.361  -10.518 1.00 97.85 197 A 1 
ATOM   1646 C C   . ASN   A 1 197 ? -2.812  11.015  -10.998 1.00 97.85 197 A 1 
ATOM   1647 O O   . ASN   A 1 197 ? -1.613  10.754  -10.839 1.00 97.46 197 A 1 
ATOM   1648 C CB  . ASN   A 1 197 ? -2.464  13.544  -10.873 1.00 97.36 197 A 1 
ATOM   1649 C CG  . ASN   A 1 197 ? -2.138  13.587  -12.359 1.00 95.65 197 A 1 
ATOM   1650 O OD1 . ASN   A 1 197 ? -2.720  12.897  -13.181 1.00 92.62 197 A 1 
ATOM   1651 N ND2 . ASN   A 1 197 ? -1.180  14.393  -12.750 1.00 90.85 197 A 1 
ATOM   1652 N N   . PRO   A 1 198 ? -3.622  10.174  -11.667 1.00 97.55 198 A 1 
ATOM   1653 C CA  . PRO   A 1 198 ? -3.149  8.900   -12.208 1.00 96.99 198 A 1 
ATOM   1654 C C   . PRO   A 1 198 ? -1.997  8.998   -13.218 1.00 97.02 198 A 1 
ATOM   1655 O O   . PRO   A 1 198 ? -1.281  8.018   -13.418 1.00 95.74 198 A 1 
ATOM   1656 C CB  . PRO   A 1 198 ? -4.386  8.266   -12.845 1.00 95.76 198 A 1 
ATOM   1657 C CG  . PRO   A 1 198 ? -5.543  8.860   -12.049 1.00 93.06 198 A 1 
ATOM   1658 C CD  . PRO   A 1 198 ? -5.054  10.282  -11.784 1.00 96.26 198 A 1 
ATOM   1659 N N   . GLU   A 1 199 ? -1.811  10.156  -13.845 1.00 97.06 199 A 1 
ATOM   1660 C CA  . GLU   A 1 199 ? -0.768  10.399  -14.851 1.00 96.81 199 A 1 
ATOM   1661 C C   . GLU   A 1 199 ? 0.470   11.113  -14.283 1.00 97.28 199 A 1 
ATOM   1662 O O   . GLU   A 1 199 ? 1.352   11.521  -15.035 1.00 96.07 199 A 1 
ATOM   1663 C CB  . GLU   A 1 199 ? -1.356  11.172  -16.044 1.00 95.80 199 A 1 
ATOM   1664 C CG  . GLU   A 1 199 ? -2.581  10.506  -16.697 1.00 92.02 199 A 1 
ATOM   1665 C CD  . GLU   A 1 199 ? -2.349  9.017   -17.019 1.00 84.07 199 A 1 
ATOM   1666 O OE1 . GLU   A 1 199 ? -3.247  8.201   -16.714 1.00 75.99 199 A 1 
ATOM   1667 O OE2 . GLU   A 1 199 ? -1.257  8.649   -17.509 1.00 76.34 199 A 1 
ATOM   1668 N N   . VAL   A 1 200 ? 0.560   11.265  -12.969 1.00 97.76 200 A 1 
ATOM   1669 C CA  . VAL   A 1 200 ? 1.717   11.914  -12.343 1.00 97.88 200 A 1 
ATOM   1670 C C   . VAL   A 1 200 ? 3.022   11.189  -12.695 1.00 98.06 200 A 1 
ATOM   1671 O O   . VAL   A 1 200 ? 3.150   9.966   -12.562 1.00 97.62 200 A 1 
ATOM   1672 C CB  . VAL   A 1 200 ? 1.522   12.080  -10.823 1.00 97.35 200 A 1 
ATOM   1673 C CG1 . VAL   A 1 200 ? 1.503   10.754  -10.058 1.00 95.25 200 A 1 
ATOM   1674 C CG2 . VAL   A 1 200 ? 2.597   12.995  -10.224 1.00 94.77 200 A 1 
ATOM   1675 N N   . ASP   A 1 201 ? 4.018   11.961  -13.123 1.00 98.37 201 A 1 
ATOM   1676 C CA  . ASP   A 1 201 ? 5.367   11.474  -13.385 1.00 98.43 201 A 1 
ATOM   1677 C C   . ASP   A 1 201 ? 6.370   12.120  -12.424 1.00 98.53 201 A 1 
ATOM   1678 O O   . ASP   A 1 201 ? 6.854   13.235  -12.625 1.00 98.15 201 A 1 
ATOM   1679 C CB  . ASP   A 1 201 ? 5.759   11.685  -14.854 1.00 98.06 201 A 1 
ATOM   1680 C CG  . ASP   A 1 201 ? 7.168   11.148  -15.142 1.00 97.49 201 A 1 
ATOM   1681 O OD1 . ASP   A 1 201 ? 7.703   10.368  -14.312 1.00 96.14 201 A 1 
ATOM   1682 O OD2 . ASP   A 1 201 ? 7.739   11.521  -16.184 1.00 95.01 201 A 1 
ATOM   1683 N N   . PHE   A 1 202 ? 6.730   11.378  -11.386 1.00 98.69 202 A 1 
ATOM   1684 C CA  . PHE   A 1 202 ? 7.703   11.824  -10.387 1.00 98.69 202 A 1 
ATOM   1685 C C   . PHE   A 1 202 ? 9.131   11.940  -10.939 1.00 98.66 202 A 1 
ATOM   1686 O O   . PHE   A 1 202 ? 9.988   12.548  -10.296 1.00 98.25 202 A 1 
ATOM   1687 C CB  . PHE   A 1 202 ? 7.671   10.872  -9.194  1.00 98.62 202 A 1 
ATOM   1688 C CG  . PHE   A 1 202 ? 6.305   10.710  -8.564  1.00 98.69 202 A 1 
ATOM   1689 C CD1 . PHE   A 1 202 ? 5.739   11.761  -7.819  1.00 98.43 202 A 1 
ATOM   1690 C CD2 . PHE   A 1 202 ? 5.592   9.508   -8.720  1.00 98.45 202 A 1 
ATOM   1691 C CE1 . PHE   A 1 202 ? 4.477   11.610  -7.224  1.00 98.22 202 A 1 
ATOM   1692 C CE2 . PHE   A 1 202 ? 4.327   9.351   -8.128  1.00 98.21 202 A 1 
ATOM   1693 C CZ  . PHE   A 1 202 ? 3.768   10.401  -7.377  1.00 98.34 202 A 1 
ATOM   1694 N N   . ASN   A 1 203 ? 9.415   11.388  -12.118 1.00 98.63 203 A 1 
ATOM   1695 C CA  . ASN   A 1 203 ? 10.740  11.502  -12.732 1.00 98.48 203 A 1 
ATOM   1696 C C   . ASN   A 1 203 ? 11.020  12.915  -13.256 1.00 98.33 203 A 1 
ATOM   1697 O O   . ASN   A 1 203 ? 12.177  13.244  -13.527 1.00 97.48 203 A 1 
ATOM   1698 C CB  . ASN   A 1 203 ? 10.900  10.456  -13.842 1.00 98.34 203 A 1 
ATOM   1699 C CG  . ASN   A 1 203 ? 10.623  9.060   -13.334 1.00 98.21 203 A 1 
ATOM   1700 O OD1 . ASN   A 1 203 ? 11.347  8.517   -12.514 1.00 95.38 203 A 1 
ATOM   1701 N ND2 . ASN   A 1 203 ? 9.535   8.466   -13.784 1.00 95.30 203 A 1 
ATOM   1702 N N   . GLN   A 1 204 ? 9.986   13.754  -13.347 1.00 98.22 204 A 1 
ATOM   1703 C CA  . GLN   A 1 204 ? 10.115  15.167  -13.711 1.00 97.92 204 A 1 
ATOM   1704 C C   . GLN   A 1 204 ? 10.608  16.042  -12.550 1.00 97.94 204 A 1 
ATOM   1705 O O   . GLN   A 1 204 ? 11.054  17.160  -12.790 1.00 96.63 204 A 1 
ATOM   1706 C CB  . GLN   A 1 204 ? 8.774   15.686  -14.239 1.00 97.36 204 A 1 
ATOM   1707 C CG  . GLN   A 1 204 ? 8.339   14.924  -15.502 1.00 94.20 204 A 1 
ATOM   1708 C CD  . GLN   A 1 204 ? 7.034   15.444  -16.096 1.00 84.94 204 A 1 
ATOM   1709 O OE1 . GLN   A 1 204 ? 6.521   16.493  -15.748 1.00 77.39 204 A 1 
ATOM   1710 N NE2 . GLN   A 1 204 ? 6.466   14.724  -17.034 1.00 73.15 204 A 1 
ATOM   1711 N N   . LEU   A 1 205 ? 10.568  15.556  -11.314 1.00 98.23 205 A 1 
ATOM   1712 C CA  . LEU   A 1 205 ? 11.070  16.299  -10.157 1.00 98.04 205 A 1 
ATOM   1713 C C   . LEU   A 1 205 ? 12.571  16.576  -10.300 1.00 97.78 205 A 1 
ATOM   1714 O O   . LEU   A 1 205 ? 13.359  15.651  -10.523 1.00 97.02 205 A 1 
ATOM   1715 C CB  . LEU   A 1 205 ? 10.793  15.519  -8.863  1.00 97.98 205 A 1 
ATOM   1716 C CG  . LEU   A 1 205 ? 9.302   15.366  -8.508  1.00 97.65 205 A 1 
ATOM   1717 C CD1 . LEU   A 1 205 ? 9.161   14.444  -7.296  1.00 96.96 205 A 1 
ATOM   1718 C CD2 . LEU   A 1 205 ? 8.657   16.711  -8.172  1.00 96.76 205 A 1 
ATOM   1719 N N   . ASP   A 1 206 ? 12.994  17.833  -10.104 1.00 97.64 206 A 1 
ATOM   1720 C CA  . ASP   A 1 206 ? 14.413  18.117  -9.917  1.00 97.33 206 A 1 
ATOM   1721 C C   . ASP   A 1 206 ? 14.898  17.533  -8.578  1.00 97.42 206 A 1 
ATOM   1722 O O   . ASP   A 1 206 ? 14.213  17.607  -7.559  1.00 96.89 206 A 1 
ATOM   1723 C CB  . ASP   A 1 206 ? 14.722  19.618  -10.009 1.00 96.78 206 A 1 
ATOM   1724 C CG  . ASP   A 1 206 ? 16.200  19.822  -9.671  1.00 94.56 206 A 1 
ATOM   1725 O OD1 . ASP   A 1 206 ? 16.492  20.224  -8.519  1.00 90.18 206 A 1 
ATOM   1726 O OD2 . ASP   A 1 206 ? 17.060  19.351  -10.457 1.00 89.27 206 A 1 
ATOM   1727 N N   . LEU   A 1 207 ? 16.080  16.934  -8.576  1.00 96.63 207 A 1 
ATOM   1728 C CA  . LEU   A 1 207 ? 16.613  16.259  -7.393  1.00 96.10 207 A 1 
ATOM   1729 C C   . LEU   A 1 207 ? 16.801  17.222  -6.215  1.00 96.35 207 A 1 
ATOM   1730 O O   . LEU   A 1 207 ? 16.518  16.848  -5.077  1.00 95.35 207 A 1 
ATOM   1731 C CB  . LEU   A 1 207 ? 17.933  15.560  -7.761  1.00 94.77 207 A 1 
ATOM   1732 C CG  . LEU   A 1 207 ? 18.639  14.876  -6.573  1.00 92.15 207 A 1 
ATOM   1733 C CD1 . LEU   A 1 207 ? 17.814  13.732  -5.988  1.00 88.28 207 A 1 
ATOM   1734 C CD2 . LEU   A 1 207 ? 19.984  14.306  -7.023  1.00 87.99 207 A 1 
ATOM   1735 N N   . ASN   A 1 208 ? 17.304  18.425  -6.471  1.00 96.46 208 A 1 
ATOM   1736 C CA  . ASN   A 1 208 ? 17.609  19.386  -5.411  1.00 96.28 208 A 1 
ATOM   1737 C C   . ASN   A 1 208 ? 16.328  20.030  -4.877  1.00 96.95 208 A 1 
ATOM   1738 O O   . ASN   A 1 208 ? 16.116  20.075  -3.664  1.00 96.30 208 A 1 
ATOM   1739 C CB  . ASN   A 1 208 ? 18.592  20.436  -5.944  1.00 95.52 208 A 1 
ATOM   1740 C CG  . ASN   A 1 208 ? 19.946  19.852  -6.300  1.00 90.93 208 A 1 
ATOM   1741 O OD1 . ASN   A 1 208 ? 20.470  18.961  -5.657  1.00 82.80 208 A 1 
ATOM   1742 N ND2 . ASN   A 1 208 ? 20.563  20.357  -7.349  1.00 81.15 208 A 1 
ATOM   1743 N N   . GLU   A 1 209 ? 15.436  20.453  -5.778  1.00 96.98 209 A 1 
ATOM   1744 C CA  . GLU   A 1 209 ? 14.128  21.001  -5.415  1.00 96.92 209 A 1 
ATOM   1745 C C   . GLU   A 1 209 ? 13.285  19.981  -4.641  1.00 97.44 209 A 1 
ATOM   1746 O O   . GLU   A 1 209 ? 12.656  20.327  -3.638  1.00 97.00 209 A 1 
ATOM   1747 C CB  . GLU   A 1 209 ? 13.380  21.448  -6.674  1.00 96.46 209 A 1 
ATOM   1748 C CG  . GLU   A 1 209 ? 14.051  22.644  -7.360  1.00 89.38 209 A 1 
ATOM   1749 C CD  . GLU   A 1 209 ? 13.267  23.137  -8.582  1.00 81.32 209 A 1 
ATOM   1750 O OE1 . GLU   A 1 209 ? 13.589  24.254  -9.048  1.00 75.81 209 A 1 
ATOM   1751 O OE2 . GLU   A 1 209 ? 12.325  22.436  -9.021  1.00 78.57 209 A 1 
ATOM   1752 N N   . ALA   A 1 210 ? 13.343  18.705  -5.040  1.00 97.90 210 A 1 
ATOM   1753 C CA  . ALA   A 1 210 ? 12.632  17.624  -4.377  1.00 97.97 210 A 1 
ATOM   1754 C C   . ALA   A 1 210 ? 13.047  17.443  -2.909  1.00 98.14 210 A 1 
ATOM   1755 O O   . ALA   A 1 210 ? 12.208  17.053  -2.097  1.00 97.74 210 A 1 
ATOM   1756 C CB  . ALA   A 1 210 ? 12.827  16.334  -5.177  1.00 97.61 210 A 1 
ATOM   1757 N N   . GLN   A 1 211 ? 14.287  17.752  -2.528  1.00 97.59 211 A 1 
ATOM   1758 C CA  . GLN   A 1 211 ? 14.722  17.656  -1.128  1.00 97.34 211 A 1 
ATOM   1759 C C   . GLN   A 1 211 ? 13.998  18.678  -0.248  1.00 97.31 211 A 1 
ATOM   1760 O O   . GLN   A 1 211 ? 13.516  18.340  0.837   1.00 96.63 211 A 1 
ATOM   1761 C CB  . GLN   A 1 211 ? 16.245  17.820  -0.989  1.00 96.84 211 A 1 
ATOM   1762 C CG  . GLN   A 1 211 ? 17.082  16.854  -1.838  1.00 95.03 211 A 1 
ATOM   1763 C CD  . GLN   A 1 211 ? 16.487  15.449  -1.904  1.00 94.61 211 A 1 
ATOM   1764 O OE1 . GLN   A 1 211 ? 16.360  14.753  -0.913  1.00 89.28 211 A 1 
ATOM   1765 N NE2 . GLN   A 1 211 ? 16.067  15.008  -3.075  1.00 87.72 211 A 1 
ATOM   1766 N N   . ASN   A 1 212 ? 13.866  19.904  -0.726  1.00 97.90 212 A 1 
ATOM   1767 C CA  . ASN   A 1 212 ? 13.116  20.941  -0.021  1.00 97.63 212 A 1 
ATOM   1768 C C   . ASN   A 1 212 ? 11.610  20.653  -0.026  1.00 97.88 212 A 1 
ATOM   1769 O O   . ASN   A 1 212 ? 10.925  20.880  0.974   1.00 97.47 212 A 1 
ATOM   1770 C CB  . ASN   A 1 212 ? 13.418  22.296  -0.679  1.00 96.91 212 A 1 
ATOM   1771 C CG  . ASN   A 1 212 ? 14.830  22.773  -0.397  1.00 86.62 212 A 1 
ATOM   1772 O OD1 . ASN   A 1 212 ? 15.387  22.550  0.659   1.00 79.23 212 A 1 
ATOM   1773 N ND2 . ASN   A 1 212 ? 15.437  23.482  -1.324  1.00 76.59 212 A 1 
ATOM   1774 N N   . MET   A 1 213 ? 11.093  20.144  -1.149  1.00 98.04 213 A 1 
ATOM   1775 C CA  . MET   A 1 213 ? 9.694   19.754  -1.293  1.00 98.23 213 A 1 
ATOM   1776 C C   . MET   A 1 213 ? 9.326   18.650  -0.296  1.00 98.33 213 A 1 
ATOM   1777 O O   . MET   A 1 213 ? 8.369   18.814  0.465   1.00 98.15 213 A 1 
ATOM   1778 C CB  . MET   A 1 213 ? 9.433   19.364  -2.759  1.00 98.20 213 A 1 
ATOM   1779 C CG  . MET   A 1 213 ? 8.000   18.895  -3.025  1.00 97.22 213 A 1 
ATOM   1780 S SD  . MET   A 1 213 ? 7.626   17.191  -2.536  1.00 96.09 213 A 1 
ATOM   1781 C CE  . MET   A 1 213 ? 8.586   16.267  -3.753  1.00 91.81 213 A 1 
ATOM   1782 N N   . ILE   A 1 214 ? 10.098  17.569  -0.231  1.00 97.96 214 A 1 
ATOM   1783 C CA  . ILE   A 1 214 ? 9.784   16.435  0.650   1.00 97.92 214 A 1 
ATOM   1784 C C   . ILE   A 1 214 ? 9.941   16.799  2.132   1.00 97.73 214 A 1 
ATOM   1785 O O   . ILE   A 1 214 ? 9.159   16.327  2.959   1.00 97.64 214 A 1 
ATOM   1786 C CB  . ILE   A 1 214 ? 10.597  15.180  0.255   1.00 97.88 214 A 1 
ATOM   1787 C CG1 . ILE   A 1 214 ? 9.934   13.879  0.743   1.00 96.98 214 A 1 
ATOM   1788 C CG2 . ILE   A 1 214 ? 12.051  15.223  0.761   1.00 97.51 214 A 1 
ATOM   1789 C CD1 . ILE   A 1 214 ? 8.575   13.609  0.100   1.00 96.90 214 A 1 
ATOM   1790 N N   . ALA   A 1 215 ? 10.881  17.680  2.467   1.00 97.60 215 A 1 
ATOM   1791 C CA  . ALA   A 1 215 ? 11.019  18.200  3.824   1.00 97.16 215 A 1 
ATOM   1792 C C   . ALA   A 1 215 ? 9.772   18.997  4.252   1.00 97.04 215 A 1 
ATOM   1793 O O   . ALA   A 1 215 ? 9.250   18.790  5.350   1.00 96.58 215 A 1 
ATOM   1794 C CB  . ALA   A 1 215 ? 12.293  19.045  3.898   1.00 96.78 215 A 1 
ATOM   1795 N N   . LYS   A 1 216 ? 9.234   19.844  3.375   1.00 97.62 216 A 1 
ATOM   1796 C CA  . LYS   A 1 216 ? 7.973   20.566  3.622   1.00 97.51 216 A 1 
ATOM   1797 C C   . LYS   A 1 216 ? 6.785   19.609  3.715   1.00 97.45 216 A 1 
ATOM   1798 O O   . LYS   A 1 216 ? 5.980   19.725  4.637   1.00 97.19 216 A 1 
ATOM   1799 C CB  . LYS   A 1 216 ? 7.731   21.609  2.525   1.00 97.34 216 A 1 
ATOM   1800 C CG  . LYS   A 1 216 ? 8.696   22.800  2.620   1.00 88.54 216 A 1 
ATOM   1801 C CD  . LYS   A 1 216 ? 8.479   23.732  1.423   1.00 86.43 216 A 1 
ATOM   1802 C CE  . LYS   A 1 216 ? 9.477   24.888  1.458   1.00 75.32 216 A 1 
ATOM   1803 N NZ  . LYS   A 1 216 ? 9.327   25.779  0.276   1.00 67.85 216 A 1 
ATOM   1804 N N   . TYR   A 1 217 ? 6.704   18.642  2.799   1.00 97.64 217 A 1 
ATOM   1805 C CA  . TYR   A 1 217 ? 5.647   17.633  2.800   1.00 97.64 217 A 1 
ATOM   1806 C C   . TYR   A 1 217 ? 5.644   16.807  4.092   1.00 97.48 217 A 1 
ATOM   1807 O O   . TYR   A 1 217 ? 4.589   16.591  4.680   1.00 97.13 217 A 1 
ATOM   1808 C CB  . TYR   A 1 217 ? 5.798   16.739  1.572   1.00 97.75 217 A 1 
ATOM   1809 C CG  . TYR   A 1 217 ? 4.715   15.685  1.486   1.00 97.93 217 A 1 
ATOM   1810 C CD1 . TYR   A 1 217 ? 4.978   14.361  1.886   1.00 97.51 217 A 1 
ATOM   1811 C CD2 . TYR   A 1 217 ? 3.420   16.039  1.043   1.00 97.67 217 A 1 
ATOM   1812 C CE1 . TYR   A 1 217 ? 3.962   13.393  1.839   1.00 97.35 217 A 1 
ATOM   1813 C CE2 . TYR   A 1 217 ? 2.400   15.076  0.996   1.00 97.37 217 A 1 
ATOM   1814 C CZ  . TYR   A 1 217 ? 2.676   13.753  1.396   1.00 97.60 217 A 1 
ATOM   1815 O OH  . TYR   A 1 217 ? 1.690   12.803  1.356   1.00 97.03 217 A 1 
ATOM   1816 N N   . ARG   A 1 218 ? 6.814   16.424  4.595   1.00 97.00 218 A 1 
ATOM   1817 C CA  . ARG   A 1 218 ? 6.963   15.750  5.891   1.00 96.59 218 A 1 
ATOM   1818 C C   . ARG   A 1 218 ? 6.307   16.531  7.031   1.00 96.23 218 A 1 
ATOM   1819 O O   . ARG   A 1 218 ? 5.622   15.933  7.862   1.00 95.52 218 A 1 
ATOM   1820 C CB  . ARG   A 1 218 ? 8.458   15.557  6.150   1.00 95.79 218 A 1 
ATOM   1821 C CG  . ARG   A 1 218 ? 8.728   14.896  7.493   1.00 95.16 218 A 1 
ATOM   1822 C CD  . ARG   A 1 218 ? 10.223  14.897  7.770   1.00 93.76 218 A 1 
ATOM   1823 N NE  . ARG   A 1 218 ? 10.485  14.182  9.009   1.00 92.54 218 A 1 
ATOM   1824 C CZ  . ARG   A 1 218 ? 10.741  12.893  9.143   1.00 93.34 218 A 1 
ATOM   1825 N NH1 . ARG   A 1 218 ? 10.921  12.094  8.132   1.00 87.38 218 A 1 
ATOM   1826 N NH2 . ARG   A 1 218 ? 10.811  12.396  10.320  1.00 88.81 218 A 1 
ATOM   1827 N N   . PHE   A 1 219 ? 6.500   17.838  7.085   1.00 95.99 219 A 1 
ATOM   1828 C CA  . PHE   A 1 219 ? 5.870   18.674  8.104   1.00 95.30 219 A 1 
ATOM   1829 C C   . PHE   A 1 219 ? 4.362   18.819  7.886   1.00 95.15 219 A 1 
ATOM   1830 O O   . PHE   A 1 219 ? 3.619   18.756  8.863   1.00 94.52 219 A 1 
ATOM   1831 C CB  . PHE   A 1 219 ? 6.563   20.031  8.183   1.00 94.44 219 A 1 
ATOM   1832 C CG  . PHE   A 1 219 ? 7.974   19.974  8.735   1.00 92.43 219 A 1 
ATOM   1833 C CD1 . PHE   A 1 219 ? 8.217   19.406  9.997   1.00 88.03 219 A 1 
ATOM   1834 C CD2 . PHE   A 1 219 ? 9.043   20.507  7.995   1.00 86.89 219 A 1 
ATOM   1835 C CE1 . PHE   A 1 219 ? 9.518   19.366  10.522  1.00 84.83 219 A 1 
ATOM   1836 C CE2 . PHE   A 1 219 ? 10.343  20.474  8.516   1.00 84.28 219 A 1 
ATOM   1837 C CZ  . PHE   A 1 219 ? 10.575  19.901  9.782   1.00 84.60 219 A 1 
ATOM   1838 N N   . ALA   A 1 220 ? 3.888   18.891  6.642   1.00 96.03 220 A 1 
ATOM   1839 C CA  . ALA   A 1 220 ? 2.454   18.871  6.350   1.00 96.01 220 A 1 
ATOM   1840 C C   . ALA   A 1 220 ? 1.791   17.554  6.803   1.00 95.72 220 A 1 
ATOM   1841 O O   . ALA   A 1 220 ? 0.717   17.569  7.405   1.00 95.15 220 A 1 
ATOM   1842 C CB  . ALA   A 1 220 ? 2.258   19.123  4.853   1.00 96.42 220 A 1 
ATOM   1843 N N   . VAL   A 1 221 ? 2.461   16.414  6.584   1.00 95.88 221 A 1 
ATOM   1844 C CA  . VAL   A 1 221 ? 2.034   15.110  7.114   1.00 95.16 221 A 1 
ATOM   1845 C C   . VAL   A 1 221 ? 1.977   15.150  8.637   1.00 94.27 221 A 1 
ATOM   1846 O O   . VAL   A 1 221 ? 0.962   14.760  9.207   1.00 93.62 221 A 1 
ATOM   1847 C CB  . VAL   A 1 221 ? 2.947   13.968  6.624   1.00 95.18 221 A 1 
ATOM   1848 C CG1 . VAL   A 1 221 ? 2.679   12.639  7.346   1.00 94.64 221 A 1 
ATOM   1849 C CG2 . VAL   A 1 221 ? 2.755   13.723  5.124   1.00 94.75 221 A 1 
ATOM   1850 N N   . ARG   A 1 222 ? 3.020   15.644  9.303   1.00 94.06 222 A 1 
ATOM   1851 C CA  . ARG   A 1 222 ? 3.045   15.788  10.768  1.00 93.11 222 A 1 
ATOM   1852 C C   . ARG   A 1 222 ? 1.849   16.593  11.261  1.00 92.46 222 A 1 
ATOM   1853 O O   . ARG   A 1 222 ? 1.153   16.150  12.165  1.00 92.08 222 A 1 
ATOM   1854 C CB  . ARG   A 1 222 ? 4.352   16.455  11.207  1.00 92.71 222 A 1 
ATOM   1855 C CG  . ARG   A 1 222 ? 4.439   16.629  12.735  1.00 90.47 222 A 1 
ATOM   1856 C CD  . ARG   A 1 222 ? 5.515   17.640  13.115  1.00 86.73 222 A 1 
ATOM   1857 N NE  . ARG   A 1 222 ? 5.140   18.985  12.666  1.00 79.97 222 A 1 
ATOM   1858 C CZ  . ARG   A 1 222 ? 5.919   20.050  12.594  1.00 76.31 222 A 1 
ATOM   1859 N NH1 . ARG   A 1 222 ? 7.159   20.023  13.004  1.00 71.20 222 A 1 
ATOM   1860 N NH2 . ARG   A 1 222 ? 5.440   21.154  12.096  1.00 68.84 222 A 1 
ATOM   1861 N N   . ASP   A 1 223 ? 1.609   17.741  10.668  1.00 92.71 223 A 1 
ATOM   1862 C CA  . ASP   A 1 223 ? 0.559   18.660  11.107  1.00 92.34 223 A 1 
ATOM   1863 C C   . ASP   A 1 223 ? -0.826  18.031  10.912  1.00 92.01 223 A 1 
ATOM   1864 O O   . ASP   A 1 223 ? -1.664  18.092  11.815  1.00 91.54 223 A 1 
ATOM   1865 C CB  . ASP   A 1 223 ? 0.725   20.003  10.383  1.00 92.47 223 A 1 
ATOM   1866 C CG  . ASP   A 1 223 ? 2.048   20.722  10.718  1.00 91.98 223 A 1 
ATOM   1867 O OD1 . ASP   A 1 223 ? 2.756   20.322  11.678  1.00 90.20 223 A 1 
ATOM   1868 O OD2 . ASP   A 1 223 ? 2.389   21.680  9.995   1.00 90.23 223 A 1 
ATOM   1869 N N   . LYS   A 1 224 ? -1.040  17.305  9.801   1.00 93.12 224 A 1 
ATOM   1870 C CA  . LYS   A 1 224 ? -2.270  16.531  9.590   1.00 93.06 224 A 1 
ATOM   1871 C C   . LYS   A 1 224 ? -2.421  15.388  10.597  1.00 92.39 224 A 1 
ATOM   1872 O O   . LYS   A 1 224 ? -3.520  15.170  11.102  1.00 91.67 224 A 1 
ATOM   1873 C CB  . LYS   A 1 224 ? -2.340  16.028  8.136   1.00 93.81 224 A 1 
ATOM   1874 C CG  . LYS   A 1 224 ? -3.610  15.207  7.823   1.00 91.84 224 A 1 
ATOM   1875 C CD  . LYS   A 1 224 ? -4.929  15.938  8.155   1.00 89.48 224 A 1 
ATOM   1876 C CE  . LYS   A 1 224 ? -5.585  16.599  6.963   1.00 87.14 224 A 1 
ATOM   1877 N NZ  . LYS   A 1 224 ? -6.764  17.398  7.404   1.00 82.52 224 A 1 
ATOM   1878 N N   . LEU   A 1 225 ? -1.362  14.664  10.929  1.00 91.18 225 A 1 
ATOM   1879 C CA  . LEU   A 1 225 ? -1.421  13.604  11.939  1.00 90.14 225 A 1 
ATOM   1880 C C   . LEU   A 1 225 ? -1.767  14.157  13.326  1.00 89.08 225 A 1 
ATOM   1881 O O   . LEU   A 1 225 ? -2.580  13.563  14.029  1.00 88.02 225 A 1 
ATOM   1882 C CB  . LEU   A 1 225 ? -0.097  12.826  11.975  1.00 89.86 225 A 1 
ATOM   1883 C CG  . LEU   A 1 225 ? 0.191   11.960  10.733  1.00 89.11 225 A 1 
ATOM   1884 C CD1 . LEU   A 1 225 ? 1.522   11.240  10.910  1.00 87.56 225 A 1 
ATOM   1885 C CD2 . LEU   A 1 225 ? -0.882  10.908  10.485  1.00 87.57 225 A 1 
ATOM   1886 N N   . LEU   A 1 226 ? -1.214  15.308  13.692  1.00 89.28 226 A 1 
ATOM   1887 C CA  . LEU   A 1 226 ? -1.545  15.995  14.942  1.00 88.38 226 A 1 
ATOM   1888 C C   . LEU   A 1 226 ? -3.008  16.462  14.962  1.00 88.33 226 A 1 
ATOM   1889 O O   . LEU   A 1 226 ? -3.680  16.309  15.981  1.00 87.67 226 A 1 
ATOM   1890 C CB  . LEU   A 1 226 ? -0.597  17.186  15.144  1.00 87.47 226 A 1 
ATOM   1891 C CG  . LEU   A 1 226 ? 0.867   16.809  15.441  1.00 84.52 226 A 1 
ATOM   1892 C CD1 . LEU   A 1 226 ? 1.720   18.076  15.459  1.00 82.31 226 A 1 
ATOM   1893 C CD2 . LEU   A 1 226 ? 1.023   16.104  16.790  1.00 82.52 226 A 1 
ATOM   1894 N N   . GLU   A 1 227 ? -3.526  16.979  13.850  1.00 89.42 227 A 1 
ATOM   1895 C CA  . GLU   A 1 227 ? -4.939  17.344  13.696  1.00 89.88 227 A 1 
ATOM   1896 C C   . GLU   A 1 227 ? -5.852  16.121  13.881  1.00 89.21 227 A 1 
ATOM   1897 O O   . GLU   A 1 227 ? -6.794  16.165  14.676  1.00 88.54 227 A 1 
ATOM   1898 C CB  . GLU   A 1 227 ? -5.141  17.975  12.309  1.00 90.34 227 A 1 
ATOM   1899 C CG  . GLU   A 1 227 ? -6.561  18.504  12.047  1.00 85.42 227 A 1 
ATOM   1900 C CD  . GLU   A 1 227 ? -6.831  18.669  10.538  1.00 82.96 227 A 1 
ATOM   1901 O OE1 . GLU   A 1 227 ? -7.963  18.392  10.098  1.00 78.45 227 A 1 
ATOM   1902 O OE2 . GLU   A 1 227 ? -5.896  18.953  9.754   1.00 79.69 227 A 1 
ATOM   1903 N N   . LEU   A 1 228 ? -5.540  15.003  13.213  1.00 88.72 228 A 1 
ATOM   1904 C CA  . LEU   A 1 228 ? -6.299  13.759  13.328  1.00 87.81 228 A 1 
ATOM   1905 C C   . LEU   A 1 228 ? -6.315  13.242  14.769  1.00 86.66 228 A 1 
ATOM   1906 O O   . LEU   A 1 228 ? -7.380  12.899  15.282  1.00 84.95 228 A 1 
ATOM   1907 C CB  . LEU   A 1 228 ? -5.710  12.705  12.377  1.00 87.80 228 A 1 
ATOM   1908 C CG  . LEU   A 1 228 ? -5.961  12.969  10.881  1.00 87.05 228 A 1 
ATOM   1909 C CD1 . LEU   A 1 228 ? -5.137  11.984  10.052  1.00 85.36 228 A 1 
ATOM   1910 C CD2 . LEU   A 1 228 ? -7.430  12.807  10.500  1.00 84.90 228 A 1 
ATOM   1911 N N   . GLN   A 1 229 ? -5.174  13.241  15.447  1.00 85.57 229 A 1 
ATOM   1912 C CA  . GLN   A 1 229 ? -5.085  12.831  16.850  1.00 84.30 229 A 1 
ATOM   1913 C C   . GLN   A 1 229 ? -5.872  13.759  17.778  1.00 84.57 229 A 1 
ATOM   1914 O O   . GLN   A 1 229 ? -6.593  13.280  18.650  1.00 83.74 229 A 1 
ATOM   1915 C CB  . GLN   A 1 229 ? -3.626  12.787  17.297  1.00 81.74 229 A 1 
ATOM   1916 C CG  . GLN   A 1 229 ? -2.886  11.572  16.737  1.00 76.04 229 A 1 
ATOM   1917 C CD  . GLN   A 1 229 ? -1.532  11.416  17.420  1.00 72.70 229 A 1 
ATOM   1918 O OE1 . GLN   A 1 229 ? -0.779  12.353  17.614  1.00 67.03 229 A 1 
ATOM   1919 N NE2 . GLN   A 1 229 ? -1.197  10.223  17.856  1.00 64.10 229 A 1 
ATOM   1920 N N   . LYS   A 1 230 ? -5.778  15.068  17.577  1.00 84.12 230 A 1 
ATOM   1921 C CA  . LYS   A 1 230 ? -6.522  16.059  18.361  1.00 84.82 230 A 1 
ATOM   1922 C C   . LYS   A 1 230 ? -8.032  15.864  18.230  1.00 84.86 230 A 1 
ATOM   1923 O O   . LYS   A 1 230 ? -8.757  16.044  19.204  1.00 83.20 230 A 1 
ATOM   1924 C CB  . LYS   A 1 230 ? -6.093  17.460  17.922  1.00 83.34 230 A 1 
ATOM   1925 C CG  . LYS   A 1 230 ? -6.741  18.559  18.772  1.00 75.38 230 A 1 
ATOM   1926 C CD  . LYS   A 1 230 ? -6.303  19.939  18.275  1.00 71.94 230 A 1 
ATOM   1927 C CE  . LYS   A 1 230 ? -7.020  21.024  19.082  1.00 63.98 230 A 1 
ATOM   1928 N NZ  . LYS   A 1 230 ? -6.712  22.375  18.552  1.00 58.66 230 A 1 
ATOM   1929 N N   . ASN   A 1 231 ? -8.497  15.449  17.056  1.00 84.45 231 A 1 
ATOM   1930 C CA  . ASN   A 1 231 ? -9.898  15.143  16.768  1.00 84.45 231 A 1 
ATOM   1931 C C   . ASN   A 1 231 ? -10.317 13.719  17.191  1.00 82.95 231 A 1 
ATOM   1932 O O   . ASN   A 1 231 ? -11.407 13.265  16.846  1.00 79.95 231 A 1 
ATOM   1933 C CB  . ASN   A 1 231 ? -10.156 15.435  15.282  1.00 83.80 231 A 1 
ATOM   1934 C CG  . ASN   A 1 231 ? -10.006 16.910  14.934  1.00 80.20 231 A 1 
ATOM   1935 O OD1 . ASN   A 1 231 ? -10.058 17.790  15.776  1.00 73.74 231 A 1 
ATOM   1936 N ND2 . ASN   A 1 231 ? -9.831  17.219  13.670  1.00 72.71 231 A 1 
ATOM   1937 N N   . GLY   A 1 232 ? -9.477  13.003  17.927  1.00 79.73 232 A 1 
ATOM   1938 C CA  . GLY   A 1 232 ? -9.774  11.671  18.466  1.00 77.97 232 A 1 
ATOM   1939 C C   . GLY   A 1 232 ? -9.622  10.524  17.467  1.00 76.42 232 A 1 
ATOM   1940 O O   . GLY   A 1 232 ? -10.013 9.396   17.774  1.00 72.15 232 A 1 
ATOM   1941 N N   . ASN   A 1 233 ? -9.061  10.772  16.282  1.00 75.67 233 A 1 
ATOM   1942 C CA  . ASN   A 1 233 ? -8.784  9.709   15.322  1.00 73.76 233 A 1 
ATOM   1943 C C   . ASN   A 1 233 ? -7.578  8.886   15.771  1.00 69.97 233 A 1 
ATOM   1944 O O   . ASN   A 1 233 ? -6.528  9.417   16.129  1.00 68.15 233 A 1 
ATOM   1945 C CB  . ASN   A 1 233 ? -8.571  10.273  13.914  1.00 73.86 233 A 1 
ATOM   1946 C CG  . ASN   A 1 233 ? -9.822  10.936  13.375  1.00 70.64 233 A 1 
ATOM   1947 O OD1 . ASN   A 1 233 ? -10.722 10.292  12.882  1.00 66.11 233 A 1 
ATOM   1948 N ND2 . ASN   A 1 233 ? -9.908  12.247  13.474  1.00 65.67 233 A 1 
ATOM   1949 N N   . THR   A 1 234 ? -7.720  7.569   15.682  1.00 71.02 234 A 1 
ATOM   1950 C CA  . THR   A 1 234 ? -6.641  6.620   15.969  1.00 67.92 234 A 1 
ATOM   1951 C C   . THR   A 1 234 ? -6.583  5.572   14.866  1.00 65.34 234 A 1 
ATOM   1952 O O   . THR   A 1 234 ? -7.525  5.413   14.084  1.00 62.09 234 A 1 
ATOM   1953 C CB  . THR   A 1 234 ? -6.809  5.953   17.345  1.00 64.61 234 A 1 
ATOM   1954 O OG1 . THR   A 1 234 ? -7.898  5.068   17.335  1.00 57.72 234 A 1 
ATOM   1955 C CG2 . THR   A 1 234 ? -7.013  6.949   18.488  1.00 56.70 234 A 1 
ATOM   1956 N N   . LEU   A 1 235 ? -5.505  4.810   14.810  1.00 62.88 235 A 1 
ATOM   1957 C CA  . LEU   A 1 235 ? -5.398  3.681   13.882  1.00 58.97 235 A 1 
ATOM   1958 C C   . LEU   A 1 235 ? -6.423  2.570   14.191  1.00 56.37 235 A 1 
ATOM   1959 O O   . LEU   A 1 235 ? -6.749  1.767   13.317  1.00 52.93 235 A 1 
ATOM   1960 C CB  . LEU   A 1 235 ? -3.951  3.165   13.932  1.00 56.62 235 A 1 
ATOM   1961 C CG  . LEU   A 1 235 ? -3.630  2.091   12.876  1.00 53.04 235 A 1 
ATOM   1962 C CD1 . LEU   A 1 235 ? -3.807  2.614   11.451  1.00 50.66 235 A 1 
ATOM   1963 C CD2 . LEU   A 1 235 ? -2.182  1.629   13.045  1.00 50.07 235 A 1 
ATOM   1964 N N   . TYR   A 1 236 ? -6.933  2.525   15.414  1.00 53.01 236 A 1 
ATOM   1965 C CA  . TYR   A 1 236 ? -7.752  1.438   15.956  1.00 50.42 236 A 1 
ATOM   1966 C C   . TYR   A 1 236 ? -9.222  1.836   16.167  1.00 49.13 236 A 1 
ATOM   1967 O O   . TYR   A 1 236 ? -9.796  1.514   17.202  1.00 46.09 236 A 1 
ATOM   1968 C CB  . TYR   A 1 236 ? -7.109  0.929   17.252  1.00 47.37 236 A 1 
ATOM   1969 C CG  . TYR   A 1 236 ? -5.662  0.509   17.117  1.00 44.93 236 A 1 
ATOM   1970 C CD1 . TYR   A 1 236 ? -5.331  -0.721  16.522  1.00 41.52 236 A 1 
ATOM   1971 C CD2 . TYR   A 1 236 ? -4.633  1.340   17.605  1.00 40.63 236 A 1 
ATOM   1972 C CE1 . TYR   A 1 236 ? -3.996  -1.126  16.421  1.00 37.84 236 A 1 
ATOM   1973 C CE2 . TYR   A 1 236 ? -3.293  0.944   17.506  1.00 38.00 236 A 1 
ATOM   1974 C CZ  . TYR   A 1 236 ? -2.975  -0.293  16.918  1.00 38.10 236 A 1 
ATOM   1975 O OH  . TYR   A 1 236 ? -1.667  -0.688  16.830  1.00 35.12 236 A 1 
ATOM   1976 N N   . CYS   A 1 237 ? -9.839  2.531   15.213  1.00 41.78 237 A 1 
ATOM   1977 C CA  . CYS   A 1 237 ? -11.301 2.699   15.285  1.00 39.16 237 A 1 
ATOM   1978 C C   . CYS   A 1 237 ? -12.039 1.374   15.046  1.00 36.71 237 A 1 
ATOM   1979 O O   . CYS   A 1 237 ? -11.627 0.599   14.172  1.00 33.03 237 A 1 
ATOM   1980 C CB  . CYS   A 1 237 ? -11.853 3.720   14.315  1.00 37.72 237 A 1 
ATOM   1981 S SG  . CYS   A 1 237 ? -10.975 5.219   13.933  1.00 35.27 237 A 1 
ATOM   1982 O OXT . CYS   A 1 237 ? -13.099 1.186   15.740  1.00 34.81 237 A 1 
HETATM 1983 O O1  . LIG_B B 2 .   ? 16.376  5.315   4.282   1.00 71.87 1   B 1 
HETATM 1984 C C1  . LIG_B B 2 .   ? 16.272  4.265   4.861   1.00 76.09 1   B 1 
HETATM 1985 N N1  . LIG_B B 2 .   ? 15.677  4.106   6.042   1.00 76.95 1   B 1 
HETATM 1986 C C2  . LIG_B B 2 .   ? 15.224  5.179   6.844   1.00 77.07 1   B 1 
HETATM 1987 C C3  . LIG_B B 2 .   ? 13.799  5.514   6.558   1.00 78.14 1   B 1 
HETATM 1988 S S1  . LIG_B B 2 .   ? 13.731  6.672   5.260   1.00 79.04 1   B 1 
HETATM 1989 C C4  . LIG_B B 2 .   ? 16.803  3.021   4.277   1.00 74.43 1   B 1 
HETATM 1990 C C5  . LIG_B B 2 .   ? 17.868  3.302   3.263   1.00 71.36 1   B 1 
HETATM 1991 N N2  . LIG_B B 2 .   ? 19.182  3.294   3.864   1.00 72.43 1   B 1 
HETATM 1992 C C6  . LIG_B B 2 .   ? 20.266  3.602   3.155   1.00 72.75 1   B 1 
HETATM 1993 O O2  . LIG_B B 2 .   ? 20.244  3.841   1.963   1.00 67.98 1   B 1 
HETATM 1994 C C7  . LIG_B B 2 .   ? 21.594  3.619   3.844   1.00 70.55 1   B 1 
HETATM 1995 O O3  . LIG_B B 2 .   ? 21.455  2.935   5.040   1.00 65.69 1   B 1 
HETATM 1996 C C8  . LIG_B B 2 .   ? 22.171  5.021   4.085   1.00 72.04 1   B 1 
HETATM 1997 C C9  . LIG_B B 2 .   ? 22.343  5.302   5.516   1.00 60.92 1   B 1 
HETATM 1998 C C10 . LIG_B B 2 .   ? 21.342  6.072   3.440   1.00 61.79 1   B 1 
HETATM 1999 C C11 . LIG_B B 2 .   ? 23.578  5.081   3.514   1.00 64.69 1   B 1 
HETATM 2000 O O4  . LIG_B B 2 .   ? 23.697  4.328   2.352   1.00 64.26 1   B 1 
HETATM 2001 P P1  . LIG_B B 2 .   ? 25.079  4.269   1.586   1.00 64.50 1   B 1 
HETATM 2002 O O5  . LIG_B B 2 .   ? 25.730  5.596   1.595   1.00 56.26 1   B 1 
HETATM 2003 O O6  . LIG_B B 2 .   ? 24.834  3.663   0.256   1.00 56.52 1   B 1 
HETATM 2004 O O7  . LIG_B B 2 .   ? 25.925  3.291   2.521   1.00 60.13 1   B 1 
HETATM 2005 P P2  . LIG_B B 2 .   ? 26.533  1.908   2.155   1.00 59.90 1   B 1 
HETATM 2006 O O8  . LIG_B B 2 .   ? 27.047  1.947   0.764   1.00 49.82 1   B 1 
HETATM 2007 O O9  . LIG_B B 2 .   ? 27.517  1.559   3.194   1.00 48.53 1   B 1 
HETATM 2008 O O10 . LIG_B B 2 .   ? 25.309  0.878   2.219   1.00 54.60 1   B 1 
HETATM 2009 C C12 . LIG_B B 2 .   ? 24.944  0.312   3.436   1.00 55.01 1   B 1 
HETATM 2010 C C13 . LIG_B B 2 .   ? 24.135  -0.953  3.176   1.00 56.02 1   B 1 
HETATM 2011 O O11 . LIG_B B 2 .   ? 22.868  -0.523  2.693   1.00 56.27 1   B 1 
HETATM 2012 C C14 . LIG_B B 2 .   ? 22.525  -1.236  1.526   1.00 57.50 1   B 1 
HETATM 2013 N N3  . LIG_B B 2 .   ? 22.034  -0.322  0.514   1.00 61.16 1   B 1 
HETATM 2014 C C15 . LIG_B B 2 .   ? 22.150  1.012   0.551   1.00 61.25 1   B 1 
HETATM 2015 N N4  . LIG_B B 2 .   ? 21.579  1.539   -0.524  1.00 62.73 1   B 1 
HETATM 2016 C C16 . LIG_B B 2 .   ? 21.090  0.519   -1.245  1.00 64.27 1   B 1 
HETATM 2017 C C17 . LIG_B B 2 .   ? 20.389  0.460   -2.458  1.00 64.72 1   B 1 
HETATM 2018 N N5  . LIG_B B 2 .   ? 20.026  -0.747  -2.912  1.00 63.96 1   B 1 
HETATM 2019 C C18 . LIG_B B 2 .   ? 20.326  -1.847  -2.241  1.00 62.11 1   B 1 
HETATM 2020 N N6  . LIG_B B 2 .   ? 20.988  -1.842  -1.081  1.00 59.53 1   B 1 
HETATM 2021 C C19 . LIG_B B 2 .   ? 21.371  -0.662  -0.589  1.00 62.82 1   B 1 
HETATM 2022 N N7  . LIG_B B 2 .   ? 20.118  1.570   -3.136  1.00 62.21 1   B 1 
HETATM 2023 C C20 . LIG_B B 2 .   ? 23.731  -1.960  1.052   1.00 56.91 1   B 1 
HETATM 2024 O O12 . LIG_B B 2 .   ? 23.379  -3.299  0.749   1.00 51.17 1   B 1 
HETATM 2025 C C21 . LIG_B B 2 .   ? 24.736  -1.890  2.164   1.00 57.69 1   B 1 
HETATM 2026 O O13 . LIG_B B 2 .   ? 24.934  -3.146  2.721   1.00 49.79 1   B 1 
HETATM 2027 P P3  . LIG_B B 2 .   ? 26.229  -4.022  2.321   1.00 50.17 1   B 1 
HETATM 2028 O O14 . LIG_B B 2 .   ? 27.400  -3.096  2.306   1.00 41.03 1   B 1 
HETATM 2029 O O15 . LIG_B B 2 .   ? 26.343  -5.075  3.387   1.00 41.16 1   B 1 
HETATM 2030 O O16 . LIG_B B 2 .   ? 25.979  -4.636  0.983   1.00 41.37 1   B 1 
#
