# Supplementary material for: Reprogramming of bacterial virulence by lysine acetylation
Source: Nat Commun. 2026 Apr 27;17:3859. doi: 10.1038/s41467-026-72244-8 (PMC13125535; doi:10.1038/s41467-026-72244-8)
Supplement: Supplementary file 4 — Supplementary Data 2 [file 41467_2026_72244_MOESM4_ESM.xlsx]

## Sheet: Sheet1
PG.ProteinNames	PG.Genes	PG.ProteinDescriptions	PG.Organisms	sum_Intensity_WT	sum_Intensity_dAc	sum_Intensity_Mut	n_peptideIdent_SnCE1 wild type sample	n_peptideIdent_SIRT1 deacytlated SnCE1 wild type	n_peptideIdent_SnCE1 Y212A sample
F8L4W9_SIMNZ	cdu2	Deubiquitinase and deneddylase ChlaDub2	Simkania negevensis (strain ATCC VR-1471 / Z)	8.94148e+08	4.95647e+08	4.67723e+08	226	196	134
A0A140NBF0_ECOBD	ECBD_1987	Superoxide dismutase	Escherichia coli (strain B / BL21-DE3)	912935	2.59468e+06		9	11
A0A140NEN6_ECOBD	groS	10 kDa chaperonin	Escherichia coli (strain B / BL21-DE3)	866257		787108	9		10
A0A140NAV2_ECOBD	ECBD_1808	Putative GAF sensor protein	Escherichia coli (strain B / BL21-DE3)	763638	874072		11	14
A0A140NFV3_ECOBD	dnaK	Chaperone protein DnaK	Escherichia coli (strain B / BL21-DE3)	639711	755773	2.01191e+07	3	3	133
A0A140N8G3_ECOBD	gcvT	Aminomethyltransferase	Escherichia coli (strain B / BL21-DE3)	480437	588151	539027	4	3	3
A0A140NC97_ECOBD	ECBD_3047	Peroxiredoxin	Escherichia coli (strain B / BL21-DE3)	387934			11
A0A140N6E5_ECOBD	gatZ	D-tagatose-1,6-bisphosphate aldolase subunit GatZ	Escherichia coli (strain B / BL21-DE3)	375943			9
A0A140NCR5_ECOBD	acpP	Acyl carrier protein	Escherichia coli (strain B / BL21-DE3)	362419	272420	92540.7	3	4	3
A0A140N8E1_ECOBD	pgk	Phosphoglycerate kinase	Escherichia coli (strain B / BL21-DE3)	338314			11
A0A140N782_ECOBD	ECBD_2141	Sulfatase	Escherichia coli (strain B / BL21-DE3)	290809	23795.1	65486.1	3	1	2
A0A140N2T1_ECOBD	rplF	50S ribosomal protein L6	Escherichia coli (strain B / BL21-DE3)	279550			8
A0A140NF32_ECOBD	rplK	50S ribosomal protein L11	Escherichia coli (strain B / BL21-DE3)	231368			7
A0A140NDV1_ECOBD	rplI	50S ribosomal protein L9	Escherichia coli (strain B / BL21-DE3)	169556			7
A0A140N9X9_ECOBD	ECBD_1989	Glutaredoxin	Escherichia coli (strain B / BL21-DE3)	112858			4
A0A140NF24_ECOBD	ECBD_4032	Histone family protein DNA-binding protein	Escherichia coli (strain B / BL21-DE3)	103515			4
A0A140N5B7_ECOBD	iscA	Iron-binding protein IscA	Escherichia coli (strain B / BL21-DE3)	89828.8		54365.7	3		2
A0A140NCG0_ECOBD	tpx	Thiol peroxidase	Escherichia coli (strain B / BL21-DE3)	74992.6	88267		3	3
A0A140NFD7_ECOBD	tsf	Elongation factor Ts	Escherichia coli (strain B / BL21-DE3)	73571.9			4
A0A140NBN4_ECOBD	erpA	Iron-sulfur cluster insertion protein ErpA	Escherichia coli (strain B / BL21-DE3)	68843.6		15767	3		1
A0A140N775_ECOBD	mdh	Malate dehydrogenase	Escherichia coli (strain B / BL21-DE3)	40469.7			2
A0A140NAW9_ECOBD	adk	Adenylate kinase	Escherichia coli (strain B / BL21-DE3)	29242.7	257651		1	5
A0A140NEL5_ECOBD	tpiA	Triosephosphate isomerase	Escherichia coli (strain B / BL21-DE3)	22682.7			2
A0A140N8N0_ECOBD	luxS	S-ribosylhomocysteine lyase	Escherichia coli (strain B / BL21-DE3)	22457			1
A0A140NEF7_ECOBD	deoB	Phosphopentomutase	Escherichia coli (strain B / BL21-DE3)	21868.2			1
A0A140NGG7_ECOBD	rpsF	30S ribosomal protein S6	Escherichia coli (strain B / BL21-DE3)	11687.1			1
A0A140N6V1_ECOBD	ECBD_0400	Peptidyl-prolyl cis-trans isomerase	Escherichia coli (strain B / BL21-DE3)		44850	20918		3	1
A0A140N7N1_ECOBD	ECBD_2008	Glutathione S-transferase domain protein	Escherichia coli (strain B / BL21-DE3)			232967			6
A0A140NH65_ECOBD	groL	60 kDa chaperonin	Escherichia coli (strain B / BL21-DE3)			2.6238e+06			27
A0A140N9D5_ECOBD	iscS	Cysteine desulfurase IscS	Escherichia coli (strain B / BL21-DE3)			14841.1			1
