# Supplementary material for: Reprogramming of bacterial virulence by lysine acetylation
Source: Nat Commun. 2026 Apr 27;17:3859. doi: 10.1038/s41467-026-72244-8 (PMC13125535; doi:10.1038/s41467-026-72244-8)
Supplement: Supplementary file 5 — Supplementary Data 3 [file 41467_2026_72244_MOESM5_ESM.zip]

Archive with 57 entries (56 files):
- Supplementary_Data_3/
- Supplementary_Data_3/9_SnCE1_74-310_K231R_4713_09_4713_mas_range_25k_30k_lc_range_8min_16min_12222025_164859.pdf
- __MACOSX/Supplementary_Data_3/._9_SnCE1_74-310_K231R_4713_09_4713_mas_range_25k_30k_lc_range_8min_16min_12222025_164859.pdf
- Supplementary_Data_3/27_SnCE1_104-310_WT_4713_27_4173_SUMUP_RE_01152026_154918.pdf
- __MACOSX/Supplementary_Data_3/._27_SnCE1_104-310_WT_4713_27_4173_SUMUP_RE_01152026_154918.pdf
- Supplementary_Data_3/7_SnCE1_74-310_Y212A_4713_07_4173_SUMUP_RE_01152026_154805.pdf
- __MACOSX/Supplementary_Data_3/._7_SnCE1_74-310_Y212A_4713_07_4173_SUMUP_RE_01152026_154805.pdf
- Supplementary_Data_3/6_SnCE1_74-310_K209Q_4713_06_4173_SUMUP_RE_01152026_154804.pdf
- __MACOSX/Supplementary_Data_3/._6_SnCE1_74-310_K209Q_4713_06_4173_SUMUP_RE_01152026_154804.pdf
- Supplementary_Data_3/13_SnCE1_74-310_C81A_C256A_4713_13_4173_SUMUP_RE_01152026_154904.pdf
- __MACOSX/Supplementary_Data_3/._13_SnCE1_74-310_C81A_C256A_4713_13_4173_SUMUP_RE_01152026_154904.pdf
- Supplementary_Data_3/28_SnCE1_104-310_C256A_4713_28_4173_SUMUP_RE_01152026_154919.pdf
- __MACOSX/Supplementary_Data_3/._28_SnCE1_104-310_C256A_4713_28_4173_SUMUP_RE_01152026_154919.pdf
- Supplementary_Data_3/18_SnCE1_74-310_AcK98_C256A_4713_18_4713_mas_range_25k_30k_lc_range_8min_16min_12222025_164908.pdf
- __MACOSX/Supplementary_Data_3/._18_SnCE1_74-310_AcK98_C256A_4713_18_4713_mas_range_25k_30k_lc_range_8min_16min_12222025_164908.pdf
- Supplementary_Data_3/8_SnCE1_74-310_Y212A_AcK231_4713_08_4173_SUMUP_RE_01152026_154806.pdf
- __MACOSX/Supplementary_Data_3/._8_SnCE1_74-310_Y212A_AcK231_4713_08_4173_SUMUP_RE_01152026_154806.pdf
- Supplementary_Data_3/4_SnCE1_74-310_W191A_4713_04_4173_SUMUP_RE_01152026_154802.pdf
- __MACOSX/Supplementary_Data_3/._4_SnCE1_74-310_W191A_4713_04_4173_SUMUP_RE_01152026_154802.pdf
- Supplementary_Data_3/19_SnCE1_74-310_AcK103_C256A_4713_19_4713_mas_range_25k_30k_lc_range_8min_16min_12222025_164909.pdf
- __MACOSX/Supplementary_Data_3/._19_SnCE1_74-310_AcK103_C256A_4713_19_4713_mas_range_25k_30k_lc_range_8min_16min_12222025_164909.pdf
- Supplementary_Data_3/23_SnCE1_74-310_AcK248_C256A_4713_23_4713_mas_range_25k_30k_lc_range_8min_16min_12222025_164913.pdf
- __MACOSX/Supplementary_Data_3/._23_SnCE1_74-310_AcK248_C256A_4713_23_4713_mas_range_25k_30k_lc_range_8min_16min_12222025_164913.pdf
- Supplementary_Data_3/3_SnCE1_74-310_H190A_4713_03_4173_SUMUP_RE_01152026_154801.pdf
- __MACOSX/Supplementary_Data_3/._3_SnCE1_74-310_H190A_4713_03_4173_SUMUP_RE_01152026_154801.pdf
- Supplementary_Data_3/14_SnCE1_74-310_H190A_C256A_4713_14_4173_SUMUP_RE_01152026_154905.pdf
- __MACOSX/Supplementary_Data_3/._14_SnCE1_74-310_H190A_C256A_4713_14_4173_SUMUP_RE_01152026_154905.pdf
- Supplementary_Data_3/12_SnCE1_74-310_C256A_4713_12_4173_SUMUP_RE_01152026_154810.pdf
- __MACOSX/Supplementary_Data_3/._12_SnCE1_74-310_C256A_4713_12_4173_SUMUP_RE_01152026_154810.pdf
- Supplementary_Data_3/17_SnCE1_74-310_AcK94_C256A_4713_17_4713_mas_range_25k_30k_lc_range_8min_16min_12222025_164907.pdf
- __MACOSX/Supplementary_Data_3/._17_SnCE1_74-310_AcK94_C256A_4713_17_4713_mas_range_25k_30k_lc_range_8min_16min_12222025_164907.pdf
- Supplementary_Data_3/16_SnCE1_74-310_AcK78_C256A_4713_16_4713_mas_range_25k_30k_lc_range_8min_16min_12222025_164906.pdf
- __MACOSX/Supplementary_Data_3/._16_SnCE1_74-310_AcK78_C256A_4713_16_4713_mas_range_25k_30k_lc_range_8min_16min_12222025_164906.pdf
- Supplementary_Data_3/24_SnCE1_74-310_S74A_T76A_S77A_C81A_S84A_S86A_S87A_S90A_C256A_4713_24_4173_SUMUP_RE_01152026_154915.pdf
- __MACOSX/Supplementary_Data_3/._24_SnCE1_74-310_S74A_T76A_S77A_C81A_S84A_S86A_S87A_S90A_C256A_4713_24_4173_SUMUP_RE_01152026_154915.pdf
- Supplementary_Data_3/15_SnCE1_74-310_S208A_C256A_4713_15_4173_SUMUP_RE_01152026_154906.pdf
- __MACOSX/Supplementary_Data_3/._15_SnCE1_74-310_S208A_C256A_4713_15_4173_SUMUP_RE_01152026_154906.pdf
- Supplementary_Data_3/10_SnCE1_74-310_K231R_E217D_4713_10_4173_SUMUP_RE_01152026_154808.pdf
- __MACOSX/Supplementary_Data_3/._10_SnCE1_74-310_K231R_E217D_4713_10_4173_SUMUP_RE_01152026_154808.pdf
- Supplementary_Data_3/22_SnCE1_74-310_AcK213_C256A_4713_22_4713_mas_range_25k_30k_lc_range_8min_16min_12222025_164912.pdf
- __MACOSX/Supplementary_Data_3/._22_SnCE1_74-310_AcK213_C256A_4713_22_4713_mas_range_25k_30k_lc_range_8min_16min_12222025_164912.pdf
- Supplementary_Data_3/2_SnCE1_74-310_WT_SIRT1_treated_4713_02_4173_SUMUP_RE_01152026_154800.pdf
- __MACOSX/Supplementary_Data_3/._2_SnCE1_74-310_WT_SIRT1_treated_4713_02_4173_SUMUP_RE_01152026_154800.pdf
- Supplementary_Data_3/26_SnCE1_95-310_WT_4713_26_4173_SUMUP_RE_01152026_154917.pdf
- __MACOSX/Supplementary_Data_3/._26_SnCE1_95-310_WT_4713_26_4173_SUMUP_RE_01152026_154917.pdf
- Supplementary_Data_3/25_SnCE1_83-310_WT_4713_25_4173_SUMUP_RE_01152026_154916.pdf
- __MACOSX/Supplementary_Data_3/._25_SnCE1_83-310_WT_4713_25_4173_SUMUP_RE_01152026_154916.pdf
- Supplementary_Data_3/20_SnCE1_74-310_AcK106_C256A_4713_20_4713_mas_range_25k_30k_lc_range_8min_16min_12222025_164910.pdf
- __MACOSX/Supplementary_Data_3/._20_SnCE1_74-310_AcK106_C256A_4713_20_4713_mas_range_25k_30k_lc_range_8min_16min_12222025_164910.pdf
- Supplementary_Data_3/5_SnCE1_74-310_S208A_4713_05_4173_SUMUP_RE_01152026_154803.pdf
- __MACOSX/Supplementary_Data_3/._5_SnCE1_74-310_S208A_4713_05_4173_SUMUP_RE_01152026_154803.pdf
- Supplementary_Data_3/21_SnCE1_74-310_AcK209_C256A_4713_21_4713_mas_range_25k_30k_lc_range_8min_16min_12222025_164911.pdf
- __MACOSX/Supplementary_Data_3/._21_SnCE1_74-310_AcK209_C256A_4713_21_4713_mas_range_25k_30k_lc_range_8min_16min_12222025_164911.pdf
- Supplementary_Data_3/11_SnCE1_74-310_K247R_4713_11_4173_SUMUP_RE_01152026_154809.pdf
- __MACOSX/Supplementary_Data_3/._11_SnCE1_74-310_K247R_4713_11_4173_SUMUP_RE_01152026_154809.pdf
- Supplementary_Data_3/1_SnCE1_74-310_WT_4713_01_4173_SUMUP_RE_01152026_154759.pdf
- __MACOSX/Supplementary_Data_3/._1_SnCE1_74-310_WT_4713_01_4173_SUMUP_RE_01152026_154759.pdf
