# Supplementary material for: Reprogramming of bacterial virulence by lysine acetylation
Source: Nat Commun. 2026 Apr 27;17:3859. doi: 10.1038/s41467-026-72244-8 (PMC13125535; doi:10.1038/s41467-026-72244-8)
Supplement: Supplementary file 6 — Supplementary Data 4 [file 41467_2026_72244_MOESM6_ESM.xlsx]

## Sheet: Tabelle1
Protein	sample no.	expected calculated mass (Da)	identified mass	mass difference	potential modifications
SnCE1 (74-310) WT	1	28354.3	28427.3	72.98	1 beta-ME (76 Da)
			28435.9	81.59	2 Ac (84 Da)
			28470.2	115.87	1 beta-ME + 1 Ac (118 Da)
			28553.5	199.23	1 beta-ME + 3 Ac (202 Da)
			28552.6	198.28	1 beta-ME + 3 Ac (202 Da)
			28587.4	233.13	2 beta-ME + 2 Ac (236 Da)
			28625.7	271.4	3 beta-ME + 1 Ac (270 Da)
			28669.2	314.96	3 beta-ME + 2 Ac (312 Da)
SnCE1 (74-310) WT SIRT deacetylated	2	28354.3	26770.1	-1584.18
			26971.4	-1382.86
			28427.3	73.03	1 beta-ME (76 Da)
			28448	93.66	1 beta-ME + 1 Ox (92 Da)
SnCE1 (74-310) H190A	3	28288.2	28286.3	-1.93	–
			28363.4	75.14	1 beta-ME (76 Da)
			28441.9	153.65	2 beta-ME (152 Da)
			28518.1	229.91	3 beta-ME (228 Da)
			28565.3	277.08	2 beta-ME + 3 Ac (278 Da)
			28602.4	314.14	3 beta-ME + 2 Ac (312 Da)
SnCE1 (74-310) W191A	4	28239.2	24825.8	-3413.37
			25519.7	-2719.46
			26287.5	-1951.62
			26772	-1467.15
			26972.5	-1266.63
			28312.8	73.61	1 beta-ME (76 Da)
			28318.1	78.95	1 beta-ME (76 Da)
			28469.1	229.97	3 beta-ME (228 Da)
SnCE1 (74-310) S208A	5	28338.3	28411.1	72.82	1 beta-ME (76 Da)
			28453.8	115.54	1 beta-ME + 1 Ac (118 Da)
			28460.6	122.26
			28496	157.73	1 beta-ME + 2 Ac (160 Da)
			28610.2	271.94	3 beta-ME + 1 Ac (270 Da)
			28651.8	313.5	3 beta-ME + 2 Ac (312 Da)
			28671.4	333.07
			28694.2	355.88	3 beta-ME + 3 Ac (354 Da)
			28735.2	396.95	3 beta-ME + 4 Ac (396 Da)
			28773.5	435.24	3 beta-ME + 5 Ac (438 Da)
SnCE1 (74-310) K209Q	6	28354.2	25019.1	-3335.15
			26582.1	-1772.16
			28429.5	75.29	1 beta-ME (76 Da)
			28471	116.75	1 beta-ME + 1 Ac (118 Da)
			28625.4	271.14	3 beta-ME + 1 Ac (270 Da)
			28667.8	313.58	3 beta-ME + 2 Ac (312 Da)
			28711.6	357.37	3 beta-ME + 3 Ac (354 Da)
SnCE1 (74-310) Y212A	7	28262.2	28315.4	53.18
			28336	73.78	1 beta-ME (76 Da)
			28470.4	208.22
			28489.9	227.66	3 beta-ME (228 Da)
			28580	317.79
SnCE1 (74-310) Y212A AcK231	8	28304.2	22941.2	-5363.05
			24185.6	-4118.63
			26354.2	-1950.04
			26853.7	-1450.55
			27008.9	-1295.3
			27010.3	-1293.85
			27500.3	-803.87
			28986.1	681.94
			29511.7	1207.46
			31667.2	3363.02
			32248.5	3944.29
			33050.3	4746.06
SnCE1 (74-310) K231R	9 old	28382.3	27040.8	-1341.48
			27085.9	-1296.37
			27162.3	-1220.02
			27826.2	-556.11
			28379.3	-2.98	–
			28456.5	74.24	1 beta-ME (76 Da)
			28574.8	192.48	2 beta-ME + 1 Ac (194 Da)
			29075.7	693.42
SnCE1 (74-310) K231R E217D	10	28368.3	28399.2	30.88	2 Ox (32 Da)
			28422.1	53.82
			28442.7	74.4	1 beta-ME (76 Da)
			28596.6	228.29	3 beta-ME (228 Da)
			28641.5	273.26	3 beta-ME + 1 Ac (270 Da)
			28680.5	312.25	3 beta-ME + 2 Ac (312 Da)
SnCE1 (74-310) K247R	11	28382.3	26411.6	-1970.68
			26457	-1925.31
			28511.7	129.36	3 Ac (126 Da)
			28586.1	203.78	1 beta-ME + 3 Ac (202 Da)
			28626.9	244.59	1 beta-ME + 4 Ac (244 Da)
			28667.2	284.91	1 beta-ME + 5 Ac (286 Da)
			28711.2	328.94	1 beta-ME + 6 Ac (328 Da)
			28752.9	370.63	1 beta-ME + 7 Ac (370 Da)
			28791.7	409.34	1 beta-ME + 8 Ac (412Da)
SnCE1 (74-310) C256A	12	28322.2	25848.3	-2473.91
			26686.8	-1635.38
			26773.5	-1548.69
			28320.8	-1.43	–
			28475.4	153.16	2 beta-ME (152 Da)
			28787.8	465.53
SnCE1 (74-310) C81A C256A	13	28290.2	27030.6	-1259.58
			28320.9	30.77	2 Ox (32 Da)
			28476.6	186.42
			28525.5	235.28
SnCE1 (74-310) H190A C256A	14	28256.2	26690.6	-1565.58
			27030.4	-1225.74
			28321.3	65.09
			28477.8	221.6
			28586.8	330.67
SnCE1 (74-310) S208A C256A	15	28306.2	25355.1	-2951.16
			27031.5	-1274.72
			28321.1	14.83	1 Ox (16 Da)
			28476.7	170.49	2 beta-ME + 1 Ox (168 Da)
			28479.6	173.37
			28587.7	281.41
SnCE1 (74-310) AcK78 C256A	16 old	28364.2	28363.4	-0.85	–
			28439.4	75.16	1 beta-ME (76 Da)
			28515.4	151.21	2 beta-ME (152 Da)
SnCE1 (74-310) AcK94 C256A	17 old	28364.2	28363.4	-0.87	–
			28439.5	75.24	1 beta-ME (76 Da)
SnCE1 (74-310) AcK98 C256A	18 old	28364.2	28362.6	-1.65	–
SnCE1 (74-310) AcK103 C256A	19 old	28364.2	27044	-1320.19
			27100.5	-1263.77
			27299.8	-1064.45
			27672.6	-691.66
			27695	-669.23
			28363.1	-1.15	–
			28363.3	-0.95	–
			28439.5	75.29	1 beta-ME (76 Da)
SnCE1 (74-310) AcK106 C256A	20 old	28364.2	27066.5	-1297.77
			27402.4	-961.82
			27433.4	-930.83
			27908.2	-456.03
			28362.2	-2.03	–
			28782.8	418.61
			29040.3	676.09
SnCE1 (74-310) AcK209 C256A	21 old	28364.2	28361	-3.23	–
SnCE1 (74-310) AcK231 C256A	22 old	28364.2	27071	-1293.25
			28439.7	75.5	1 beta-ME (76 Da)
			29149.1	784.87
SnCE1 (74-310) AcK248 C256A	23 old	28364.2	28363.2	-1.07	–
			28439.4	75.14	1 beta-ME (76 Da)
			28515.2	151.02	2 beta-ME (152 Da)
SnCE1 (74-310) S74A/T76A/S77A/C81A/ S84A/S86A/S87A/S90A C256A	24	28164.2	23171	-4993.18
			23496.2	-4667.92
			25099.2	-3064.97
			26815.5	-1348.67
			28321.4	157.24	1 beta-ME + 2 Ac (160 Da)
			28474.1	309.91
SnCE1 (83-310) WT	25	26982.7	26956.8	-25.91
			26959.2	-23.5
			26982	-0.67	–
			27023.5	40.85	1 Ac (42 Da)
			27064.6	81.95	2 Ac (84 Da)
			27136.3	153.61	2 beta-ME (152 Da)
			27176.7	193.97	2 beta-ME + 1 Ac (194 Da)
			27221.5	238.84	2 beta-ME + 2 Ac (236 Da)
SnCE (95-310) WT	26	26074.7	25373.6	-701.1	– GPLGSTQV + 1 Ac (25376.83)
			25415.5	-659.15	– GPLGSTQV + 2 Ac (25418.83)
			26147.5	72.88	1 beta-ME (76 Da)
			26528.2	453.5
SnCE1 (104-310) WT	27	25079.5	25371.1	291.62	(7 Ac)
			25372.8	293.3	7 Ac (294 Da)
			25416.3	336.79	8 Ac (336 Da)
			25456.1	376.59	9 Ac (378 Da)
SnCE1 (104-310) C256A	28	25047.41	25048.4	1	–
			25124.1	76.66	1 beta-ME (76 Da)
filter criteria:
– above 10% relative intensity in deconvoluted spectrum
– accepted max. upper MW-difference: 1000 Da
red color: not assignable masses
